# Supplementary material for: Genetic analysis of a major international collection of cultivated apple varieties reveals previously unknown historic heteroploid and inbred relationships
Source: PLoS One. 2018 Sep 12;13(9):e0202405. doi: 10.1371/journal.pone.0202405 (PMC6135360; doi:10.1371/journal.pone.0202405)
Supplement: S1 Table — (XLSX) [file pone.0202405.s001.xlsx]

## Sheet: Sheet1
Accession details and provenance										Clonal status and documented parentage								Inferred ancestry K=3				Inferred ancestry K=4					Inferred ancestry K=25
										Clonal type and background		Expected kinship coefficient						% miss	Cluster			% miss	Cluster				% miss	Cluster
Accession	Genus	Species	Authority	Accession Name	Ploidy	Crop_Type	Date_Earliest_Record	Country_Code	Country group	Normal_Sport_Clone	Normal_Sport_Clone of Cultivar	Cox's Orange Pippin	Delicious	Golden Delicious	Jonathan	McIntosh	Worcester Pearmain		1	2	3		1	2	3	4		1	2	3	4	5	6	7	8	9	10	11	12	13	14	15	16	17	18	19	20	21	22
1905004	Malus	domestica	Borkh.	Ard Cairn Russet	2x	Culinary/Dessert apple	1890	IRL	Western Europe									-5	0.541	0.175	0.284	-5	0.125	0.104	0.216	0.556	-5	0.035	0.186	0.001	0.001	0.027	0.003	0.429	0.002	0.009	0.001	0.013	0.013	0.004	0.037	0.047	0.001	0.001	0.003	0.003	0.004	0.156	0.005
1905005	Malus	domestica	Borkh.	Gibbon's Russet	2x	Culinary/Dessert apple	1897	IRL	Western Europe									-1	0.501	0.186	0.313	-1	0.248	0.108	0.188	0.456	-1	0.276	0.07	0.001	0.001	0.001	0.012	0.001	0.002	0.003	0.001	0.011	0.004	0.01	0.005	0.006	0.002	0.004	0.001	0.002	0.005	0.467	0.013
1906033	Malus	domestica	Borkh.	Endsleigh Beauty	3x	Culinary/Dessert apple		GBR	Western Europe									-9	0.305	0.268	0.428	-9	0.049	0.2	0.365	0.386	-9	0.016	0.003	0.001	0.002	0.031	0.001	0.003	0.003	0.009	0.004	0.006	0.001	0.003	0.02	0.002	0.791	0.002	0.003	0.007	0.008	0.064	0.004
1907002	Malus	domestica	Borkh.	Cox's Orange Pippin (Wisley)		Culinary/Dessert apple				Clone	Cox's Orange Pippin	0.5	0	0	0	0	0	-5	0.007	0.986	0.007	-5	0.004	0.988	0.004	0.004	-5	0.001	0	0	0	0	0.001	0	0	0.991	0	0	0	0	0	0	0	0	0.001	0	0	0	0
1907006	Malus	domestica	Borkh.	Rival	2x	Culinary/Dessert apple	1900	GBR	Western Europe									-4	0.249	0.742	0.009	-4	0.014	0.69	0.005	0.29	-4	0.001	0.001	0.001	0.002	0.002	0.001	0.002	0	0.463	0.001	0.001	0	0.001	0.002	0.001	0.001	0.002	0.001	0.503	0.001	0.002	0.003
1911006	Malus	domestica	Borkh.	Harry Pring	2x	Culinary/Dessert apple		GBR	Western Europe									-4	0.346	0.444	0.21	-4	0.084	0.393	0.132	0.391	-4	0.007	0.001	0.001	0.002	0.007	0.002	0.001	0.001	0.11	0.001	0.001	0.001	0.001	0.011	0.011	0.002	0.108	0.003	0.005	0.002	0.413	0.003
1913006	Malus	domestica	Borkh.	No Pip		Culinary/Dessert apple												-4	0.391	0.181	0.427	-4	0.031	0.097	0.385	0.487	-4	0.044	0.098	0.003	0.001	0.004	0.007	0.084	0.006	0.005	0.002	0.005	0.002	0.374	0.013	0.004	0.018	0.003	0.008	0.01	0.046	0.002	0.002
1913009	Malus	domestica	Borkh.	Beauty of Bedford	2x	Culinary/Dessert apple	1913	GBR	Western Europe									-3	0.192	0.511	0.297	-3	0.062	0.446	0.238	0.254	-3	0.01	0.001	0.003	0.003	0.005	0.001	0.153	0.001	0.133	0.001	0.002	0.003	0.001	0.006	0.002	0.383	0.026	0.004	0.002	0.001	0.005	0.016
1913023	Malus	domestica	Borkh.	Doctor Clifford		Culinary/Dessert apple	1898	GBR	Western Europe									-4	0.784	0.182	0.034	-4	0.035	0.13	0.014	0.821	-4	0.003	0.001	0.001	0.008	0.004	0.019	0.041	0.001	0.002	0.006	0.001	0.003	0.003	0.003	0.001	0.008	0.004	0.001	0.437	0.002	0.004	0.002
1914021	Malus	domestica	Borkh.	Missing Link	2x	Culinary/Dessert apple	1897	USA	USA/Canada									-4	0.506	0.125	0.369	-4	0.212	0.071	0.22	0.496	-4	0.006	0.045	0.14	0.028	0.003	0.09	0.001	0.002	0.002	0.133	0.002	0.042	0.187	0.001	0.003	0.003	0.005	0.002	0.026	0.006	0.003	0.002
1915102	Malus	domestica	Borkh.	William Crump	2x	Culinary/Dessert apple	1908	GBR	Western Europe			0.25	0	0	0	0	0.25	-2	0.412	0.19	0.398	-2	0.155	0.131	0.269	0.445	-2	0.004	0.002	0.002	0.127	0.001	0.001	0.045	0.001	0.007	0.004	0.023	0.002	0.389	0.007	0.002	0.003	0.003	0.002	0.003	0.001	0.195	0.004
1916009	Malus	domestica	Borkh.	Hoary Morning	2x	Culinary/Dessert apple	1819	GBR	Western Europe									-6	0.599	0.081	0.32	-6	0.192	0.038	0.167	0.603	-6	0.021	0.043	0.003	0.265	0.007	0.001	0.003	0.001	0.002	0.015	0.008	0.043	0.01	0.005	0.002	0.102	0.052	0.002	0.003	0.043	0.003	0.004
1919004	Malus	domestica	Borkh.	Sandlin Duchess	3x	Culinary/Dessert apple	1880	GBR	Western Europe									-6	0.544	0.066	0.39	-6	0.014	0.021	0.335	0.63	-6	0.005	0.003	0.002	0.007	0.002	0.001	0.235	0.008	0.001	0.002	0.001	0.003	0.551	0.001	0.002	0.002	0.002	0.001	0.002	0.022	0.07	0.068
1919005	Malus	domestica	Borkh.	Queen Alexandra	2x	Culinary/Dessert apple	1902	GBR	Western Europe									-2	0.43	0.208	0.362	-2	0.26	0.145	0.222	0.373	-2	0.002	0.001	0.001	0.001	0.002	0.009	0.025	0.002	0.003	0.002	0.049	0.015	0.002	0.008	0.001	0.001	0.004	0.001	0.001	0.001	0.842	0.002
1919007	Malus	domestica	Borkh.	Madresfield Court		Culinary/Dessert apple												-3	0.087	0.484	0.429	-3	0.078	0.431	0.356	0.135	-3	0.003	0.001	0.002	0.001	0.002	0.001	0.001	0.001	0.039	0.002	0.001	0.001	0.002	0.004	0.002	0.442	0.003	0.217	0.002	0.001	0.002	0.002
1920009	Malus	domestica	Borkh.	Lord Stradbroke	2x	Culinary/Dessert apple	1900	GBR	Western Europe									-4	0.623	0.106	0.27	-4	0.154	0.044	0.179	0.622	-4	0.002	0.202	0.003	0.02	0.006	0.002	0.501	0.004	0.002	0.003	0.014	0.021	0.003	0.021	0.012	0.002	0.002	0.001	0.003	0.002	0.011	0.073
1920012	Malus	domestica	Borkh.	Forge	2x	Culinary/Dessert apple	1851	GBR	Western Europe									-6	0.664	0.222	0.114	-6	0.109	0.156	0.065	0.669	-6	0.025	0.007	0.002	0.005	0.005	0.001	0.237	0.001	0.005	0.002	0.002	0.001	0.001	0.093	0.008	0.001	0.005	0.002	0.011	0.087	0.469	0.009
1920016	Malus	domestica	Borkh.	Harvey	2x	Culinary/Dessert apple	1629	GBR	Western Europe									-9	0.522	0.142	0.336	-9	0.277	0.074	0.216	0.433	-9	0.008	0.012	0.001	0.001	0.002	0.003	0.002	0.007	0.002	0.004	0.016	0.002	0.001	0.003	0.317	0.002	0.002	0.001	0.005	0.001	0.222	0.003
1920017	Malus	domestica	Borkh.	Schoolmaster	2x	Culinary/Dessert apple	1880	GBR	Western Europe									-3	0.483	0.31	0.207	-3	0.031	0.246	0.151	0.572	-3	0.003	0.006	0.001	0.001	0.002	0.006	0.003	0.001	0.018	0.001	0.001	0.001	0.143	0.002	0.104	0.009	0.02	0.001	0.01	0.001	0.474	0.001
1920019	Malus	domestica	Borkh.	Stanway Seedling	2x	Culinary/Dessert apple	1899	GBR	Western Europe									0	0.404	0.272	0.323	0	0.026	0.194	0.302	0.478	0	0.004	0.007	0.005	0.016	0.116	0.002	0.276	0.007	0.059	0.237	0.002	0.002	0.178	0.007	0.002	0.007	0.002	0.002	0.014	0.004	0.006	0.005
1920020	Malus	domestica	Borkh.	Cornish Aromatic	2x	Culinary/Dessert apple	1813	GBR	Western Europe									-4	0.165	0.146	0.69	-4	0.147	0.094	0.55	0.209	-4	0.004	0.018	0.017	0.001	0.003	0.002	0.001	0.002	0.001	0.002	0.004	0.01	0.37	0.004	0.001	0.005	0.001	0.019	0.003	0.001	0.067	0.004
1920027	Malus	domestica	Borkh.	Nolan Pippin	2x	Culinary/Dessert apple		GBR	Western Europe									-2	0.368	0.425	0.207	-2	0.018	0.356	0.167	0.459	-2	0.179	0.007	0.001	0.008	0.005	0.001	0.18	0.002	0.225	0.002	0.001	0.004	0.236	0.003	0.001	0.001	0.088	0.004	0.005	0.018	0.01	0.002
1921002	Malus	domestica	Borkh.	Millet	2x	Culinary/Dessert apple		GBR	Western Europe									0	0.383	0.21	0.407	0	0.162	0.151	0.316	0.371	0	0.002	0.002	0.057	0.007	0.025	0.002	0.002	0.11	0.002	0.001	0.001	0.002	0.004	0.193	0.003	0.002	0.002	0.003	0.012	0.001	0.002	0.046
1921004	Malus	domestica	Borkh.	Melon	2x	Culinary/Dessert apple	1800	USA	USA/Canada									-6	0.572	0.068	0.36	-6	0.164	0.03	0.239	0.567	-6	0.055	0.177	0.004	0.005	0.003	0.005	0.005	0.003	0.001	0.016	0.002	0.002	0.141	0.004	0.379	0.014	0.001	0.009	0.048	0.033	0.038	0.044
1921008	Malus	domestica	Borkh.	Greenup's Pippin	2x	Culinary/Dessert apple	1790	GBR	Western Europe									-4	0.557	0.226	0.217	-4	0.05	0.182	0.139	0.629	-4	0.002	0.002	0.013	0.056	0.003	0.019	0.071	0.004	0.01	0.011	0.001	0.004	0.006	0.002	0.01	0.006	0.003	0.003	0.034	0.005	0.453	0.014
1921009	Malus	domestica	Borkh.	Unknown		Culinary/Dessert apple												-3	0.331	0.489	0.18	-3	0.298	0.427	0.042	0.232	-3	0.014	0.001	0.01	0.001	0.001	0.002	0.001	0.001	0.225	0.003	0.003	0.001	0.001	0.001	0.029	0.002	0.01	0.002	0.018	0.002	0.017	0.004
1921010	Malus	domestica	Borkh.	Charles Eyre	2x	Culinary/Dessert apple	1911	GBR	Western Europe									-4	0.318	0.564	0.118	-4	0.1	0.494	0.069	0.337	-4	0.002	0.018	0.001	0.002	0.003	0.392	0.001	0.001	0.081	0.001	0.001	0.002	0.041	0.005	0.149	0.002	0.003	0.002	0.217	0.001	0.002	0.053
1921011	Malus	domestica	Borkh.	Herring's Pippin	2x	Culinary/Dessert apple	1908	GBR	Western Europe									-1	0.125	0.705	0.171	-1	0.043	0.657	0.168	0.133	-1	0.004	0.003	0.001	0.056	0.003	0.399	0.001	0.008	0.404	0.003	0.001	0.002	0.003	0.001	0.002	0.007	0.002	0.001	0.088	0.002	0.002	0.002
1921013	Malus	domestica	Borkh.	Houblon	2x	Culinary/Dessert apple	1901	GBR	Western Europe			0.25	0	0	0	0	0	-3	0.203	0.787	0.011	-3	0.019	0.758	0.006	0.217	-3	0.002	0.001	0.001	0.002	0.001	0.006	0.004	0	0.517	0.001	0.001	0.001	0.001	0.001	0.003	0.001	0.012	0.001	0.408	0.002	0.003	0.001
1921014	Malus	domestica	Borkh.	Encore	2x	Culinary/Dessert apple	1906	GBR	Western Europe									-3	0.656	0.172	0.172	-3	0.071	0.12	0.122	0.686	-3	0.001	0.001	0.001	0.001	0.001	0.003	0.563	0.001	0.001	0.002	0.001	0.001	0.001	0.001	0.001	0.001	0.002	0.001	0.002	0.001	0.408	0.001
1921015	Malus	domestica	Borkh.	Edward VII	2x	Culinary/Dessert apple	1902	GBR	Western Europe									-6	0.446	0.167	0.387	-6	0.064	0.097	0.311	0.528	-6	0.004	0.003	0.003	0.002	0.003	0.001	0.154	0.001	0.004	0.009	0.001	0.002	0.078	0.004	0.011	0.002	0.002	0.009	0.003	0.003	0.494	0.002
1921018	Malus	domestica	Borkh.	May Queen	2x	Culinary/Dessert apple	1888	GBR	Western Europe									-1	0.429	0.347	0.225	-1	0.018	0.272	0.172	0.538	-1	0.008	0.017	0.002	0.022	0.062	0.001	0.271	0.001	0.107	0.001	0.001	0.007	0.151	0.092	0.085	0.004	0.017	0.002	0.002	0.046	0.007	0.014
1921019	Malus	domestica	Borkh.	Autumn Pearmain	2x	Culinary/Dessert apple	1575	GBR	Western Europe									-2	0.461	0.454	0.086	-2	0.071	0.389	0.039	0.5	-2	0.008	0.001	0.001	0.003	0.003	0.218	0.336	0	0.085	0.001	0.005	0.001	0.152	0.003	0.02	0.003	0.044	0.027	0.002	0.002	0.001	0.002
1921020	Malus	domestica	Borkh.	Sir John Thornycroft	2x	Culinary/Dessert apple	1911	GBR	Western Europe									-1	0.147	0.703	0.15	-1	0.12	0.654	0.088	0.138	-1	0.002	0.002	0.001	0.001	0.005	0.206	0.001	0.001	0.304	0.001	0.001	0.001	0.001	0.003	0.002	0.001	0.002	0.001	0.001	0.001	0.443	0.006
1921024	Malus	domestica	Borkh.	Saint Everard	2x	Culinary/Dessert apple	1900	GBR	Western Europe			0.25	0	0	0	0	0	-4	0.151	0.792	0.057	-4	0.032	0.747	0.041	0.18	-4	0.002	0.002	0.001	0.001	0.002	0.006	0.002	0.001	0.508	0.001	0.001	0.001	0.001	0.334	0.11	0.001	0.009	0.001	0.003	0.002	0.002	0.001
1921026	Malus	domestica	Borkh.	Tyler's Kernel	3x	Culinary/Dessert apple	1883	GBR	Western Europe									-4	0.285	0.289	0.426	-4	0.121	0.23	0.319	0.33	-4	0.006	0.032	0.001	0.001	0.001	0.235	0.003	0.003	0.01	0.002	0.003	0.003	0.044	0.004	0.003	0.302	0.002	0.033	0.002	0.004	0.297	0.001
1921050	Malus	domestica	Borkh.	Julgrans	2x	Culinary/Dessert apple		SWE	Western Europe									-5	0.734	0.189	0.077	-5	0.091	0.114	0.04	0.755	-5	0.004	0.004	0.003	0.456	0.002	0.006	0.09	0.002	0.009	0.017	0.003	0.001	0.004	0.003	0.003	0.045	0.004	0.001	0.007	0.303	0.007	0.004
1921083	Malus	domestica	Borkh.	Feltham Beauty		Culinary/Dessert apple												-6	0.17	0.627	0.203	-6	0.042	0.581	0.165	0.213	-6	0.001	0.001	0.001	0.001	0.002	0.001	0.004	0.001	0.262	0.001	0.001	0.001	0.002	0.306	0.005	0.002	0.002	0.001	0.001	0.001	0.001	0.002
1921084	Malus	domestica	Borkh.	Tom Putt	3x	Culinary/Dessert apple	1775	GBR	Western Europe									-8	0.413	0.208	0.38	-8	0.097	0.145	0.317	0.441	-8	0.049	0.123	0.003	0.031	0.009	0.002	0.015	0.025	0.017	0.001	0.002	0.002	0.002	0.024	0.16	0.002	0.003	0.047	0.009	0.039	0.003	0.002
1921086	Malus	domestica	Borkh.	Baldwin	3x	Culinary/Dessert apple	1740	USA	USA/Canada									-6	0.275	0.247	0.479	-6	0.025	0.158	0.401	0.416	-6	0.015	0.003	0.001	0.003	0.003	0.002	0.004	0.002	0.008	0.006	0.001	0.003	0.515	0.003	0.004	0.006	0.006	0.181	0.028	0.023	0.002	0.004
1921087	Malus	domestica	Borkh.	Climax	2x	Culinary/Dessert apple	1905											-6	0.573	0.166	0.261	-6	0.255	0.102	0.121	0.522	-6	0.012	0.001	0.045	0.261	0.034	0.004	0.001	0.001	0.002	0.594	0.001	0.001	0.002	0.002	0.001	0.004	0.007	0.002	0.013	0.002	0.002	0.003
1921088	Malus	domestica	Borkh.	Cambusnethan Pippin	2x	Culinary/Dessert apple	1750	GBR	Western Europe									-2	0.794	0.18	0.025	-2	0.147	0.087	0.008	0.758	-2	0.009	0.004	0.033	0.148	0.004	0.003	0.004	0	0.005	0.002	0.003	0.002	0.001	0.042	0.001	0.001	0.065	0.001	0.095	0.003	0.004	0.003
1921089	Malus	domestica	Borkh.	Grimes Golden	2x	Culinary/Dessert apple	1804	USA	USA/Canada									-6	0.192	0.142	0.667	-6	0.03	0.08	0.618	0.271	-6	0.001	0.008	0.001	0.001	0.004	0.003	0.003	0.189	0.001	0.021	0.001	0.002	0.125	0.002	0.224	0.002	0.002	0.001	0.001	0.004	0.002	0.002
1921094	Malus	domestica	Borkh.	Winter Banana	2x	Culinary/Dessert apple	1876	USA	USA/Canada									-4	0.409	0.17	0.421	-4	0.049	0.114	0.371	0.466	-4	0.007	0.001	0.014	0.009	0.004	0.002	0.387	0.092	0.013	0.008	0.019	0.001	0.338	0.002	0.006	0.006	0.001	0.005	0.002	0.002	0.05	0.001
1922013	Malus	domestica	Borkh.	Coronation	2x	Culinary/Dessert apple	1902	GBR	Western Europe									-1	0.294	0.691	0.015	-1	0.015	0.635	0.008	0.342	-1	0.002	0.002	0.001	0.001	0.002	0.002	0.001	0.001	0.392	0.001	0.001	0.001	0.001	0.002	0.018	0.001	0.005	0.001	0.369	0.001	0.002	0.002
1922014	Malus	domestica	Borkh.	Gloria Mundi	2x	Culinary/Dessert apple	1804	DEU	Western Europe									-3	0.468	0.141	0.391	-3	0.057	0.076	0.312	0.556	-3	0.006	0.001	0.008	0.011	0.037	0.003	0.082	0.002	0.006	0.243	0.001	0.005	0.215	0.003	0.003	0.003	0.001	0.011	0.023	0.001	0.003	0.044
1922015	Malus	domestica	Borkh.	Red Victoria	2x	Culinary/Dessert apple	1884	GBR	Western Europe									-5	0.518	0.217	0.265	-5	0.214	0.15	0.138	0.498	-5	0.042	0.001	0.001	0.002	0.002	0.007	0.002	0.002	0.002	0.001	0.001	0.003	0.001	0.208	0.163	0.001	0.002	0.002	0.001	0.001	0.218	0.002
1922019	Malus	domestica	Borkh.	Oaken Pin (of Taylor)	2x	Culinary/Dessert apple		GBR	Western Europe									-5	0.222	0.184	0.594	-5	0.081	0.134	0.509	0.276	-5	0.019	0.019	0.001	0.001	0.001	0.005	0.002	0.001	0.001	0.001	0.003	0.001	0.225	0.002	0.003	0.006	0.002	0.009	0.002	0.001	0.018	0.002
1922020	Malus	domestica	Borkh.	Ames	2x	Culinary/Dessert apple	1920	USA	USA/Canada									-7	0.579	0.051	0.37	-7	0.644	0.018	0.076	0.262	-7	0.247	0.006	0.118	0.003	0.006	0.001	0.01	0.035	0.001	0.003	0.453	0.001	0.001	0.002	0.014	0.002	0.002	0.003	0.002	0.04	0.035	0.002
1922021	Malus	domestica	Borkh.	Macy	2x	Culinary/Dessert apple	1925	USA	USA/Canada									-4	0.281	0.244	0.475	-4	0.616	0.144	0.198	0.042	-4	0.002	0.001	0.575	0.002	0.001	0.001	0.011	0.023	0.005	0.001	0.052	0.002	0.002	0.002	0.202	0.001	0.003	0.043	0.001	0.001	0.002	0.001
1922040	Malus	domestica	Borkh.	Early Strawberry (of Great Malvern)	2x	Culinary/Dessert apple												-2	0.278	0.378	0.344	-2	0.285	0.325	0.151	0.24	-2	0.071	0.003	0.02	0.016	0.016	0.012	0.028	0.001	0.207	0.062	0.033	0.19	0.064	0.011	0.003	0.179	0.005	0.001	0.012	0.008	0.007	0.035
1922084	Malus	domestica	Borkh.	Uland	2x	Culinary/Dessert apple		GBR	Western Europe									-3	0.678	0.271	0.051	-3	0.068	0.214	0.021	0.697	-3	0.002	0.001	0.141	0.324	0.005	0.001	0.12	0.002	0.012	0.002	0.003	0.001	0.004	0.005	0.01	0.001	0.017	0.001	0.197	0.006	0.074	0.035
1922097	Malus	domestica	Borkh.	Channel Beauty	2x	Culinary/Dessert apple		GBR	Western Europe			0.25	0	0	0	0	0	-11	0.538	0.184	0.278	-11	0.084	0.126	0.209	0.581	-11	0.007	0.025	0.002	0.025	0.016	0.012	0.011	0.003	0.003	0.005	0.002	0.025	0.004	0.012	0.311	0.118	0.031	0.003	0.008	0.212	0.01	0.006
1923011	Malus	domestica	Borkh.	Carlisle Codlin (of Bultitude)	2x	Culinary/Dessert apple												-1	0.47	0.303	0.227	-1	0.084	0.226	0.176	0.514	-1	0.002	0.001	0.001	0.001	0.003	0.001	0.054	0.001	0.003	0.001	0.001	0.002	0.001	0.046	0.001	0.002	0.002	0.001	0.002	0.001	0.054	0.248
1923050	Malus	domestica	Borkh.	John Standish	2x	Culinary/Dessert apple	1873	GBR	Western Europe									-2	0.508	0.128	0.365	-2	0.053	0.074	0.292	0.58	-2	0.004	0.003	0.001	0.003	0.001	0.001	0.001	0.004	0.004	0.049	0.001	0.003	0.037	0.002	0.155	0.006	0.005	0.008	0.002	0.254	0.243	0.004
1923058	Malus	domestica	Borkh.	Ontario	2x	Culinary/Dessert apple	1820	CAN	USA/Canada	Normal	Ontario							-2	0.541	0.16	0.299	-2	0.101	0.101	0.219	0.579	-2	0.004	0.001	0.005	0.027	0.004	0.001	0.043	0.002	0.006	0.709	0.001	0.001	0.003	0.001	0.048	0.003	0.003	0.003	0.102	0.017	0.006	0.001
1923073	Malus	domestica	Borkh.	Sharon		Culinary/Dessert apple												-2	0.655	0.023	0.322	-2	0.609	0.01	0.06	0.321	-2	0.031	0.001	0.237	0.277	0.007	0.003	0.003	0.002	0.001	0.001	0.405	0.003	0.006	0.001	0.001	0.002	0.001	0.001	0.003	0.001	0.001	0.002
1923078	Malus	domestica	Borkh.	Fillingham Pippin	2x	Culinary/Dessert apple		GBR	Western Europe									-2	0.498	0.171	0.331	-2	0.075	0.105	0.263	0.557	-2	0.006	0.003	0.001	0.001	0.193	0.001	0.013	0.002	0.002	0.001	0.001	0.003	0.003	0.007	0.004	0.292	0.001	0.001	0.001	0.011	0.002	0.006
1923085	Malus	domestica	Borkh.	Jersey Beauty	3x	Culinary/Dessert apple	1896	GBR	Western Europe									-10	0.402	0.062	0.536	-10	0.078	0.027	0.441	0.454	-10	0.015	0.011	0.004	0.003	0.002	0.002	0.001	0.031	0.003	0.005	0.006	0.058	0.256	0.002	0.002	0.037	0.003	0.022	0.002	0.498	0.002	0.002
1923109	Malus	domestica	Borkh.	Arthur W. Barnes	2x	Culinary/Dessert apple	1902	GBR	Western Europe			0.25	0	0	0	0	0	-1	0.186	0.758	0.056	-1	0.012	0.71	0.041	0.236	-1	0.002	0.001	0.001	0.154	0.001	0.007	0.004	0.002	0.511	0.001	0.001	0.002	0.002	0.001	0.004	0.002	0.016	0.002	0.272	0.004	0.003	0.003
1923110	Malus	domestica	Borkh.	Alderman	2x	Culinary/Dessert apple	1923	GBR	Western Europe									-2	0.201	0.726	0.073	-2	0.019	0.666	0.05	0.265	-2	0.002	0.001	0	0.001	0.001	0.014	0.001	0.001	0.497	0.001	0.001	0.002	0.003	0.001	0.001	0.002	0.046	0	0.002	0.001	0.001	0.001
1923111	Malus	domestica	Borkh.	Millicent Barnes	2x	Culinary/Dessert apple	1903	GBR	Western Europe			0.25	0	0	0	0	0	-6	0.254	0.647	0.099	-6	0.021	0.594	0.087	0.298	-6	0.007	0.001	0.001	0.091	0.001	0.001	0.008	0.039	0.453	0.002	0.001	0.001	0.003	0.002	0.006	0.001	0.002	0.021	0.316	0.019	0.005	0.003
1923112	Malus	domestica	Borkh.	Stobo Castle	2x	Culinary/Dessert apple	1900	GBR	Western Europe									-2	0.508	0.191	0.301	-2	0.081	0.138	0.233	0.547	-2	0.004	0.007	0.002	0.018	0.001	0.28	0.007	0.014	0.001	0.172	0.001	0.003	0.019	0.001	0.005	0.003	0.002	0.002	0.392	0.001	0.009	0.001
1923114	Malus	domestica	Borkh.	Thomas Jeffrey	2x	Culinary/Dessert apple		GBR	Western Europe									-4	0.598	0.202	0.2	-4	0.113	0.119	0.135	0.633	-4	0.001	0.001	0.001	0.002	0.002	0.005	0.184	0.001	0.001	0.001	0.001	0.001	0.001	0.002	0.001	0.002	0.001	0.001	0.01	0.001	0.002	0.326
1923115	Malus	domestica	Borkh.	Eccleston Pippin	2x	Culinary/Dessert apple	1883	GBR	Western Europe									-1	0.472	0.442	0.086	-1	0.043	0.381	0.064	0.513	-1	0.002	0.001	0.003	0.041	0.012	0.001	0.371	0.001	0.254	0.004	0.003	0.003	0.26	0.001	0.001	0.001	0.002	0.001	0.017	0.001	0.007	0.002
1924001	Malus	domestica	Borkh.	Maidstone Favourite	2x	Culinary/Dessert apple	1913	GBR	Western Europe									-5	0.635	0.318	0.047	-5	0.04	0.25	0.03	0.679	-5	0.006	0.001	0.001	0.004	0.003	0.001	0.003	0.001	0.001	0.001	0.001	0.001	0.001	0.534	0.001	0.001	0.001	0.002	0.43	0.002	0.001	0.002
1924004	Malus	domestica	Borkh.	Ringer	2x	Culinary/Dessert apple	1864	GBR	Western Europe									-4	0.519	0.21	0.271	-4	0.062	0.146	0.217	0.575	-4	0.001	0.001	0.001	0.001	0.002	0.001	0.002	0.003	0.002	0.044	0.001	0.002	0.001	0.002	0.005	0.001	0.002	0.001	0.002	0.001	0.001	0.003
1924005	Malus	domestica	Borkh.	Scilly Pearl	2x	Culinary/Dessert apple		GBR	Western Europe									-3	0.56	0.221	0.219	-3	0.132	0.164	0.134	0.57	-3	0.007	0.003	0.033	0.027	0.32	0.001	0.013	0.005	0.015	0.004	0.017	0.013	0.004	0.069	0.183	0.004	0.001	0.004	0.003	0.097	0.015	0.007
1924009	Malus	domestica	Borkh.	Nanny	2x	Culinary/Dessert apple	1842	GBR	Western Europe									-3	0.51	0.117	0.373	-3	0.021	0.058	0.334	0.587	-3	0.018	0.011	0.001	0.003	0.024	0.001	0.322	0.003	0.001	0.002	0.001	0.002	0.004	0.003	0.001	0.001	0.001	0.01	0.002	0.015	0.254	0.001
1924010	Malus	domestica	Borkh.	Cottenham Seedling	2x	Culinary/Dessert apple		GBR	Western Europe									-5	0.546	0.103	0.351	-5	0.199	0.051	0.215	0.535	-5	0.009	0.025	0.002	0.008	0.002	0.019	0.005	0.001	0.002	0.002	0.002	0.057	0.039	0.004	0.009	0.006	0.003	0.001	0.006	0.008	0.677	0.003
1924016	Malus	domestica	Borkh.	Eady's Magnum	2x	Culinary/Dessert apple	1908	GBR	Western Europe									-2	0.52	0.074	0.407	-2	0.047	0.029	0.346	0.578	-2	0.002	0.003	0.001	0.005	0.005	0.001	0.002	0.009	0.001	0.002	0.001	0.001	0.09	0.001	0.086	0.005	0.002	0.001	0.003	0.001	0.489	0.001
1924017	Malus	domestica	Borkh.	Excelsior	3x	Culinary/Dessert apple	1921	GBR	Western Europe									-4	0.301	0.303	0.395	-4	0.116	0.231	0.309	0.344	-4	0.002	0.033	0.002	0.002	0.001	0.127	0.008	0.003	0.004	0.003	0.003	0.006	0.07	0.239	0.283	0.004	0.02	0.004	0.001	0.014	0.009	0.002
1924019	Malus	domestica	Borkh.	Monarch	2x	Culinary/Dessert apple	1888	GBR	Western Europe									-2	0.535	0.144	0.321	-2	0.08	0.087	0.256	0.577	-2	0.002	0.003	0.001	0.009	0.001	0.01	0.001	0.005	0.001	0.001	0.001	0.005	0.002	0.016	0.002	0.002	0.006	0.004	0.479	0.001	0.394	0.003
1924021	Malus	domestica	Borkh.	Cutler Grieve	2x	Culinary/Dessert apple	1912	GBR	Western Europe									-3	0.366	0.351	0.283	-3	0.107	0.298	0.206	0.39	-3	0.003	0.001	0.001	0.002	0.002	0.008	0.003	0.003	0.003	0.001	0.001	0.004	0.002	0.002	0.002	0.004	0.008	0.002	0.005	0.001	0.005	0.485
1924049	Malus	domestica	Borkh.	Old Pearmain (of Kelsey)	2x	Culinary/Dessert apple												-3	0.29	0.207	0.504	-3	0.191	0.142	0.372	0.295	-3	0.003	0.031	0.004	0.006	0.002	0.141	0.005	0.002	0.002	0.003	0.005	0.007	0.147	0.004	0.311	0.003	0.008	0.004	0.002	0.009	0.039	0.001
1924052	Malus	domestica	Borkh.	Peter Lock		Culinary/Dessert apple												-7	0.505	0.239	0.256	-7	0.051	0.177	0.199	0.573	-7	0.214	0.005	0.008	0.022	0.005	0.003	0.003	0.001	0.007	0.011	0.002	0.001	0.165	0.041	0.023	0.117	0.002	0.007	0.004	0.007	0.086	0.01
1924053	Malus	domestica	Borkh.	Heusgen's Golden Reinette (Bultitude)	2x	Culinary/Dessert apple												-4	0.355	0.082	0.564	-4	0.087	0.036	0.477	0.4	-4	0.017	0.049	0.002	0.004	0.001	0.006	0.001	0.04	0.002	0.002	0.004	0.038	0.331	0.041	0.003	0.003	0.003	0.002	0.003	0.003	0.003	0.002
1924054	Malus	domestica	Borkh.	Beauty of Hants	3x	Culinary/Dessert apple	1850	GBR	Western Europe									-7	0.147	0.26	0.593	-7	0.054	0.203	0.525	0.218	-7	0.004	0.006	0.002	0.001	0.001	0.002	0.001	0.007	0.002	0.001	0.002	0.002	0.004	0.003	0.002	0.932	0.005	0.004	0.002	0.001	0.005	0.003
1924057	Malus	domestica	Borkh.	Bushey Grove	2x	Culinary/Dessert apple	1897	GBR	Western Europe									-2	0.667	0.074	0.259	-2	0.121	0.032	0.192	0.655	-2	0.008	0.001	0.002	0.003	0.001	0.001	0.001	0.004	0.001	0.001	0.001	0.001	0.001	0.002	0.001	0.001	0.002	0.001	0.517	0.005	0.435	0.001
1925004	Malus	domestica	Borkh.	Barnack Orange	2x	Culinary/Dessert apple	1904	GBR	Western Europe			0.25	0	0	0	0	0	-6	0.066	0.791	0.143	-6	0.066	0.769	0.099	0.066	-6	0.003	0.011	0.006	0.005	0.002	0.038	0.002	0.005	0.607	0.005	0.001	0.047	0.001	0.005	0.002	0.113	0.001	0.002	0.012	0.002	0.092	0.02
1925005	Malus	domestica	Borkh.	Marston Scarlet Wonder	2x	Culinary/Dessert apple				Sport	Newton Wonder							-2	0.516	0.117	0.367	-2	0.153	0.063	0.261	0.524	-2	0.001	0.002	0.001	0.001	0.001	0.001	0.001	0.001	0.001	0.002	0.001	0.001	0.001	0	0.001	0.001	0.001	0	0.001	0.001	0.979	0.001
1925012	Malus	domestica	Borkh.	Seabrook's Red	2x	Culinary/Dessert apple		GBR	Western Europe									-6	0.635	0.132	0.233	-6	0.372	0.062	0.063	0.503	-6	0.009	0.003	0.041	0.017	0.002	0.001	0.057	0.002	0.002	0.004	0.092	0.001	0.001	0.124	0.025	0.001	0.014	0.002	0.003	0.119	0.461	0.003
1925014	Malus	domestica	Borkh.	Lawfam	2x	Culinary/Dessert apple	1898	CAN	USA/Canada									-3	0.555	0.072	0.374	-3	0.586	0.028	0.095	0.29	-3	0.006	0.005	0.004	0.157	0.002	0.005	0.001	0.002	0.002	0.145	0.444	0.005	0.053	0.001	0.001	0.006	0.001	0.002	0.002	0.003	0.001	0.001
1925015	Malus	domestica	Borkh.	Ascot	2x	Culinary/Dessert apple	1898	CAN	USA/Canada									-3	0.426	0.222	0.352	-3	0.505	0.16	0.1	0.234	-3	0.001	0.001	0.504	0.001	0.001	0.001	0.001	0	0.002	0.47	0.001	0.002	0.001	0.003	0.001	0.001	0.001	0.002	0.001	0.001	0.001	0.001
1925016	Malus	domestica	Borkh.	Joyce	2x	Culinary/Dessert apple	1898	CAN	USA/Canada			0	0	0	0	0.25	0	-3	0.604	0.125	0.271	-3	0.916	0.029	0.011	0.043	-3	0.017	0.008	0.404	0.004	0.001	0.002	0.001	0.001	0.001	0.001	0.529	0.001	0.001	0.001	0.002	0.001	0.001	0.001	0.003	0.002	0.013	0.001
1925017	Malus	domestica	Borkh.	Pedro	2x	Culinary/Dessert apple	1898	CAN	USA/Canada			0	0	0	0	0.25	0	-4	0.56	0.077	0.364	-4	0.645	0.045	0.112	0.199	-4	0.061	0.002	0.001	0.002	0.002	0.002	0.055	0.018	0.002	0.003	0.585	0.017	0.003	0.001	0.007	0.003	0.002	0.005	0.21	0.006	0.002	0.001
1925018	Malus	domestica	Borkh.	Patricia	2x	Culinary/Dessert apple	1898	CAN	USA/Canada			0	0	0	0	0.25	0	-7	0.555	0.209	0.236	-7	0.768	0.121	0.016	0.095	-7	0.057	0.001	0.001	0.001	0.003	0.003	0.001	0.001	0.001	0.001	0.661	0.004	0.001	0.002	0.001	0.001	0.001	0.001	0.25	0.001	0.001	0.003
1925020	Malus	domestica	Borkh.	Hume	2x	Culinary/Dessert apple	1898	CAN	USA/Canada			0	0	0	0	0.25	0	-4	0.588	0.08	0.331	-4	0.662	0.04	0.049	0.249	-4	0.014	0.003	0.018	0.002	0.003	0.004	0.001	0.001	0.002	0.034	0.546	0.002	0.02	0.002	0.001	0.014	0.008	0.002	0.016	0.001	0.005	0.019
1925021	Malus	domestica	Borkh.	Melba	2x	Culinary/Dessert apple	1898	CAN	USA/Canada	Normal	Melba	0	0	0	0	0.25	0	-2	0.407	0.362	0.231	-2	0.702	0.25	0.017	0.031	-2	0.003	0.001	0.007	0.002	0.023	0.001	0.001	0.003	0.036	0.001	0.634	0.001	0.001	0.002	0.001	0.002	0.003	0.002	0.262	0.001	0.001	0.004
1925022	Malus	domestica	Borkh.	Stonetosh	2x	Culinary/Dessert apple	1909	CAN	USA/Canada			0	0	0	0	0.25	0	-2	0.606	0.041	0.353	-2	0.858	0.013	0.026	0.104	-2	0.003	0.006	0.007	0.041	0.002	0.001	0.001	0.001	0.001	0.01	0.685	0.001	0.004	0.001	0.007	0.002	0.001	0.002	0.002	0.001	0.186	0.001
1925029	Malus	domestica	Borkh.	Edith Hopwood	2x	Culinary/Dessert apple		GBR	Western Europe			0.25	0	0	0	0	0	-5	0.306	0.637	0.057	-5	0.085	0.589	0.026	0.3	-5	0.057	0.004	0.001	0.007	0.002	0.002	0.011	0.001	0.318	0.001	0.002	0.001	0.004	0.001	0.022	0.003	0.371	0.002	0.005	0.007	0.003	0.001
1925030	Malus	domestica	Borkh.	Ruby (Thorrington)	2x	Culinary/Dessert apple		GBR	Western Europe			0.25	0	0	0	0	0	-6	0.084	0.816	0.1	-6	0.13	0.768	0.053	0.048	-6	0.002	0.002	0.001	0.001	0.002	0.005	0.175	0.002	0.467	0.001	0.002	0.001	0.001	0.002	0.003	0.001	0.003	0.003	0.002	0.001	0.002	0.314
1925031	Malus	domestica	Borkh.	Francis (Thorrington)	2x	Culinary/Dessert apple		GBR	Western Europe			0.25	0	0	0	0	0	-3	0.024	0.9	0.076	-3	0.035	0.869	0.078	0.019	-3	0.001	0.001	0	0	0.001	0.001	0.001	0.001	0.521	0	0.001	0.001	0.001	0.001	0.001	0.001	0.001	0.001	0.001	0.001	0.001	0.45
1925033	Malus	domestica	Borkh.	Sunburn	2x	Culinary/Dessert apple		GBR	Western Europe			0.25	0	0	0	0	0	-5	0.084	0.591	0.325	-5	0.293	0.54	0.129	0.039	-5	0.001	0.001	0.015	0.001	0.001	0.002	0.002	0.002	0.389	0.007	0.168	0.004	0.043	0.003	0.001	0.002	0.006	0.014	0.001	0.003	0.002	0.003
1925034	Malus	domestica	Borkh.	Rosy Blenheim	2x	Culinary/Dessert apple		GBR	Western Europe			0.25	0	0	0	0	0	-4	0.219	0.156	0.625	-4	0.153	0.098	0.49	0.259	-4	0.002	0.002	0.001	0.002	0.001	0.002	0.001	0.004	0.001	0.003	0.002	0.009	0.003	0.001	0.007	0.564	0.002	0.002	0.002	0.001	0.383	0.001
1926023	Malus	domestica	Borkh.	Saltcote Pippin	2x	Culinary/Dessert apple	1918	GBR	Western Europe									-5	0.128	0.594	0.278	-5	0.133	0.558	0.213	0.097	-5	0.002	0.069	0.003	0.003	0.001	0.009	0.005	0.025	0.462	0.001	0.027	0.004	0.003	0.008	0.003	0.01	0.006	0.008	0.001	0.011	0.033	0.002
1926034	Malus	domestica	Borkh.	S.T. Wright	2x	Culinary/Dessert apple	1913	GBR	Western Europe									-10	0.607	0.35	0.043	-10	0.045	0.295	0.021	0.64	-10	0.001	0.001	0.001	0.001	0.041	0.002	0.013	0.001	0.015	0.005	0.001	0.002	0.004	0.002	0.001	0.004	0.002	0.002	0.498	0.001	0.001	0.001
1926035	Malus	domestica	Borkh.	Ball's Pippin	2x	Culinary/Dessert apple	1923	GBR	Western Europe			0.25	0	0	0	0	0	-5	0.156	0.634	0.21	-5	0.172	0.585	0.116	0.128	-5	0.01	0.001	0.001	0.002	0.001	0.002	0.001	0.003	0.473	0.003	0.027	0.002	0.065	0.001	0.003	0.003	0.001	0.001	0.001	0.002	0.01	0.002
1927003	Malus	domestica	Borkh.	Savstaholm	2x	Culinary/Dessert apple	1851	SWE	Western Europe									-2	0.652	0.289	0.06	-2	0.243	0.208	0.016	0.533	-2	0.143	0.002	0.019	0.468	0.001	0.015	0.001	0.001	0.024	0.003	0.002	0.002	0.001	0.163	0.008	0.002	0.002	0.005	0.003	0.003	0.011	0.079
1927004	Malus	domestica	Borkh.	Bodil Neergaard	2x	Culinary/Dessert apple	1850	DNK	Western Europe									-3	0.44	0.213	0.347	-3	0.331	0.172	0.139	0.358	-3	0.04	0.007	0.049	0.004	0.002	0.002	0.259	0.002	0.05	0.005	0.088	0.138	0.002	0.002	0.02	0.004	0.02	0.028	0.001	0.094	0.009	0.002
1927005	Malus	domestica	Borkh.	Skovfoged	2x	Culinary/Dessert apple	1825	DNK	Western Europe									-4	0.665	0.172	0.162	-4	0.271	0.092	0.042	0.595	-4	0.186	0.003	0.003	0.007	0.002	0.002	0.004	0.001	0.003	0.002	0.032	0.002	0.001	0.007	0.002	0.002	0.011	0.001	0.006	0.267	0.399	0.003
1927006	Malus	domestica	Borkh.	Pederstrup	2x	Culinary/Dessert apple	1858	DNK	Western Europe									-4	0.475	0.208	0.317	-4	0.036	0.146	0.291	0.527	-4	0.02	0.003	0.005	0.014	0.102	0.001	0.14	0.006	0.003	0.003	0.003	0.001	0.009	0.003	0.005	0.367	0.001	0.013	0.028	0.009	0.004	0.005
1927007	Malus	domestica	Borkh.	Signe Tillisch	2x	Culinary/Dessert apple	1866	DNK	Western Europe									-9	0.657	0.104	0.239	-9	0.027	0.051	0.215	0.707	-9	0.013	0.146	0.001	0.001	0.01	0.001	0.244	0.002	0.001	0.004	0.001	0.002	0.002	0.004	0.001	0.001	0.001	0.003	0.446	0.005	0.003	0.017
1927008	Malus	domestica	Borkh.	Molleskov	2x	Culinary/Dessert apple	1860	DNK	Western Europe									-2	0.416	0.191	0.393	-2	0.237	0.125	0.279	0.36	-2	0.007	0.202	0.003	0.033	0.005	0.006	0.005	0.016	0.006	0.014	0.02	0.003	0.015	0.018	0.407	0.029	0.002	0.022	0.01	0.006	0.002	0.007
1927009	Malus	domestica	Borkh.	P.J. Bergius	2x	Culinary/Dessert apple				Sport	Savstaholm							-2	0.639	0.304	0.057	-2	0.281	0.215	0.014	0.49	-2	0.17	0.001	0.026	0.477	0.002	0.01	0.001	0.001	0.046	0.003	0.003	0.001	0.001	0.176	0.009	0.002	0.002	0.005	0.005	0.002	0.014	0.015
1927011	Malus	domestica	Borkh.	Ildrod Pigeon	2x	Culinary/Dessert apple	1840	DNK	Western Europe									0	0.474	0.308	0.218	0	0.288	0.242	0.078	0.392	0	0.237	0.155	0.016	0.104	0.001	0.001	0.002	0.002	0.197	0.002	0.012	0.004	0.002	0.001	0.061	0.002	0.006	0.01	0.002	0.013	0.062	0.002
1927012	Malus	domestica	Borkh.	Ringstad	2x	Culinary/Dessert apple	1818	SWE	Western Europe									-3	0.697	0.091	0.212	-3	0.204	0.039	0.08	0.677	-3	0.006	0.004	0.038	0.541	0.003	0.001	0.252	0.001	0.002	0.002	0.016	0.061	0.003	0.003	0.002	0.003	0.004	0.01	0.002	0.034	0.002	0.004
1927013	Malus	domestica	Borkh.	Akero	2x	Culinary/Dessert apple	1750	SWE	Western Europe									-2	0.745	0.067	0.188	-2	0.181	0.03	0.063	0.726	-2	0.012	0.023	0.054	0.607	0.035	0.001	0.001	0.002	0.001	0.065	0.006	0.007	0.012	0.029	0.001	0.002	0.002	0.002	0.018	0.107	0.001	0.003
1927014	Malus	domestica	Borkh.	Vitgylling	2x	Culinary/Dessert apple	1816	Europe										-1	0.792	0.19	0.017	-1	0.047	0.126	0.009	0.817	-1	0.004	0.004	0.003	0.626	0.098	0.113	0.002	0	0.006	0.003	0.001	0.001	0.001	0.005	0.002	0.001	0.003	0.001	0.045	0.002	0.003	0.029
1927016	Malus	domestica	Borkh.	Karinable	2x	Culinary/Dessert apple	1902	SWE	Western Europe									-2	0.715	0.128	0.157	-2	0.199	0.061	0.047	0.693	-2	0.039	0.002	0.15	0.265	0.008	0.015	0.026	0.001	0.002	0.087	0.001	0.003	0.002	0.001	0.002	0.002	0.01	0.002	0.004	0.354	0.012	0.006
1927018	Malus	domestica	Borkh.	Guldborg	2x	Culinary/Dessert apple	1875	DNK	Western Europe									0	0.586	0.259	0.155	0	0.158	0.193	0.084	0.564	0	0.13	0.005	0.002	0.186	0.004	0.005	0.006	0.002	0.032	0.017	0.019	0.001	0.003	0.005	0.006	0.016	0.005	0.003	0.03	0.006	0.162	0.016
1927019	Malus	domestica	Borkh.	Gyllenkroks Astrakan	2x	Culinary/Dessert apple	1863	SWE	Western Europe									-1	0.711	0.199	0.09	-1	0.137	0.142	0.037	0.685	-1	0.111	0.001	0.002	0.427	0.035	0.188	0.021	0.001	0.002	0.14	0.002	0.001	0.002	0.003	0.001	0.001	0.029	0.001	0.005	0.002	0.004	0.001
1927021	Malus	domestica	Borkh.	Boiken	2x	Culinary/Dessert apple	1828	DEU	Western Europe									-1	0.656	0.08	0.263	-1	0.292	0.035	0.106	0.568	-1	0.102	0.203	0.051	0.006	0.011	0.001	0.367	0.002	0.001	0.01	0.005	0.012	0.001	0.001	0.161	0.001	0.002	0.002	0.026	0.014	0.005	0.002
1927023	Malus	domestica	Borkh.	Filippa	2x	Culinary/Dessert apple	1880	DNK	Western Europe									-1	0.561	0.128	0.311	-1	0.267	0.059	0.177	0.497	-1	0.061	0.071	0.005	0.47	0.021	0.001	0.007	0.005	0.003	0.012	0.013	0.014	0.002	0.029	0.002	0.007	0.01	0.009	0.005	0.026	0.009	0.069
1927026	Malus	domestica	Borkh.	Woolbrook Pippin	2x	Culinary/Dessert apple	1903	GBR	Western Europe			0.25	0	0	0	0	0	-1	0.297	0.622	0.081	-1	0.022	0.564	0.049	0.365	-1	0.005	0.002	0.001	0.008	0.005	0.001	0.002	0.001	0.323	0.002	0.001	0.003	0.008	0.004	0.001	0.002	0.035	0.001	0.379	0.001	0.203	0.001
1927027	Malus	domestica	Borkh.	Catshead	3x	Culinary/Dessert apple	1650	GBR	Western Europe									-6	0.438	0.149	0.413	-6	0.115	0.083	0.341	0.462	-6	0.035	0.176	0.003	0.01	0.004	0.001	0.068	0.046	0.002	0.002	0.009	0.014	0.004	0.045	0.234	0.056	0.186	0.001	0.012	0.036	0.036	0.002
1927028	Malus	domestica	Borkh.	Opalescent	2x	Culinary/Dessert apple	1899	USA	USA/Canada									-7	0.424	0.298	0.278	-7	0.352	0.24	0.086	0.323	-7	0.008	0.001	0.049	0.004	0.008	0.009	0.002	0.001	0.004	0.014	0.195	0.001	0.015	0.002	0.038	0.111	0.002	0.018	0.01	0.001	0.001	0.045
1927067	Malus	domestica	Borkh.	King George V	2x	Culinary/Dessert apple	1898	GBR	Western Europe			0.25	0	0	0	0	0	-3	0.164	0.732	0.104	-3	0.077	0.693	0.073	0.158	-3	0.002	0.001	0.001	0.001	0.002	0.002	0.001	0.001	0.418	0.001	0.001	0.001	0.001	0.006	0.001	0.001	0.001	0.001	0.002	0.001	0.55	0.001
1928002	Malus	domestica	Borkh.	Maggie Grieve	2x	Culinary/Dessert apple		GBR	Western Europe									-4	0.471	0.167	0.362	-4	0.325	0.1	0.191	0.385	-4	0.006	0.005	0.104	0.002	0.001	0.124	0.005	0.009	0.003	0.019	0.002	0.015	0.001	0.006	0.028	0.009	0.005	0.001	0.002	0.002	0.271	0.005
1928004	Malus	domestica	Borkh.	High View Pippin	2x	Culinary/Dessert apple	1911	GBR	Western Europe			0.25	0	0	0	0	0	-4	0.385	0.45	0.165	-4	0.013	0.371	0.172	0.445	-4	0.002	0.001	0.002	0.003	0.186	0.002	0.145	0.015	0.237	0.006	0.001	0.001	0.002	0.008	0.008	0.27	0.001	0.001	0.006	0.051	0.001	0.002
1928010	Malus	domestica	Borkh.	Woolbrook Russet	2x	Culinary/Dessert apple	1903	GBR	Western Europe									-3	0.252	0.237	0.511	-3	0.081	0.174	0.403	0.341	-3	0.019	0.004	0.002	0.007	0.035	0.003	0.146	0.013	0.053	0.005	0.002	0.153	0.343	0.032	0.046	0.009	0.018	0.07	0.006	0.003	0.003	0.004
1928011	Malus	domestica	Borkh.	Thorpe's Peach	2x	Culinary/Dessert apple	1899	GBR	Western Europe									-3	0.372	0.154	0.474	-3	0.375	0.091	0.274	0.259	-3	0.003	0.001	0.082	0.002	0.003	0.001	0.001	0.015	0.001	0.007	0.029	0.073	0.027	0.001	0.002	0.014	0.002	0.002	0.003	0.014	0.002	0.535
1928013	Malus	domestica	Borkh.	Hunter's Majestic	2x	Culinary/Dessert apple	1914	GBR	Western Europe			0	0	0	0	0	0.25	-2	0.412	0.319	0.269	-2	0.028	0.26	0.218	0.495	-2	0.005	0.035	0.001	0.003	0.005	0.002	0.003	0.006	0.006	0.013	0.003	0.002	0.183	0.009	0.003	0.002	0.301	0.003	0.002	0.099	0.025	0.001
1928018	Malus	domestica	Borkh.	Morley's Seedling	2x	Culinary/Dessert apple		GBR	Western Europe									-2	0.642	0.132	0.226	-2	0.069	0.079	0.167	0.685	-2	0.011	0.003	0.001	0.047	0.031	0.047	0.222	0.001	0.001	0.085	0.001	0.07	0.072	0.001	0.001	0.007	0.002	0.002	0.274	0.007	0.003	0.006
1928033	Malus	domestica	Borkh.	Banns	2x	Culinary/Dessert apple		GBR	Western Europe									-3	0.335	0.235	0.429	-3	0.162	0.176	0.326	0.335	-3	0.004	0.001	0.004	0.002	0.003	0.101	0.003	0.019	0.002	0.003	0.002	0.006	0.002	0.017	0.239	0.066	0.003	0.001	0.002	0.011	0.117	0.002
1929024	Malus	domestica	Borkh.	Laxton's Pearmain	2x	Culinary/Dessert apple	1897	GBR	Western Europe			0.25	0	0	0	0	0	-3	0.047	0.92	0.032	-3	0.008	0.897	0.035	0.06	-3	0.001	0	0.001	0.001	0	0.456	0.001	0.001	0.523	0.001	0	0.001	0.001	0.002	0.001	0.001	0.003	0.001	0.003	0.001	0.001	0.001
1929026	Malus	domestica	Borkh.	Nutmeg Pippin	2x	Culinary/Dessert apple	1920	GBR	Western Europe									-9	0.661	0.059	0.28	-9	0.019	0.022	0.231	0.728	-9	0.006	0.004	0.001	0.11	0.008	0.003	0.196	0.001	0.001	0.003	0.001	0.001	0.169	0.001	0.1	0.011	0.001	0.025	0.001	0.002	0.001	0.002
1929027	Malus	domestica	Borkh.	Pomeroy of Somerset	2x	Culinary/Dessert apple	1851	GBR	Western Europe									-1	0.342	0.208	0.45	-1	0.01	0.121	0.419	0.449	-1	0.007	0.015	0.001	0.015	0.005	0.001	0.178	0.014	0.009	0.001	0.001	0.002	0.482	0.135	0.007	0.003	0.053	0.006	0.001	0.01	0.007	0.005
1929029	Malus	domestica	Borkh.	Broad-Eyed Pippin (of Bultitude)	2x	Culinary/Dessert apple	1675	GBR	Western Europe									-4	0.71	0.06	0.23	-4	0.329	0.028	0.063	0.58	-4	0.149	0.003	0.004	0.098	0.003	0.001	0.003	0.001	0.002	0.004	0.003	0.003	0.001	0.008	0.077	0.001	0.002	0.002	0.003	0.004	0.59	0.001
1929032	Malus	domestica	Borkh.	Aldenham Blenheim	3x	Culinary/Dessert apple				Sport	Blenheim Orange							-4	0.246	0.214	0.54	-4	0.131	0.153	0.444	0.272	-4	0.003	0.003	0.004	0.002	0.001	0.002	0.001	0.005	0.002	0.005	0.008	0.005	0.003	0.001	0.002	0.745	0.001	0.002	0.004	0.003	0.006	0.001
1929034	Malus	domestica	Borkh.	Taunton Cross	2x	Culinary/Dessert apple	1919	GBR	Western Europe									-2	0.04	0.93	0.03	-2	0.008	0.909	0.033	0.05	-2	0.001	0	0.001	0.001	0	0.46	0.001	0.001	0.52	0.001	0	0.001	0.001	0.001	0.001	0.001	0.002	0.001	0.003	0.001	0.001	0.001
1929036	Malus	domestica	Borkh.	New Bess Pool	2x	Culinary/Dessert apple	1850	GBR	Western Europe									-4	0.394	0.331	0.275	-4	0.013	0.255	0.249	0.482	-4	0.006	0.003	0.002	0.073	0.001	0.001	0.023	0.003	0.016	0.003	0.001	0.001	0.003	0.005	0.224	0.483	0.013	0.002	0.002	0.012	0.046	0.001
1929039	Malus	domestica	Borkh.	Milton	2x	Culinary/Dessert apple	1909	USA	USA/Canada			0	0	0	0	0.25	0	-3	0.658	0.081	0.261	-3	0.658	0.021	0.014	0.306	-3	0.005	0.001	0.003	0.367	0.003	0.001	0.002	0.001	0.001	0.036	0.526	0.002	0.03	0.001	0.001	0.002	0.004	0.001	0.001	0.001	0.001	0.001
1929040	Malus	domestica	Borkh.	Macoun	2x	Culinary/Dessert apple	1909	USA	USA/Canada			0	0	0	0	0.25	0	-3	0.618	0.162	0.22	-3	0.697	0.057	0.018	0.228	-3	0.281	0.003	0.001	0.001	0.002	0.001	0.013	0.001	0.001	0.002	0.638	0.001	0.002	0.001	0.001	0.007	0.005	0.001	0.002	0.001	0.004	0.002
1929042	Malus	domestica	Borkh.	Early McIntosh	2x	Culinary/Dessert apple	1909	USA	USA/Canada			0	0	0	0	0.25	0	-1	0.639	0.087	0.274	-1	0.568	0.032	0.043	0.358	-1	0.123	0.001	0.001	0.402	0.002	0.001	0.001	0.002	0.001	0.001	0.407	0.004	0.003	0.001	0.001	0.005	0.009	0.001	0.025	0.002	0.001	0.002
1930019	Malus	domestica	Borkh.	Pewaukee	2x	Culinary/Dessert apple	1870	USA	USA/Canada									-4	0.503	0.243	0.254	-4	0.337	0.185	0.066	0.412	-4	0.057	0.002	0.012	0.071	0.002	0.001	0.004	0.001	0.042	0.178	0.085	0.025	0.008	0.074	0.004	0.004	0.081	0.002	0.004	0.037	0.005	0.006
1930020	Malus	domestica	Borkh.	Summer Golden Pippin	2x	Culinary/Dessert apple	1800	GBR	Western Europe									-4	0.428	0.221	0.352	-4	0.071	0.153	0.268	0.509	-4	0.005	0.004	0.006	0.032	0.008	0.084	0.006	0.002	0.006	0.005	0.003	0.003	0.372	0.004	0.004	0.071	0.127	0.008	0.004	0.001	0.003	0.002
1930027	Malus	domestica	Borkh.	Baxter	2x	Culinary/Dessert apple	1800	CAN	USA/Canada									-1	0.372	0.173	0.455	-1	0.143	0.128	0.317	0.412	-1	0.003	0.002	0.006	0.003	0.002	0.004	0.003	0.002	0.014	0.018	0.002	0.03	0.347	0.002	0.001	0.001	0.001	0.05	0.006	0.002	0.155	0.002
1930029	Malus	domestica	Borkh.	Mrs. Lakeman's Seedling	2x	Culinary/Dessert apple	1900	GBR	Western Europe									-1	0.617	0.094	0.289	-1	0.114	0.048	0.206	0.632	-1	0.002	0.003	0.002	0.002	0.003	0.001	0.002	0.001	0.001	0.004	0.001	0.001	0.002	0.002	0.002	0.001	0.001	0.001	0.004	0.003	0.433	0.001
1930031	Malus	domestica	Borkh.	Gloucester Cross	2x	Culinary/Dessert apple	1913	GBR	Western Europe			0.25	0	0	0	0	0	-2	0.133	0.77	0.097	-2	0.216	0.731	0.018	0.035	-2	0.013	0.003	0.075	0.018	0.009	0.001	0.01	0.001	0.628	0.007	0.075	0.012	0.003	0.01	0.002	0.001	0.002	0.01	0.012	0.009	0.08	0.006
1930032	Malus	domestica	Borkh.	Hereford Cross	2x	Culinary/Dessert apple	1913	GBR	Western Europe			0.25	0	0	0	0	0	-3	0.067	0.783	0.151	-3	0.072	0.737	0.14	0.051	-3	0.001	0.002	0.001	0.001	0.001	0.028	0.002	0.004	0.413	0.012	0.001	0.001	0.002	0.002	0.003	0.002	0.001	0.004	0.009	0.001	0.002	0.451
1930033	Malus	domestica	Borkh.	Plymouth Cross	2x	Culinary/Dessert apple	1916	GBR	Western Europe			0.125	0	0	0	0	0	-7	0.205	0.516	0.279	-7	0.066	0.48	0.223	0.231	-7	0.003	0.077	0.001	0.119	0.16	0.003	0.001	0.002	0.323	0.001	0.003	0.056	0.049	0.027	0.002	0.002	0.022	0.01	0.001	0.001	0.003	0.001
1930034	Malus	domestica	Borkh.	Ingall's Red	2x	Culinary/Dessert apple		GBR	Western Europe									-8	0.543	0.22	0.237	-8	0.185	0.138	0.171	0.506	-8	0.006	0.011	0.003	0.002	0.012	0.009	0.237	0.011	0.002	0.003	0.002	0.001	0.001	0.009	0.241	0.002	0.001	0.003	0.022	0.006	0.015	0.308
1930035	Malus	domestica	Borkh.	Ingall's Pippin		Culinary/Dessert apple												-3	0.749	0.219	0.032	-3	0.226	0.131	0.01	0.632	-3	0.011	0.001	0.007	0.006	0.004	0.072	0.16	0.001	0.001	0.004	0.093	0.001	0.004	0.029	0.002	0.001	0.001	0.001	0.491	0.002	0.007	0.004
1930039	Malus	domestica	Borkh.	Green Harvey	2x	Culinary/Dessert apple	1813	GBR	Western Europe									-2	0.586	0.187	0.227	-2	0.017	0.109	0.219	0.655	-2	0.033	0.013	0.002	0.16	0.072	0.004	0.233	0.024	0.006	0.001	0.001	0.002	0.005	0.043	0.003	0.002	0.019	0.006	0.024	0.005	0.002	0.001
1930040	Malus	domestica	Borkh.	Cockett's Red	2x	Culinary/Dessert apple		GBR	Western Europe									-2	0.482	0.259	0.259	-2	0.355	0.199	0.073	0.372	-2	0.094	0.085	0.003	0.04	0.036	0.005	0.133	0.005	0.079	0.007	0.244	0.008	0.001	0.081	0.01	0.03	0.005	0.004	0.005	0.068	0.011	0.016
1930042	Malus	domestica	Borkh.	Texola	2x	Culinary/Dessert apple		USA	USA/Canada									-4	0.157	0.297	0.546	-4	0.304	0.251	0.353	0.092	-4	0.004	0.001	0.118	0.009	0.001	0.002	0.004	0.003	0.01	0.015	0.003	0.005	0.008	0.001	0.011	0.002	0.004	0.435	0.002	0.07	0.014	0.002
1930044	Malus	domestica	Borkh.	Sandow	2x	Culinary/Dessert apple	1912	CAN	USA/Canada	Normal	Sandow							-3	0.297	0.122	0.581	-3	0.484	0.078	0.277	0.16	-3	0.002	0.001	0.491	0.001	0.001	0.001	0.001	0.002	0.001	0.471	0.001	0.005	0.001	0.001	0.002	0.001	0.002	0.008	0.001	0.001	0.001	0.001
1930045	Malus	domestica	Borkh.	Coxstone	2x	Culinary/Dessert apple	1926	CAN	USA/Canada									-3	0.681	0.2	0.119	-3	0.221	0.14	0.037	0.602	-3	0.002	0.003	0.162	0.361	0.003	0.002	0.005	0.001	0.008	0.204	0.002	0.001	0.007	0.01	0.002	0.001	0.002	0.001	0.01	0.002	0.002	0.004
1930046	Malus	domestica	Borkh.	Lipton		Culinary/Dessert apple												-4	0.387	0.206	0.406	-4	0.535	0.164	0.149	0.151	-4	0.002	0.001	0.528	0.001	0.001	0.001	0.001	0.001	0.002	0.436	0.002	0.001	0.001	0.002	0.002	0.001	0.001	0.006	0.001	0.001	0.003	0.001
1930047	Malus	domestica	Borkh.	Galton	2x	Culinary/Dessert apple	1915	CAN	USA/Canada									-3	0.452	0.21	0.338	-3	0.401	0.155	0.124	0.321	-3	0.001	0	0.516	0.001	0.001	0.001	0.001	0	0.001	0.466	0	0.001	0.001	0.001	0.001	0	0.001	0.001	0.002	0.001	0.001	0.001
1930057	Malus	domestica	Borkh.	Ballarat Seedling	2x	Culinary/Dessert apple	1875	AUS	Australasia									-3	0.466	0.033	0.501	-3	0.03	0.014	0.408	0.548	-3	0.006	0.193	0.007	0.07	0.003	0.003	0.008	0.132	0.002	0.025	0.001	0.097	0.004	0.004	0.01	0.002	0.001	0.006	0.006	0.019	0.022	0.003
1930060	Malus	domestica	Borkh.	Northland Seedling	2x	Culinary/Dessert apple		GBR	Western Europe									-3	0.076	0.895	0.029	-3	0.031	0.866	0.017	0.086	-3	0.002	0.001	0.001	0.001	0.001	0.057	0.076	0.001	0.627	0.002	0.004	0.001	0.001	0.005	0.001	0.002	0.005	0.001	0.019	0.02	0.001	0.015
1931002	Malus	domestica	Borkh.	Magdalene	2x	Culinary/Dessert apple	1890	GBR	Western Europe									-3	0.521	0.41	0.069	-3	0.078	0.351	0.034	0.537	-3	0.017	0.002	0.002	0.003	0.079	0.006	0.19	0.001	0.168	0.001	0.004	0.003	0.001	0.171	0.001	0.001	0.005	0.002	0.002	0.258	0.013	0.042
1931004	Malus	domestica	Borkh.	Laxton's Triumph	2x	Culinary/Dessert apple	1902	GBR	Western Europe			0.25	0	0	0	0	0	-4	0.088	0.72	0.191	-4	0.072	0.678	0.127	0.123	-4	0.001	0.002	0.013	0.003	0.003	0.002	0.001	0.001	0.483	0.015	0.001	0.005	0.002	0.002	0.001	0.307	0.045	0.001	0.007	0.002	0.001	0.009
1931009	Malus	domestica	Borkh.	Upton Pyne	2x	Culinary/Dessert apple	1910	GBR	Western Europe									-5	0.314	0.66	0.026	-5	0.015	0.601	0.014	0.37	-5	0.002	0.003	0.001	0.001	0.003	0.005	0.365	0.001	0.386	0.001	0.001	0.002	0.001	0.001	0.001	0.001	0.002	0.001	0.203	0.001	0.006	0.005
1931011	Malus	domestica	Borkh.	Richardson (Ireland)	2x	Culinary/Dessert apple	1900	IRL	Western Europe									-4	0.536	0.147	0.318	-4	0.096	0.076	0.25	0.579	-4	0.005	0.001	0.001	0.003	0.001	0.001	0.003	0.001	0.003	0.001	0.001	0.001	0.038	0.003	0.002	0.153	0.001	0.001	0.001	0.001	0.006	0.002
1931012	Malus	domestica	Borkh.	Peche Melba	2x	Culinary/Dessert apple	1930	IRL	Western Europe									-2	0.641	0.198	0.161	-2	0.165	0.134	0.073	0.628	-2	0.188	0.002	0.001	0.013	0.002	0.001	0.307	0.001	0.003	0.002	0.001	0.002	0.002	0.127	0.23	0.001	0.001	0.002	0.003	0.003	0.092	0.002
1931013	Malus	domestica	Borkh.	William Peters	2x	Culinary/Dessert apple	1917	GBR	Western Europe									-4	0.066	0.84	0.094	-4	0.072	0.817	0.057	0.054	-4	0.004	0.001	0.002	0.003	0.001	0.046	0.001	0.002	0.541	0.002	0.001	0.011	0.004	0.001	0.001	0.003	0.133	0.001	0.229	0.001	0.001	0.004
1932003	Malus	domestica	Borkh.	James Lawson	2x	Culinary/Dessert apple	1918	GBR	Western Europe									-3	0.36	0.336	0.305	-3	0.011	0.259	0.276	0.455	-3	0.003	0.132	0.002	0.007	0.002	0.037	0.015	0.025	0.021	0.004	0.001	0.002	0.122	0.004	0.036	0.008	0.114	0.011	0.223	0.043	0.058	0.034
1932004	Malus	domestica	Borkh.	Colonel Yate	2x	Culinary/Dessert apple	1905	GBR	Western Europe									-3	0.456	0.143	0.402	-3	0.278	0.078	0.203	0.44	-3	0.003	0.002	0.036	0.01	0.002	0.002	0.003	0.002	0.004	0.268	0.016	0.038	0.003	0.004	0.006	0.102	0.006	0.003	0.004	0.047	0.006	0.003
1932005	Malus	domestica	Borkh.	John Divers	2x	Culinary/Dessert apple	1905	GBR	Western Europe									-4	0.59	0.187	0.223	-4	0.231	0.125	0.114	0.53	-4	0.004	0.001	0.01	0.017	0.01	0.023	0.014	0.002	0.001	0.001	0.009	0.01	0.002	0.02	0.003	0.001	0.002	0.003	0.472	0.001	0.334	0.002
1933003	Malus	domestica	Borkh.	Lamb's Seedling	2x	Culinary/Dessert apple	1867	GBR	Western Europe									-1	0.14	0.845	0.015	-1	0.012	0.791	0.01	0.186	-1	0.003	0.001	0	0.001	0.001	0.003	0.003	0.001	0.558	0.001	0.001	0.001	0.001	0.002	0.001	0.001	0.005	0	0.406	0.001	0.001	0.001
1933004	Malus	domestica	Borkh.	Norfolk Royal	2x	Culinary/Dessert apple	1908	GBR	Western Europe									-3	0.47	0.309	0.221	-3	0.048	0.243	0.184	0.526	-3	0.001	0.001	0.003	0.001	0.002	0.012	0.002	0.002	0.001	0.002	0.001	0.001	0.222	0.002	0.001	0.004	0.002	0.001	0.199	0.002	0.001	0.524
1933005	Malus	domestica	Borkh.	Steyne Seedling	2x	Culinary/Dessert apple	1893	GBR	Western Europe									-4	0.063	0.71	0.228	-4	0.058	0.682	0.182	0.079	-4	0.002	0.001	0.002	0.001	0.003	0.004	0.001	0.002	0.467	0.001	0.002	0.005	0.032	0.005	0.001	0.001	0.014	0.004	0.001	0.001	0.434	0.004
1933012	Malus	domestica	Borkh.	Sam Young		Culinary/Dessert apple	1818	IRL	Western Europe									-2	0.696	0.197	0.107	-2	0.044	0.128	0.063	0.764	-2	0.016	0.004	0.003	0.015	0.12	0.007	0.497	0.002	0.007	0.005	0.003	0.001	0.006	0.006	0.002	0.001	0.001	0.003	0.01	0.019	0.034	0.007
1933013	Malus	domestica	Borkh.	Royal Snow	2x	Culinary/Dessert apple		GBR	Western Europe									-5	0.665	0.306	0.029	-5	0.025	0.25	0.015	0.71	-5	0.043	0.001	0.003	0.007	0.037	0.03	0.567	0.001	0.094	0.002	0.004	0.001	0.002	0.009	0.007	0.001	0.001	0.001	0.008	0.028	0.003	0.011
1933019	Malus	domestica	Borkh.	Maldon Wonder	2x	Culinary/Dessert apple	1900	GBR	Western Europe									-5	0.424	0.398	0.178	-5	0.339	0.331	0.063	0.267	-5	0.031	0.003	0.483	0.005	0.003	0.002	0.006	0.003	0.228	0.012	0.002	0.001	0.002	0.002	0.027	0.002	0.004	0.001	0.047	0.117	0.004	0.006
1934001	Malus	domestica	Borkh.	Siddington Russet	3x	Culinary/Dessert apple				Sport	Galloway Pippin							-4	0.5	0.094	0.406	-4	0.135	0.051	0.27	0.544	-4	0.003	0.006	0.028	0.006	0.001	0.007	0.003	0.001	0.002	0.215	0.004	0.004	0.407	0.001	0.002	0.003	0.013	0.003	0.001	0.27	0.003	0.008
1934004	Malus	domestica	Borkh.	Worcester Cross	2x	Culinary/Dessert apple	1920	GBR	Western Europe			0.25	0	0	0	0	0	-6	0.075	0.755	0.169	-6	0.315	0.66	0.012	0.013	-6	0.001	0.001	0.432	0.001	0.002	0.003	0.002	0.001	0.531	0.001	0.002	0.002	0.001	0.005	0.001	0.001	0.002	0.001	0.001	0.001	0.001	0.002
1934027	Malus	domestica	Borkh.	Chorister Boy	2x	Culinary/Dessert apple	1890	GBR	Western Europe									-3	0.486	0.462	0.052	-3	0.097	0.407	0.025	0.47	-3	0.004	0.001	0.001	0.01	0.003	0.431	0.027	0.001	0.02	0.001	0.002	0.001	0.001	0.005	0.142	0.001	0.002	0.001	0.103	0.002	0.221	0.001
1935001	Malus	domestica	Borkh.	Smiler	2x	Culinary/Dessert apple	1934	GBR	Western Europe									-4	0.099	0.817	0.084	-4	0.085	0.768	0.053	0.094	-4	0.002	0.001	0.002	0.003	0.002	0.002	0.003	0.001	0.376	0.001	0.001	0.003	0.001	0.002	0.001	0.001	0.021	0.001	0.003	0.001	0.002	0.562
1935002	Malus	domestica	Borkh.	Merton Russet	2x	Culinary/Dessert apple	1921	GBR	Western Europe			0.25	0	0	0	0	0	-2	0.076	0.901	0.023	-2	0.012	0.868	0.019	0.101	-2	0.006	0.001	0.001	0.005	0.011	0.001	0.026	0.001	0.69	0.002	0.001	0.001	0.002	0.002	0.188	0.001	0.012	0.001	0.036	0.001	0.001	0.002
1935006	Malus	domestica	Borkh.	Bascombe Mystery	2x	Culinary/Dessert apple	1831	GBR	Western Europe									-3	0.328	0.15	0.522	-3	0.292	0.087	0.364	0.257	-3	0.067	0.003	0.003	0.02	0.002	0.001	0.002	0.001	0.001	0.098	0.064	0.002	0.417	0.004	0.003	0.002	0.001	0.023	0.002	0.002	0.001	0.007
1935008	Malus	domestica	Borkh.	Belvoir Seedling	2x	Culinary/Dessert apple		GBR	Western Europe									-4	0.435	0.143	0.423	-4	0.334	0.07	0.263	0.333	-4	0.003	0	0.003	0.001	0.007	0.005	0.004	0.006	0.001	0.001	0.011	0.005	0.002	0.005	0.003	0.001	0.001	0.001	0.001	0.001	0.77	0.005
1935009	Malus	domestica	Borkh.	Prince George	2x	Culinary/Dessert apple		GBR	Western Europe									-4	0.602	0.164	0.233	-4	0.227	0.092	0.127	0.554	-4	0.005	0.195	0.019	0.015	0.003	0.002	0.004	0.002	0.002	0.001	0.066	0.001	0.004	0.003	0.022	0.002	0.002	0.01	0.213	0.039	0.003	0.008
1935047	Malus	domestica	Borkh.	Young's Pinello	2x	Culinary/Dessert apple		GBR	Western Europe									-1	0.578	0.074	0.348	-1	0.447	0.036	0.111	0.406	-1	0.007	0.001	0.004	0.419	0.005	0.002	0.005	0.002	0.001	0.033	0.204	0.006	0.011	0.001	0.245	0.016	0.002	0.008	0.002	0.002	0.002	0.001
1936021	Malus	domestica	Borkh.	Budimka	2x	Culinary/Dessert apple		SRB	Eastern Europe									-3	0.585	0.229	0.186	-3	0.186	0.162	0.1	0.553	-3	0.634	0.001	0.003	0.001	0.007	0.012	0.002	0.01	0.032	0.002	0.001	0.011	0.003	0.005	0.002	0.002	0.003	0.001	0.008	0.008	0.242	0.004
1936022	Malus	domestica	Borkh.	Kolacara	3x	Culinary/Dessert apple		SRB	Eastern Europe									-8	0.532	0.19	0.278	-8	0.171	0.129	0.199	0.5	-8	0.503	0.011	0.001	0.002	0.01	0.008	0.004	0.024	0.013	0.002	0.016	0.002	0.009	0.017	0.001	0.17	0.004	0.002	0.002	0.181	0.007	0.004
1936026	Malus	domestica	Borkh.	Ruby (Seabrook)	2x	Culinary/Dessert apple		GBR	Western Europe									-1	0.588	0.125	0.287	-1	0.397	0.083	0.058	0.463	-1	0.006	0.008	0.473	0.203	0.002	0.003	0.001	0.001	0.001	0.005	0.001	0.002	0.004	0	0.005	0.002	0.001	0.003	0.251	0.018	0.003	0.001
1936027	Malus	domestica	Borkh.	Opal (Seabrook)	2x	Culinary/Dessert apple		GBR	Western Europe			0	0	0	0	0	0.25	-3	0.437	0.331	0.232	-3	0.069	0.268	0.192	0.472	-3	0.002	0.003	0.004	0.17	0.003	0.02	0.014	0.021	0.003	0.003	0.001	0.001	0.003	0.001	0.004	0.011	0.001	0.004	0.144	0.012	0.002	0.55
1936028	Malus	domestica	Borkh.	Garnet	2x	Culinary/Dessert apple		GBR	Western Europe									-7	0.405	0.385	0.21	-7	0.274	0.313	0.078	0.335	-7	0.002	0.077	0.003	0.003	0.004	0.032	0.002	0.001	0.004	0.002	0.001	0.002	0.005	0.005	0.001	0.001	0.001	0.004	0.223	0.004	0.003	0.603
1936037	Malus	domestica	Borkh.	Pearl	2x	Culinary/Dessert apple	1933	GBR	Western Europe			0	0	0	0	0	0.25	-1	0.04	0.927	0.033	-1	0.014	0.898	0.041	0.048	-1	0.001	0.001	0.001	0.001	0.002	0.001	0.001	0.001	0.53	0.001	0	0.001	0.001	0.001	0.001	0.001	0.001	0.001	0.001	0.001	0.001	0.449
1937003	Malus	domestica	Borkh.	Pioneer (1)	2x	Culinary/Dessert apple	1934	GBR	Western Europe			0.25	0	0	0	0	0.25	-3	0.13	0.811	0.059	-3	0.062	0.786	0.042	0.11	-3	0.005	0.001	0.007	0.004	0.004	0.066	0.004	0.008	0.526	0.002	0.002	0.002	0.001	0.001	0.002	0.001	0.005	0.001	0.347	0.003	0.001	0.003
1937010	Malus	domestica	Borkh.	Duck's Bill	2x	Culinary/Dessert apple		GBR	Western Europe									-3	0.513	0.141	0.346	-3	0.242	0.077	0.2	0.481	-3	0.186	0.008	0.005	0.002	0.001	0.004	0.085	0.002	0.002	0.006	0.107	0.005	0.007	0.028	0.042	0.008	0.023	0.002	0.002	0.003	0.138	0.001
1937017	Malus	domestica	Borkh.	unknown	2x	Culinary/Dessert apple												-4	0.755	0.159	0.086	-4	0.315	0.071	0.017	0.596	-4	0.692	0.002	0.003	0.002	0.021	0.005	0.001	0.001	0.003	0.001	0.001	0.001	0.001	0.001	0.002	0.001	0.004	0.001	0.002	0.001	0.002	0.001
1937034	Malus	domestica	Borkh.	King Coffee	2x	Culinary/Dessert apple	1934	GBR	Western Europe									-6	0.645	0.037	0.318	-6	0.125	0.016	0.207	0.652	-6	0.002	0.002	0.008	0.005	0.004	0.004	0.103	0.002	0.001	0.067	0.005	0.006	0.336	0.005	0.002	0.002	0.003	0.001	0.004	0.003	0.059	0.052
1938005	Malus	domestica	Borkh.	Hood's Supreme		Culinary/Dessert apple												-6	0.257	0.701	0.042	-6	0.076	0.647	0.019	0.257	-6	0.004	0.002	0.002	0.001	0.01	0.035	0.003	0.001	0.28	0.002	0.002	0.002	0.004	0.003	0.002	0.001	0.374	0.001	0.248	0.002	0.001	0.004
1938007	Malus	domestica	Borkh.	Laxton's Herald	2x	Culinary/Dessert apple	1906	GBR	Western Europe			0	0	0	0	0	0.25	-4	0.492	0.26	0.249	-4	0.251	0.188	0.138	0.422	-4	0.003	0.001	0.003	0.003	0.001	0.001	0.002	0.002	0.001	0.003	0.001	0.002	0.003	0.458	0.001	0.001	0.001	0.001	0.007	0.003	0.005	0.491
1939011	Malus	domestica	Borkh.	Dewdney's Seedling	3x	Culinary/Dessert apple	1850	GBR	Western Europe									-10	0.342	0.193	0.465	-10	0.048	0.137	0.403	0.413	-10	0.002	0.001	0.001	0.001	0.003	0.009	0.013	0.1	0.002	0.002	0.002	0.002	0.006	0.003	0.002	0.002	0.002	0.002	0.008	0.001	0.752	0.002
1939013	Malus	domestica	Borkh.	Dredge's Fame	3x	Culinary/Dessert apple	1802	GBR	Western Europe									-9	0.622	0.058	0.321	-9	0.183	0.025	0.213	0.579	-9	0.045	0.259	0.007	0.162	0.002	0.002	0.002	0.004	0.001	0.002	0.003	0.002	0.002	0.001	0.006	0.002	0.002	0.004	0.014	0.188	0.276	0.001
1939018	Malus	domestica	Borkh.	Jeanne Hardy	2x	Culinary/Dessert apple	1878	FRA	Western Europe									-2	0.511	0.121	0.368	-2	0.212	0.07	0.251	0.467	-2	0.002	0.006	0.002	0.004	0.008	0.012	0.001	0.003	0.002	0.041	0.002	0.17	0.023	0.005	0.002	0.001	0.001	0.007	0.446	0.026	0.01	0.004
1939020	Malus	domestica	Borkh.	Measday's Favourite	3x	Culinary/Dessert apple		GBR	Western Europe									-6	0.432	0.159	0.409	-6	0.021	0.084	0.363	0.533	-6	0.003	0.016	0.001	0.072	0.005	0.012	0.022	0.003	0.003	0.001	0.003	0.001	0.464	0.013	0.092	0.003	0.008	0.002	0.005	0.003	0.014	0.003
1939021	Malus	domestica	Borkh.	Murfitt's Seedling	2x	Culinary/Dessert apple	1883	GBR	Western Europe									-2	0.48	0.17	0.35	-2	0.16	0.105	0.236	0.499	-2	0.007	0.003	0.002	0.073	0.001	0.007	0.018	0.008	0.004	0.002	0.002	0.008	0.017	0.002	0.002	0.009	0.026	0.002	0.006	0.005	0.057	0.001
1939025	Malus	domestica	Borkh.	Rossie Pippin	3x	Culinary/Dessert apple	1890	GBR	Western Europe									-12	0.361	0.157	0.482	-12	0.075	0.091	0.407	0.427	-12	0.026	0.078	0.026	0.01	0.008	0.003	0.05	0.077	0.018	0.027	0.007	0.078	0.079	0.121	0.002	0.149	0.004	0.004	0.003	0.131	0.049	0.01
1939028	Malus	domestica	Borkh.	Improved Ashmead's Kernel (of Bunyard)	3x	Culinary/Dessert apple	1920	GBR	Western Europe									-5	0.342	0.352	0.306	-5	0.031	0.282	0.245	0.442	-5	0.142	0.018	0.001	0.007	0.004	0.002	0.024	0.002	0.139	0.002	0.002	0.009	0.241	0.121	0.002	0.002	0.039	0.003	0.004	0.016	0.191	0.002
1940014	Malus	domestica	Borkh.	George Cave (NFT)	2x	Culinary/Dessert apple				Clone	George Cave							-4	0.284	0.575	0.141	-4	0.185	0.509	0.061	0.245	-4	0.023	0.002	0.003	0.005	0.004	0.004	0.002	0.001	0.089	0.002	0.002	0.002	0.004	0.119	0.001	0.001	0.004	0.003	0.003	0.001	0.005	0.597
1941001	Malus	domestica	Borkh.	Lucombe's Seedling	2x	Culinary/Dessert apple	1831	GBR	Western Europe									-3	0.639	0.154	0.207	-3	0.239	0.083	0.12	0.558	-3	0.056	0.001	0.002	0.197	0.266	0.001	0.012	0.004	0.003	0.002	0.019	0.002	0.001	0.004	0.001	0.001	0.003	0.002	0.009	0.004	0.028	0.004
1941006	Malus	domestica	Borkh.	Owen Thomas	2x	Culinary/Dessert apple	1897	GBR	Western Europe									-3	0.049	0.8	0.151	-3	0.018	0.779	0.148	0.055	-3	0.002	0.009	0.001	0.002	0.001	0.004	0.005	0.01	0.572	0.001	0.001	0.004	0.01	0.195	0.007	0.016	0.028	0.001	0.002	0.003	0.006	0.005
1941007	Malus	domestica	Borkh.	Easter Orange	2x	Culinary/Dessert apple	1897	GBR	Western Europe									-6	0.224	0.487	0.289	-6	0.035	0.429	0.239	0.298	-6	0.002	0.01	0.001	0.001	0.004	0.002	0.328	0.001	0.126	0.004	0.001	0.002	0.002	0.003	0.022	0.07	0.037	0.043	0.002	0.001	0.004	0.006
1941009	Malus	domestica	Borkh.	Duchess of Bedford	2x	Culinary/Dessert apple	1918	GBR	Western Europe									-4	0.514	0.348	0.138	-4	0.172	0.276	0.053	0.498	-4	0.001	0.001	0.003	0.003	0.001	0.559	0.004	0.001	0.001	0.002	0.001	0.001	0.003	0.392	0.001	0.001	0.001	0.001	0.015	0.002	0.002	0.002
1941017	Malus	domestica	Borkh.	Curl Tail		Culinary/Dessert apple												-3	0.428	0.104	0.468	-3	0.046	0.044	0.372	0.538	-3	0.002	0.004	0.001	0.002	0.002	0.001	0.418	0.008	0.001	0.002	0.002	0.095	0.136	0.008	0.004	0.055	0.005	0.016	0.001	0.002	0.004	0.001
1941019	Malus	domestica	Borkh.	Forester	2x	Culinary/Dessert apple	1883	GBR	Western Europe									-4	0.577	0.152	0.271	-4	0.02	0.089	0.221	0.669	-4	0.001	0.001	0.001	0.001	0.001	0.04	0.587	0.001	0.003	0.005	0.001	0.007	0.28	0.002	0.002	0.006	0.006	0.001	0.001	0.006	0.002	0.001
1941022	Malus	domestica	Borkh.	Benoni	2x	Culinary/Dessert apple	1830	USA	USA/Canada	Normal	Benoni							-6	0.316	0.265	0.419	-6	0.159	0.204	0.328	0.309	-6	0.011	0.017	0.001	0.003	0.287	0.003	0.007	0.095	0.011	0.005	0.003	0.003	0.001	0.1	0.007	0.004	0.003	0.142	0.003	0.005	0.002	0.039
1941023	Malus	domestica	Borkh.	Claygate Pearmain	3x	Culinary/Dessert apple	1821	GBR	Western Europe									-9	0.272	0.093	0.634	-9	0.019	0.045	0.56	0.376	-9	0.001	0.001	0.001	0.003	0.001	0.002	0.001	0.002	0.001	0.002	0.001	0.001	0.642	0.001	0.001	0.334	0.001	0.001	0.001	0.001	0.001	0
1941025	Malus	domestica	Borkh.	Crawley Reinette	2x	Culinary/Dessert apple	1902	GBR	Western Europe									-1	0.296	0.113	0.591	-1	0.054	0.057	0.484	0.405	-1	0.001	0.001	0.001	0.001	0.002	0.001	0.003	0.002	0.001	0.002	0.001	0.146	0.013	0.004	0.001	0.396	0.003	0.001	0.002	0.001	0.379	0.003
1941026	Malus	domestica	Borkh.	Crimson Bramley	3x	Culinary/Dessert apple				Sport	Bramley's Seedling							-4	0.412	0.159	0.429	-4	0.276	0.095	0.269	0.36	-4	0.004	0.004	0.002	0.016	0.003	0.005	0.006	0.006	0.003	0.002	0.033	0.114	0.018	0.208	0.009	0.011	0.003	0.002	0.001	0.004	0.541	0.002
1941028	Malus	domestica	Borkh.	Green Custard	3x	Culinary/Dessert apple		GBR	Western Europe									-5	0.512	0.171	0.317	-5	0.204	0.097	0.233	0.467	-5	0.391	0.006	0.002	0.004	0.004	0.003	0.023	0.14	0.003	0.001	0.023	0.005	0.002	0.284	0.014	0.007	0.003	0.006	0.003	0.031	0.007	0.002
1941029	Malus	domestica	Borkh.	Lady Sudeley		Culinary/Dessert apple												-4	0.497	0.25	0.253	-4	0.035	0.192	0.2	0.572	-4	0.003	0.001	0.001	0.001	0.003	0.015	0.015	0.005	0.002	0.001	0.001	0.009	0.023	0.694	0.169	0.001	0.003	0.002	0.002	0.002	0.012	0.001
1941030	Malus	domestica	Borkh.	Hounslow Wonder	2x	Culinary/Dessert apple	1900	GBR	Western Europe									-2	0.382	0.292	0.326	-2	0.3	0.231	0.145	0.323	-2	0.001	0.001	0.002	0.001	0.003	0.003	0.001	0.001	0.008	0.009	0.028	0.001	0.012	0.001	0.001	0.307	0.002	0.002	0.008	0.001	0.005	0.003
1941049	Malus	domestica	Borkh.	Morgan Sweet		Cider apple												-6	0.365	0.346	0.288	-6	0.048	0.283	0.237	0.433	-6	0.003	0.007	0.002	0.001	0.006	0.003	0.018	0.004	0.016	0.006	0.004	0.002	0.009	0.237	0.002	0.187	0.006	0.007	0.012	0.057	0.002	0.142
1942002	Malus	domestica	Borkh.	Puckrupt Pippin	2x	Culinary/Dessert apple												-1	0.256	0.251	0.493	-1	0.328	0.184	0.268	0.22	-1	0.002	0.024	0.002	0.002	0.001	0.01	0.003	0.001	0.002	0.006	0.154	0.003	0.224	0.005	0.214	0.279	0.021	0.002	0.001	0.001	0.014	0.001
1942003	Malus	domestica	Borkh.	Tinsley Quince	2x	Culinary/Dessert apple		GBR	Western Europe									-2	0.434	0.28	0.287	-2	0.262	0.217	0.143	0.378	-2	0.025	0.031	0.002	0.001	0.017	0.033	0.004	0.001	0.027	0.001	0.004	0.003	0.004	0.07	0.03	0.001	0.003	0.001	0.005	0.002	0.004	0.047
1942006	Malus	domestica	Borkh.	D'Arcy Spice	2x	Culinary/Dessert apple	1785	GBR	Western Europe									-2	0.385	0.052	0.562	-2	0.204	0.026	0.385	0.385	-2	0.015	0.007	0.145	0.024	0.001	0.001	0.006	0.002	0.002	0.07	0.004	0.157	0.474	0.001	0.023	0.001	0.035	0.008	0.003	0.002	0.006	0.001
1942029	Malus	domestica	Borkh.	Pickering's Seedling	2x	Culinary/Dessert apple	1869	GBR	Western Europe									-3	0.325	0.335	0.34	-3	0.108	0.277	0.252	0.363	-3	0.025	0.008	0.004	0.034	0.008	0.021	0.014	0.002	0.076	0.031	0.007	0.021	0.018	0.002	0.003	0.068	0.008	0.005	0.007	0.009	0.003	0.003
1942035	Malus	domestica	Borkh.	Beauty of Moray	2x	Culinary/Dessert apple	1883	GBR	Western Europe									-3	0.494	0.245	0.261	-3	0.263	0.192	0.114	0.43	-3	0.007	0.002	0.004	0.002	0.008	0.3	0.01	0.001	0.002	0.001	0.003	0.004	0.001	0.02	0.003	0.002	0.002	0.005	0.001	0.003	0.003	0.002
1943003	Malus	domestica	Borkh.	West View Seedling	2x	Culinary/Dessert apple	1932	GBR	Western Europe									-3	0.354	0.158	0.488	-3	0.301	0.106	0.306	0.287	-3	0.039	0.003	0.004	0.071	0.002	0.002	0.067	0.003	0.008	0.055	0.062	0.235	0.034	0.185	0.007	0.149	0.023	0.003	0.001	0.018	0.003	0.001
1943004	Malus	domestica	Borkh.	Pumpkin Sweet	2x	Culinary/Dessert apple	1834	USA	USA/Canada									-6	0.466	0.254	0.28	-6	0.034	0.186	0.237	0.543	-6	0.009	0.008	0.001	0.003	0.004	0.001	0.002	0.001	0.008	0.198	0.002	0.001	0.005	0.007	0.001	0.002	0.055	0.001	0.005	0.177	0.004	0.002
1943005	Malus	domestica	Borkh.	Wolf River	2x	Culinary/Dessert apple	1875	USA	USA/Canada									-3	0.695	0.203	0.102	-3	0.139	0.153	0.02	0.688	-3	0.06	0.001	0.002	0.087	0.004	0.003	0.005	0.002	0.005	0.207	0.005	0.001	0.001	0.001	0.002	0.008	0.002	0.001	0.555	0.035	0.004	0.005
1943006	Malus	domestica	Borkh.	King David	2x	Culinary/Dessert apple	1893	USA	USA/Canada									-2	0.066	0.199	0.735	-2	0.358	0.124	0.495	0.023	-2	0.002	0.001	0.001	0.001	0.003	0.002	0.003	0.001	0.001	0.001	0.009	0.341	0.001	0.003	0.002	0.001	0.001	0.48	0.002	0.002	0.001	0.002
1943007	Malus	domestica	Borkh.	Rome Beauty	2x	Culinary/Dessert apple	1848	USA	USA/Canada	Normal	Rome Beauty							-1	0.441	0.241	0.318	-1	0.345	0.18	0.182	0.293	-1	0.001	0	0	0	0	0	0	0.001	0.001	0.001	0.001	0	0	0	0.988	0	0.001	0.001	0	0	0.001	0
1943009	Malus	domestica	Borkh.	Burr Knot (Lascelles)	2x	Culinary/Dessert apple		GBR	Western Europe									-2	0.382	0.433	0.185	-2	0.215	0.379	0.061	0.346	-2	0.031	0.003	0.122	0.002	0.007	0.233	0.002	0.002	0.006	0.001	0.007	0.001	0.001	0.199	0.002	0.007	0.144	0.007	0.013	0.001	0.022	0.002
1943010	Malus	domestica	Borkh.	Improved Cockpit	3x	Culinary/Dessert apple	1902	GBR	Western Europe									-4	0.45	0.28	0.27	-4	0.262	0.219	0.137	0.382	-4	0.004	0.002	0.05	0.001	0.005	0.03	0.004	0.005	0.026	0.002	0.022	0.052	0.008	0.336	0.002	0.002	0.093	0.005	0.006	0.258	0.001	0.003
1943012	Malus	domestica	Borkh.	Cockpit	3x	Culinary/Dessert apple	1831	GBR	Western Europe									-4	0.535	0.215	0.25	-4	0.081	0.153	0.178	0.588	-4	0.006	0.008	0.017	0.005	0.043	0.029	0.005	0.001	0.021	0.002	0.018	0.006	0.342	0.021	0.001	0.002	0.007	0.009	0.021	0.299	0.001	0.022
1943016	Malus	domestica	Borkh.	Tydeman's Michaelmas Red	2x	Culinary/Dessert apple	1929	GBR	Western Europe			0	0	0	0	0.25	0.25	-4	0.482	0.185	0.332	-4	0.782	0.108	0.051	0.058	-4	0.001	0.001	0.001	0.001	0.001	0.001	0.001	0.001	0.001	0.001	0.607	0.001	0.001	0.001	0.001	0.001	0.001	0.001	0.001	0.001	0.001	0.373
1943019	Malus	domestica	Borkh.	American Grindling		Culinary/Dessert apple												-2	0.601	0.279	0.12	-2	0.311	0.191	0.035	0.462	-2	0.003	0.002	0.175	0.002	0.038	0.001	0.002	0.001	0.005	0.001	0.003	0.001	0.001	0.314	0.009	0.001	0.002	0.002	0.001	0.003	0.01	0.004
1943020	Malus	domestica	Borkh.	Bridgewater Pippin (of Cheal)	2x	Culinary/Dessert apple												-12	0.521	0.34	0.139	-12	0.263	0.269	0.039	0.429	-12	0.101	0.008	0.002	0.005	0.004	0.012	0.002	0.001	0.087	0.002	0.006	0.002	0.001	0.1	0.365	0.003	0.001	0.001	0.018	0.021	0.012	0.06
1943024	Malus	domestica	Borkh.	Summer Stibbert	3x	Culinary/Dessert apple	1831	GBR	Western Europe									-7	0.415	0.387	0.198	-7	0.253	0.33	0.082	0.335	-7	0.07	0.007	0.018	0.006	0.003	0.012	0.017	0.004	0.107	0.001	0.094	0.005	0.001	0.171	0.002	0.002	0.037	0.009	0.005	0.097	0.042	0.006
1944001	Malus	domestica	Borkh.	Wheeler's Russet	2x	Culinary/Dessert apple	1717	GBR	Western Europe									-2	0.53	0.174	0.296	-2	0.145	0.11	0.214	0.532	-2	0.029	0.44	0.003	0.007	0.001	0.003	0.004	0.001	0.01	0.002	0.003	0.001	0.003	0.001	0.179	0.001	0.01	0.007	0.006	0.125	0.15	0.003
1944003	Malus	domestica	Borkh.	New Rock Pippin	2x	Culinary/Dessert apple	1821	GBR	Western Europe									-2	0.349	0.483	0.168	-2	0.022	0.434	0.119	0.425	-2	0.004	0.001	0.003	0.004	0.002	0.027	0.009	0.002	0.146	0.123	0.001	0.001	0.007	0.001	0.004	0.033	0.26	0.002	0.003	0.002	0.084	0.002
1944005	Malus	domestica	Borkh.	Tewkesbury Baron	2x	Culinary/Dessert apple	1883	GBR	Western Europe									-9	0.242	0.402	0.355	-9	0.045	0.334	0.306	0.314	-9	0.006	0.001	0.002	0.002	0.001	0.015	0.156	0.009	0.065	0.002	0.002	0.019	0.128	0.005	0.029	0.002	0.006	0.002	0.007	0.003	0.01	0.373
1944006	Malus	domestica	Borkh.	Shinfield Seedling	2x	Culinary/Dessert apple		GBR	Western Europe									-5	0.619	0.353	0.028	-5	0.039	0.291	0.019	0.65	-5	0.002	0.001	0.002	0.112	0.001	0.002	0.014	0.001	0.073	0.014	0.002	0.001	0.002	0.001	0.17	0.001	0.005	0.001	0.329	0.002	0.004	0.001
1944008	Malus	domestica	Borkh.	Star of Devon	2x	Culinary/Dessert apple	1905	GBR	Western Europe									-6	0.506	0.31	0.184	-6	0.047	0.244	0.147	0.562	-6	0.005	0.014	0.002	0.225	0.004	0.001	0.009	0.003	0.163	0.005	0.001	0.001	0.002	0.013	0.005	0.001	0.002	0.002	0.002	0.006	0.203	0.003
1944012	Malus	domestica	Borkh.	Barnack Beauty Sport	2x	Culinary/Dessert apple	1944	GBR	Western Europe									-4	0.486	0.231	0.283	-4	0.143	0.174	0.192	0.491	-4	0.014	0.002	0.011	0.004	0.014	0.004	0.006	0.002	0.002	0.116	0.004	0.006	0.002	0.003	0.003	0.523	0.001	0.002	0.122	0.004	0.027	0.017
1944013	Malus	domestica	Borkh.	June Crewdson		Culinary/Dessert apple												-4	0.355	0.268	0.377	-4	0.677	0.192	0.072	0.059	-4	0.003	0.004	0.056	0.001	0.003	0.008	0.002	0.007	0.027	0.004	0.366	0.096	0.001	0.059	0.004	0.001	0.004	0.001	0.004	0.007	0.003	0.193
1944018	Malus	domestica	Borkh.	Fairie Queen	2x	Culinary/Dessert apple	1937	GBR	Western Europe									-5	0.02	0.966	0.014	-5	0.013	0.959	0.01	0.018	-5	0.002	0.001	0.001	0.001	0.001	0.001	0.002	0	0.759	0.001	0.001	0.001	0.001	0.001	0.001	0.001	0.216	0.001	0.003	0.001	0.001	0.001
1944019	Malus	domestica	Borkh.	Dawn	2x	Culinary/Dessert apple	1940	GBR	Western Europe									-3	0.188	0.648	0.164	-3	0.172	0.59	0.082	0.156	-3	0.002	0.007	0.013	0.002	0.002	0.564	0.001	0.001	0.177	0.052	0.001	0.001	0.003	0.001	0.002	0.003	0.01	0.004	0.009	0.001	0.002	0.139
1944023	Malus	domestica	Borkh.	Forty Shilling	2x	Culinary/Dessert apple	1800	GBR	Western Europe									-4	0.458	0.371	0.172	-4	0.053	0.316	0.137	0.494	-4	0.025	0.003	0.005	0.009	0.011	0.001	0.394	0.007	0.161	0.001	0.005	0.002	0.001	0.161	0.004	0.001	0.002	0.01	0.009	0.006	0.009	0.046
1944036	Malus	domestica	Borkh.	Oxford Yeoman		Culinary/Dessert apple												-6	0.653	0.079	0.268	-6	0.218	0.037	0.139	0.605	-6	0.022	0.002	0.002	0.005	0.005	0.003	0.014	0.003	0.001	0.02	0.013	0.12	0.002	0.007	0.148	0.001	0.003	0.001	0.183	0.003	0.002	0.007
1944040	Malus	domestica	Borkh.	Jennifer	2x	Culinary/Dessert apple		GBR	Western Europe									-4	0.402	0.275	0.323	-4	0.176	0.211	0.22	0.393	-4	0.007	0.012	0.001	0.001	0.001	0.001	0.004	0.007	0.004	0.009	0.002	0.009	0.01	0.511	0.003	0.002	0.002	0.006	0.001	0.002	0.159	0.215
1944048	Malus	domestica	Borkh.	Groninger Kroon	2x	Culinary/Dessert apple	1875	NLD	Western Europe									-5	0.592	0.199	0.21	-5	0.024	0.114	0.197	0.665	-5	0.004	0.08	0.001	0.002	0.004	0.002	0.003	0.001	0.002	0.016	0.001	0.001	0.002	0.001	0.002	0.369	0.001	0.003	0.182	0.003	0.004	0.003
1944056	Malus	domestica	Borkh.	Margaret Taylor	2x	Culinary/Dessert apple	1944	GBR	Western Europe									-8	0.336	0.122	0.542	-8	0.125	0.056	0.42	0.399	-8	0.033	0.001	0.003	0.018	0.006	0.002	0.005	0.029	0.002	0.066	0.003	0.067	0.008	0.001	0.114	0.25	0.001	0.001	0.004	0.002	0.033	0.008
1945001	Malus	domestica	Borkh.	Storey's Seedling	2x	Culinary/Dessert apple	1927	GBR	Western Europe									-2	0.334	0.227	0.439	-2	0.177	0.172	0.32	0.331	-2	0.263	0.001	0.001	0.001	0.002	0.001	0.162	0.001	0.008	0.002	0.02	0.005	0.243	0.012	0.002	0.001	0.01	0.182	0.002	0.005	0.04	0.001
1945002	Malus	domestica	Borkh.	Violette	2x	Culinary/Dessert apple	1625	FRA	Western Europe									-2	0.592	0.16	0.248	-2	0.032	0.101	0.182	0.685	-2	0.002	0.017	0.002	0.003	0.002	0.002	0.394	0.002	0.004	0.089	0.001	0.007	0.007	0.001	0.001	0.002	0.002	0.003	0.004	0.178	0.037	0.117
1945013	Malus	domestica	Borkh.	Glebe Gold		Culinary/Dessert apple		GBR	Western Europe									-2	0.474	0.261	0.265	-2	0.127	0.199	0.189	0.485	-2	0.006	0.011	0.002	0.006	0.001	0.299	0.029	0.005	0.002	0.003	0.001	0.004	0.002	0.016	0.027	0.005	0.002	0.001	0.158	0.002	0.213	0.195
1945014	Malus	domestica	Borkh.	May Beauty	2x	Culinary/Dessert apple		GBR	Western Europe									-2	0.446	0.104	0.45	-2	0.185	0.056	0.307	0.452	-2	0.003	0.001	0.023	0.014	0.014	0.005	0.341	0.016	0.002	0.148	0.015	0.191	0.037	0.025	0.004	0.01	0.063	0.004	0.001	0.005	0.013	0.002
1945017	Malus	domestica	Borkh.	unknown	2x	Culinary/Dessert apple												-3	0.418	0.409	0.174	-3	0.058	0.357	0.117	0.468	-3	0.001	0.001	0.003	0.002	0.005	0.233	0.266	0.001	0.035	0.041	0.002	0.001	0.122	0.01	0.047	0.002	0.002	0.029	0.001	0.001	0.001	0.004
1945018	Malus	domestica	Borkh.	unknown	2x	Culinary/Dessert apple												-4	0.182	0.696	0.122	-4	0.057	0.645	0.098	0.2	-4	0.002	0.002	0.002	0.002	0.019	0.089	0.004	0.001	0.282	0.002	0.001	0.001	0.001	0.089	0.002	0.004	0.002	0.001	0.002	0.002	0.01	0.089
1945019	Malus	domestica	Borkh.	Scotch Bridget	3x	Culinary/Dessert apple	1851	GBR	Western Europe									-3	0.429	0.317	0.253	-3	0.176	0.255	0.182	0.387	-3	0.016	0.085	0.002	0.018	0.002	0.002	0.022	0.002	0.039	0.008	0.067	0.001	0.002	0.036	0.167	0.002	0.004	0.004	0.005	0.151	0.053	0.032
1945025	Malus	domestica	Borkh.	Barchard's Seedling	2x	Culinary/Dessert apple	1853	GBR	Western Europe									-3	0.593	0.198	0.209	-3	0.019	0.118	0.177	0.687	-3	0.002	0.002	0.004	0.391	0.005	0.003	0.285	0.008	0.004	0.014	0.001	0.002	0.025	0.154	0.004	0.036	0.009	0.001	0.002	0.014	0.002	0.007
1945036	Malus	domestica	Borkh.	Mareda	2x	Culinary/Dessert apple	1926	GBR	Western Europe									-4	0.034	0.359	0.607	-4	0.223	0.323	0.438	0.016	-4	0.003	0.001	0.002	0.002	0.001	0.002	0.003	0.003	0.028	0.308	0.003	0.001	0.003	0.003	0.003	0.005	0.056	0.539	0.001	0.001	0.002	0.001
1945043	Malus	domestica	Borkh.	Laxton's Victory	2x	Culinary/Dessert apple	1926	GBR	Western Europe			0.375	0	0	0	0	0	-3	0.05	0.683	0.267	-3	0.304	0.614	0.071	0.012	-3	0.001	0.001	0.549	0.001	0.001	0.001	0	0.001	0.426	0.001	0.001	0.001	0.001	0.001	0.001	0.001	0.003	0.002	0.001	0.001	0.001	0.001
1945049	Malus	domestica	Borkh.	Corry's Wonder	2x	Culinary/Dessert apple	1917	GBR	Western Europe									-5	0.358	0.039	0.603	-5	0.203	0.018	0.437	0.342	-5	0.006	0.003	0.002	0.003	0.002	0.002	0.003	0.009	0.001	0.003	0.022	0.018	0.375	0.03	0.078	0.027	0.001	0.003	0.002	0.001	0.363	0.005
1945050	Malus	domestica	Borkh.	Oxford Hoard	2x	Culinary/Dessert apple	1943	GBR	Western Europe									-6	0.548	0.337	0.115	-6	0.015	0.266	0.106	0.613	-6	0.007	0.001	0.001	0.007	0.053	0.003	0.521	0.003	0.137	0.005	0.001	0.001	0.053	0.001	0.097	0.003	0.001	0.003	0.041	0.006	0.011	0.004
1945054	Malus	domestica	Borkh.	Peggy's Pride	2x	Culinary/Dessert apple		GBR	Western Europe			0.125	0	0	0	0	0	-4	0.507	0.143	0.35	-4	0.28	0.096	0.189	0.435	-4	0.004	0.002	0.546	0.051	0.011	0.005	0.006	0.002	0.003	0.063	0.001	0.002	0.132	0.002	0.012	0.043	0.002	0.008	0.021	0.071	0.005	0.001
1945055	Malus	domestica	Borkh.	Old Fred	2x	Culinary/Dessert apple	1944	GBR	Western Europe			0.125	0	0	0	0	0	-12	0.193	0.08	0.727	-12	0.147	0.043	0.6	0.21	-12	0.005	0.003	0.002	0.004	0.001	0.002	0.109	0.109	0.003	0.001	0.002	0.292	0.138	0.022	0.012	0.185	0.007	0.004	0.001	0.002	0.091	0.001
1945057	Malus	domestica	Borkh.	Red Army	2x	Culinary/Dessert apple		GBR	Western Europe			0	0	0	0	0	0.25	-1	0.401	0.425	0.174	-1	0.193	0.358	0.075	0.373	-1	0.005	0.008	0.001	0.008	0.033	0.002	0.048	0.001	0.005	0.001	0.002	0.001	0.002	0.162	0.123	0.005	0.002	0.003	0.001	0.005	0.001	0.569
1945059	Malus	domestica	Borkh.	Oxford Conquest	2x	Culinary/Dessert apple	1927	GBR	Western Europe									-2	0.231	0.362	0.407	-2	0.084	0.302	0.32	0.294	-2	0.003	0.003	0.002	0.079	0.008	0.004	0.005	0.002	0.008	0.002	0.001	0.125	0.014	0.003	0.001	0.349	0.282	0.002	0.002	0.001	0.076	0.007
1945060	Malus	domestica	Borkh.	Oxford Sunrise	2x	Culinary/Dessert apple	1942	GBR	Western Europe			0.25	0	0	0	0	0	-2	0.228	0.723	0.048	-2	0.15	0.666	0.016	0.168	-2	0.003	0.001	0.002	0.001	0.001	0.001	0.001	0.001	0.32	0.001	0.001	0.001	0.001	0.003	0.029	0.001	0.275	0.001	0.002	0.001	0.015	0.002
1945063	Malus	domestica	Borkh.	Jennifer Wastie	2x	Culinary/Dessert apple		GBR	Western Europe									-5	0.653	0.159	0.188	-5	0.059	0.094	0.145	0.702	-5	0.004	0.002	0.002	0.024	0.084	0.001	0.03	0.001	0.001	0.002	0.002	0.001	0.183	0.002	0.001	0.01	0.001	0.001	0.189	0.024	0.003	0.427
1945071	Malus	domestica	Borkh.	Pfirsichroter Sommerapfel	2x	Culinary/Dessert apple	1825	DEU	Western Europe									-5	0.534	0.362	0.104	-5	0.306	0.285	0.017	0.391	-5	0.252	0.002	0.175	0.176	0.002	0.005	0.005	0.001	0.039	0.002	0.002	0.003	0.001	0.012	0.012	0.001	0.144	0.002	0.017	0.007	0.129	0.004
1945072	Malus	domestica	Borkh.	Fletcher's Prolific	2x	Culinary/Dessert apple	1888	GBR	Western Europe									-6	0.563	0.089	0.347	-6	0.04	0.037	0.273	0.65	-6	0.002	0.006	0.001	0.13	0.001	0.002	0.172	0.003	0.001	0.001	0.002	0.001	0.294	0.254	0.098	0.006	0.002	0.001	0.002	0.009	0.007	0.001
1945074	Malus	domestica	Borkh.	Peacemaker	2x	Culinary/Dessert apple	1913	GBR	Western Europe			0.125	0	0	0	0	0	-1	0.238	0.739	0.023	-1	0.078	0.701	0.009	0.212	-1	0.002	0.001	0.001	0.001	0.001	0.003	0.001	0	0.216	0.001	0.001	0.001	0.001	0.001	0.001	0.001	0.515	0	0.251	0.001	0.001	0.001
1945077	Malus	domestica	Borkh.	Anna Boelens	2x	Culinary/Dessert apple	1914	NLD	Western Europe			0.25	0	0	0	0	0	-1	0.641	0.292	0.067	-1	0.022	0.213	0.059	0.707	-1	0.005	0.202	0.001	0.001	0.006	0.001	0.27	0.001	0.003	0.001	0.001	0.001	0.001	0.005	0.008	0.001	0.003	0.002	0.358	0.003	0.005	0.01
1945078	Malus	domestica	Borkh.	Present van Holland	2x	Culinary/Dessert apple		NLD	Western Europe									-6	0.531	0.218	0.25	-6	0.084	0.144	0.215	0.556	-6	0.041	0.434	0.006	0.019	0.064	0.003	0.286	0.005	0.037	0.002	0.006	0.001	0.01	0.001	0.019	0.002	0.002	0.012	0.025	0.001	0.004	0.007
1945079	Malus	domestica	Borkh.	Brabant Bellefleur	2x	Culinary/Dessert apple	1790	NLD	Western Europe									-3	0.644	0.069	0.288	-3	0.136	0.029	0.181	0.654	-3	0.001	0.978	0.001	0.001	0.001	0.002	0.001	0	0.001	0.001	0.001	0.001	0.001	0.001	0.001	0.001	0.001	0.001	0.001	0.001	0.001	0.001
1945101	Malus	domestica	Borkh.	Green Purnell	2x	Culinary/Dessert apple		GBR	Western Europe									-8	0.344	0.11	0.546	-8	0.098	0.056	0.449	0.397	-8	0.006	0.009	0.03	0.002	0.001	0.004	0.13	0.023	0.002	0.003	0.007	0.056	0.298	0.135	0.032	0.01	0.002	0.014	0.001	0.008	0.111	0.002
1945102	Malus	domestica	Borkh.	Wadhurst Pippin	2x	Culinary/Dessert apple	1825	GBR	Western Europe									-1	0.779	0.076	0.145	-1	0.059	0.029	0.104	0.807	-1	0.003	0.004	0.004	0.015	0.002	0.003	0.342	0.005	0.001	0.028	0.003	0.003	0.001	0.002	0.001	0.001	0.002	0.001	0.135	0.034	0.167	0.015
1945128	Malus	domestica	Borkh.	Burn's Seedling	2x	Culinary/Dessert apple	1831	GBR	Western Europe									-6	0.708	0.124	0.168	-6	0.177	0.069	0.088	0.666	-6	0.022	0.002	0.004	0.019	0.007	0.002	0.048	0.001	0.001	0.003	0.001	0.002	0.002	0.085	0.3	0.001	0.001	0.002	0.142	0.001	0.045	0.003
1945130	Malus	domestica	Borkh.	Stoke Edith Pippin	2x	Culinary/Dessert apple	1872	GBR	Western Europe									-4	0.466	0.219	0.315	-4	0.309	0.144	0.137	0.41	-4	0.003	0.009	0.002	0.024	0.004	0.001	0.011	0.001	0.007	0.025	0.178	0.011	0.094	0.313	0.014	0.146	0.001	0.001	0.004	0.003	0.003	0.017
1945133	Malus	domestica	Borkh.	Bosbury Pippin	2x	Culinary/Dessert apple	1920	GBR	Western Europe									-4	0.324	0.257	0.419	-4	0.356	0.199	0.215	0.23	-4	0.01	0.001	0.007	0.004	0.018	0.009	0.005	0.001	0.014	0.005	0.178	0.003	0.241	0.007	0.003	0.024	0.022	0.005	0.004	0.001	0.003	0.019
1945134	Malus	domestica	Borkh.	Unknown		Culinary/Dessert apple												-6	0.679	0.134	0.187	-6	0.36	0.053	0.047	0.539	-6	0.005	0.004	0.11	0.031	0.003	0.004	0.047	0.001	0.002	0.001	0.014	0.002	0.001	0.008	0.234	0.001	0.001	0.001	0.005	0.07	0.285	0.01
1945136	Malus	domestica	Borkh.	Tupstones	2x	Culinary/Dessert apple		GBR	Western Europe									-2	0.333	0.173	0.494	-2	0.115	0.114	0.408	0.362	-2	0.01	0.048	0.007	0.001	0.009	0.001	0.002	0.002	0.003	0.008	0.012	0.003	0.234	0.01	0.002	0.001	0.001	0.013	0.004	0.016	0.004	0.002
1945148	Malus	domestica	Borkh.	Patrick	2x	Culinary/Dessert apple		GBR	Western Europe									-3	0.573	0.288	0.138	-3	0.025	0.231	0.092	0.651	-3	0.005	0.003	0.006	0.002	0.002	0.207	0.312	0.002	0.002	0.001	0.002	0.001	0.01	0.007	0.001	0.002	0.011	0.02	0.002	0.003	0.003	0.001
1945150	Malus	domestica	Borkh.	Lamb Abbey Pearmain	2x	Culinary/Dessert apple	1804	GBR	Western Europe									-8	0.319	0.1	0.581	-8	0.098	0.045	0.467	0.39	-8	0.008	0.003	0.001	0.002	0.002	0.008	0.002	0.004	0.001	0.001	0.003	0.015	0.064	0.034	0.012	0.377	0.001	0.006	0.003	0.001	0.003	0.001
1945151	Malus	domestica	Borkh.	unknown	2x	Culinary/Dessert apple												-4	0.332	0.02	0.648	-4	0.28	0.01	0.425	0.284	-4	0.003	0.01	0.003	0.001	0.001	0.001	0.001	0.012	0.001	0.004	0.018	0.197	0.386	0.001	0.006	0.001	0.001	0.003	0.001	0.001	0.014	0.001
1945152	Malus	domestica	Borkh.	unknown	2x	Culinary/Dessert apple												-4	0.608	0.238	0.154	-4	0.093	0.174	0.108	0.625	-4	0.047	0.007	0.001	0.002	0.509	0.001	0.019	0.003	0.004	0.01	0.002	0.001	0.001	0.11	0.009	0.001	0.004	0.005	0.013	0.003	0.037	0.006
1945155	Malus	domestica	Borkh.	Devonshire Buckland	2x	Culinary/Dessert apple	1831	GBR	Western Europe									-2	0.578	0.072	0.35	-2	0.123	0.03	0.221	0.625	-2	0.003	0.003	0.002	0.169	0.005	0.004	0.023	0.001	0.001	0.056	0.03	0.003	0.507	0.003	0.001	0.001	0.005	0.001	0.061	0.004	0.004	0.002
1945157	Malus	domestica	Borkh.	Summer Broaden	3x	Culinary/Dessert apple	1796	GBR	Western Europe									-7	0.433	0.377	0.19	-7	0.049	0.311	0.166	0.474	-7	0.053	0.011	0.003	0.008	0.002	0.015	0.169	0.072	0.17	0.001	0.004	0.001	0.002	0.193	0.004	0.008	0.003	0.001	0.004	0.016	0.045	0.007
1945166	Malus	domestica	Borkh.	unknown	2x	Culinary/Dessert apple												-9	0.657	0.103	0.239	-9	0.203	0.046	0.124	0.628	-9	0.013	0.008	0.132	0.024	0.125	0.015	0.102	0.002	0.002	0.065	0.005	0.003	0.013	0.002	0.007	0.049	0.003	0.002	0.003	0.058	0.001	0.09
1945167	Malus	domestica	Borkh.	Hannan Seedling	3x	Culinary/Dessert apple	1928	GBR	Western Europe									-9	0.487	0.224	0.289	-9	0.033	0.176	0.208	0.583	-9	0.031	0.004	0.009	0.01	0.006	0.006	0.118	0.001	0.051	0.039	0.001	0.015	0.385	0.003	0.001	0.001	0.002	0.099	0.009	0.156	0.011	0.003
1945176	Malus	domestica	Borkh.	Rhode Island Greening	3x	Culinary/Dessert apple	1650	USA	USA/Canada									-3	0.403	0.078	0.519	-3	0.218	0.035	0.36	0.388	-3	0.007	0.02	0.182	0.002	0.005	0.005	0.01	0.023	0.001	0.035	0.02	0.01	0.308	0.001	0.006	0.254	0.002	0.003	0.015	0.056	0.001	0.011
1945179	Malus	domestica	Borkh.	Pig's Nose Pippin	2x	Culinary/Dessert apple	1884	GBR	Western Europe									-3	0.403	0.19	0.406	-3	0.013	0.105	0.364	0.518	-3	0.004	0.005	0.004	0.013	0.007	0.113	0.1	0.003	0.002	0.009	0.001	0.001	0.352	0.003	0.001	0.357	0.001	0.002	0.002	0.001	0.004	0.003
1945186	Malus	domestica	Borkh.	Fearn's Pippin	2x	Culinary/Dessert apple	1780	GBR	Western Europe									0	0.316	0.148	0.536	0	0.15	0.089	0.402	0.359	0	0.002	0.001	0.008	0.001	0.002	0.006	0.001	0.001	0.002	0.066	0.002	0.004	0.515	0.004	0.001	0.36	0.004	0.001	0.002	0.001	0.002	0.006
1945189	Malus	domestica	Borkh.	Kilkenny Pearmain	2x	Culinary/Dessert apple	1831	IRL	Western Europe									-2	0.313	0.421	0.266	-2	0.256	0.375	0.144	0.225	-2	0.005	0.004	0.003	0.002	0.009	0.365	0.004	0.001	0.012	0.001	0.022	0.001	0.001	0.018	0.21	0.26	0.002	0.034	0.001	0.001	0.014	0.001
1945191	Malus	domestica	Borkh.	Evagil	2x	Culinary/Dessert apple	1863	BEL	Western Europe									-6	0.453	0.21	0.337	-6	0.314	0.133	0.198	0.355	-6	0.158	0.006	0.001	0.001	0.003	0.003	0.075	0.002	0.008	0.001	0.193	0.004	0.078	0.005	0.002	0.002	0.002	0.016	0.003	0.007	0.401	0.005
1945192	Malus	domestica	Borkh.	Knobby Russet	2x	Culinary/Dessert apple	1820	GBR	Western Europe									-8	0.505	0.147	0.348	-8	0.162	0.1	0.223	0.515	-8	0.006	0.047	0.008	0.011	0.002	0.001	0.122	0.004	0.006	0.001	0.005	0.102	0.001	0.003	0.003	0.006	0.024	0.004	0.002	0.065	0.346	0.003
1945193	Malus	domestica	Borkh.	Queen Caroline	2x	Culinary/Dessert apple	1820	GBR	Western Europe									-8	0.523	0.304	0.173	-8	0.188	0.249	0.071	0.492	-8	0.002	0.025	0.016	0.097	0.005	0.264	0.004	0.002	0.006	0.004	0.003	0.001	0.003	0.004	0.202	0.015	0.003	0.007	0.001	0.003	0.003	0.003
1945198	Malus	domestica	Borkh.	unknown	2x	Culinary/Dessert apple												-12	0.385	0.152	0.463	-12	0.058	0.11	0.389	0.444	-12	0.007	0.002	0.002	0.006	0.019	0.003	0.426	0.034	0.002	0.059	0.002	0.005	0.02	0.007	0.165	0.002	0.004	0.147	0.001	0.037	0.011	0.002
1946006	Malus	domestica	Borkh.	Pine Apple Russet	2x	Culinary/Dessert apple	1730	GBR	Western Europe									-3	0.597	0.324	0.078	-3	0.057	0.261	0.047	0.635	-3	0.003	0.002	0.002	0.015	0.045	0.007	0.556	0.001	0.111	0.038	0.006	0.004	0.01	0.002	0.047	0.005	0.019	0.001	0.004	0.006	0.028	0.003
1946014	Malus	domestica	Borkh.	Mary Barnett	2x	Culinary/Dessert apple	1920	GBR	Western Europe									-2	0.094	0.776	0.13	-2	0.029	0.736	0.11	0.125	-2	0.001	0.001	0.001	0.001	0.001	0.001	0.001	0.001	0.514	0.002	0.001	0.001	0.002	0.001	0.001	0.001	0.002	0.001	0.002	0.001	0.461	0.001
1946017	Malus	domestica	Borkh.	Striped Beefing	3x	Culinary/Dessert apple	1794	GBR	Western Europe									-9	0.391	0.295	0.314	-9	0.07	0.236	0.241	0.453	-9	0.006	0.089	0.071	0.077	0.001	0.003	0.014	0.009	0.124	0.006	0.002	0.003	0.024	0.003	0.152	0.071	0.005	0.03	0.002	0.228	0.068	0.002
1946019	Malus	domestica	Borkh.	Wardington Seedling	2x	Culinary/Dessert apple	1938	GBR	Western Europe			0.25	0	0	0	0	0	-2	0.157	0.694	0.149	-2	0.031	0.643	0.128	0.197	-2	0.003	0.001	0.001	0.001	0.004	0.005	0.002	0.002	0.414	0.001	0.001	0.001	0.003	0.001	0.009	0.001	0.158	0	0.004	0.001	0.002	0.003
1946022	Malus	domestica	Borkh.	Guelph	2x	Culinary/Dessert apple	1912	GBR	Western Europe			0.125	0	0	0	0	0	-2	0.26	0.715	0.024	-2	0.08	0.674	0.009	0.237	-2	0.002	0.001	0.001	0.001	0.001	0.002	0.001	0	0.199	0.001	0.001	0.001	0.001	0.001	0.001	0.001	0.52	0	0.261	0.002	0.001	0.001
1946023	Malus	domestica	Borkh.	Golden Knob	2x	Culinary/Dessert apple	1775	GBR	Western Europe									-4	0.605	0.093	0.302	-4	0.031	0.032	0.267	0.669	-4	0.299	0.183	0.002	0.003	0.002	0.002	0.122	0.002	0.001	0.002	0.001	0.001	0.27	0.006	0.006	0.008	0.001	0.002	0.004	0.007	0.002	0.049
1946024	Malus	domestica	Borkh.	Golden Pippin (Miller)	2x	Culinary/Dessert apple	1629	GBR	Western Europe									-3	0.204	0.36	0.436	-3	0.11	0.296	0.353	0.242	-3	0.012	0.043	0.007	0.004	0.001	0.002	0.004	0.003	0.041	0.004	0.009	0.004	0.012	0.002	0.023	0.241	0.044	0.003	0.004	0.003	0.176	0.01
1946032	Malus	domestica	Borkh.	unknown	2x	Culinary/Dessert apple												-3	0.615	0.2	0.185	-3	0.091	0.136	0.117	0.656	-3	0.043	0.01	0.005	0.081	0.007	0.003	0.081	0.001	0.003	0.013	0.001	0.003	0.003	0.002	0.018	0.004	0.004	0.203	0.256	0.008	0.008	0.001
1946034	Malus	domestica	Borkh.	Flower of the Town	2x	Culinary/Dessert apple	1831	GBR	Western Europe									-1	0.684	0.22	0.096	-1	0.022	0.154	0.055	0.769	-1	0.001	0.002	0.002	0.008	0.001	0.002	0.708	0.001	0.004	0.01	0.002	0.001	0.007	0.002	0.001	0.002	0.009	0.001	0.006	0.003	0.017	0.002
1946042	Malus	domestica	Borkh.	Maltster	2x	Culinary/Dessert apple	1830	GBR	Western Europe									-7	0.585	0.247	0.168	-7	0.236	0.177	0.085	0.502	-7	0.002	0.006	0.001	0.003	0.223	0.001	0.036	0.001	0.005	0.002	0.005	0.001	0.003	0.007	0.356	0.002	0.001	0.002	0.003	0.004	0.305	0.024
1946043	Malus	domestica	Borkh.	Brown's Seedling	2x	Culinary/Dessert apple	1874	GBR	Western Europe									-3	0.553	0.32	0.127	-3	0.16	0.255	0.025	0.56	-3	0.004	0.003	0.039	0.003	0.011	0.004	0.417	0.001	0.003	0.02	0.007	0.017	0.001	0.123	0.193	0.001	0.113	0.004	0.004	0.001	0.001	0.003
1946079	Malus	domestica	Borkh.	Lord Clyde		Culinary/Dessert apple												-4	0.459	0.095	0.446	-4	0.058	0.041	0.363	0.538	-4	0.016	0.156	0.001	0.001	0.002	0.001	0.332	0.026	0.001	0.003	0.003	0.118	0.003	0.128	0.004	0.007	0.002	0.007	0.001	0.011	0.024	0.005
1946082	Malus	domestica	Borkh.	Haughty's Red	2x	Culinary/Dessert apple		GBR	Western Europe									-3	0.51	0.111	0.379	-3	0.317	0.056	0.193	0.434	-3	0.153	0.003	0.002	0.002	0.002	0.004	0.002	0.001	0.001	0.001	0.009	0.019	0.224	0.006	0.002	0.008	0.001	0.005	0.006	0	0.002	0.011
1946088	Malus	domestica	Borkh.	Winter Marigold	2x	Culinary/Dessert apple	1865	GBR	Western Europe									0	0.549	0.217	0.233	0	0.268	0.152	0.125	0.456	0	0.165	0.004	0.004	0.01	0.034	0.007	0.17	0.006	0.003	0.002	0.025	0.002	0.001	0.018	0.186	0.001	0.013	0.005	0.001	0.003	0.087	0.046
1946091	Malus	domestica	Borkh.	Holland Pippin	2x	Culinary/Dessert apple	1729	GBR	Western Europe									-3	0.401	0.083	0.516	-3	0.039	0.035	0.443	0.484	-3	0.03	0.008	0.001	0.01	0.001	0.001	0.029	0.012	0.001	0.002	0.007	0.004	0.532	0.001	0.085	0.001	0.001	0.002	0.006	0.014	0.004	0.003
1946094	Malus	domestica	Borkh.	Vicar of Beighton	3x	Culinary/Dessert apple	1894	GBR	Western Europe									-8	0.361	0.204	0.435	-8	0.035	0.138	0.392	0.435	-8	0.006	0.003	0.006	0.004	0.002	0.002	0.015	0.024	0.004	0.001	0.001	0.004	0.105	0.008	0.167	0.002	0.003	0.005	0.002	0.172	0.011	0.035
1946095	Malus	domestica	Borkh.	King Charles Pearmain	2x	Culinary/Dessert apple	1876	GBR	Western Europe									-5	0.376	0.33	0.294	-5	0.056	0.269	0.235	0.44	-5	0.013	0.001	0.001	0.002	0.018	0.024	0.011	0.001	0.053	0.001	0.004	0.008	0.002	0.014	0.006	0.555	0.001	0.001	0.003	0.268	0.004	0.005
1946100	Malus	domestica	Borkh.	Dutch Codlin	2x	Culinary/Dessert apple	1783	NLD	Western Europe									-9	0.345	0.431	0.224	-9	0.019	0.353	0.189	0.438	-9	0.006	0.012	0.002	0.008	0.003	0.003	0.332	0.002	0.22	0.002	0.003	0.001	0.25	0.027	0.016	0.055	0.007	0.003	0.002	0.002	0.005	0.006
1946104	Malus	domestica	Borkh.	Dewdulip Seedling		Culinary/Dessert apple												-4	0.42	0.379	0.201	-4	0.224	0.319	0.09	0.367	-4	0.144	0.001	0.001	0.001	0.083	0.262	0.014	0.001	0.009	0.001	0.019	0.008	0.002	0.013	0.028	0.29	0.007	0.002	0.002	0.004	0.001	0.001
1946107	Malus	domestica	Borkh.	Winter Pearmain	3x	Culinary/Dessert apple		GBR	Western Europe									-9	0.732	0.107	0.161	-9	0.205	0.047	0.081	0.667	-9	0.218	0.08	0.002	0.082	0.014	0.001	0.005	0.001	0.001	0.003	0.005	0.001	0.001	0.003	0.053	0.004	0.001	0.004	0.303	0.005	0.186	0.001
1946108	Malus	domestica	Borkh.	Caroline	2x	Culinary/Dessert apple	1822	GBR	Western Europe									-1	0.565	0.285	0.15	-1	0.032	0.227	0.103	0.638	-1	0.003	0.004	0.007	0.002	0.002	0.211	0.297	0.003	0.002	0.001	0.001	0.001	0.005	0.004	0.001	0.002	0.021	0.037	0.002	0.002	0.002	0.001
1947001	Malus	domestica	Borkh.	Rivers' Nonsuch	2x	Culinary/Dessert apple	1875	GBR	Western Europe									-4	0.144	0.836	0.02	-4	0.012	0.779	0.015	0.194	-4	0.005	0.001	0.001	0.001	0.001	0.002	0.005	0.002	0.56	0.001	0.001	0.001	0.002	0.004	0.001	0.002	0.005	0.001	0.389	0.001	0.001	0.002
1947004	Malus	domestica	Borkh.	Mela Carla	2x	Culinary/Dessert apple	1817	ITA	Western Europe									-2	0.643	0.241	0.117	-2	0.462	0.14	0.011	0.387	-2	0.427	0.002	0.016	0.002	0.002	0.234	0.001	0.001	0.001	0.001	0.059	0.007	0.001	0.168	0.022	0.002	0.014	0.001	0.003	0.008	0.003	0.002
1947008	Malus	domestica	Borkh.	Eastbourne Pippin	2x	Culinary/Dessert apple	1930	GBR	Western Europe									-2	0.527	0.243	0.229	-2	0.136	0.168	0.13	0.565	-2	0.004	0.002	0.002	0.002	0.001	0.012	0.002	0.001	0.001	0.005	0.002	0.001	0.003	0.312	0.029	0.058	0.16	0.001	0.001	0.003	0.006	0.001
1947030	Malus	domestica	Borkh.	Clydeside	2x	Culinary/Dessert apple												-3	0.662	0.254	0.084	-3	0.072	0.177	0.039	0.712	-3	0.008	0.001	0.009	0.167	0.002	0.008	0.003	0.001	0.004	0.002	0.001	0.002	0.005	0.231	0.003	0.001	0.043	0.006	0.128	0.003	0.006	0.003
1947031	Malus	domestica	Borkh.	Rock (Lanarkshire)	2x	Culinary/Dessert apple		GBR	Western Europe									-1	0.749	0.035	0.216	-1	0.041	0.016	0.151	0.792	-1	0.013	0.001	0.004	0.162	0.003	0.004	0.39	0.002	0.001	0.003	0.001	0.001	0.003	0.005	0.003	0.005	0.001	0.001	0.024	0.002	0.092	0.002
1947046	Malus	domestica	Borkh.	Morris's Russet	2x	Culinary/Dessert apple	1851	GBR	Western Europe									-3	0.238	0.507	0.256	-3	0.024	0.446	0.22	0.309	-3	0.13	0.001	0.008	0.005	0.013	0.002	0.069	0.016	0.342	0.001	0.002	0.001	0.312	0.009	0.003	0.004	0.001	0.019	0.022	0.001	0.028	0.005
1947047	Malus	domestica	Borkh.	unknown	2x	Culinary/Dessert apple												-1	0.322	0.192	0.486	-1	0.205	0.121	0.357	0.317	-1	0.003	0.066	0.005	0.021	0.002	0.116	0.007	0.002	0.002	0.004	0.009	0.006	0.149	0.005	0.307	0.003	0.007	0.006	0.001	0.009	0.023	0.001
1947050	Malus	domestica	Borkh.	Prinzen Apfel	2x	Culinary/Dessert apple	1750	DEU	Western Europe									-4	0.496	0.212	0.292	-4	0.299	0.145	0.155	0.401	-4	0.011	0.003	0.009	0.462	0.002	0.045	0.064	0.007	0.004	0.002	0.011	0.151	0.001	0.054	0.004	0.004	0.045	0.005	0.003	0.003	0.069	0.005
1947057	Malus	domestica	Borkh.	Luntersche Pippeling	2x	Culinary/Dessert apple	1900	NLD	Western Europe									-3	0.367	0.118	0.515	-3	0.012	0.043	0.454	0.491	-3	0.001	0.407	0.001	0.001	0.018	0.002	0.003	0.001	0.001	0.001	0	0.003	0.002	0.001	0.001	0.291	0.001	0.001	0.002	0.001	0.009	0.003
1947059	Malus	domestica	Borkh.	Roter Sauergrauech	2x	Culinary/Dessert apple		CHE	Western Europe									-7	0.704	0.124	0.172	-7	0.111	0.067	0.106	0.715	-7	0.446	0.001	0.001	0.002	0.038	0.003	0.18	0.001	0.002	0.001	0.003	0.004	0.008	0.1	0.004	0.001	0.003	0.001	0.001	0.132	0.022	0.018
1947061	Malus	domestica	Borkh.	Pomme du Viez	2x	Culinary/Dessert apple												-2	0.505	0.086	0.408	-2	0.299	0.043	0.237	0.421	-2	0.27	0.065	0.023	0.039	0.061	0.006	0.005	0.005	0.006	0.039	0.005	0.228	0.005	0.002	0.05	0.021	0.004	0.006	0.046	0.041	0.033	0.006
1947062	Malus	domestica	Borkh.	Frau Margarete von Stosch	2x	Culinary/Dessert apple	1895	AUT	Western Europe									-5	0.553	0.297	0.15	-5	0.068	0.246	0.089	0.596	-5	0.183	0.006	0.001	0.006	0.002	0.038	0.287	0.004	0.034	0.001	0.003	0.027	0.005	0.016	0.004	0.002	0.01	0.022	0.237	0.033	0.06	0.002
1947065	Malus	domestica	Borkh.	Burchardt's Reinette	2x	Culinary/Dessert apple	1863	UKR	Eastern Europe									-3	0.624	0.27	0.106	-3	0.065	0.202	0.08	0.652	-3	0.094	0.033	0.003	0.106	0.144	0.193	0.025	0.001	0.018	0.005	0.002	0.001	0.003	0.002	0.024	0.117	0.002	0.002	0.007	0.134	0.007	0.004
1947067	Malus	domestica	Borkh.	Berner Rosen	2x	Culinary/Dessert apple	1888	CHE	Western Europe									-6	0.429	0.183	0.388	-6	0.022	0.105	0.358	0.515	-6	0.243	0.002	0.001	0.001	0.029	0.001	0.003	0.001	0.002	0.001	0.001	0.001	0.25	0.01	0.001	0.001	0.001	0.002	0.001	0.003	0.001	0.002
1947068	Malus	domestica	Borkh.	Fraise de Buhler	3x	Culinary/Dessert apple	1925	CHE	Western Europe									-1	0.609	0.106	0.284	-1	0.365	0.051	0.072	0.512	-1	0.381	0.034	0.077	0.301	0.008	0.003	0.001	0.001	0.003	0.006	0.013	0.031	0.004	0.006	0.008	0.02	0.005	0.025	0.006	0.05	0.002	0.004
1947069	Malus	domestica	Borkh.	Coquette	2x	Culinary/Dessert apple		FRA	Western Europe									-3	0.85	0.116	0.033	-3	0.392	0.028	0.005	0.575	-3	0.672	0.009	0.156	0.001	0.023	0.058	0.002	0	0.001	0.002	0.01	0.001	0.001	0.006	0.001	0.002	0.001	0.002	0.013	0.005	0.001	0.002
1947070	Malus	domestica	Borkh.	Osnabrucker Reinette	2x	Culinary/Dessert apple	1802	DEU	Western Europe									-10	0.552	0.216	0.232	-10	0.129	0.153	0.168	0.551	-10	0.007	0.359	0.003	0.001	0.001	0.003	0.003	0.001	0.013	0.003	0.003	0.001	0.002	0.003	0.257	0.001	0.003	0.005	0.004	0.291	0.009	0.002
1947072	Malus	domestica	Borkh.	Kandil Sinap	2x	Culinary/Dessert apple	1825	UKR	Eastern Europe									-3	0.79	0.069	0.141	-3	0.204	0.025	0.036	0.735	-3	0.581	0.001	0.027	0.287	0.029	0.001	0.004	0.001	0.001	0.003	0.001	0.006	0.004	0.004	0.004	0.002	0.019	0.002	0.002	0.002	0.002	0.009
1947073	Malus	domestica	Borkh.	Schoner von Nordhausen	2x	Culinary/Dessert apple	1825	DEU	Western Europe									-1	0.602	0.078	0.32	-1	0.303	0.036	0.184	0.477	-1	0.092	0.007	0.005	0.301	0.004	0.002	0.009	0.006	0.002	0.002	0.004	0.088	0.001	0.001	0.247	0.001	0.003	0.008	0.01	0.138	0.004	0.003
1947074	Malus	domestica	Borkh.	Ananas Reinette	2x	Culinary/Dessert apple	1821	NLD	Western Europe									-11	0.416	0.276	0.308	-11	0.017	0.208	0.242	0.533	-11	0.002	0.029	0.001	0.001	0.002	0.003	0.222	0.005	0.011	0.001	0.001	0.024	0.023	0.041	0.074	0.002	0.105	0.056	0.003	0.002	0.116	0.001
1947076	Malus	domestica	Borkh.	unknown	3x	Culinary/Dessert apple												-5	0.284	0.119	0.597	-5	0.072	0.069	0.503	0.356	-5	0.002	0.031	0.005	0.002	0.002	0.003	0.001	0.003	0.006	0.004	0.033	0.014	0.764	0.004	0.001	0.06	0.038	0.003	0.004	0.006	0.004	0.003
1947080	Malus	domestica	Borkh.	Rathe Ripe	2x	Culinary/Dessert apple	1831	GBR	Western Europe									-3	0.483	0.345	0.172	-3	0.05	0.284	0.128	0.537	-3	0.007	0.01	0.001	0.001	0.05	0.002	0.494	0.002	0.011	0.001	0.002	0.023	0.001	0.098	0.002	0.003	0.004	0.002	0.001	0.011	0.111	0.136
1947082	Malus	domestica	Borkh.	Bovarde	3x	Culinary/Dessert apple	1863	CHE	Western Europe									-6	0.785	0.083	0.132	-6	0.015	0.023	0.105	0.856	-6	0.015	0.015	0.001	0.134	0.032	0.001	0.006	0.001	0.001	0.021	0.001	0.001	0.034	0.002	0.002	0.107	0.002	0.001	0.066	0.53	0.003	0.004
1947084	Malus	domestica	Borkh.	Freiherr von Berlepsch	2x	Culinary/Dessert apple	1880	DEU	Western Europe									-3	0.497	0.131	0.372	-3	0.397	0.078	0.161	0.365	-3	0.177	0.169	0.194	0.005	0.002	0.003	0.003	0.002	0.003	0.002	0.009	0.052	0.002	0.007	0.002	0.001	0.065	0.015	0.109	0.005	0.144	0.001
1947086	Malus	domestica	Borkh.	Franc Roseau	2x	Culinary/Dessert apple	1850											-2	0.446	0.351	0.204	-2	0.015	0.271	0.192	0.522	-2	0.004	0.295	0.001	0.018	0.004	0.003	0.001	0.002	0.057	0.012	0.001	0.001	0.03	0.11	0.05	0.016	0.212	0.002	0.002	0.023	0.002	0.001
1947088	Malus	domestica	Borkh.	Tobiasler	2x	Cider apple	1805	CHE	Western Europe									-3	0.68	0.247	0.073	-3	0.077	0.186	0.039	0.698	-3	0.166	0.004	0.002	0.102	0.009	0.001	0.002	0.001	0.01	0.003	0.002	0.005	0.004	0.011	0.002	0.001	0.019	0.001	0.23	0.12	0.119	0.006
1947095	Malus	domestica	Borkh.	Banziger	2x	Culinary/Dessert apple	1890	USA	USA/Canada									-3	0.438	0.244	0.318	-3	0.175	0.183	0.209	0.433	-3	0.007	0.008	0.03	0.022	0.001	0.006	0.002	0.006	0.005	0.001	0.003	0.009	0.005	0.018	0.233	0.012	0.006	0.002	0.076	0.054	0.002	0.008
1947096	Malus	domestica	Borkh.	Stafner Rosen	3x	Culinary/Dessert apple	1924	USA	USA/Canada									-6	0.292	0.212	0.496	-6	0.032	0.132	0.409	0.426	-6	0.007	0.002	0.002	0.003	0.003	0.002	0.002	0.004	0.003	0.006	0.002	0.002	0.482	0.002	0.001	0.002	0.003	0.204	0.013	0.022	0.002	0.003
1947097	Malus	domestica	Borkh.	Jubile d'Argovie	3x	Culinary/Dessert apple	1934	CHE	Western Europe									-3	0.598	0.308	0.095	-3	0.061	0.261	0.058	0.62	-3	0.277	0.011	0.001	0.023	0.001	0.003	0.007	0.002	0.12	0.001	0.003	0.003	0.002	0.003	0.013	0.008	0.049	0.001	0.006	0.407	0.051	0.003
1947098	Malus	domestica	Borkh.	Reinette de Granville	2x	Culinary/Dessert apple	1842	FRA	Western Europe									-6	0.439	0.096	0.465	-6	0.093	0.051	0.351	0.505	-6	0.105	0.04	0.001	0.002	0.001	0.004	0.004	0.002	0.004	0.015	0.006	0.003	0.432	0.001	0.03	0.006	0.004	0.002	0.002	0.029	0.267	0.002
1947100	Malus	domestica	Borkh.	Citron d'Hiver (Swiss)	3x	Culinary/Dessert apple	1925	CHE	Western Europe									-8	0.627	0.225	0.148	-8	0.135	0.18	0.042	0.643	-8	0.332	0.001	0.023	0.001	0.007	0.001	0.097	0.001	0.013	0.003	0.005	0.016	0.024	0.003	0.001	0.002	0.004	0.032	0.006	0.285	0.001	0.011
1947102	Malus	domestica	Borkh.	Parker's Pippin	2x	Culinary/Dessert apple	1825	GBR	Western Europe									-4	0.348	0.337	0.315	-4	0.028	0.272	0.265	0.435	-4	0.03	0.069	0.004	0.005	0.004	0.004	0.002	0.002	0.186	0.003	0.002	0.005	0.351	0.015	0.016	0.029	0.017	0.002	0.038	0.012	0.007	0.003
1947108	Malus	domestica	Borkh.	Roter Ananas	2x	Culinary/Dessert apple	1854	DEU	Western Europe									-5	0.499	0.177	0.325	-5	0.2	0.108	0.226	0.466	-5	0.011	0.002	0.004	0.002	0.153	0.002	0.039	0.004	0.001	0.001	0.017	0.002	0.004	0.015	0.17	0.001	0.001	0.001	0.126	0.011	0.057	0.019
1947110	Malus	domestica	Borkh.	Cusset Blanc	2x	Culinary/Dessert apple		FRA	Western Europe									0	0.631	0.256	0.113	0	0.187	0.191	0.033	0.59	0	0.536	0.001	0.003	0.004	0.002	0.004	0.002	0.001	0.022	0.002	0.001	0.001	0.002	0.007	0.004	0.001	0.012	0.017	0.003	0.238	0.127	0.002
1947111	Malus	domestica	Borkh.	Coeur de Boeuf	3x	Culinary/Dessert apple	1250	FRA	Western Europe									-6	0.607	0.143	0.25	-6	0.092	0.087	0.18	0.64	-6	0.22	0.01	0.008	0.002	0.069	0.003	0.003	0.001	0.008	0.003	0.004	0.003	0.233	0.014	0.002	0.003	0.003	0.004	0.004	0.253	0.112	0.008
1947114	Malus	domestica	Borkh.	Calville de Doue	2x	Culinary/Dessert apple												-3	0.516	0.031	0.452	-3	0.102	0.014	0.317	0.567	-3	0.027	0.006	0.003	0.002	0.002	0.001	0.003	0.003	0.001	0.008	0.008	0.049	0.416	0.012	0.002	0.002	0.002	0.001	0.001	0.247	0.003	0.001
1947116	Malus	domestica	Borkh.	Cornish Gilliflower	2x	Culinary/Dessert apple	1813	GBR	Western Europe									-2	0.306	0.318	0.376	-2	0.367	0.249	0.181	0.202	-2	0.002	0.012	0.001	0.001	0.002	0.018	0.001	0.001	0.004	0.002	0.165	0.003	0.002	0.221	0.007	0.003	0.001	0.001	0.001	0.001	0.002	0.007
1947119	Malus	domestica	Borkh.	Double Rose	3x	Culinary/Dessert apple		FRA	Western Europe									-5	0.502	0.121	0.377	-5	0.194	0.071	0.226	0.509	-5	0.514	0.002	0.003	0.002	0.001	0.001	0.001	0.001	0.002	0.004	0.001	0.007	0.349	0.001	0.003	0.004	0.081	0.004	0.001	0.001	0.011	0.001
1947122	Malus	domestica	Borkh.	unknown	2x	Culinary/Dessert apple												-4	0.293	0.139	0.568	-4	0.26	0.08	0.384	0.276	-4	0.011	0.025	0.129	0.002	0.002	0.005	0.001	0.011	0.004	0.015	0.014	0.003	0.467	0.005	0.004	0.002	0.004	0.089	0.058	0.054	0.01	0.01
1947123	Malus	domestica	Borkh.	Drap d'Or (2)	2x	Culinary/Dessert apple		FRA	Western Europe									-3	0.546	0.106	0.348	-3	0.274	0.052	0.21	0.465	-3	0.336	0.041	0.003	0.001	0.064	0.001	0.123	0.025	0.005	0.003	0.014	0.147	0.002	0.011	0.002	0.001	0.011	0.001	0.002	0.01	0.185	0.002
1947124	Malus	domestica	Borkh.	de l'Estre	2x	Culinary/Dessert apple	1786	FRA	Western Europe									-1	0.5	0.081	0.419	-1	0.016	0.032	0.362	0.59	-1	0.002	0.003	0.011	0.081	0.001	0.004	0.004	0.007	0.002	0.049	0.001	0.008	0.383	0.002	0.002	0.009	0.042	0.003	0.004	0.135	0.004	0.005
1947127	Malus	domestica	Borkh.	Grosse de Saint-Clement	2x	Culinary/Dessert apple	1895											0	0.353	0.366	0.281	0	0.193	0.324	0.136	0.347	0	0.001	0.002	0.003	0.002	0.001	0.001	0.002	0.004	0.001	0.001	0.001	0.015	0.001	0.012	0.137	0.001	0.616	0.001	0.003	0.001	0.014	0.001
1947129	Malus	domestica	Borkh.	Gros-Fenouillet Gris	2x	Culinary/Dessert apple		FRA	Western Europe									-3	0.757	0.145	0.097	-3	0.076	0.071	0.045	0.808	-3	0.006	0.005	0.002	0.041	0.095	0.015	0.01	0.001	0.002	0.05	0.003	0.003	0.024	0.005	0.009	0.02	0.004	0.002	0.31	0.365	0.008	0.001
1947130	Malus	domestica	Borkh.	Gros Locard		Culinary/Dessert apple												-5	0.432	0.072	0.497	-5	0.07	0.037	0.404	0.488	-5	0.002	0.043	0.002	0.001	0.001	0.006	0.001	0.066	0.001	0.007	0.006	0.006	0.272	0.003	0.009	0.007	0.002	0.006	0.003	0.544	0.001	0.001
1947133	Malus	domestica	Borkh.	Pero Mingan	2x	Culinary/Dessert apple		ESP	Western Europe									-3	0.551	0.177	0.272	-3	0.068	0.103	0.216	0.613	-3	0.22	0.007	0.005	0.001	0.003	0.001	0.002	0.001	0.004	0.003	0.003	0.001	0.371	0.017	0.004	0.002	0.034	0.001	0.092	0.071	0.095	0.005
1947135	Malus	domestica	Borkh.	Pigeon de Jerusalem	2x	Culinary/Dessert apple	1675	FRA	Western Europe									-2	0.582	0.238	0.18	-2	0.094	0.188	0.118	0.6	-2	0.002	0.013	0.001	0.115	0.025	0.031	0.003	0.001	0.023	0.001	0.001	0.004	0.001	0.007	0.145	0.002	0.018	0.002	0.012	0.372	0.176	0.002
1947136	Malus	domestica	Borkh.	Collins	2x	Culinary/Dessert apple	1865	USA	USA/Canada									-4	0.262	0.165	0.573	-4	0.451	0.122	0.319	0.109	-4	0.003	0.001	0.241	0.114	0.005	0.068	0.003	0.036	0.017	0.007	0.008	0.292	0.003	0.011	0.137	0.015	0.002	0.019	0.001	0.005	0.002	0.002
1947137	Malus	domestica	Borkh.	Pomme d'Amour	2x	Cider apple		FRA	Western Europe									-2	0.413	0.272	0.315	-2	0.019	0.199	0.274	0.508	-2	0.002	0.001	0.005	0.005	0.006	0.002	0.315	0.001	0.038	0.002	0.002	0.003	0.402	0.008	0.002	0.006	0.001	0.002	0.007	0.002	0.041	0.054
1947138	Malus	domestica	Borkh.	unknown	2x	Culinary/Dessert apple												-6	0.617	0.22	0.163	-6	0.031	0.16	0.126	0.684	-6	0.003	0.005	0.001	0.003	0.002	0.005	0.005	0.001	0.019	0.002	0.002	0.001	0.293	0.001	0.133	0.005	0.024	0.001	0.001	0.148	0.008	0.001
1947140	Malus	domestica	Borkh.	Reinette Grise de Saintonge	2x	Culinary/Dessert apple		FRA	Western Europe									-6	0.649	0.178	0.173	-6	0.082	0.113	0.128	0.677	-6	0.602	0.007	0.002	0.009	0.001	0.003	0.057	0.004	0.004	0.003	0.001	0.001	0.036	0.004	0.003	0.002	0.124	0.001	0.002	0.003	0.118	0.001
1947141	Malus	domestica	Borkh.	Reinette Grise de Portugal	3x	Culinary/Dessert apple	1798											-8	0.597	0.068	0.335	-8	0.191	0.029	0.191	0.589	-8	0.049	0.103	0.006	0.003	0.005	0.001	0.004	0.005	0.003	0.003	0.017	0.136	0.003	0.001	0.003	0.001	0.041	0.005	0.002	0.558	0.033	0.001
1947147	Malus	domestica	Borkh.	unknown	3x	Culinary/Dessert apple												-7	0.24	0.082	0.678	-7	0.019	0.033	0.605	0.343	-7	0.002	0.02	0.003	0.001	0.002	0.001	0.001	0.03	0.002	0.005	0.001	0.013	0.671	0.005	0.002	0.006	0.002	0.015	0.001	0.204	0.003	0.001
1947148	Malus	domestica	Borkh.	Reinette de Metz	2x	Culinary/Dessert apple	1892	FRA	Western Europe									-4	0.413	0.211	0.377	-4	0.079	0.161	0.287	0.473	-4	0.009	0.002	0.003	0.061	0.002	0.01	0.266	0.001	0.001	0.004	0.001	0.13	0.042	0.002	0.001	0.207	0.222	0.008	0.004	0.002	0.003	0.003
1947153	Malus	domestica	Borkh.	unknown	2x	Culinary/Dessert apple												-5	0.43	0.201	0.369	-5	0.35	0.14	0.182	0.328	-5	0.036	0.013	0.005	0.177	0.002	0.008	0.001	0.002	0.004	0.001	0.127	0.004	0.001	0.001	0.01	0.017	0.014	0.212	0.003	0.346	0.004	0.002
1947155	Malus	domestica	Borkh.	Teint Frais	3x	Culinary/Dessert apple	1790	FRA	Western Europe									-3	0.511	0.154	0.336	-3	0.058	0.09	0.266	0.586	-3	0.016	0.009	0.006	0.01	0.001	0.02	0.003	0.005	0.012	0.015	0.003	0.004	0.331	0.001	0.004	0.174	0.005	0.002	0.004	0.358	0.008	0.003
1947158	Malus	domestica	Borkh.	Belle Flavoise	2x	Culinary/Dessert apple												-4	0.786	0.047	0.167	-4	0.181	0.02	0.052	0.748	-4	0.364	0.001	0.003	0.229	0.029	0.001	0.031	0.002	0.001	0.118	0.001	0.025	0.001	0.001	0.002	0.001	0.001	0.001	0.014	0.016	0.021	0.001
1947159	Malus	domestica	Borkh.	Bonnet Carre	2x	Culinary/Dessert apple	1948	FRA	Western Europe									-1	0.698	0.102	0.199	-1	0.045	0.06	0.146	0.749	-1	0.408	0.002	0.001	0.026	0.003	0.001	0.011	0.001	0.002	0.001	0.001	0.001	0.239	0.011	0.206	0.002	0.002	0.001	0.004	0.058	0.007	0.001
1947161	Malus	domestica	Borkh.	Barraude	2x	Culinary/Dessert apple												-3	0.618	0.227	0.155	-3	0.054	0.18	0.09	0.675	-3	0.074	0.002	0.004	0.012	0.001	0.001	0.017	0.001	0.013	0.002	0.001	0.003	0.071	0.054	0.169	0.002	0.013	0.003	0.005	0.39	0.148	0.002
1947163	Malus	domestica	Borkh.	Belle-Fleur de Saint-Benoit	2x	Culinary/Dessert apple												-5	0.68	0.147	0.173	-5	0.031	0.08	0.151	0.739	-5	0.005	0.001	0.039	0.05	0.131	0.005	0.006	0.002	0.005	0.028	0.001	0.001	0.029	0.006	0.003	0.03	0.009	0.002	0.007	0.392	0.005	0.001
1947164	Malus	domestica	Borkh.	Bondon	2x	Culinary/Dessert apple	1948	FRA	Western Europe									-2	0.516	0.121	0.363	-2	0.235	0.06	0.234	0.471	-2	0.004	0.273	0.096	0.003	0.008	0.02	0.05	0.004	0.003	0.016	0.017	0.008	0.006	0.025	0.008	0.002	0.002	0.003	0.011	0.018	0.094	0.01
1947166	Malus	domestica	Borkh.	Coquette d'Auvergne	2x	Culinary/Dessert apple		FRA	Western Europe									-2	0.727	0.161	0.112	-2	0.186	0.091	0.037	0.685	-2	0.234	0.027	0.002	0.004	0.001	0.013	0.005	0.001	0.004	0.004	0.007	0.003	0.001	0.003	0.003	0.005	0.004	0.001	0.026	0.575	0.02	0.003
1947168	Malus	domestica	Borkh.	Charlot	2x	Culinary/Dessert apple		FRA	Western Europe									-3	0.537	0.125	0.338	-3	0.023	0.062	0.301	0.614	-3	0.062	0.005	0.001	0.016	0.001	0.031	0.275	0.002	0.001	0.002	0.007	0.001	0.345	0.007	0.002	0.002	0.005	0.003	0.023	0.003	0.001	0.001
1947173	Malus	domestica	Borkh.	de Bonde	2x	Culinary/Dessert apple		FRA	Western Europe									0	0.438	0.027	0.535	0	0.325	0.012	0.326	0.337	0	0.458	0.001	0.001	0.001	0.001	0.001	0.001	0.002	0.001	0.001	0.023	0.04	0.448	0.001	0.001	0.001	0.002	0.005	0	0.001	0.001	0.001
1947174	Malus	domestica	Borkh.	d'Eylau	3x	Culinary/Dessert apple	1812	RUS	Eastern Europe									-6	0.443	0.214	0.343	-6	0.172	0.155	0.25	0.422	-6	0.165	0.007	0.022	0.012	0.004	0.004	0.003	0.005	0.005	0.021	0.005	0.006	0.002	0.005	0.017	0.003	0.008	0.004	0.036	0.226	0.012	0.023
1947180	Malus	domestica	Borkh.	Madoue Rouge	2x	Culinary/Dessert apple	1947	FRA	Western Europe									-1	0.528	0.178	0.293	-1	0.093	0.122	0.229	0.556	-1	0.244	0.008	0.002	0.053	0.003	0.004	0.003	0.017	0.017	0.005	0.002	0.005	0.002	0.002	0.042	0.025	0.051	0.005	0.011	0.223	0.022	0.003
1947182	Malus	domestica	Borkh.	Paradis du Limosin	2x	Culinary/Dessert apple		FRA	Western Europe									-3	0.541	0.107	0.352	-3	0.251	0.057	0.168	0.524	-3	0.248	0.001	0.005	0.002	0.001	0.001	0.001	0.001	0.002	0.012	0.004	0.009	0.486	0.001	0.001	0.001	0.002	0.003	0.001	0.213	0.004	0.001
1947183	Malus	domestica	Borkh.	Belle des Buits	2x	Culinary/Dessert apple	1850	FRA	Western Europe									-3	0.585	0.077	0.338	-3	0.276	0.04	0.138	0.546	-3	0.268	0.001	0.003	0.001	0.001	0.001	0.001	0	0.002	0.006	0.003	0.019	0.42	0.001	0.001	0.001	0.002	0.002	0.001	0.258	0.004	0.001
1947184	Malus	domestica	Borkh.	unknown	2x	Culinary/Dessert apple												-3	0.696	0.121	0.183	-3	0.145	0.055	0.109	0.691	-3	0.233	0.032	0.002	0.005	0.002	0.01	0.001	0.006	0.002	0.002	0.009	0.001	0.002	0.008	0.025	0.001	0.012	0.001	0.004	0.327	0.006	0.002
1947189	Malus	domestica	Borkh.	Reinette de Geer	2x	Culinary/Dessert apple	1815	BEL	Western Europe									-4	0.292	0.115	0.593	-4	0.157	0.074	0.45	0.319	-4	0.003	0.003	0.002	0.001	0.003	0.001	0.44	0.014	0.003	0.006	0.006	0.236	0.057	0.006	0.011	0.138	0.001	0.013	0.001	0.002	0.014	0.001
1947190	Malus	domestica	Borkh.	unknown	3x	Culinary/Dessert apple												-6	0.356	0.03	0.614	-6	0.109	0.016	0.486	0.39	-6	0.008	0.004	0.001	0.001	0.004	0.001	0.003	0.006	0.001	0.013	0.036	0.017	0.343	0.002	0.006	0.199	0.001	0.002	0.001	0.175	0.024	0.003
1947191	Malus	domestica	Borkh.	unknown	2x	Culinary/Dessert apple												-5	0.579	0.11	0.311	-5	0.04	0.053	0.274	0.633	-5	0.123	0.006	0.001	0.062	0.245	0.001	0.016	0.009	0.003	0.001	0.004	0.006	0.071	0.007	0.004	0.002	0.004	0.01	0.003	0.335	0.017	0.003
1947193	Malus	domestica	Borkh.	Konigin Sophiensapfel	2x	Culinary/Dessert apple	1775	GBR	Western Europe									-7	0.273	0.224	0.503	-7	0.057	0.146	0.442	0.355	-7	0.003	0.028	0.002	0.003	0.004	0.169	0.002	0.048	0.006	0.003	0.004	0.048	0.381	0.053	0.008	0.002	0.009	0.005	0.044	0.002	0.003	0.004
1947194	Malus	domestica	Borkh.	unknown	2x	Culinary/Dessert apple												-1	0.535	0.2	0.265	-1	0.071	0.144	0.225	0.56	-1	0.007	0.001	0.001	0.01	0.016	0.002	0.179	0.001	0.002	0.004	0.014	0.001	0.078	0.082	0.055	0.001	0.001	0.001	0.002	0.174	0.009	0.013
1947195	Malus	domestica	Borkh.	Reinette Marbree	2x	Culinary/Dessert apple	1760	NLD	Western Europe									-3	0.56	0.09	0.351	-3	0.016	0.034	0.296	0.654	-3	0.003	0.004	0.001	0.003	0.002	0.03	0.001	0.002	0.001	0.012	0.002	0.001	0.576	0.001	0.005	0.008	0.002	0.001	0.002	0.199	0.002	0.001
1947198	Malus	domestica	Borkh.	Reinette a Longue Queue	2x	Culinary/Dessert apple	1831											-4	0.692	0.176	0.131	-4	0.116	0.109	0.071	0.704	-4	0.403	0.009	0.004	0.003	0.001	0.003	0.003	0.001	0.008	0.003	0.002	0.002	0.013	0.163	0.009	0.001	0.002	0.002	0.002	0.294	0.027	0.004
1947202	Malus	domestica	Borkh.	Rosa du Perche	3x	Culinary/Dessert apple	1947	FRA	Western Europe									-3	0.544	0.267	0.189	-3	0.065	0.207	0.132	0.596	-3	0.018	0.013	0.003	0.016	0.004	0.062	0.03	0.003	0.017	0.021	0.005	0.007	0.103	0.026	0.003	0.005	0.201	0.001	0.051	0.378	0.005	0.001
1947203	Malus	domestica	Borkh.	Serveau	4x	Culinary/Dessert apple	1947	FRA	Western Europe									-7	0.517	0.129	0.354	-7	0.104	0.065	0.277	0.553	-7	0.343	0.003	0.028	0.012	0.002	0.001	0.001	0.034	0.004	0.08	0.001	0.011	0.005	0.002	0.001	0.042	0.01	0.003	0.026	0.374	0.004	0.002
1947207	Malus	domestica	Borkh.	Champ-Gaillard	2x	Culinary/Dessert apple	1868	FRA	Western Europe									-2	0.752	0.199	0.048	-2	0.249	0.102	0.012	0.637	-2	0.552	0.002	0.002	0.012	0.002	0.002	0.004	0.001	0.013	0.002	0.009	0.001	0.002	0.008	0.001	0.003	0.005	0.002	0.045	0.008	0.007	0.002
1947213	Malus	domestica	Borkh.	Fleuritard	2x	Culinary/Dessert apple		FRA	Western Europe									-4	0.63	0.212	0.157	-4	0.059	0.168	0.089	0.684	-4	0.005	0.023	0.004	0.018	0.006	0.007	0.033	0.001	0.007	0.004	0.001	0.002	0.038	0.009	0.032	0.009	0.003	0.018	0.115	0.151	0.372	0.003
1947216	Malus	domestica	Borkh.	Gazerau	2x	Culinary/Dessert apple												-1	0.579	0.24	0.18	-1	0.025	0.183	0.172	0.62	-1	0.004	0.004	0.002	0.006	0.14	0.006	0.117	0.005	0.025	0.001	0.001	0.001	0.004	0.001	0.147	0.001	0.002	0.007	0.065	0.275	0.077	0.004
1947223	Malus	domestica	Borkh.	Reinette d'Anthezieux	2x	Culinary/Dessert apple	1868	FRA	Western Europe									-2	0.722	0.072	0.207	-2	0.23	0.032	0.063	0.675	-2	0.617	0.001	0.001	0.003	0.001	0.211	0.008	0.001	0.001	0.007	0.002	0.003	0.075	0.001	0.011	0.013	0.029	0.001	0.002	0.005	0.001	0.001
1947227	Malus	domestica	Borkh.	unknown	2x	Culinary/Dessert apple												-7	0.701	0.258	0.041	-7	0.01	0.195	0.03	0.766	-7	0.002	0.002	0.001	0.152	0.015	0.053	0.052	0.001	0.003	0.007	0.001	0.001	0.002	0.001	0.001	0.001	0.005	0.002	0.543	0.002	0.002	0.002
1947231	Malus	domestica	Borkh.	unknown	2x	Culinary/Dessert apple												-4	0.577	0.259	0.164	-4	0.017	0.183	0.137	0.664	-4	0.003	0.002	0.003	0.352	0.011	0.008	0.342	0.004	0.014	0.017	0.001	0.001	0.033	0.102	0.004	0.04	0.017	0.002	0.003	0.01	0.001	0.004
1947235	Malus	domestica	Borkh.	Hog's Snout	2x	Culinary/Dessert apple		GBR	Western Europe									-5	0.295	0.481	0.225	-5	0.049	0.432	0.196	0.323	-5	0.001	0.001	0.002	0.001	0.001	0.002	0.333	0.027	0.219	0.001	0.002	0.001	0.001	0.173	0.085	0.001	0.003	0.005	0.003	0.001	0.008	0.015
1947236	Malus	domestica	Borkh.	Cravert	3x	Culinary/Dessert apple	1870	FRA	Western Europe									-4	0.56	0.203	0.236	-4	0.044	0.157	0.173	0.625	-4	0.005	0.002	0.003	0.002	0.001	0.003	0.001	0.002	0.028	0.002	0.002	0.002	0.202	0.012	0.015	0.001	0.025	0.001	0.001	0.609	0.003	0.001
1947237	Malus	domestica	Borkh.	Cravert Rouge		Culinary/Dessert apple												-2	0.561	0.217	0.222	-2	0.021	0.161	0.167	0.651	-2	0.007	0.001	0.001	0.001	0.001	0.002	0.002	0.001	0.033	0.001	0.001	0.001	0.209	0.01	0.017	0.001	0.023	0.001	0.001	0.562	0.006	0.001
1947242	Malus	domestica	Borkh.	Josephine	2x	Culinary/Dessert apple	1947											-3	0.586	0.171	0.243	-3	0.164	0.108	0.144	0.584	-3	0.055	0.266	0.002	0.002	0.002	0.001	0.005	0.001	0.081	0.002	0.003	0.015	0.001	0.003	0.002	0.002	0.005	0.002	0.003	0.269	0.013	0.001
1947245	Malus	domestica	Borkh.	Calville des Femmes	3x	Culinary/Dessert apple	1850	FRA	Western Europe									-8	0.477	0.115	0.409	-8	0.067	0.061	0.34	0.533	-8	0.009	0.005	0.006	0.007	0.004	0.001	0.005	0.005	0.004	0.22	0.002	0.001	0.014	0.002	0.041	0.053	0.002	0.126	0.001	0.429	0.051	0.004
1947248	Malus	domestica	Borkh.	Belle de Magny	2x	Culinary/Dessert apple	1888	FRA	Western Europe									-6	0.298	0.185	0.516	-6	0.211	0.126	0.372	0.291	-6	0.069	0.003	0.05	0.032	0.003	0.002	0.002	0.025	0.007	0.003	0.016	0.006	0.392	0.003	0.003	0.002	0.106	0.008	0.039	0.001	0.217	0.002
1947250	Malus	domestica	Borkh.	Teton de Demoiselle	2x	Culinary/Dessert apple	1872	FRA	Western Europe									-7	0.5	0.1	0.4	-7	0.291	0.05	0.226	0.433	-7	0.003	0.001	0.153	0.002	0.006	0.112	0.154	0.027	0.001	0.052	0.026	0.047	0.017	0.023	0.056	0.003	0.001	0.005	0.002	0.001	0.003	0.025
1947259	Malus	domestica	Borkh.	Jansen von Welten	2x	Culinary/Dessert apple	1823	DEU	Western Europe									-6	0.631	0.037	0.332	-6	0.069	0.017	0.23	0.683	-6	0.005	0.03	0.004	0.271	0.006	0.001	0.001	0.001	0.001	0.366	0.001	0.005	0.188	0.001	0.001	0.002	0.003	0.005	0.057	0.02	0.002	0.001
1947260	Malus	domestica	Borkh.	Abondance	2x	Culinary/Dessert apple		FRA	Western Europe									-2	0.675	0.16	0.165	-2	0.122	0.113	0.088	0.677	-2	0.003	0.001	0.006	0.005	0.012	0.093	0.096	0.004	0.003	0.004	0.004	0.005	0.053	0.011	0.116	0.002	0.006	0.002	0.007	0.178	0.001	0.002
1947262	Malus	domestica	Borkh.	Reinette d'Amerique	2x	Culinary/Dessert apple												-2	0.75	0.185	0.065	-2	0.186	0.116	0.019	0.678	-2	0.441	0.024	0.002	0.005	0.198	0.126	0.003	0.001	0.002	0.002	0.003	0.001	0.018	0.005	0.001	0.004	0.005	0.002	0.013	0.002	0.001	0.003
1947263	Malus	domestica	Borkh.	Reinette Sanguine du Rhin	2x	Culinary/Dessert apple	1840	DEU	Western Europe									-4	0.765	0.096	0.138	-4	0.033	0.049	0.109	0.81	-4	0.155	0.003	0.002	0.03	0.002	0.002	0.003	0.001	0.002	0.019	0.001	0.001	0.005	0.009	0.004	0.006	0.004	0.001	0.006	0.448	0.005	0.002
1947264	Malus	domestica	Borkh.	Etlins Reinette	2x	Culinary/Dessert apple	1866	DEU	Western Europe									-3	0.605	0.332	0.064	-3	0.052	0.269	0.035	0.643	-3	0.009	0.009	0.019	0.23	0.2	0.012	0.004	0.003	0.128	0.003	0.002	0.001	0.003	0.002	0.006	0.014	0.015	0.002	0.033	0.138	0.002	0.007
1947272	Malus	domestica	Borkh.	Calville de Maussion	2x	Culinary/Dessert apple	1870	FRA	Western Europe									-4	0.595	0.111	0.293	-4	0.097	0.055	0.226	0.623	-4	0.212	0.005	0.003	0.004	0.111	0.142	0.004	0.002	0.001	0.001	0.005	0.001	0.444	0.02	0.005	0.001	0.002	0.002	0.012	0.001	0.003	0.008
1947276	Malus	domestica	Borkh.	Calville Duquesne	2x	Culinary/Dessert apple	1895	BEL	Western Europe									-3	0.748	0.137	0.114	-3	0.038	0.087	0.088	0.786	-3	0.022	0.04	0.001	0.002	0.007	0.001	0.004	0.001	0.001	0.002	0.001	0.002	0.001	0.006	0.003	0.001	0.002	0.001	0.497	0.214	0.007	0.121
1947283	Malus	domestica	Borkh.	Bonnet de Comte	2x	Culinary/Dessert apple		FRA	Western Europe									-2	0.618	0.104	0.278	-2	0.256	0.053	0.142	0.549	-2	0.476	0.002	0.001	0.022	0.001	0.004	0.003	0.009	0.004	0.001	0.006	0.006	0.001	0.003	0.004	0.003	0.056	0.005	0.002	0.277	0.093	0.006
1947288	Malus	domestica	Borkh.	unknown	2x	Culinary/Dessert apple												-2	0.205	0.028	0.766	-2	0.015	0.014	0.676	0.296	-2	0.001	0	0	0	0	0.001	0	0.001	0	0.001	0.001	0.001	0.987	0	0	0.001	0	0.001	0	0	0	0
1947295	Malus	domestica	Borkh.	Belle de Tours	3x	Culinary/Dessert apple												-6	0.625	0.079	0.296	-6	0.1	0.038	0.227	0.634	-6	0.072	0.112	0.01	0.218	0.002	0.003	0.002	0.013	0.001	0.002	0.003	0.002	0.002	0.002	0.002	0.004	0.004	0.002	0.004	0.288	0.003	0.004
1947297	Malus	domestica	Borkh.	Friandise	2x	Culinary/Dessert apple	1760	NLD	Western Europe									-5	0.583	0.121	0.296	-5	0.18	0.064	0.188	0.569	-5	0.084	0.243	0.003	0.057	0.007	0.001	0.012	0.005	0.005	0.046	0.015	0.006	0.003	0.012	0.003	0.002	0.009	0.003	0.021	0.073	0.106	0.075
1947298	Malus	domestica	Borkh.	Galloway Pippin	3x	Culinary/Dessert apple	1871	GBR	Western Europe	Normal	Galloway Pippin							-4	0.498	0.084	0.418	-4	0.134	0.042	0.285	0.539	-4	0.003	0.011	0.063	0.023	0.001	0.006	0.001	0.002	0.002	0.162	0.003	0.003	0.446	0.001	0.002	0.008	0.004	0.002	0.003	0.236	0.007	0.003
1947300	Malus	domestica	Borkh.	Carter's Blue	2x	Culinary/Dessert apple	1869	USA	USA/Canada									-1	0.458	0.115	0.427	-1	0.269	0.066	0.265	0.399	-1	0.132	0.002	0.061	0.107	0.028	0.001	0.007	0.003	0.002	0.111	0.006	0.028	0.003	0.081	0.099	0.002	0.018	0.057	0.003	0.008	0.099	0.002
1947305	Malus	domestica	Borkh.	Calville Rouge d'Hiver	2x	Culinary/Dessert apple	1600	FRA	Western Europe									-1	0.28	0.312	0.408	-1	0.012	0.233	0.386	0.369	-1	0.004	0.001	0.001	0.004	0.002	0.003	0.013	0.001	0.005	0.002	0.001	0.001	0.588	0.003	0.005	0.001	0.001	0.007	0.006	0.001	0.003	0.002
1947306	Malus	domestica	Borkh.	Mers Bryan	2x	Culinary/Dessert apple												-5	0.335	0.151	0.514	-5	0.216	0.09	0.364	0.331	-5	0.059	0.032	0.098	0.053	0.023	0.005	0.017	0.049	0.002	0.093	0.004	0.007	0.088	0.199	0.006	0.103	0.002	0.102	0.002	0.002	0.019	0.004
1947309	Malus	domestica	Borkh.	Calville de Saint-Sauveur	2x	Culinary/Dessert apple	1839	FRA	Western Europe									-3	0.55	0.121	0.329	-3	0.052	0.067	0.28	0.601	-3	0.107	0.003	0.002	0.162	0.073	0.001	0.036	0.015	0.005	0.002	0.015	0.001	0.339	0.002	0.022	0.004	0.001	0.011	0.091	0.005	0.011	0.003
1947310	Malus	domestica	Borkh.	Cellini	2x	Culinary/Dessert apple	1828	GBR	Western Europe									-7	0.58	0.301	0.12	-7	0.128	0.241	0.064	0.566	-7	0.001	0.001	0.001	0.006	0.001	0.684	0.001	0.001	0.001	0.001	0.001	0.001	0.001	0.001	0.001	0.001	0	0.001	0.289	0.001	0.001	0.002
1947316	Malus	domestica	Borkh.	Kaiser Franz Joseph	2x	Culinary/Dessert apple	1872	DEU	Western Europe									-3	0.677	0.11	0.212	-3	0.06	0.052	0.18	0.708	-3	0.255	0.001	0.001	0.021	0.118	0.006	0.056	0.001	0.001	0.003	0.004	0.001	0.235	0.002	0.002	0.002	0.001	0.001	0.044	0.005	0.006	0.002
1947318	Malus	domestica	Borkh.	Caroli d'Italie	2x	Culinary/Dessert apple	1876	ITA	Western Europe									-2	0.572	0.149	0.279	-2	0.383	0.092	0.101	0.424	-2	0.679	0.001	0.005	0.014	0.027	0.019	0.004	0.005	0.014	0.007	0.007	0.123	0.008	0.004	0.024	0.004	0.001	0.002	0.005	0.001	0.002	0.009
1947319	Malus	domestica	Borkh.	Sabaros	2x	Culinary/Dessert apple	1895	FRA	Western Europe									-2	0.619	0.181	0.2	-2	0.127	0.13	0.139	0.604	-2	0.017	0.007	0.003	0.611	0.023	0.002	0.005	0.086	0.007	0.001	0.01	0.015	0.001	0.004	0.001	0.001	0.017	0.002	0.032	0.079	0.028	0.012
1947320	Malus	domestica	Borkh.	Florianer Rosenapfel	2x	Culinary/Dessert apple	1776	DEU	Western Europe									-4	0.512	0.144	0.344	-4	0.331	0.078	0.194	0.396	-4	0.014	0.086	0.001	0.007	0.002	0.045	0.011	0.002	0.003	0.002	0.186	0.011	0.01	0.027	0.004	0.011	0.016	0.016	0.003	0.332	0.078	0.004
1947321	Malus	domestica	Borkh.	Unknown		Culinary/Dessert apple												-7	0.62	0.246	0.134	-7	0.186	0.185	0.045	0.584	-7	0.041	0.011	0.002	0.019	0.146	0.035	0.006	0.001	0.037	0.005	0.012	0.002	0.001	0.002	0.027	0.003	0.019	0.003	0.007	0.217	0.247	0.002
1947322	Malus	domestica	Borkh.	Bodikers Gold-Reinette	2x	Culinary/Dessert apple	1875	DEU	Western Europe									-4	0.393	0.149	0.458	-4	0.079	0.091	0.365	0.465	-4	0.002	0.071	0.005	0.172	0.001	0.02	0.001	0.002	0.002	0.001	0.003	0.004	0.225	0.005	0.002	0.464	0.004	0.001	0.001	0.002	0.001	0.001
1947324	Malus	domestica	Borkh.	Josephine Kreuter	2x	Culinary/Dessert apple	1889	AUT	Western Europe									-3	0.629	0.093	0.279	-3	0.23	0.041	0.161	0.568	-3	0.35	0.007	0.004	0.289	0.008	0.001	0.003	0.011	0.003	0.003	0.001	0.085	0.005	0.006	0.004	0.001	0.011	0.008	0.018	0.085	0.069	0.003
1947325	Malus	domestica	Borkh.	Maglemer	2x	Culinary/Dessert apple	1775	DNK	Western Europe									-3	0.65	0.311	0.039	-3	0.075	0.266	0.019	0.64	-3	0.172	0.001	0.005	0.005	0.002	0.006	0.024	0.002	0.155	0.001	0.007	0.001	0.001	0.007	0.001	0.004	0.002	0.002	0.1	0.272	0.005	0.003
1947326	Malus	domestica	Borkh.	Friedrich der Grosse	3x	Culinary/Dessert apple		DEU	Western Europe									-9	0.479	0.167	0.354	-9	0.184	0.111	0.232	0.474	-9	0.191	0.008	0.011	0.064	0.013	0.009	0.001	0.012	0.01	0.088	0.009	0.065	0.019	0.004	0.014	0.096	0.008	0.002	0.032	0.271	0.011	0.009
1947330	Malus	domestica	Borkh.	Weidners Goldreinette	2x	Culinary/Dessert apple	1844	DEU	Western Europe									-5	0.343	0.121	0.537	-5	0.226	0.06	0.354	0.361	-5	0.05	0.04	0.007	0.001	0.002	0.008	0.001	0.003	0.002	0.128	0.021	0.193	0.006	0.013	0.002	0.48	0.005	0.001	0.001	0.021	0.003	0.004
1947331	Malus	domestica	Borkh.	Doree de Tournai	2x	Culinary/Dessert apple	1817	BEL	Western Europe									-2	0.37	0.363	0.266	-2	0.02	0.295	0.224	0.461	-2	0.002	0.001	0.004	0.003	0.002	0.004	0.055	0.001	0.014	0.001	0.001	0.001	0.442	0.005	0.003	0.002	0.003	0.002	0.01	0.001	0.143	0.206
1947333	Malus	domestica	Borkh.	American Beauty	2x	Culinary/Dessert apple	1854	USA	USA/Canada									-2	0.389	0.095	0.516	-2	0.311	0.046	0.337	0.306	-2	0.006	0.014	0.007	0.002	0.017	0.005	0.004	0.003	0.003	0.038	0.013	0.091	0.041	0.056	0.229	0.012	0.001	0.076	0.001	0.003	0.012	0.012
1947345	Malus	domestica	Borkh.	Martin Becker	2x	Culinary/Dessert apple												-1	0.314	0.304	0.382	-1	0.017	0.222	0.332	0.429	-1	0.001	0.002	0.002	0.002	0.002	0.002	0.007	0.001	0.005	0.001	0.001	0.002	0.322	0.009	0.001	0.465	0.023	0.004	0.002	0.001	0.002	0.01
1947348	Malus	domestica	Borkh.	Saint-Baussan	2x	Culinary/Dessert apple	1872	FRA	Western Europe									-4	0.611	0.033	0.356	-4	0.143	0.014	0.225	0.618	-4	0.021	0.013	0.037	0.014	0.002	0.003	0.002	0.004	0.001	0.151	0.006	0.032	0.035	0.011	0.002	0.005	0.01	0.003	0.002	0.218	0.013	0.001
1947350	Malus	domestica	Borkh.	Bebe Rose	2x	Culinary/Dessert apple												-2	0.733	0.085	0.182	-2	0.385	0.031	0.043	0.54	-2	0.481	0.02	0.016	0.003	0.001	0.003	0.001	0.002	0.001	0.003	0.08	0.002	0.002	0.009	0.038	0.001	0.025	0.002	0.002	0.019	0.012	0.001
1947352	Malus	domestica	Borkh.	Reinette van Berk's	2x	Culinary/Dessert apple												-1	0.566	0.132	0.302	-1	0.205	0.077	0.187	0.531	-1	0.272	0.004	0.004	0.009	0.001	0.003	0.003	0.002	0.005	0.008	0.002	0.016	0.002	0.001	0.002	0.002	0.04	0.006	0.002	0.328	0.262	0.001
1947356	Malus	domestica	Borkh.	Marie-Louise Ducote		Culinary/Dessert apple												-3	0.567	0.283	0.15	-3	0.168	0.233	0.06	0.539	-3	0.465	0.003	0.002	0.002	0.053	0.002	0.002	0.002	0.139	0.002	0.002	0.005	0.002	0.006	0.021	0.001	0.008	0.03	0.002	0.227	0.004	0.001
1947357	Malus	domestica	Borkh.	Extraordinaire	2x	Culinary/Dessert apple												-1	0.436	0.055	0.509	-1	0.286	0.023	0.29	0.401	-1	0.013	0.065	0.033	0.14	0.003	0.001	0.045	0.004	0.001	0.032	0.013	0.261	0.011	0.136	0.055	0.038	0.032	0.007	0.006	0.005	0.018	0.002
1947358	Malus	domestica	Borkh.	Jacquin	2x	Culinary/Dessert apple	1872	FRA	Western Europe									-4	0.715	0.042	0.242	-4	0.081	0.017	0.166	0.736	-4	0.186	0.005	0.014	0.104	0.054	0.002	0.276	0.001	0.001	0.122	0.001	0.003	0.016	0.003	0.001	0.005	0.001	0.014	0.018	0.001	0.001	0.005
1947364	Malus	domestica	Borkh.	Pepin d'Or de Bovelingen	3x	Culinary/Dessert apple	1909	BEL	Western Europe									-14	0.707	0.063	0.23	-14	0.163	0.025	0.133	0.68	-14	0.53	0.028	0.003	0.035	0.001	0.007	0.008	0.004	0.003	0.025	0.002	0.003	0.013	0.001	0.004	0.038	0.006	0.001	0.019	0.229	0.031	0.003
1947365	Malus	domestica	Borkh.	Wilkenburger Herbstreinette	2x	Culinary/Dessert apple	1861											-2	0.684	0.128	0.189	-2	0.06	0.074	0.136	0.73	-2	0.009	0.005	0.001	0.421	0.002	0.004	0.01	0.003	0.004	0.057	0.001	0.002	0.014	0.001	0.001	0.004	0.007	0.003	0.015	0.006	0.05	0.002
1947371	Malus	domestica	Borkh.	Pomme Crotte	2x	Culinary/Dessert apple												-4	0.609	0.234	0.158	-4	0.112	0.181	0.063	0.643	-4	0.557	0.002	0.02	0.002	0.003	0.02	0.003	0.001	0.01	0.014	0.001	0.001	0.156	0.001	0.002	0.002	0.003	0.024	0.005	0.001	0.002	0.005
1947376	Malus	domestica	Borkh.	Carmignolle	2x	Culinary/Dessert apple												-2	0.702	0.24	0.058	-2	0.081	0.18	0.031	0.708	-2	0.149	0.001	0.003	0.003	0.01	0.166	0.002	0.001	0.007	0.002	0.001	0.002	0.009	0.001	0.006	0.001	0.004	0.001	0.035	0.39	0.003	0.001
1947377	Malus	domestica	Borkh.	Grosse Mignonnette d'Herbassy	2x	Culinary/Dessert apple	1934	FRA	Western Europe									-8	0.694	0.161	0.146	-8	0.228	0.1	0.06	0.612	-8	0.307	0.001	0.026	0.002	0.003	0.122	0.009	0.002	0.003	0.002	0.005	0.001	0.003	0.001	0.093	0.002	0.001	0.003	0.005	0.375	0.001	0.003
1947381	Malus	domestica	Borkh.	unknown	2x	Culinary/Dessert apple												-5	0.273	0.125	0.603	-5	0.016	0.065	0.552	0.367	-5	0.002	0.002	0.001	0.004	0.003	0.006	0.005	0.004	0.001	0.161	0.001	0.002	0.266	0.001	0.001	0.379	0.001	0.12	0.001	0.001	0.031	0.001
1947383	Malus	domestica	Borkh.	Nigde		Culinary/Dessert apple												-4	0.556	0.19	0.254	-4	0.336	0.139	0.081	0.444	-4	0.433	0.001	0.021	0.004	0.312	0.013	0.006	0.004	0.003	0.002	0.01	0.029	0.006	0.002	0.005	0.004	0.011	0.005	0.001	0.002	0.001	0.002
1947454	Malus	domestica	Borkh.	Castle Major	2x	Culinary/Dessert apple	1875	GBR	Western Europe									-5	0.493	0.41	0.097	-5	0.098	0.346	0.061	0.494	-5	0.002	0.001	0.003	0.01	0.172	0.002	0.123	0.002	0.054	0.001	0.002	0.001	0.001	0.186	0.114	0.001	0.033	0.001	0.002	0.001	0.21	0.004
1947457	Malus	domestica	Borkh.	Adersleber Calville	2x	Culinary/Dessert apple	1870	DEU	Western Europe									-4	0.522	0.194	0.284	-4	0.348	0.135	0.101	0.416	-4	0.058	0.003	0.001	0.001	0.003	0.002	0.003	0.001	0.001	0.002	0.21	0.002	0.185	0.001	0.002	0.001	0.003	0.008	0.458	0.001	0.001	0.002
1947460	Malus	domestica	Borkh.	Rambour Podolskii	3x	Culinary/Dessert apple	1899	UKR	Eastern Europe									-9	0.672	0.086	0.242	-9	0.128	0.038	0.159	0.675	-9	0.554	0.016	0.004	0.022	0.001	0.01	0.004	0.006	0.004	0.018	0.001	0.007	0.01	0.002	0.003	0.016	0.011	0.002	0.012	0.229	0.061	0.002
1947462	Malus	domestica	Borkh.	Imperiale	2x	Culinary/Dessert apple												-5	0.549	0.046	0.405	-5	0.265	0.021	0.264	0.451	-5	0.283	0.006	0.001	0.003	0.033	0.005	0.026	0.013	0.002	0.002	0.026	0.138	0.002	0.002	0.004	0.002	0.003	0.077	0.001	0.332	0.019	0.003
1947463	Malus	domestica	Borkh.	Andre Briollay	2x	Culinary/Dessert apple		FRA	Western Europe									-2	0.505	0.099	0.396	-2	0.063	0.046	0.314	0.577	-2	0.016	0.002	0.002	0.003	0.005	0.001	0.014	0.002	0.003	0.084	0.003	0.01	0.36	0.003	0.093	0.002	0.02	0.002	0.015	0.336	0.002	0.002
1947465	Malus	domestica	Borkh.	Reinette de Versailles	2x	Culinary/Dessert apple												-3	0.668	0.299	0.033	-3	0.01	0.227	0.017	0.746	-3	0.006	0.001	0.001	0.216	0.001	0.152	0.233	0.001	0.014	0.001	0.001	0.001	0.027	0.004	0.001	0.022	0.007	0.001	0.022	0.011	0.024	0.001
1947466	Malus	domestica	Borkh.	Reinette Descardre	3x	Culinary/Dessert apple	1820	BEL	Western Europe									-5	0.227	0.262	0.51	-5	0.121	0.2	0.406	0.273	-5	0.007	0.119	0.002	0.002	0.002	0.002	0.002	0.001	0.005	0.006	0.028	0.002	0.003	0.001	0.002	0.787	0.007	0.007	0.002	0.002	0.003	0.002
1947467	Malus	domestica	Borkh.	Calville d'Ulzen	2x	Culinary/Dessert apple		DEU	Western Europe									-2	0.485	0.15	0.365	-2	0.285	0.093	0.19	0.432	-2	0.004	0.031	0.008	0.005	0.009	0.038	0.066	0.001	0.011	0.061	0.154	0.068	0.251	0.008	0.001	0.032	0.002	0.002	0.027	0.004	0.002	0.025
1947468	Malus	domestica	Borkh.	Hohenzollern	3x	Culinary/Dessert apple												-4	0.353	0.16	0.487	-4	0.087	0.102	0.408	0.403	-4	0.005	0.004	0.021	0.006	0.001	0.001	0.001	0.01	0.004	0.107	0.003	0.001	0.021	0.002	0.023	0.133	0.005	0.163	0.001	0.438	0.022	0.004
1947469	Malus	domestica	Borkh.	Fiessers Erstling	2x	Culinary/Dessert apple	1896	FRA	Western Europe									-6	0.729	0.21	0.061	-6	0.032	0.164	0.031	0.774	-6	0.002	0.001	0.018	0.256	0.091	0.016	0.026	0.001	0.003	0.007	0.001	0.001	0.004	0.007	0.001	0.001	0.01	0.002	0.259	0.016	0.002	0.004
1947474	Malus	domestica	Borkh.	Breitling	3x	Culinary/Dessert apple	1884	DEU	Western Europe									-4	0.222	0.289	0.489	-4	0.155	0.234	0.389	0.222	-4	0.003	0.057	0.007	0.002	0.002	0.088	0.001	0.018	0.003	0.005	0.002	0.004	0.002	0.004	0.002	0.003	0.028	0.004	0.002	0.002	0.009	0.102
1947480	Malus	domestica	Borkh.	Montfort	2x	Culinary/Dessert apple	1928	GBR	Western Europe									-3	0.252	0.33	0.418	-3	0.389	0.275	0.223	0.112	-3	0.003	0.001	0.012	0.005	0.001	0.001	0.002	0.001	0.007	0.003	0.002	0.003	0.002	0.001	0.51	0.002	0.005	0.425	0.003	0.003	0.002	0.002
1947485	Malus	domestica	Borkh.	Sleeping Beauty	2x	Culinary/Dessert apple	1851	GBR	Western Europe									-2	0.3	0.442	0.258	-2	0.107	0.39	0.188	0.315	-2	0.013	0.001	0.004	0.003	0.008	0.044	0.257	0.026	0.175	0.004	0.002	0.003	0.001	0.09	0.159	0.001	0.002	0.036	0.017	0.002	0.119	0.003
1947499	Malus	domestica	Borkh.	Fenouillet Rouge	2x	Culinary/Dessert apple	1667	FRA	Western Europe									-3	0.611	0.232	0.157	-3	0.014	0.145	0.14	0.701	-3	0.08	0.225	0.001	0.084	0.005	0.008	0.372	0.001	0.019	0.001	0.001	0.002	0.019	0.004	0.002	0.034	0.028	0.001	0.025	0.047	0.006	0.007
1947505	Malus	domestica	Borkh.	Betsey	2x	Culinary/Dessert apple	1842	GBR	Western Europe									-6	0.449	0.062	0.489	-6	0.185	0.024	0.334	0.457	-6	0.003	0.002	0.004	0.004	0.001	0.002	0.024	0.002	0.001	0.002	0.114	0.004	0.614	0.008	0.002	0.029	0.001	0.001	0.001	0.016	0.002	0.012
1947508	Malus	domestica	Borkh.	Moore's Seedling	2x	Culinary/Dessert apple	1851	GBR	Western Europe									-4	0.134	0.23	0.636	-4	0.228	0.187	0.439	0.147	-4	0.003	0.001	0.003	0.002	0.001	0.001	0.001	0.001	0.002	0.006	0.001	0.145	0.241	0.001	0.001	0.001	0.073	0.201	0.001	0.001	0.002	0.001
1947511	Malus	domestica	Borkh.	Keed's Cottage	2x	Culinary/Dessert apple		GBR	Western Europe									-3	0.453	0.143	0.404	-3	0.029	0.08	0.358	0.534	-3	0.024	0.011	0.001	0.004	0.023	0.001	0.286	0.005	0.002	0.002	0.001	0.002	0.005	0.004	0.001	0.001	0.002	0.013	0.001	0.021	0.238	0.001
1947512	Malus	domestica	Borkh.	Shoreditch White	2x	Culinary/Dessert apple	1884	GBR	Western Europe									-1	0.629	0.054	0.317	-1	0.06	0.024	0.243	0.673	-1	0.008	0.084	0.012	0.006	0.013	0.004	0.554	0.008	0.001	0.003	0.003	0.001	0.005	0.112	0.01	0.002	0.001	0.075	0.001	0.002	0.078	0.002
1948001	Malus	domestica	Borkh.	Biggs's Nonsuch	2x	Culinary/Dessert apple	1812	GBR	Western Europe									-3	0.354	0.262	0.385	-3	0.087	0.199	0.306	0.408	-3	0.011	0.007	0.004	0.003	0.014	0.002	0.01	0.004	0.008	0.003	0.002	0.009	0.003	0.007	0.001	0.221	0.003	0.008	0.007	0.002	0.004	0.046
1948005	Malus	domestica	Borkh.	Lucombe's Pine	2x	Culinary/Dessert apple	1800	GBR	Western Europe									-6	0.621	0.091	0.288	-6	0.055	0.049	0.199	0.697	-6	0.049	0.003	0.004	0.207	0.002	0.008	0.05	0.006	0.002	0.24	0.001	0.002	0.003	0.001	0.004	0.042	0.025	0.001	0.005	0.007	0.005	0.004
1948006	Malus	domestica	Borkh.	Winter Stubbard	2x	Cider apple	1883	GBR	Western Europe									-2	0.503	0.24	0.257	-2	0.339	0.17	0.125	0.366	-2	0.005	0.002	0.008	0.062	0.019	0.013	0.11	0.002	0.016	0.004	0.234	0.002	0.004	0.052	0.008	0.017	0.007	0.02	0.005	0.003	0.177	0.011
1948021	Malus	domestica	Borkh.	Merchant Apple	2x	Culinary/Dessert apple	1872	GBR	Western Europe									-6	0.546	0.056	0.398	-6	0.214	0.022	0.247	0.517	-6	0.005	0.006	0.002	0.064	0.002	0.003	0.005	0.004	0.001	0.002	0.011	0.007	0.046	0.104	0.006	0.105	0.003	0.001	0.007	0.001	0.003	0.002
1948022	Malus	domestica	Borkh.	Downton Pippin	2x	Culinary/Dessert apple	1792	GBR	Western Europe									-1	0.358	0.384	0.258	-1	0.118	0.32	0.162	0.4	-1	0.038	0.005	0.003	0.021	0.001	0.008	0.005	0.001	0.035	0.001	0.004	0.003	0.277	0.068	0.005	0.009	0.081	0.001	0.033	0.001	0.098	0.106
1948023	Malus	domestica	Borkh.	Coul Blush	3x	Culinary/Dessert apple	1827	GBR	Western Europe									-11	0.455	0.284	0.262	-11	0.07	0.24	0.203	0.487	-11	0.103	0.005	0.001	0.053	0.038	0.005	0.226	0.003	0.081	0.001	0.002	0.004	0.001	0.002	0.003	0.017	0.003	0.063	0.001	0.003	0.316	0.002
1948024	Malus	domestica	Borkh.	Hodge's Seedling	3x	Culinary/Dessert apple	1876	GBR	Western Europe									-7	0.491	0.202	0.308	-7	0.266	0.137	0.204	0.392	-7	0.013	0.033	0.005	0.006	0.035	0.003	0.012	0.087	0.025	0.003	0.221	0.002	0.009	0.07	0.003	0.007	0.007	0.002	0.015	0.043	0.116	0.006
1948025	Malus	domestica	Borkh.	Brown Kenting		Culinary/Dessert apple												-5	0.509	0.055	0.436	-5	0.101	0.025	0.336	0.538	-5	0.172	0.015	0.001	0.002	0.002	0.004	0.01	0.015	0.003	0.001	0.002	0.005	0.131	0.051	0.003	0.005	0.002	0.006	0.003	0.008	0.018	0.001
1948029	Malus	domestica	Borkh.	Wadey's Seedling	2x	Culinary/Dessert apple	1919	GBR	Western Europe									-4	0.253	0.609	0.138	-4	0.027	0.555	0.106	0.312	-4	0.032	0.002	0.002	0.01	0.002	0.001	0.003	0.001	0.475	0.002	0.003	0.003	0.003	0.002	0.006	0.165	0.003	0.006	0.002	0.196	0.062	0.002
1948031	Malus	domestica	Borkh.	Baron Ward	2x	Culinary/Dessert apple	1850	GBR	Western Europe									-6	0.53	0.3	0.17	-6	0.062	0.24	0.13	0.568	-6	0.002	0.001	0.001	0.002	0.008	0.005	0.049	0.002	0.054	0.003	0.005	0.002	0.01	0.007	0.002	0.005	0.038	0.001	0.002	0.304	0.201	0.04
1948032	Malus	domestica	Borkh.	Melmoth	2x	Culinary/Dessert apple		GBR	Western Europe									-5	0.45	0.211	0.34	-5	0.174	0.157	0.213	0.455	-5	0.22	0.002	0.002	0.001	0.002	0.002	0.002	0.002	0.026	0.011	0.012	0.005	0.007	0.002	0.094	0.296	0.006	0.016	0.001	0.013	0.01	0.001
1948033	Malus	domestica	Borkh.	Iron Pin	2x	Culinary/Dessert apple	1884	GBR	Western Europe									-2	0.557	0.144	0.299	-2	0.336	0.069	0.136	0.459	-2	0.005	0.002	0.011	0.002	0.002	0.012	0.003	0.003	0.002	0.003	0.009	0.002	0.002	0.094	0.021	0.002	0.002	0.002	0.002	0.001	0.003	0.005
1948038	Malus	domestica	Borkh.	unknown	2x	Culinary/Dessert apple												-2	0.32	0.288	0.392	-2	0.039	0.23	0.315	0.415	-2	0.001	0.001	0.012	0.025	0.001	0.01	0.086	0.001	0.019	0.003	0.001	0.012	0.228	0.03	0.004	0.489	0.044	0.001	0.005	0.001	0.001	0.006
1948039	Malus	domestica	Borkh.	Brookes's	2x	Culinary/Dessert apple	1820	GBR	Western Europe									-1	0.399	0.108	0.494	-1	0.057	0.055	0.395	0.493	-1	0.015	0.003	0.007	0.012	0.006	0.001	0.143	0.003	0.004	0.017	0.003	0.117	0.537	0.015	0.001	0.002	0.003	0.005	0.004	0.004	0.051	0.032
1948040	Malus	domestica	Borkh.	New German	3x	Culinary/Dessert apple	1884	GBR	Western Europe									-5	0.514	0.158	0.328	-5	0.128	0.093	0.269	0.51	-5	0.019	0.146	0.005	0.008	0.167	0.013	0.173	0.024	0.004	0.007	0.005	0.008	0.003	0.002	0.121	0.046	0.003	0.005	0.01	0.009	0.035	0.077
1948041	Malus	domestica	Borkh.	Pinner Seedling	3x	Culinary/Dessert apple	1810	GBR	Western Europe									-4	0.584	0.128	0.288	-4	0.17	0.06	0.196	0.574	-4	0.029	0.42	0.002	0.004	0.001	0.002	0.004	0.001	0.003	0.003	0.005	0.002	0.002	0.002	0.185	0.001	0.003	0.003	0.012	0.133	0.168	0.002
1948045	Malus	domestica	Borkh.	Fenouillet de Ribours	2x	Culinary/Dessert apple		FRA	Western Europe									-4	0.604	0.097	0.298	-4	0.217	0.051	0.167	0.565	-4	0.303	0.003	0.003	0.002	0.012	0.002	0.002	0.001	0.003	0.006	0.009	0.059	0.002	0.002	0.003	0.096	0.05	0.008	0.001	0.386	0.031	0.001
1948105	Malus	domestica	Borkh.	Baxter's Pearmain	2x	Culinary/Dessert apple	1821	GBR	Western Europe									-3	0.318	0.182	0.5	-3	0.036	0.113	0.432	0.418	-3	0.001	0.001	0.001	0.001	0	0.001	0.001	0	0.001	0.001	0.001	0.001	0.003	0.001	0.001	0.983	0.001	0.001	0.001	0	0.001	0.001
1948109	Malus	domestica	Borkh.	London Pearmain	2x	Culinary/Dessert apple	1842	GBR	Western Europe									-4	0.268	0.216	0.515	-4	0.017	0.132	0.463	0.388	-4	0.001	0.006	0.001	0.001	0.001	0.001	0.004	0.002	0.003	0.001	0.001	0.002	0.604	0.18	0.032	0.001	0.029	0.002	0.001	0.001	0.003	0.006
1948111	Malus	domestica	Borkh.	Red Charles Ross	2x	Culinary/Dessert apple				Sport	Charles Ross	0.25	0	0	0	0	0	-2	0.099	0.876	0.025	-2	0.014	0.833	0.018	0.134	-2	0.001	0.004	0.001	0.001	0.003	0.01	0.001	0.001	0.521	0.001	0.001	0.001	0.004	0.002	0.006	0.001	0.011	0.001	0.302	0.001	0.001	0.047
1948159	Malus	domestica	Borkh.	Poor Man's Profit		Culinary/Dessert apple												-9	0.503	0.273	0.224	-9	0.082	0.204	0.174	0.54	-9	0.045	0.004	0.003	0.016	0.004	0.013	0.073	0.007	0.009	0.002	0.005	0.003	0.012	0.223	0.003	0.092	0.004	0.026	0.003	0.338	0.017	0.063
1948163	Malus	domestica	Borkh.	Monk's Golden Pippin	2x	Culinary/Dessert apple		GBR	Western Europe									-3	0.505	0.183	0.312	-3	0.153	0.119	0.199	0.528	-3	0.003	0.002	0.174	0.014	0.004	0.03	0.373	0.003	0.001	0.007	0.002	0.009	0.004	0.001	0.007	0.158	0.002	0.004	0.114	0.002	0.002	0.003
1948170	Malus	domestica	Borkh.	Reinette Courthay	3x	Culinary/Dessert apple												-5	0.589	0.18	0.232	-5	0.04	0.114	0.196	0.65	-5	0.161	0.054	0.001	0.003	0.065	0.008	0.004	0.003	0.006	0.001	0.001	0.015	0.003	0.004	0.001	0.03	0.002	0.009	0.079	0.172	0.359	0.003
1948180	Malus	domestica	Borkh.	Swaar	2x	Culinary/Dessert apple	1804	USA	USA/Canada									-1	0.592	0.128	0.281	-1	0.047	0.07	0.23	0.653	-1	0.083	0.002	0.001	0.123	0.003	0.002	0.04	0.004	0.003	0.206	0.002	0.004	0.033	0.009	0.028	0.146	0.002	0.003	0.01	0.021	0.046	0.002
1948182	Malus	domestica	Borkh.	Westfield Seek-no-Further	2x	Culinary/Dessert apple	1796	USA	USA/Canada									-3	0.598	0.087	0.315	-3	0.137	0.048	0.206	0.609	-3	0.017	0.002	0.002	0.006	0.003	0.028	0.234	0.001	0.003	0.247	0.001	0.004	0.052	0.001	0.317	0.003	0.003	0.007	0.001	0.013	0.036	0.001
1948202	Malus	domestica	Borkh.	Belle Ente	2x	Culinary/Dessert apple		FRA	Western Europe									-4	0.581	0.161	0.259	-4	0.164	0.093	0.179	0.564	-4	0.334	0.235	0.001	0.001	0.005	0.006	0.164	0.002	0.011	0.002	0.02	0.003	0.031	0.003	0.001	0.007	0.006	0.001	0.001	0.075	0.002	0.004
1948203	Malus	domestica	Borkh.	Reinette d'Armorique	2x	Culinary/Dessert apple		FRA	Western Europe									-4	0.521	0.248	0.231	-4	0.086	0.192	0.167	0.556	-4	0.003	0.021	0.02	0.001	0.002	0.003	0.002	0.006	0.022	0.001	0.001	0.002	0.001	0.009	0.15	0.001	0.008	0.018	0.001	0.382	0.029	0.001
1948204	Malus	domestica	Borkh.	Patte de Loup	2x	Culinary/Dessert apple	1775	FRA	Western Europe									-3	0.569	0.057	0.375	-3	0.014	0.024	0.299	0.662	-3	0.003	0.007	0.001	0.001	0.001	0	0.002	0.001	0.001	0.001	0.001	0.002	0.37	0.002	0.002	0.002	0.002	0.001	0.001	0.285	0.311	0.001
1948209	Malus	domestica	Borkh.	unknown	2x	Culinary/Dessert apple												-5	0.61	0.139	0.251	-5	0.483	0.073	0.033	0.411	-5	0.24	0.149	0.062	0.002	0.019	0.021	0.002	0.001	0.001	0.001	0.114	0.003	0.003	0.089	0.004	0.001	0.012	0.037	0.003	0.009	0.001	0.081
1948210	Malus	domestica	Borkh.	Vernade	2x	Culinary/Dessert apple	1947	FRA	Western Europe									-5	0.658	0.067	0.276	-5	0.14	0.032	0.176	0.652	-5	0.152	0.002	0.001	0.001	0.001	0.001	0.033	0.002	0.002	0.007	0.006	0.005	0.003	0.002	0.005	0.001	0.002	0.003	0.001	0.448	0.112	0.001
1948211	Malus	domestica	Borkh.	Pomme de Choux a Nez Creux	3x	Culinary/Dessert apple												-9	0.702	0.065	0.232	-9	0.207	0.028	0.102	0.663	-9	0.003	0.009	0.003	0.001	0.003	0.001	0.001	0.002	0.001	0.002	0.002	0.001	0.001	0.001	0.169	0.001	0.001	0.002	0.001	0.779	0.001	0.003
1948212	Malus	domestica	Borkh.	Bonne Hotture	2x	Culinary/Dessert apple	1867	FRA	Western Europe									-3	0.357	0.137	0.506	-3	0.017	0.069	0.456	0.457	-3	0.008	0.003	0.002	0.003	0.011	0.004	0.001	0.003	0.004	0.008	0.002	0.002	0.581	0.02	0.004	0.01	0.016	0.002	0.001	0.009	0.038	0.02
1948213	Malus	domestica	Borkh.	Pomme de Feu	2x	Culinary/Dessert apple		FRA	Western Europe									-3	0.366	0.222	0.412	-3	0.013	0.154	0.354	0.479	-3	0.002	0.005	0.001	0.002	0.002	0.001	0.004	0.001	0.046	0.003	0.002	0.004	0.635	0.006	0.002	0.004	0.007	0.003	0.001	0.237	0.019	0.002
1948215	Malus	domestica	Borkh.	Faros	3x	Culinary/Dessert apple	1776	FRA	Western Europe									-3	0.631	0.218	0.152	-3	0.014	0.133	0.146	0.707	-3	0.002	0.3	0.001	0.011	0.002	0.003	0.002	0.003	0.007	0.006	0.001	0.001	0.001	0.007	0.01	0.002	0.009	0.001	0.045	0.209	0.026	0.002
1948217	Malus	domestica	Borkh.	Reinette Grise de Billon	2x	Culinary/Dessert apple												-3	0.317	0.228	0.455	-3	0.018	0.158	0.378	0.446	-3	0.091	0.007	0.002	0.003	0.001	0.002	0.002	0.003	0.055	0.097	0.001	0.014	0.435	0.002	0.001	0.005	0.023	0.01	0.009	0.156	0.068	0.002
1948221	Malus	domestica	Borkh.	Reinette de France	3x	Culinary/Dessert apple		FRA	Western Europe									-8	0.624	0.143	0.233	-8	0.02	0.084	0.195	0.701	-8	0.016	0.416	0.001	0.002	0.001	0.001	0.004	0.002	0.005	0.006	0.001	0.002	0.004	0.003	0.002	0.001	0.005	0.001	0.008	0.29	0.218	0.001
1948222	Malus	domestica	Borkh.	Jacquet	2x	Culinary/Dessert apple	1947	FRA	Western Europe									-3	0.535	0.117	0.348	-3	0.043	0.064	0.293	0.599	-3	0.003	0.003	0.002	0.001	0.004	0.001	0.147	0.002	0.002	0.001	0.002	0.003	0.01	0.002	0.002	0.003	0.004	0.011	0.001	0.554	0.001	0.001
1948223	Malus	domestica	Borkh.	unknown	2x	Culinary/Dessert apple												-2	0.732	0.064	0.205	-2	0.357	0.025	0.021	0.597	-2	0.318	0.001	0.032	0.003	0.001	0.001	0.001	0	0.001	0.004	0.003	0.131	0.001	0.001	0.001	0.001	0.001	0.002	0.001	0.488	0.002	0.001
1948224	Malus	domestica	Borkh.	Pomme de Glace	3x	Culinary/Dessert apple		FRA	Western Europe									-4	0.636	0.175	0.188	-4	0.124	0.119	0.118	0.638	-4	0.003	0.036	0.004	0.006	0.001	0.002	0.001	0.004	0.003	0.001	0.002	0.001	0.001	0.001	0.144	0.005	0.003	0.001	0.016	0.753	0.003	0.004
1948225	Malus	domestica	Borkh.	Canada Blanc de la Creuse	2x	Culinary/Dessert apple	1947	FRA	Western Europe									-4	0.59	0.048	0.362	-4	0.02	0.016	0.305	0.659	-4	0.001	0.002	0.001	0.001	0.002	0.002	0.006	0.002	0.001	0.095	0.001	0.002	0.296	0.001	0.001	0.014	0.001	0.001	0.01	0.552	0.001	0.001
1948226	Malus	domestica	Borkh.	Mauss Reinette	2x	Culinary/Dessert apple	1874	DEU	Western Europe									-7	0.517	0.223	0.259	-7	0.238	0.149	0.17	0.443	-7	0.107	0.005	0.003	0.011	0.099	0.1	0.045	0.002	0.002	0.001	0.006	0.003	0.002	0.003	0.034	0.117	0.001	0.005	0.003	0.008	0.267	0.17
1948228	Malus	domestica	Borkh.	Pomme d'Enfer	3x	Culinary/Dessert apple		FRA	Western Europe									-6	0.519	0.205	0.276	-6	0.252	0.151	0.147	0.45	-6	0.292	0.002	0.003	0.005	0.022	0.012	0.026	0.004	0.022	0.001	0.053	0.139	0.002	0.005	0.001	0.032	0.085	0.005	0.006	0.267	0.005	0.004
1948232	Malus	domestica	Borkh.	Bouscasse de Bres	2x	Culinary/Dessert apple	1850	FRA	Western Europe									-2	0.583	0.15	0.267	-2	0.158	0.1	0.175	0.568	-2	0.545	0.001	0.005	0.001	0.001	0.007	0.201	0.006	0.017	0.152	0.001	0.002	0.005	0.003	0.004	0.001	0.007	0.01	0.001	0.006	0.013	0.001
1948233	Malus	domestica	Borkh.	Rose Double	2x	Culinary/Dessert apple												-6	0.615	0.171	0.214	-6	0.153	0.114	0.135	0.598	-6	0.213	0.012	0.113	0.004	0.024	0.006	0.019	0.004	0.003	0.001	0.001	0.002	0.003	0.16	0.036	0.004	0.003	0.008	0.004	0.331	0.006	0.014
1948234	Malus	domestica	Borkh.	Fremy	3x	Culinary/Dessert apple	1835	FRA	Western Europe									-11	0.323	0.105	0.572	-11	0.012	0.036	0.526	0.425	-11	0.001	0.024	0.001	0.001	0.011	0.002	0.001	0.001	0.002	0.005	0.001	0.001	0.654	0.002	0.001	0.248	0.003	0.001	0.003	0.032	0.001	0.002
1948235	Malus	domestica	Borkh.	Chaux	2x	Culinary/Dessert apple	1947	FRA	Western Europe									-4	0.604	0.09	0.306	-4	0.021	0.034	0.25	0.695	-4	0.002	0.007	0.002	0.197	0.005	0.001	0.001	0.001	0.001	0.06	0.001	0.002	0.439	0.001	0.002	0.001	0.142	0.001	0.003	0.11	0.001	0.001
1948236	Malus	domestica	Borkh.	Reinette Clochard	3x	Culinary/Dessert apple	1850	FRA	Western Europe									-4	0.478	0.141	0.381	-4	0.029	0.067	0.329	0.575	-4	0.003	0.002	0.014	0.013	0.024	0.007	0.007	0.003	0.006	0.035	0.003	0.002	0.53	0.002	0.001	0.025	0.007	0.002	0.019	0.171	0.003	0.014
1948243	Malus	domestica	Borkh.	Lille	2x	Culinary/Dessert apple	1948	FRA	Western Europe									-2	0.699	0.193	0.107	-2	0.184	0.119	0.029	0.668	-2	0.561	0.004	0.066	0.083	0.002	0.005	0.021	0.001	0.006	0.003	0.001	0.002	0.012	0.001	0.004	0.001	0.097	0.003	0.009	0.089	0.005	0.002
1948246	Malus	domestica	Borkh.	Colapuy	2x	Culinary/Dessert apple	1850	UKR	Eastern Europe									-4	0.543	0.076	0.381	-4	0.204	0.032	0.238	0.526	-4	0.014	0.027	0.003	0.001	0.001	0.013	0.003	0.002	0.001	0.005	0.003	0.004	0.002	0.002	0.025	0.003	0.018	0.001	0.002	0.018	0.494	0.001
1948247	Malus	domestica	Borkh.	Blanc Sur	2x	Cider apple												-1	0.639	0.093	0.268	-1	0.275	0.034	0.114	0.577	-1	0.003	0.096	0.12	0.002	0.002	0.012	0.001	0.004	0.001	0.001	0.01	0.004	0.001	0.015	0.009	0.003	0.005	0.001	0.002	0.447	0.002	0.004
1948248	Malus	domestica	Borkh.	Michotte	2x	Culinary/Dessert apple		FRA	Western Europe									-4	0.692	0.155	0.154	-4	0.247	0.072	0.039	0.641	-4	0.118	0.002	0.055	0.029	0.033	0.004	0.002	0.001	0.001	0.001	0.002	0.003	0.001	0.139	0.161	0.002	0.006	0.005	0.008	0.397	0.001	0.001
1948253	Malus	domestica	Borkh.	Rose de Bouchetiere	3x	Culinary/Dessert apple												-5	0.618	0.023	0.359	-5	0.158	0.01	0.244	0.588	-5	0.714	0.173	0.002	0.002	0.002	0.001	0.001	0.017	0.001	0.002	0.001	0.003	0.051	0.001	0.004	0.006	0.002	0.003	0.001	0.003	0.001	0.001
1948254	Malus	domestica	Borkh.	Racine Blanche	2x	Culinary/Dessert apple		FRA	Western Europe									-2	0.393	0.277	0.33	-2	0.065	0.218	0.269	0.448	-2	0.006	0.003	0.005	0.007	0.002	0.002	0.001	0.002	0.011	0.004	0.002	0.002	0.223	0.003	0.021	0.002	0.105	0.002	0.024	0.295	0.004	0.005
1948256	Malus	domestica	Borkh.	Pepino Jaune	2x	Culinary/Dessert apple		FRA	Western Europe									-1	0.383	0.315	0.301	-1	0.11	0.253	0.243	0.394	-1	0.006	0.003	0.01	0.003	0.026	0.118	0.015	0.065	0.005	0.002	0.01	0.009	0.007	0.028	0.179	0.002	0.2	0.002	0.005	0.135	0.001	0.007
1948257	Malus	domestica	Borkh.	de Vendue l'Eveque	2x	Culinary/Dessert apple	1948	FRA	Western Europe									-5	0.776	0.021	0.203	-5	0.138	0.009	0.069	0.785	-5	0.019	0.002	0.001	0.074	0.007	0.001	0.002	0.001	0.001	0.122	0.004	0.005	0.105	0.001	0.049	0.05	0.001	0.001	0.001	0.29	0.001	0.001
1948263	Malus	domestica	Borkh.	Bouet de Bonnetable		Culinary/Dessert apple												-3	0.581	0.096	0.322	-3	0.14	0.044	0.228	0.588	-3	0.05	0.014	0.21	0.003	0.056	0.002	0.001	0.01	0.003	0.002	0.002	0.003	0.002	0.008	0.002	0.004	0.003	0.012	0.002	0.567	0.01	0.003
1948266	Malus	domestica	Borkh.	Verallot	2x	Cider apple												-4	0.627	0.25	0.123	-4	0.013	0.187	0.085	0.716	-4	0.003	0.002	0.001	0.004	0.005	0.025	0.094	0.001	0.014	0.066	0.002	0.001	0.097	0.002	0.002	0.002	0.028	0.002	0.055	0.526	0.003	0.009
1948270	Malus	domestica	Borkh.	Reinette de Raffray	2x	Culinary/Dessert apple		FRA	Western Europe									-5	0.352	0.2	0.448	-5	0.01	0.101	0.424	0.465	-5	0.005	0.026	0.001	0.003	0.002	0.001	0.215	0.033	0.015	0.004	0.003	0.001	0.449	0.002	0.01	0.003	0.005	0.002	0.002	0.097	0.004	0.009
1948272	Malus	domestica	Borkh.	Reinette de Maurs	2x	Culinary/Dessert apple		FRA	Western Europe									-3	0.412	0.088	0.5	-3	0.145	0.046	0.373	0.437	-3	0.008	0.001	0.004	0.003	0.001	0.001	0.002	0.003	0.003	0.013	0.008	0.003	0.416	0.001	0.008	0.009	0.007	0.002	0.001	0.285	0.209	0.003
1948273	Malus	domestica	Borkh.	Reinette Verte	2x	Culinary/Dessert apple		FRA	Western Europe									-5	0.561	0.036	0.403	-5	0.236	0.016	0.228	0.52	-5	0.475	0.001	0.004	0.001	0.002	0.003	0.006	0.001	0.001	0.017	0.003	0.008	0.462	0.001	0.002	0.002	0.001	0.002	0.001	0.001	0.002	0.001
1948277	Malus	domestica	Borkh.	Transparente de Bois-Guillaume	2x	Culinary/Dessert apple	1895	FRA	Western Europe									-3	0.627	0.1	0.273	-3	0.317	0.043	0.111	0.529	-3	0.002	0.011	0.183	0.388	0.013	0.043	0.001	0.001	0.001	0.001	0.011	0.002	0.316	0.002	0.002	0.003	0.002	0.001	0.005	0.001	0.001	0.002
1948278	Malus	domestica	Borkh.	Rouget	2x	Culinary/Dessert apple		FRA	Western Europe									-4	0.737	0.115	0.147	-4	0.072	0.051	0.118	0.759	-4	0.024	0.003	0.022	0.014	0.003	0.001	0.005	0.004	0.003	0.004	0.001	0.001	0.002	0.049	0.002	0.004	0.004	0.002	0.212	0.551	0.02	0.015
1948280	Malus	domestica	Borkh.	Reinette de Pluvigne	2x	Culinary/Dessert apple		FRA	Western Europe									-7	0.665	0.192	0.142	-7	0.029	0.135	0.091	0.745	-7	0.022	0.012	0.003	0.012	0.001	0.004	0.218	0.002	0.026	0.109	0.002	0.002	0.006	0.169	0.002	0.003	0.005	0.001	0.007	0.341	0.015	0.004
1948283	Malus	domestica	Borkh.	Verite	2x	Culinary/Dessert apple	1876	FRA	Western Europe									-4	0.546	0.197	0.257	-4	0.06	0.152	0.192	0.595	-4	0.026	0.247	0.003	0.002	0.001	0.01	0.001	0.004	0.003	0.002	0.002	0.002	0.003	0.022	0.001	0.001	0.01	0.003	0.022	0.11	0.014	0.003
1948286	Malus	domestica	Borkh.	Marroi Rouge	3x	Culinary/Dessert apple		FRA	Western Europe									-11	0.579	0.096	0.325	-11	0.109	0.046	0.256	0.589	-11	0.012	0.683	0.002	0.036	0.002	0.004	0.002	0.002	0.004	0.002	0.009	0.005	0.004	0.007	0.079	0.026	0.013	0.003	0.003	0.045	0.046	0.009
1948289	Malus	domestica	Borkh.	Fil Jaune	2x	Cider apple	1947	FRA	Western Europe									-4	0.49	0.204	0.306	-4	0.029	0.137	0.253	0.582	-4	0.02	0.007	0.004	0.078	0.003	0.015	0.031	0.003	0.032	0.001	0.002	0.005	0.2	0.005	0.003	0.174	0.025	0.005	0.003	0.054	0.005	0.008
1948291	Malus	domestica	Borkh.	Louiton	2x	Culinary/Dessert apple	1947	FRA	Western Europe									-1	0.513	0.196	0.291	-1	0.237	0.135	0.152	0.476	-1	0.005	0.002	0.008	0.006	0.005	0.001	0.002	0.006	0.009	0.004	0.136	0.005	0.004	0.007	0.002	0.006	0.143	0.003	0.002	0.483	0.142	0.002
1948292	Malus	domestica	Borkh.	Lagree	2x	Culinary/Dessert apple												-1	0.782	0.077	0.141	-1	0.03	0.042	0.078	0.85	-1	0.008	0.001	0.008	0.009	0.166	0.005	0.166	0.001	0.001	0.001	0.001	0.002	0.002	0.008	0.001	0.001	0.001	0.001	0.002	0.51	0.001	0.001
1948293	Malus	domestica	Borkh.	Trelage	2x	Culinary/Dessert apple	1947	FRA	Western Europe									-4	0.785	0.141	0.073	-4	0.041	0.091	0.044	0.825	-4	0.348	0.004	0.001	0.005	0.001	0.007	0.003	0.002	0.001	0.001	0.001	0.001	0.001	0.008	0.002	0.002	0.015	0	0.003	0.348	0.002	0.001
1948296	Malus	domestica	Borkh.	Pomme a Cotes (Savoie)		Culinary/Dessert apple												-3	0.714	0.038	0.248	-3	0.036	0.016	0.193	0.755	-3	0.571	0.001	0.001	0.003	0.004	0.001	0.002	0.001	0.001	0.002	0.001	0.001	0.395	0.001	0.001	0.002	0.001	0.001	0.001	0.001	0.001	0.001
1948298	Malus	domestica	Borkh.	Jean Tondeur	2x	Culinary/Dessert apple	1947	FRA	Western Europe									-4	0.613	0.182	0.204	-4	0.177	0.115	0.099	0.609	-4	0.005	0.04	0.003	0.003	0.002	0.014	0.001	0.003	0.004	0.002	0.005	0.027	0.003	0.107	0.001	0.001	0.027	0.001	0.009	0.437	0.03	0.008
1948300	Malus	domestica	Borkh.	Cure	3x	Culinary/Dessert apple	1947	FRA	Western Europe									-4	0.42	0.204	0.377	-4	0.024	0.128	0.354	0.494	-4	0.012	0.004	0.002	0.013	0.01	0.008	0.1	0.061	0.012	0.002	0.009	0.001	0.207	0.017	0.004	0.011	0.006	0.002	0.009	0.198	0.226	0.043
1948301	Malus	domestica	Borkh.	Bouquepreuve	2x	Culinary/Dessert apple	1884	FRA	Western Europe									-2	0.644	0.074	0.282	-2	0.235	0.035	0.143	0.586	-2	0.504	0.003	0.001	0.011	0.001	0.002	0.004	0.006	0.002	0.001	0.003	0.008	0.002	0.001	0.003	0.003	0.025	0.003	0.002	0.246	0.136	0.005
1948306	Malus	domestica	Borkh.	de Quint	2x	Culinary/Dessert apple		FRA	Western Europe									-3	0.403	0.204	0.393	-3	0.028	0.133	0.352	0.487	-3	0.062	0.023	0.016	0.013	0.001	0.003	0.001	0.002	0.05	0.012	0.002	0.003	0.393	0.004	0.016	0.007	0.006	0.004	0.009	0.135	0.156	0.001
1948307	Malus	domestica	Borkh.	Grosse Rouge	2x	Culinary/Dessert apple	1947	FRA	Western Europe									-5	0.74	0.131	0.129	-5	0.062	0.057	0.101	0.78	-5	0.022	0.004	0.013	0.003	0.34	0.038	0.005	0.001	0.002	0.006	0.002	0.003	0.016	0.006	0.001	0.002	0.01	0.002	0.027	0.339	0.001	0.017
1948310	Malus	domestica	Borkh.	Barre (Seine & Marne)		Culinary/Dessert/Cider apple												-3	0.541	0.268	0.192	-3	0.18	0.223	0.069	0.527	-3	0.004	0.037	0.012	0.008	0.003	0.001	0.001	0.002	0.031	0.008	0.053	0.02	0.001	0.004	0.047	0.005	0.13	0.005	0.002	0.274	0.024	0.001
1948311	Malus	domestica	Borkh.	Bassard	3x	Cider apple	1948	FRA	Western Europe									-8	0.776	0.134	0.09	-8	0.121	0.078	0.033	0.768	-8	0.005	0.019	0.003	0.002	0.008	0.003	0.002	0.001	0.001	0.003	0.001	0.001	0.002	0.003	0.072	0.002	0.002	0.002	0.008	0.821	0.002	0.011
1948312	Malus	domestica	Borkh.	Gros Croquet		Culinary/Dessert apple												-6	0.626	0.061	0.313	-6	0.032	0.023	0.267	0.678	-6	0.002	0.896	0.001	0.015	0.002	0.001	0.002	0.002	0.002	0.003	0.001	0.001	0.004	0.006	0.028	0.002	0.003	0.001	0.002	0.008	0.009	0.001
1948316	Malus	domestica	Borkh.	Beurriere	2x	Culinary/Dessert apple		FRA	Western Europe									-7	0.771	0.11	0.119	-7	0.023	0.053	0.101	0.823	-7	0.002	0.001	0.002	0.16	0.002	0.002	0.161	0.005	0.001	0.003	0.001	0.001	0.001	0.001	0.004	0.003	0.003	0.001	0.32	0.307	0.003	0.004
1948317	Malus	domestica	Borkh.	Galeuse	2x	Culinary/Dessert apple		FRA	Western Europe									-3	0.321	0.056	0.624	-3	0.231	0.026	0.424	0.318	-3	0.003	0.001	0.016	0.005	0.001	0.005	0.015	0.002	0.001	0.003	0.006	0.203	0.455	0.002	0.001	0.259	0.002	0.006	0.001	0.004	0.002	0.001
1948318	Malus	domestica	Borkh.	Grosse Saulette	2x	Culinary/Dessert apple	1947	FRA	Western Europe									-1	0.546	0.101	0.353	-1	0.057	0.048	0.279	0.617	-1	0.016	0.001	0.002	0.002	0.007	0.005	0.011	0.001	0.002	0.148	0.003	0.003	0.449	0.002	0.001	0.001	0.004	0.052	0.017	0.239	0.003	0.002
1948320	Malus	domestica	Borkh.	Marie Doudou	3x	Culinary/Dessert apple	1948	FRA	Western Europe									-5	0.619	0.058	0.323	-5	0.135	0.024	0.23	0.611	-5	0.003	0.836	0.002	0.004	0.001	0.008	0.003	0.004	0.001	0.003	0.003	0.001	0.001	0.003	0.001	0.001	0.002	0.002	0.003	0.107	0.001	0.002
1948323	Malus	domestica	Borkh.	Bastien	2x	Culinary/Dessert apple	1948	FRA	Western Europe									-3	0.762	0.082	0.156	-3	0.026	0.05	0.093	0.831	-3	0.003	0.001	0.01	0.018	0.177	0.002	0.157	0.002	0.002	0.001	0.001	0.002	0.003	0.003	0.001	0.002	0.001	0.001	0.001	0.528	0.002	0.001
1948325	Malus	domestica	Borkh.	Museau de Lievre	2x	Culinary/Dessert apple		FRA	Western Europe									-2	0.646	0.261	0.093	-2	0.016	0.198	0.059	0.726	-2	0.004	0.004	0.001	0.005	0.022	0.001	0.007	0.001	0.024	0.003	0.001	0.001	0.002	0.066	0.006	0.001	0.035	0.002	0.003	0.606	0.005	0.139
1948328	Malus	domestica	Borkh.	Court Pendu Plat	2x	Culinary/Dessert apple	1613	Europe	Western Europe									-2	0.663	0.156	0.18	-2	0.033	0.097	0.125	0.745	-2	0.007	0.434	0.001	0.019	0.001	0.001	0.013	0.001	0.01	0.003	0.001	0.002	0.009	0.02	0.004	0.001	0.023	0.001	0.089	0.058	0.119	0.003
1948329	Malus	domestica	Borkh.	Mors de Veau	2x	Culinary/Dessert apple												-6	0.62	0.222	0.158	-6	0.053	0.16	0.117	0.67	-6	0.085	0.007	0.001	0.044	0.004	0.001	0.002	0.001	0.009	0.016	0.004	0.002	0.013	0.008	0.002	0.004	0.17	0.001	0.004	0.262	0.004	0.001
1948330	Malus	domestica	Borkh.	Normandie	2x	Culinary/Dessert apple												-2	0.682	0.12	0.198	-2	0.025	0.057	0.163	0.756	-2	0.001	0.003	0.002	0.252	0.003	0.003	0.033	0.003	0.001	0.01	0.001	0.001	0.012	0.001	0.003	0.016	0.005	0.001	0.274	0.35	0.004	0.008
1948344	Malus	domestica	Borkh.	Angyal Dezso	2x	Culinary/Dessert apple	1950	HUN	Eastern Europe									-3	0.431	0.451	0.118	-3	0.017	0.394	0.081	0.508	-3	0.093	0.001	0.001	0.171	0.024	0.007	0.032	0.001	0.008	0.001	0.001	0.001	0.001	0.035	0.001	0.283	0.269	0.004	0.002	0.007	0.005	0.004
1948345	Malus	domestica	Borkh.	Budai Ignac	2x	Culinary/Dessert apple		HUN	Eastern Europe									-3	0.377	0.195	0.427	-3	0.18	0.125	0.301	0.393	-3	0.35	0.003	0.002	0.006	0.016	0.004	0.002	0.002	0.002	0.004	0.003	0.04	0.008	0.001	0.002	0.528	0.003	0.003	0.004	0.002	0.001	0.005
1948348	Malus	domestica	Borkh.	Buzaval Ero Alma	2x	Culinary/Dessert apple		HUN	Eastern Europe									-4	0.671	0.145	0.183	-4	0.205	0.093	0.044	0.658	-4	0.308	0.007	0.007	0.143	0.083	0.093	0.029	0.001	0.005	0.004	0.013	0.04	0.113	0.036	0.001	0.007	0.007	0.002	0.002	0.009	0.001	0.006
1948349	Malus	domestica	Borkh.	Bereczki Mate	2x	Culinary/Dessert apple		HUN	Eastern Europe									-3	0.561	0.203	0.236	-3	0.139	0.141	0.133	0.587	-3	0.008	0.57	0.008	0.03	0.02	0.009	0.003	0	0.003	0.027	0.005	0.009	0.009	0.005	0.016	0.005	0.056	0.002	0.044	0.002	0.009	0.006
1948353	Malus	domestica	Borkh.	Batul-alma	2x	Culinary/Dessert apple	1825	HUN	Eastern Europe									-1	0.555	0.142	0.303	-1	0.246	0.085	0.201	0.468	-1	0.593	0.001	0.002	0.044	0.009	0.001	0.001	0.123	0.004	0.013	0.003	0.002	0.001	0.001	0.004	0.001	0.138	0.002	0.005	0.022	0.002	0.002
1948354	Malus	domestica	Borkh.	Banffy Pal		Culinary/Dessert apple												-2	0.763	0.076	0.16	-2	0.256	0.031	0.045	0.668	-2	0.368	0.003	0.001	0.24	0.001	0.001	0.001	0.001	0.001	0.001	0.003	0.003	0.001	0.001	0.001	0.001	0.002	0.001	0.001	0.007	0.128	0.001
1948355	Malus	domestica	Borkh.	Beregi Sovari	2x	Culinary/Dessert apple	1900	HUN	Eastern Europe									-1	0.732	0.144	0.124	-1	0.224	0.078	0.015	0.683	-1	0.007	0.004	0.002	0.262	0.002	0.009	0.013	0.001	0.002	0.002	0.027	0.002	0.001	0.003	0.006	0.288	0.002	0.001	0.002	0.328	0.025	0.001
1948358	Malus	domestica	Borkh.	Cigany Alma	3x	Culinary/Dessert apple	1871											-5	0.633	0.205	0.161	-5	0.308	0.14	0.03	0.522	-5	0.445	0.029	0.005	0.282	0.001	0.002	0.001	0.002	0.018	0.006	0.002	0.007	0.001	0.001	0.002	0.002	0.012	0.003	0.005	0.099	0.067	0.001
1948359	Malus	domestica	Borkh.	Csikos Orias Halasi	3x	Culinary/Dessert apple												-5	0.706	0.114	0.18	-5	0.258	0.051	0.07	0.62	-5	0.02	0.143	0.014	0.305	0.001	0.009	0.002	0.003	0.002	0.003	0.01	0.001	0.001	0.002	0.007	0.003	0.002	0.001	0.02	0.283	0.135	0.02
1948361	Malus	domestica	Borkh.	Damjanich	2x	Culinary/Dessert apple												-1	0.557	0.127	0.316	-1	0.017	0.074	0.266	0.644	-1	0.226	0.006	0.001	0.169	0.017	0.105	0.006	0.005	0.003	0.003	0.001	0.006	0.315	0.004	0.001	0.001	0.004	0.005	0.079	0.007	0.002	0.001
1948362	Malus	domestica	Borkh.	Desseffy Arisztid	2x	Culinary/Dessert apple												-5	0.807	0.086	0.107	-5	0.147	0.031	0.016	0.806	-5	0.324	0.002	0.011	0.025	0.053	0.002	0.012	0	0.001	0.004	0.006	0.002	0.137	0.001	0.002	0.002	0.005	0.012	0.364	0.025	0.001	0.001
1948363	Malus	domestica	Borkh.	Daru Sovari	2x	Culinary/Dessert apple	1875	HUN	Eastern Europe									-1	0.767	0.094	0.139	-1	0.137	0.034	0.043	0.786	-1	0.04	0.001	0.006	0.007	0.014	0.006	0.029	0.001	0.001	0.064	0.005	0.004	0.026	0.001	0.002	0.047	0.002	0.002	0.317	0.416	0.002	0.002
1948364	Malus	domestica	Borkh.	Daniel Fele Renet	3x	Culinary/Dessert apple												-8	0.42	0.154	0.426	-8	0.083	0.099	0.349	0.469	-8	0.012	0.003	0.004	0.008	0.002	0.011	0.003	0.004	0.002	0.013	0.008	0.003	0.003	0.001	0.001	0.795	0.002	0.003	0.046	0.036	0.003	0.026
1948367	Malus	domestica	Borkh.	Fekete Tanyeralma	3x	Culinary/Dessert apple	1879	HUN	Eastern Europe									-4	0.749	0.069	0.182	-4	0.249	0.028	0.077	0.647	-4	0.033	0.017	0.026	0.15	0.004	0.001	0.001	0.001	0.001	0.003	0.006	0.003	0.001	0.001	0.012	0.001	0.002	0.004	0.112	0.322	0.209	0.001
1948368	Malus	domestica	Borkh.	Gyogyi piros	2x	Culinary/Dessert apple	1860	HUN	Eastern Europe									-5	0.523	0.183	0.294	-5	0.284	0.106	0.185	0.425	-5	0.117	0.003	0.001	0.013	0.107	0.038	0.039	0.002	0.001	0.001	0.009	0.004	0.002	0.002	0.027	0.116	0.001	0.003	0.002	0.006	0.295	0.204
1948369	Malus	domestica	Borkh.	Gomba Karoly dr.	2x	Culinary/Dessert apple												-5	0.689	0.157	0.154	-5	0.206	0.098	0.042	0.655	-5	0.075	0.021	0.18	0.015	0.027	0.028	0.003	0.002	0.002	0.058	0.004	0.002	0.004	0.001	0.005	0.032	0.001	0.001	0.418	0.081	0.001	0.028
1948370	Malus	domestica	Borkh.	Hamvas alma	2x	Culinary/Dessert apple	1871	DEU	Western Europe									-4	0.628	0.061	0.311	-4	0.213	0.028	0.166	0.594	-4	0.014	0.042	0.006	0.061	0.002	0.001	0.004	0.002	0.001	0.223	0.007	0.005	0.003	0.001	0.002	0.001	0.005	0.002	0.093	0.308	0.197	0.01
1948372	Malus	domestica	Borkh.	Hosszufalusi	2x	Culinary/Dessert apple												-2	0.589	0.21	0.201	-2	0.063	0.159	0.159	0.619	-2	0.241	0.009	0.003	0.002	0.051	0.007	0.006	0.025	0.005	0.001	0.002	0.003	0.022	0.003	0.002	0.01	0.052	0.001	0.098	0.007	0.017	0.023
1948373	Malus	domestica	Borkh.	Harang Alma	2x	Culinary/Dessert apple	1825	HUN	Eastern Europe									-3	0.728	0.122	0.149	-3	0.135	0.053	0.047	0.765	-3	0.033	0.001	0.006	0.006	0.013	0.006	0.03	0.001	0.002	0.03	0.005	0.006	0.05	0.001	0.002	0.079	0.002	0.002	0.35	0.363	0.001	0.002
1948374	Malus	domestica	Borkh.	Entz-Rosmarin		Culinary/Dessert apple	1860	HUN	Eastern Europe									-6	0.686	0.088	0.226	-6	0.216	0.042	0.098	0.644	-6	0.202	0.005	0.005	0.163	0.001	0.001	0.006	0.004	0.002	0.049	0.002	0.003	0.002	0.001	0.018	0.002	0.003	0.001	0.003	0.273	0.245	0.001
1948375	Malus	domestica	Borkh.	Herceg Batthyanyi Alma		Culinary/Dessert apple												-9	0.281	0.064	0.655	-9	0.014	0.028	0.576	0.382	-9	0.001	0.001	0.001	0.001	0.001	0.001	0.001	0.001	0.001	0.003	0.001	0.001	0.969	0.001	0.001	0.002	0.001	0.004	0.001	0.001	0.001	0.002
1948376	Malus	domestica	Borkh.	Hejocsabai Sarga	2x	Culinary/Dessert apple												-1	0.535	0.148	0.317	-1	0.031	0.084	0.273	0.613	-1	0.024	0.008	0.002	0.139	0.003	0.148	0.031	0.008	0.002	0.017	0.001	0.002	0.066	0.005	0.019	0.187	0.005	0.005	0.002	0.01	0.002	0.005
1948377	Malus	domestica	Borkh.	Izletes Zold	2x	Culinary/Dessert apple	1879	HUN	Eastern Europe									-1	0.747	0.03	0.223	-1	0.19	0.012	0.112	0.685	-1	0.514	0.025	0.002	0.071	0.027	0.013	0.002	0.005	0.001	0.141	0.001	0.012	0.007	0.001	0.002	0.04	0.002	0.001	0.033	0.028	0.001	0.006
1948378	Malus	domestica	Borkh.	Just Gyula		Culinary/Dessert apple												-4	0.669	0.21	0.121	-4	0.198	0.15	0.032	0.619	-4	0.26	0.001	0.042	0.003	0.007	0.006	0.009	0.001	0.005	0.043	0.002	0.002	0.003	0.008	0.002	0.004	0.004	0.021	0.287	0.213	0.037	0.028
1948379	Malus	domestica	Borkh.	Jolanka	2x	Culinary/Dessert apple	1870	HUN	Eastern Europe									-6	0.342	0.14	0.518	-6	0.103	0.075	0.424	0.398	-6	0.028	0.04	0.002	0.024	0.097	0.006	0.005	0.003	0.003	0.004	0.006	0.042	0.263	0.009	0.007	0.326	0.01	0.002	0.03	0.001	0.005	0.004
1948380	Malus	domestica	Borkh.	Jaszvadoka	2x	Culinary/Dessert apple	1909	HUN	Eastern Europe									-3	0.645	0.055	0.3	-3	0.472	0.026	0.067	0.435	-3	0.644	0.153	0.008	0.004	0.001	0.002	0.004	0.005	0.003	0.003	0.04	0.01	0.002	0.003	0.011	0.001	0.01	0.003	0.004	0.003	0.005	0.002
1948381	Malus	domestica	Borkh.	Keresi Muskotaly	2x	Culinary/Dessert apple	1882	HUN	Eastern Europe									-4	0.639	0.046	0.315	-4	0.4	0.02	0.098	0.482	-4	0.741	0.002	0.036	0.006	0.002	0.002	0.001	0.003	0.001	0.002	0.01	0.148	0.009	0.004	0.002	0.009	0.003	0.002	0.002	0.002	0.003	0.001
1948382	Malus	domestica	Borkh.	Kis Erno Tabornok	2x	Culinary/Dessert apple		HUN	Eastern Europe									-2	0.655	0.041	0.304	-2	0.276	0.019	0.116	0.588	-2	0.442	0.004	0.023	0.002	0.002	0.001	0.002	0.009	0.001	0.004	0.016	0.051	0.002	0.001	0.001	0.004	0.002	0.006	0.001	0.102	0.004	0.001
1948388	Malus	domestica	Borkh.	Mate Denes Dr.	2x	Culinary/Dessert apple		HUN	Eastern Europe									-2	0.656	0.187	0.157	-2	0.265	0.119	0.041	0.575	-2	0.291	0.011	0.002	0.004	0.003	0.041	0.002	0.001	0.001	0.007	0.041	0.001	0.001	0.007	0.012	0.001	0.023	0.003	0.003	0.022	0.001	0.001
1948389	Malus	domestica	Borkh.	Miskolci Kormos	2x	Culinary/Dessert apple		HUN	Eastern Europe									-2	0.648	0.212	0.14	-2	0.123	0.144	0.084	0.649	-2	0.343	0.004	0.003	0.014	0.075	0.198	0.003	0.001	0.002	0.001	0.003	0.001	0.013	0.001	0.001	0.018	0.004	0.002	0.023	0.249	0.001	0.024
1948392	Malus	domestica	Borkh.	Marosszeki Piros Paris	2x	Culinary/Dessert apple	1598	HUN	Eastern Europe									-5	0.358	0.173	0.469	-5	0.15	0.111	0.376	0.363	-5	0.006	0.098	0.089	0.012	0.014	0.018	0.002	0.047	0.002	0.001	0.006	0.003	0.004	0.008	0.123	0.29	0.015	0.009	0.001	0.019	0.001	0.002
1948395	Malus	domestica	Borkh.	Nemes Sovari Alma	2x	Culinary/Dessert apple												-8	0.707	0.064	0.228	-8	0.424	0.025	0.023	0.529	-8	0.178	0.001	0.003	0.045	0.056	0.001	0.002	0.001	0.001	0.042	0.2	0.003	0.001	0.003	0.012	0.004	0.007	0.002	0.026	0.127	0.265	0.003
1948396	Malus	domestica	Borkh.	Orbai Alma	3x	Culinary/Dessert apple	1882	HUN	Eastern Europe									-4	0.721	0.153	0.126	-4	0.239	0.074	0.034	0.652	-4	0.441	0.006	0.049	0.005	0.008	0.003	0.002	0.002	0.003	0.005	0.003	0.001	0.004	0.002	0.011	0.002	0.003	0.002	0.073	0.036	0.003	0.005
1948397	Malus	domestica	Borkh.	Pusztai Sarga	2x	Culinary/Dessert apple	1865	HUN	Eastern Europe									-3	0.492	0.025	0.483	-3	0.13	0.012	0.335	0.523	-3	0.029	0.016	0.003	0.055	0.006	0.006	0.001	0.002	0.001	0.014	0.002	0.155	0.526	0.002	0.001	0.003	0.002	0.001	0.038	0.06	0.001	0.001
1948398	Malus	domestica	Borkh.	Ponyik alma	3x	Culinary/Dessert apple	1872	HUN	Eastern Europe									-5	0.63	0.082	0.288	-5	0.11	0.034	0.212	0.643	-5	0.543	0.076	0.002	0.012	0.003	0.008	0.03	0.009	0.001	0.003	0.005	0.003	0.057	0.001	0.008	0.094	0.003	0.012	0.002	0.077	0.001	0.002
1948399	Malus	domestica	Borkh.	Sikulai-alma	2x	Culinary/Dessert apple	1875	HUN	Eastern Europe									-2	0.845	0.022	0.133	-2	0.169	0.012	0.035	0.784	-2	0.482	0.013	0.005	0.043	0.019	0.002	0.039	0.001	0.001	0.043	0.005	0.004	0.002	0.001	0.001	0.053	0.001	0.002	0.005	0.072	0.006	0.001
1948400	Malus	domestica	Borkh.	Simonffy Piros	2x	Culinary/Dessert apple	1876	HUN	Eastern Europe									-6	0.651	0.201	0.148	-6	0.306	0.122	0.033	0.539	-6	0.26	0.005	0.005	0.001	0.001	0.001	0.001	0.001	0.005	0.005	0.016	0.001	0.002	0.004	0.003	0.004	0.003	0.001	0.002	0.005	0.239	0.004
1948401	Malus	domestica	Borkh.	Szechenyi Renet	2x	Culinary/Dessert apple	1876	HUN	Eastern Europe									-1	0.414	0.033	0.553	-1	0.162	0.014	0.434	0.39	-1	0.009	0.439	0.001	0.01	0.113	0.005	0.005	0.003	0.001	0.003	0.004	0.173	0.003	0.01	0.002	0.004	0.001	0.002	0.021	0.001	0.007	0.007
1948402	Malus	domestica	Borkh.	Szabadkai Szercsika	3x	Culinary/Dessert apple	1887	HUN	Eastern Europe									-5	0.646	0.098	0.256	-5	0.154	0.05	0.171	0.625	-5	0.287	0.016	0.001	0.389	0.078	0.009	0.023	0.042	0.003	0.001	0.003	0.061	0.001	0.004	0.001	0.003	0.003	0.004	0.003	0.05	0.006	0.003
1948403	Malus	domestica	Borkh.	Szaszpap alma	2x	Culinary/Dessert apple	1909	HUN	Eastern Europe									-5	0.595	0.139	0.266	-5	0.244	0.077	0.142	0.536	-5	0.592	0.019	0.002	0.06	0.001	0.003	0.003	0.029	0.044	0.002	0.007	0.041	0.04	0.003	0.005	0.007	0.028	0.002	0.002	0.041	0.025	0.001
1948405	Malus	domestica	Borkh.	Szacsvay Tafota	2x	Culinary/Dessert apple	1825	HUN	Eastern Europe									-4	0.712	0.182	0.106	-4	0.362	0.075	0.015	0.548	-4	0.489	0.004	0.002	0.017	0.003	0.001	0.008	0.001	0.008	0.006	0.009	0.04	0.001	0.187	0.011	0.001	0.004	0.001	0.004	0.095	0.074	0.003
1948406	Malus	domestica	Borkh.	Tordai alma	3x	Culinary/Dessert apple	1887	HUN	Eastern Europe									-8	0.645	0.167	0.188	-8	0.035	0.114	0.158	0.693	-8	0.192	0.078	0.001	0.359	0.008	0.002	0.018	0.003	0.01	0.006	0.005	0.002	0.138	0.007	0.002	0.006	0.002	0.003	0.074	0.049	0.007	0.006
1948409	Malus	domestica	Borkh.	Roter Stettiner	3x	Culinary/Dessert apple	1598	DEU	Western Europe									-7	0.676	0.165	0.158	-7	0.306	0.105	0.036	0.553	-7	0.438	0.039	0.004	0.279	0.001	0.003	0.001	0.003	0.01	0.003	0.004	0.004	0.001	0.002	0.003	0.002	0.004	0.002	0.003	0.167	0.021	0.001
1948411	Malus	domestica	Borkh.	Tordai Piros Kalvil	2x	Culinary/Dessert apple	1825	HUN	Eastern Europe									-3	0.746	0.2	0.054	-3	0.16	0.116	0.018	0.706	-3	0.539	0.001	0.001	0.007	0.258	0.002	0.002	0.001	0.002	0.002	0.001	0.001	0.002	0.148	0.002	0.005	0.003	0.001	0.01	0.001	0.002	0.002
1948412	Malus	domestica	Borkh.	Tukor Alma	2x	Culinary/Dessert apple	1775	HUN	Eastern Europe									-2	0.475	0.189	0.336	-2	0.021	0.123	0.316	0.54	-2	0.002	0.003	0.021	0.079	0.016	0.034	0.007	0.005	0.003	0.091	0.001	0.003	0.256	0.02	0.001	0.003	0.002	0.012	0.167	0.077	0.001	0.002
1948417	Malus	domestica	Borkh.	Vajki Alma	3x	Culinary/Dessert apple	1871	HUN	Eastern Europe									-9	0.722	0.096	0.182	-9	0.283	0.037	0.061	0.618	-9	0.027	0.118	0.007	0.333	0.002	0.006	0.003	0.002	0.001	0.002	0.016	0.001	0.001	0.003	0.017	0.006	0.002	0.002	0.008	0.213	0.172	0.014
1948482	Malus	domestica	Borkh.	Fenouillet Gris	2x	Culinary/Dessert apple	1608	FRA	Western Europe									-4	0.561	0.173	0.266	-4	0.037	0.116	0.229	0.617	-4	0.056	0.091	0.003	0.02	0.002	0.001	0.153	0.001	0.003	0.024	0.002	0.002	0.005	0.002	0.006	0.002	0.088	0.023	0.007	0.305	0.042	0.005
1948508	Malus	domestica	Borkh.	Hunt's Duke of Gloucester	2x	Culinary/Dessert apple	1820	GBR	Western Europe									-2	0.574	0.182	0.244	-2	0.021	0.119	0.174	0.686	-2	0.005	0.157	0.001	0.004	0.019	0.002	0.06	0.001	0.005	0.024	0.001	0.01	0.06	0.093	0.01	0.105	0.004	0.002	0.002	0.22	0.128	0.003
1948587	Malus	domestica	Borkh.	American Summer Pearmain	2x	Culinary/Dessert apple	1817	USA	USA/Canada									-3	0.215	0.285	0.5	-3	0.234	0.238	0.334	0.194	-3	0.002	0.118	0.127	0.018	0.002	0.25	0.004	0.001	0.003	0.008	0.002	0.032	0.002	0.01	0.002	0.329	0.002	0.016	0.001	0.001	0.002	0.004
1948590	Malus	domestica	Borkh.	Melkappel	2x	Culinary/Dessert apple		BEL	Western Europe									0	0.518	0.222	0.26	0	0.172	0.172	0.157	0.498	0	0.237	0.019	0.002	0.199	0.007	0.022	0.014	0.002	0.05	0.046	0.002	0.002	0.025	0.001	0.203	0.043	0.016	0.005	0.02	0.017	0.059	0.002
1948592	Malus	domestica	Borkh.	Belle-Fleur de France	3x	Culinary/Dessert apple	1954	FRA	Western Europe									-6	0.523	0.149	0.329	-6	0.094	0.089	0.257	0.56	-6	0.002	0.793	0.001	0.024	0.001	0.002	0.002	0.002	0.021	0.002	0.001	0.002	0.002	0.002	0.003	0.002	0.006	0.002	0.013	0.008	0.101	0.005
1948595	Malus	domestica	Borkh.	Belle-Fleur Large Mouche	3x	Culinary/Dessert apple	1933	FRA	Western Europe									-7	0.517	0.085	0.398	-7	0.126	0.041	0.303	0.529	-7	0.006	0.686	0.002	0.006	0.001	0.058	0.012	0.008	0.001	0.002	0.044	0.013	0.004	0.012	0.002	0.04	0.022	0.002	0.002	0.03	0.023	0.002
1948597	Malus	domestica	Borkh.	Rambour d'Automne	3x	Culinary/Dessert apple	1939											-3	0.604	0.186	0.209	-3	0.237	0.119	0.099	0.544	-3	0.009	0.002	0.034	0.176	0.002	0.004	0.002	0.002	0.004	0.098	0.005	0.004	0.001	0.009	0.01	0.001	0.012	0.003	0.005	0.34	0.261	0.002
1948598	Malus	domestica	Borkh.	Reinette a la Reine	3x	Culinary/Dessert apple												-3	0.71	0.102	0.188	-3	0.336	0.041	0.058	0.565	-3	0.281	0.012	0.007	0.01	0.001	0.003	0.005	0.002	0.002	0.005	0.074	0.001	0.001	0.002	0.028	0.002	0.002	0.001	0.022	0.476	0.041	0.002
1948599	Malus	domestica	Borkh.	Spaanse Keiing	2x	Culinary/Dessert apple		BEL	Western Europe									-5	0.505	0.23	0.265	-5	0.115	0.178	0.177	0.53	-5	0.062	0.078	0.004	0.056	0.012	0.005	0.003	0.001	0.018	0.005	0.001	0.078	0.003	0.002	0.024	0.004	0.186	0.034	0.102	0.276	0.017	0.016
1948600	Malus	domestica	Borkh.	Clemens	2x	Culinary/Dessert apple		BEL	Western Europe									-4	0.585	0.088	0.327	-4	0.073	0.037	0.235	0.655	-4	0.022	0.119	0.005	0.249	0.008	0.001	0.006	0.001	0.002	0.058	0.004	0.001	0.462	0.001	0.01	0.002	0.001	0.005	0.017	0.005	0.007	0.002
1948603	Malus	domestica	Borkh.	Essching		Culinary/Dessert apple												-9	0.737	0.029	0.234	-9	0.208	0.011	0.126	0.655	-9	0.184	0.04	0.01	0.006	0.004	0.01	0.003	0.004	0.001	0.022	0.014	0.001	0.001	0.009	0.003	0.002	0.001	0.006	0.004	0.341	0.281	0.003
1948605	Malus	domestica	Borkh.	Vlaanderens Roem Rode Boskoop	2x	Culinary/Dessert apple												-2	0.636	0.219	0.145	-2	0.218	0.145	0.065	0.572	-2	0.252	0.002	0.001	0.001	0.001	0.003	0.001	0.001	0.001	0	0.009	0.001	0.001	0.002	0.003	0.127	0.001	0.002	0.504	0.001	0.056	0.025
1948608	Malus	domestica	Borkh.	Pladei	3x	Culinary/Dessert apple	1939	BEL	Western Europe									-6	0.775	0.042	0.183	-6	0.093	0.017	0.11	0.779	-6	0.009	0.069	0.004	0.307	0.015	0.004	0.001	0.002	0.001	0.01	0.002	0.005	0.002	0.002	0.001	0.016	0.001	0.001	0.077	0.457	0.001	0.001
1948610	Malus	domestica	Borkh.	Reinette de Macon	3x	Culinary/Dessert apple	1628	FRA	Western Europe									-9	0.524	0.211	0.266	-9	0.115	0.154	0.201	0.53	-9	0.122	0.028	0.001	0.007	0.003	0.006	0.002	0.007	0.013	0.003	0.025	0.002	0.002	0.045	0.001	0.211	0.007	0.012	0.001	0.453	0.008	0.03
1948611	Malus	domestica	Borkh.	Minister von Hammerstein	2x	Culinary/Dessert apple	1882	DEU	Western Europe									-4	0.376	0.179	0.445	-4	0.033	0.111	0.409	0.447	-4	0.008	0.002	0.001	0.001	0.153	0.012	0.002	0.074	0.006	0.002	0.002	0.007	0.39	0.002	0.004	0.002	0.001	0.059	0.258	0.002	0.002	0.003
1948612	Malus	domestica	Borkh.	Weisser Winter Taffetapfel	2x	Culinary/Dessert apple	1800	DEU	Western Europe									-4	0.65	0.095	0.255	-4	0.11	0.053	0.174	0.663	-4	0.049	0.002	0.01	0.286	0.001	0.03	0.006	0.002	0.002	0.199	0.002	0.002	0.002	0.001	0.006	0.003	0.007	0.005	0.001	0.016	0.002	0.002
1948613	Malus	domestica	Borkh.	Glockenapfel		Culinary/Dessert apple												-6	0.57	0.216	0.214	-6	0.187	0.14	0.121	0.551	-6	0.041	0.002	0.008	0.404	0.009	0.001	0.074	0.001	0.003	0.002	0.002	0.003	0.001	0.003	0.135	0.002	0.022	0.003	0.005	0.006	0.046	0.007
1948614	Malus	domestica	Borkh.	Chusenrainer	2x	Culinary/Dessert apple	1852	CHE	Western Europe									-1	0.58	0.092	0.328	-1	0.157	0.042	0.23	0.571	-1	0.085	0.006	0.043	0.003	0.026	0.001	0.002	0.015	0.002	0.001	0.002	0.01	0.029	0.256	0.003	0.008	0.002	0.008	0.003	0.479	0.007	0.002
1948615	Malus	domestica	Borkh.	Thurgauer Weinapfel	2x	Cider apple	1865	CHE	Western Europe									-3	0.577	0.212	0.21	-3	0.181	0.165	0.112	0.541	-3	0.007	0.001	0.05	0.006	0.033	0.002	0.301	0.001	0.003	0.01	0.007	0.009	0.001	0.002	0.002	0.001	0.163	0.012	0.005	0.323	0.002	0.008
1948617	Malus	domestica	Borkh.	Kenneth	2x	Culinary/Dessert apple	1920	GBR	Western Europe									-5	0.255	0.15	0.595	-5	0.431	0.104	0.355	0.111	-5	0.005	0.002	0.179	0.002	0.001	0.069	0.168	0.005	0.006	0.024	0.011	0.398	0.005	0.019	0.035	0.013	0.011	0.006	0.003	0.003	0.005	0.009
1948638	Malus	domestica	Borkh.	Fall Pippin	3x	Culinary/Dessert apple	1806	USA	USA/Canada									-5	0.321	0.044	0.635	-5	0.231	0.018	0.45	0.3	-5	0.004	0.031	0.003	0.001	0.007	0.001	0.003	0.008	0.002	0.015	0.137	0.108	0.437	0.004	0.006	0.012	0.001	0.002	0.003	0.11	0.015	0.016
1948640	Malus	domestica	Borkh.	Craciunesti	2x	Culinary/Dessert apple	1934	ROU	Eastern Europe									-3	0.673	0.278	0.049	-3	0.073	0.225	0.027	0.676	-3	0.211	0.004	0.002	0.255	0.205	0.011	0.02	0.001	0.115	0.011	0.003	0.001	0.003	0.003	0.003	0.002	0.006	0.001	0.025	0.006	0.004	0.001
1948642	Malus	domestica	Borkh.	Meri de Saminta	2x	Culinary/Dessert apple		ROU	Eastern Europe									-1	0.657	0.142	0.201	-1	0.31	0.092	0.038	0.56	-1	0.392	0.126	0.011	0.011	0.001	0.004	0.003	0.001	0.008	0.105	0.036	0.012	0.004	0.001	0.001	0.002	0.003	0.001	0.005	0.061	0.007	0.026
1948643	Malus	domestica	Borkh.	Nemtesc cu Miezul Rosu	2x	Culinary/Dessert apple	1934	ROU	Eastern Europe									-5	0.505	0.31	0.185	-5	0.013	0.242	0.162	0.583	-5	0.002	0.002	0.003	0.005	0.01	0.025	0.023	0.003	0.078	0.018	0.001	0.002	0.276	0.005	0.001	0.006	0.052	0.002	0.051	0.251	0.026	0.006
1948644	Malus	domestica	Borkh.	Domnicele	2x	Culinary/Dessert apple	1934	ROU	Eastern Europe									-3	0.714	0.216	0.069	-3	0.237	0.138	0.016	0.609	-3	0.367	0.004	0.007	0.1	0.001	0.03	0.002	0.001	0.01	0.001	0.005	0.001	0.002	0.003	0.004	0.001	0.011	0.001	0.018	0.168	0.121	0.043
1948645	Malus	domestica	Borkh.	Muntenesti	2x	Culinary/Dessert apple	1934	ROU	Eastern Europe									-4	0.632	0.145	0.224	-4	0.098	0.077	0.163	0.662	-4	0.346	0.22	0.007	0.02	0.008	0.001	0.011	0.002	0.009	0.098	0.002	0.001	0.003	0.003	0.003	0.003	0.003	0.002	0.034	0.039	0.004	0.009
1948647	Malus	domestica	Borkh.	Rosioare Calugaresti	2x	Culinary/Dessert apple		ROU	Eastern Europe									-2	0.848	0.023	0.129	-2	0.17	0.012	0.029	0.789	-2	0.457	0.032	0.011	0.044	0.006	0.002	0.011	0.001	0.001	0.052	0.005	0.006	0.004	0.001	0.001	0.029	0.001	0.002	0.006	0.174	0.004	0.001
1948649	Malus	domestica	Borkh.	Fara Nume	2x	Culinary/Dessert apple		ROU	Eastern Europe									-1	0.793	0.142	0.065	-1	0.124	0.079	0.02	0.776	-1	0.264	0.002	0.006	0.205	0.003	0.1	0.002	0.001	0.002	0.001	0.001	0.005	0.003	0.005	0.002	0.002	0.002	0.001	0.048	0.198	0.005	0.004
1948650	Malus	domestica	Borkh.	Trotuse	2x	Culinary/Dessert apple		ROU	Eastern Europe									-1	0.789	0.166	0.045	-1	0.171	0.088	0.014	0.727	-1	0.247	0.002	0.005	0.008	0.001	0.01	0.002	0.001	0.002	0.011	0.004	0.005	0.003	0.003	0.001	0.002	0.007	0.001	0.342	0.013	0.004	0.004
1948653	Malus	domestica	Borkh.	Bismarck		Culinary/Dessert apple												-2	0.757	0.191	0.053	-2	0.017	0.139	0.027	0.818	-2	0.001	0.001	0.004	0.446	0.001	0.004	0.004	0.002	0.002	0.003	0.001	0.001	0.001	0.001	0.001	0.001	0.003	0.001	0.507	0.006	0.002	0.001
1948656	Malus	domestica	Borkh.	Danziger Kantapfel	2x	Culinary/Dessert apple	1760	POL	Eastern Europe									-4	0.593	0.075	0.332	-4	0.45	0.034	0.117	0.399	-4	0.133	0.028	0.179	0.163	0.006	0.003	0.001	0.003	0.001	0.015	0.026	0.029	0.002	0.003	0.006	0.002	0.002	0.023	0.154	0.005	0.204	0.006
1948662	Malus	domestica	Borkh.	Roter Eiserapfel	3x	Culinary/Dessert apple	1725	DEU	Western Europe									-4	0.669	0.175	0.156	-4	0.101	0.119	0.104	0.675	-4	0.044	0.01	0.001	0.284	0.002	0.002	0.014	0.002	0.017	0.003	0.002	0.013	0.004	0.005	0.002	0.003	0.03	0.002	0.008	0.492	0.049	0.003
1948666	Malus	domestica	Borkh.	Antonovka	2x	Culinary/Dessert apple	1826	RUS	Eastern Europe									-1	0.622	0.127	0.251	-1	0.322	0.058	0.118	0.502	-1	0.015	0.002	0.006	0.349	0.01	0.018	0.002	0.003	0.002	0.007	0.02	0.018	0.003	0.002	0.003	0.009	0.001	0.002	0.185	0.063	0.009	0.002
1948667	Malus	domestica	Borkh.	Reinette de Champagne	2x	Culinary/Dessert apple	1770	FRA	Western Europe									-1	0.532	0.149	0.319	-1	0.019	0.09	0.277	0.613	-1	0.003	0.002	0.043	0.013	0.016	0.013	0.003	0.005	0.004	0.015	0.001	0.017	0.297	0.003	0.001	0.007	0.022	0.013	0.026	0.478	0.001	0.003
1948671	Malus	domestica	Borkh.	Karolka	2x	Culinary/Dessert apple	1934	MDA	Eastern Europe									-4	0.512	0.067	0.421	-4	0.242	0.026	0.25	0.481	-4	0.154	0.015	0.023	0.309	0.04	0.002	0.001	0.012	0.002	0.055	0.007	0.094	0.011	0.006	0.005	0.085	0.003	0.021	0.002	0.106	0.016	0.004
1948679	Malus	domestica	Borkh.	Bohnapfel	3x	Culinary/Dessert apple	1775	DEU	Western Europe									-4	0.556	0.057	0.386	-4	0.064	0.026	0.312	0.598	-4	0.076	0.161	0.001	0.18	0.003	0.002	0.096	0.069	0.001	0.002	0.003	0.008	0.066	0.045	0.002	0.009	0.001	0.029	0.006	0.107	0.054	0.061
1948683	Malus	domestica	Borkh.	Transparente de Croncels	2x	Culinary/Dessert apple	1869	FRA	Western Europe									-3	0.422	0.117	0.461	-3	0.447	0.056	0.235	0.262	-3	0.011	0.003	0.438	0.006	0.019	0.001	0.003	0.002	0.001	0.004	0.007	0.004	0.333	0.126	0.001	0.001	0.001	0.001	0.018	0.003	0.007	0.002
1948688	Malus	domestica	Borkh.	Mere de Baia	2x	Culinary/Dessert apple	1934	ROU	Eastern Europe									-2	0.248	0.657	0.096	-2	0.207	0.596	0.013	0.184	-2	0.003	0.001	0.01	0.001	0.01	0.002	0.163	0	0.31	0.001	0.022	0.045	0.001	0.013	0.001	0.001	0.026	0.057	0.288	0.001	0.002	0.007
1948705	Malus	domestica	Borkh.	Granny Giffard	2x	Culinary/Dessert apple	1858	GBR	Western Europe									-1	0.671	0.131	0.198	-1	0.031	0.071	0.147	0.751	-1	0.005	0.001	0.025	0.005	0.01	0.003	0.327	0.002	0.002	0.007	0.001	0.002	0.004	0.002	0.016	0.003	0.037	0.003	0.01	0.004	0.001	0.003
1948720	Malus	domestica	Borkh.	Coo's River Beauty	2x	Culinary/Dessert apple	1905											-3	0.559	0.144	0.297	-3	0.033	0.094	0.244	0.629	-3	0.16	0.072	0.001	0.034	0.006	0.003	0.18	0.011	0.003	0.012	0.002	0.002	0.026	0.188	0.001	0.001	0.005	0.038	0.002	0.002	0.008	0.001
1948721	Malus	domestica	Borkh.	Hubbardston Nonsuch	2x	Culinary/Dessert apple	1814	USA	USA/Canada									-5	0.422	0.259	0.32	-5	0.232	0.197	0.21	0.361	-5	0.016	0.003	0.005	0.006	0.003	0.008	0.001	0.004	0.005	0.004	0.009	0.001	0.011	0.003	0.226	0.11	0.006	0.001	0.014	0.002	0.004	0.037
1948723	Malus	domestica	Borkh.	Carter's Pearmain	3x	Culinary/Dessert apple	1934	GBR	Western Europe									-6	0.234	0.04	0.726	-6	0.03	0.018	0.64	0.312	-6	0.001	0.002	0.013	0.004	0.001	0.002	0.002	0.059	0.001	0.008	0.002	0.018	0.842	0.001	0.001	0.006	0.001	0.011	0.001	0.001	0.004	0.007
1948724	Malus	domestica	Borkh.	Petit Pippin	2x	Culinary/Dessert apple												-4	0.085	0.47	0.445	-4	0.056	0.418	0.399	0.128	-4	0.004	0.001	0.001	0.001	0.004	0.001	0.003	0.002	0.252	0.144	0.002	0.003	0.005	0.001	0.002	0.501	0.006	0.011	0.002	0.001	0.016	0.005
1948727	Malus	domestica	Borkh.	Weston's Seedling	3x	Culinary/Dessert apple	1934											-11	0.744	0.082	0.174	-11	0.313	0.031	0.037	0.619	-11	0.258	0.007	0.003	0.325	0.002	0.006	0.001	0.002	0.001	0.007	0.026	0.004	0.002	0.044	0.017	0.01	0.003	0.003	0.005	0.255	0.004	0.007
1948728	Malus	domestica	Borkh.	unknown	2x	Culinary/Dessert apple												-3	0.302	0.296	0.402	-3	0.243	0.227	0.301	0.229	-3	0.017	0.061	0.003	0.001	0.001	0.002	0.001	0.003	0.014	0.014	0.094	0.001	0.07	0.001	0.105	0.004	0.001	0.002	0.007	0.004	0.181	0.004
1948729	Malus	domestica	Borkh.	Isaac Newton's Tree	3x	Culinary/Dessert apple	1660	GBR	Western Europe									-8	0.345	0.403	0.252	-8	0.066	0.337	0.187	0.41	-8	0.019	0.009	0.004	0.003	0.008	0.011	0.037	0.011	0.016	0.001	0.003	0.01	0.004	0.183	0.002	0.004	0.258	0.006	0.006	0.014	0.272	0.004
1948732	Malus	domestica	Borkh.	Gooseberry	3x	Culinary/Dessert apple	1831	GBR	Western Europe		Gooseberry							-7	0.369	0.082	0.549	-7	0.045	0.039	0.459	0.457	-7	0.031	0.036	0.001	0.003	0.006	0.005	0.008	0.078	0.002	0.011	0.007	0.013	0.448	0.104	0.01	0.026	0.007	0.003	0.004	0.028	0.162	0.002
1948735	Malus	domestica	Borkh.	Long Bider	3x	Culinary/Dessert apple	1934											-5	0.288	0.25	0.463	-5	0.219	0.192	0.338	0.252	-5	0.007	0.008	0.029	0.022	0.001	0.002	0.009	0.13	0.007	0.088	0.013	0.004	0.007	0.14	0.198	0.019	0.121	0.042	0.003	0.031	0.062	0.016
1948736	Malus	domestica	Borkh.	Webb's Kitchen Russet	3x	Culinary/Dessert apple	1872											-6	0.296	0.446	0.258	-6	0.017	0.369	0.22	0.394	-6	0.018	0.005	0.002	0.008	0.02	0.001	0.049	0.002	0.286	0.005	0.001	0.015	0.227	0.016	0.004	0.14	0.003	0.001	0.007	0.013	0.016	0.009
1948737	Malus	domestica	Borkh.	Topaz	2x	Culinary/Dessert apple		GBR	Western Europe									-3	0.105	0.854	0.041	-3	0.057	0.816	0.029	0.098	-3	0.001	0.001	0.001	0.001	0.001	0.001	0.001	0.001	0.404	0.001	0.001	0.001	0.001	0.003	0.001	0.001	0.001	0.001	0.002	0.001	0.002	0.57
1948739	Malus	domestica	Borkh.	Mercer		Culinary/Dessert apple												-1	0.645	0.172	0.183	-1	0.085	0.099	0.136	0.68	-1	0.007	0.174	0.006	0.007	0.002	0.002	0.002	0.004	0.006	0.001	0.001	0.001	0.006	0.052	0.108	0.001	0.003	0.001	0.002	0.034	0.014	0.002
1948740	Malus	domestica	Borkh.	Mount Rainier	2x	Culinary/Dessert apple	1924	NLD	Western Europe									-2	0.37	0.073	0.556	-2	0.265	0.034	0.396	0.304	-2	0.053	0.005	0.006	0.077	0.004	0.002	0.008	0.019	0.003	0.208	0.006	0.154	0.003	0.003	0.004	0.051	0.001	0.007	0.007	0.003	0.232	0.002
1948743	Malus	domestica	Borkh.	Bellaqueeny	3x	Culinary/Dessert apple												-9	0.268	0.333	0.399	-9	0.161	0.259	0.299	0.282	-9	0.004	0.011	0.003	0.006	0.001	0.07	0.011	0.003	0.006	0.002	0.006	0.008	0.111	0.25	0.31	0.009	0.016	0.006	0.001	0.012	0.004	0.003
1948744	Malus	domestica	Borkh.	Democrat	2x	Culinary/Dessert apple	1900	AUS	Australasia									-3	0.616	0.253	0.131	-3	0.029	0.187	0.117	0.667	-3	0.005	0.001	0.001	0.002	0.001	0.008	0.001	0.001	0.008	0.213	0.001	0.003	0.058	0.001	0.001	0.103	0.011	0.001	0.457	0.1	0.001	0.001
1948745	Malus	domestica	Borkh.	Warren's Seedling	3x	Culinary/Dessert apple	1934											-9	0.374	0.159	0.467	-9	0.045	0.105	0.428	0.423	-9	0.005	0.037	0.001	0.002	0.002	0.003	0.003	0.019	0.003	0.002	0.005	0.006	0.019	0.002	0.007	0.226	0.001	0.027	0.004	0.427	0.001	0.006
1948746	Malus	domestica	Borkh.	Hapsburg	2x	Culinary/Dessert apple												-5	0.475	0.132	0.392	-5	0.256	0.068	0.269	0.407	-5	0.03	0.011	0.068	0.015	0.004	0.011	0.014	0.047	0.002	0.004	0.007	0.008	0.002	0.146	0.065	0.003	0.02	0.013	0.01	0.02	0.178	0.024
1948761	Malus	domestica	Borkh.	Wayside	2x	Culinary/Dessert apple	1930	GBR	Western Europe									-2	0.099	0.859	0.042	-2	0.037	0.823	0.036	0.103	-2	0.001	0.001	0.001	0.001	0.001	0.001	0.001	0.001	0.469	0.001	0.001	0.001	0.003	0.003	0.001	0.001	0.002	0.002	0.002	0.001	0.001	0.501
1948763	Malus	domestica	Borkh.	Mead's Broading	3x	Culinary/Dessert apple	1884	GBR	Western Europe									-5	0.62	0.267	0.113	-5	0.032	0.203	0.079	0.686	-5	0.141	0.209	0.006	0.144	0.01	0.003	0.062	0.002	0.038	0.013	0.001	0.001	0.002	0.127	0.008	0.004	0.01	0.003	0.018	0.04	0.104	0.046
1948774	Malus	domestica	Borkh.	Bec d'Oie (2)	2x	Culinary/Dessert apple	1947	FRA	Western Europe									-3	0.493	0.206	0.302	-3	0.273	0.152	0.143	0.432	-3	0.206	0.005	0.006	0.003	0.015	0.001	0.002	0.001	0.004	0.092	0.045	0.003	0.021	0.002	0.178	0.003	0.002	0.01	0.029	0.023	0.007	0.009
1948778	Malus	domestica	Borkh.	Rouget de Born	2x	Culinary/Dessert apple	1947	FRA	Western Europe									-3	0.59	0.153	0.257	-3	0.05	0.086	0.22	0.644	-3	0.003	0.002	0.002	0.007	0.041	0.078	0.007	0.001	0.001	0.002	0.001	0.001	0.228	0.008	0.181	0.002	0.006	0.001	0.002	0.099	0.001	0.035
1948784	Malus	domestica	Borkh.	Reinette de Plouerc	2x	Culinary/Dessert apple												-3	0.655	0.089	0.256	-3	0.078	0.042	0.194	0.686	-3	0.443	0.002	0.001	0.004	0.004	0.001	0.003	0.003	0.005	0.003	0.001	0.003	0.005	0.003	0.006	0.003	0.012	0.006	0.002	0.218	0.25	0.006
1949011	Malus	domestica	Borkh.	Calville Rouge d'Automne	2x	Culinary/Dessert apple												-4	0.534	0.347	0.119	-4	0.158	0.29	0.039	0.512	-4	0.008	0.001	0.002	0.007	0.001	0.003	0.391	0.001	0.02	0.002	0.005	0.006	0.001	0.207	0.011	0.002	0.135	0.001	0.003	0.027	0.081	0.004
1949020	Malus	domestica	Borkh.	Flame	2x	Culinary/Dessert apple	1925	GBR	Western Europe			0	0	0	0	0	0.25	-3	0.032	0.914	0.053	-3	0.022	0.881	0.063	0.034	-3	0.001	0.001	0.001	0	0.001	0.001	0.001	0	0.479	0	0.001	0.001	0.001	0.003	0.001	0.001	0.003	0.001	0.001	0	0.001	0.459
1949021	Malus	domestica	Borkh.	Hope Cottage Seedling	2x	Culinary/Dessert apple	1900	GBR	Western Europe									-2	0.458	0.213	0.328	-2	0.354	0.153	0.126	0.366	-2	0.004	0.001	0.007	0.001	0.013	0.035	0.005	0.002	0.003	0.007	0.046	0.035	0.001	0.002	0.001	0.254	0.006	0.001	0.006	0.002	0.002	0.002
1949022	Malus	domestica	Borkh.	Breedon Pippin	2x	Culinary/Dessert apple	1801	GBR	Western Europe									-6	0.476	0.266	0.258	-6	0.119	0.212	0.184	0.485	-6	0.298	0.001	0.007	0.038	0.002	0.017	0.006	0.024	0.003	0.001	0.001	0.003	0.001	0.012	0.001	0.005	0.014	0.007	0.004	0.001	0.193	0.004
1949023	Malus	domestica	Borkh.	Colwall Quoining	2x	Culinary/Dessert apple		GBR	Western Europe									-6	0.207	0.402	0.391	-6	0.206	0.34	0.258	0.196	-6	0.003	0.001	0.007	0.001	0.01	0.046	0.002	0.002	0.115	0.005	0.003	0.115	0.002	0.005	0.018	0.02	0.001	0.004	0.019	0.003	0.002	0.083
1949040	Malus	domestica	Borkh.	Harberts Reinette	3x	Culinary/Dessert apple	1828	DEU	Western Europe									-11	0.365	0.136	0.499	-11	0.026	0.063	0.448	0.464	-11	0.004	0.002	0.008	0.002	0.003	0.001	0.013	0.005	0.002	0.008	0.001	0.006	0.01	0.001	0.001	0.849	0.002	0.004	0.005	0.036	0.003	0.003
1949044	Malus	domestica	Borkh.	Reinette de Lucas	2x	Culinary/Dessert apple	1872	BEL	Western Europe									-1	0.645	0.27	0.085	-1	0.098	0.204	0.032	0.666	-1	0.165	0.003	0.001	0.002	0.001	0.001	0.007	0.001	0.005	0.001	0.001	0.002	0.001	0.037	0.001	0.001	0.067	0.001	0.118	0.004	0.443	0.002
1949046	Malus	domestica	Borkh.	Halberstadter Jungfernapfel	2x	Culinary/Dessert apple	1885	DEU	Western Europe									-3	0.59	0.209	0.201	-3	0.099	0.133	0.157	0.61	-3	0.013	0.006	0.004	0.206	0.007	0.018	0.004	0.003	0.002	0.011	0.002	0.003	0.003	0.002	0.002	0.058	0.001	0.001	0.295	0.007	0.313	0.029
1949050	Malus	domestica	Borkh.	Elise Rathke	2x	Culinary/Dessert apple	1884	POL	Western Europe									-6	0.741	0.184	0.075	-6	0.109	0.111	0.04	0.74	-6	0.084	0.105	0.001	0.011	0.5	0.001	0.005	0.001	0.002	0.009	0.007	0.001	0.002	0.056	0.01	0.001	0.001	0.002	0.009	0.121	0.006	0.017
1949051	Malus	domestica	Borkh.	Reichenboicher Luiken Apfel	2x	Culinary/Dessert apple	1948	DEU	Western Europe									-4	0.639	0.177	0.184	-4	0.019	0.1	0.163	0.718	-4	0.067	0.002	0.001	0.012	0.009	0.006	0.081	0.003	0.005	0.002	0.002	0.001	0.058	0.201	0.002	0.009	0.004	0.001	0.005	0.35	0.007	0.001
1949055	Malus	domestica	Borkh.	Earl Cowper	3x	Culinary/Dessert apple		GBR	Western Europe									-7	0.597	0.119	0.283	-7	0.213	0.065	0.176	0.547	-7	0.094	0.124	0.001	0.27	0.002	0.095	0.037	0.009	0.004	0.003	0.069	0.006	0.044	0.034	0.052	0.002	0.003	0.001	0.005	0.025	0.094	0.001
1949056	Malus	domestica	Borkh.	Desse de Buff	2x	Culinary/Dessert apple	1900	GBR	Western Europe									-2	0.483	0.315	0.202	-2	0.014	0.228	0.189	0.569	-2	0.006	0.264	0.001	0.042	0.003	0.002	0.001	0.002	0.009	0.008	0.001	0.001	0.023	0.11	0.045	0.007	0.224	0.001	0.002	0.02	0.002	0.001
1949057	Malus	domestica	Borkh.	Queenby's Glory	2x	Culinary/Dessert apple		GBR	Western Europe									-3	0.446	0.114	0.44	-3	0.034	0.065	0.38	0.521	-3	0.021	0.015	0.001	0.006	0.023	0.001	0.293	0.011	0.002	0.004	0.001	0.004	0.006	0.003	0.001	0.001	0.001	0.017	0.002	0.018	0.22	0.001
1949077	Malus	domestica	Borkh.	Summer Blenheim		Culinary/Dessert apple												-5	0.197	0.274	0.529	-5	0.032	0.205	0.472	0.291	-5	0.003	0.002	0.002	0.001	0.002	0.01	0.001	0.004	0.004	0.003	0.003	0.001	0.026	0.002	0.001	0.895	0.005	0.005	0.003	0.002	0.003	0.005
1949082	Malus	domestica	Borkh.	Von Zuccalmaglios Renette	2x	Culinary/Dessert apple	1878	DEU	Western Europe									-9	0.766	0.096	0.138	-9	0.014	0.043	0.081	0.862	-9	0.031	0.003	0.001	0.042	0.002	0.002	0.41	0.001	0.002	0.004	0.001	0.004	0.132	0.007	0.005	0.004	0.003	0.001	0.035	0.216	0.004	0.001
1949083	Malus	domestica	Borkh.	Lemoen	3x	Culinary/Dessert apple	1855	NLD	Western Europe									-7	0.563	0.179	0.258	-7	0.078	0.113	0.208	0.601	-7	0.197	0.348	0.005	0.009	0.014	0.002	0.11	0.005	0.015	0.005	0.005	0.001	0.009	0.002	0.01	0.033	0.008	0.009	0.034	0.006	0.086	0.004
1949088	Malus	domestica	Borkh.	Dalice	2x	Culinary/Dessert apple	1937	GBR	Western Europe			0.25	0	0	0	0	0	-4	0.145	0.695	0.16	-4	0.038	0.661	0.111	0.189	-4	0.057	0.004	0.003	0.03	0.002	0.15	0.041	0.003	0.476	0.004	0.001	0.026	0.078	0.002	0.003	0.001	0.009	0.002	0.002	0.036	0.003	0.001
1949092	Malus	domestica	Borkh.	Crimson Queening	2x	Culinary/Dessert apple	1831	GBR	Western Europe									-4	0.52	0.327	0.153	-4	0.126	0.254	0.101	0.519	-4	0.013	0.001	0.002	0.003	0.003	0.007	0.232	0.001	0.002	0.001	0.002	0.001	0.001	0.303	0.005	0.001	0.006	0.001	0.098	0.001	0.006	0.042
1949093	Malus	domestica	Borkh.	Margaret		Culinary/Dessert apple												-3	0.476	0.287	0.238	-3	0.12	0.227	0.145	0.508	-3	0.002	0.001	0.001	0.001	0.001	0.002	0.003	0.002	0.001	0.001	0.001	0.003	0.002	0.82	0.002	0.001	0.139	0.003	0.001	0.002	0.003	0.001
1949095	Malus	domestica	Borkh.	Elmore Pippin	2x	Culinary/Dessert apple		GBR	Western Europe									-4	0.256	0.33	0.414	-4	0.018	0.251	0.363	0.368	-4	0.009	0.104	0.001	0.002	0.006	0.002	0.021	0.024	0.152	0.001	0.001	0.002	0.377	0.002	0.006	0.005	0.007	0.006	0.005	0.006	0.017	0.135
1949096	Malus	domestica	Borkh.	Longney Russet	2x	Culinary/Dessert apple	1796	GBR	Western Europe									-2	0.542	0.266	0.192	-2	0.035	0.188	0.17	0.606	-2	0.023	0.008	0.001	0.002	0.002	0.019	0.504	0.004	0.051	0.002	0.021	0.001	0.251	0.001	0.051	0.003	0.002	0.002	0.004	0.035	0.001	0.003
1949098	Malus	domestica	Borkh.	Laxton's Royalty		Culinary/Dessert apple												-2	0.17	0.756	0.074	-2	0.019	0.718	0.052	0.211	-2	0.003	0.042	0.003	0.003	0.001	0.003	0.001	0.002	0.541	0.001	0.001	0.002	0.003	0.078	0.001	0.001	0.04	0.002	0.005	0.049	0.029	0.001
1949101	Malus	domestica	Borkh.	Hector MacDonald	2x	Culinary/Dessert apple	1904	GBR	Western Europe									-5	0.44	0.089	0.471	-5	0.075	0.039	0.37	0.516	-5	0.01	0.001	0.001	0.002	0.003	0.004	0.014	0.009	0.002	0.001	0.001	0.01	0.013	0.002	0.005	0.055	0.001	0.002	0.003	0.004	0.387	0.001
1949103	Malus	domestica	Borkh.	Maggie Sinclair	3x	Culinary/Dessert apple		GBR	Western Europe									-7	0.625	0.137	0.237	-7	0.044	0.068	0.201	0.687	-7	0.198	0.049	0.001	0.034	0.02	0.002	0.162	0.008	0.005	0.003	0.002	0.002	0.022	0.006	0.035	0.002	0.004	0.002	0.003	0.121	0.006	0.01
1949105	Malus	domestica	Borkh.	Liddell's Seedling	2x	Culinary/Dessert apple	1934	GBR	Western Europe									-3	0.62	0.221	0.159	-3	0.034	0.169	0.113	0.684	-3	0.008	0.009	0.002	0.003	0.003	0.002	0.127	0.004	0.002	0.001	0.001	0.002	0.001	0.019	0.002	0.001	0.02	0.002	0.019	0.003	0.077	0.079
1949110	Malus	domestica	Borkh.	Jacques Lebel	3x	Culinary/Dessert apple	1825	FRA	Western Europe									-7	0.456	0.242	0.302	-7	0.168	0.175	0.211	0.447	-7	0.013	0.189	0.001	0.001	0.006	0.008	0.004	0.009	0.033	0.003	0.129	0.009	0.004	0.086	0.009	0.005	0.01	0.002	0.007	0.326	0.034	0.034
1949112	Malus	domestica	Borkh.	Papirovka	2x	Culinary/Dessert apple												-3	0.643	0.182	0.175	-3	0.242	0.114	0.087	0.557	-3	0.566	0.002	0.004	0.005	0.14	0.002	0.004	0.016	0.007	0.001	0.002	0.004	0.005	0.133	0.002	0.001	0.003	0.002	0.035	0.016	0.006	0.001
1949113	Malus	domestica	Borkh.	Prince Nicolas	2x	Culinary/Dessert apple												-6	0.707	0.064	0.23	-6	0.182	0.026	0.12	0.672	-6	0.24	0.112	0.002	0.003	0.002	0.146	0.204	0.002	0.001	0.003	0.011	0.003	0.01	0.029	0.004	0.003	0.001	0.001	0.001	0.031	0.14	0.001
1949115	Malus	domestica	Borkh.	Calville Rouge du Mont d'Or	2x	Culinary/Dessert apple	1934	FRA	Western Europe									-1	0.537	0.187	0.276	-1	0.046	0.118	0.237	0.599	-1	0.008	0.005	0.002	0.02	0.001	0.001	0.001	0.002	0.001	0.001	0.002	0.002	0.229	0.058	0.001	0.001	0.001	0.002	0.453	0.002	0.001	0.002
1949133	Malus	domestica	Borkh.	Doctor Hogg	3x	Culinary/Dessert apple	1880	GBR	Western Europe									-4	0.52	0.226	0.254	-4	0.073	0.157	0.21	0.56	-4	0.01	0.028	0.001	0.26	0.002	0.002	0.066	0.008	0.002	0.001	0.003	0.001	0.001	0.008	0.219	0.005	0.007	0.018	0.066	0.009	0.124	0.006
1949134	Malus	domestica	Borkh.	Belledge Pippin	3x	Culinary/Dessert apple	1818	GBR	Western Europe									-10	0.623	0.227	0.149	-10	0.04	0.149	0.129	0.682	-10	0.24	0.083	0.001	0.003	0.079	0.006	0.303	0.003	0.004	0.002	0.001	0.002	0.001	0.067	0.102	0.004	0.003	0.004	0.003	0.015	0.025	0.015
1949135	Malus	domestica	Borkh.	Grange's Pearmain	3x	Culinary/Dessert apple	1829	GBR	Western Europe									-7	0.548	0.11	0.342	-7	0.017	0.041	0.301	0.642	-7	0.003	0.003	0.004	0.003	0.002	0.001	0.196	0.005	0.001	0.003	0.001	0.001	0.531	0.002	0.002	0.002	0.001	0.001	0.023	0.013	0.18	0.012
1949141	Malus	domestica	Borkh.	Cagarlaou		Culinary/Dessert apple												-2	0.377	0.065	0.558	-2	0.121	0.027	0.416	0.435	-2	0.033	0.002	0.005	0.001	0.005	0.009	0.01	0.013	0.002	0.025	0.05	0.023	0.485	0.002	0.003	0.089	0.001	0.013	0.013	0.183	0.012	0.001
1949142	Malus	domestica	Borkh.	Carrey	2x	Culinary/Dessert apple	1947	FRA	Western Europe									-2	0.57	0.211	0.22	-2	0.223	0.145	0.106	0.526	-2	0.127	0.006	0.002	0.001	0.086	0.225	0.002	0.002	0.002	0.006	0.006	0.009	0.02	0.004	0.074	0.008	0.004	0.001	0.002	0.007	0.002	0.004
1949144	Malus	domestica	Borkh.	Cartaut	2x	Culinary/Dessert apple	1934	FRA	Western Europe									-3	0.457	0.247	0.296	-3	0.016	0.178	0.247	0.558	-3	0.014	0.001	0.001	0.002	0.014	0.002	0.227	0.001	0.04	0.004	0.012	0.001	0.612	0.003	0.001	0.009	0.001	0.001	0.003	0.002	0.036	0.004
1949146	Malus	domestica	Borkh.	Cinq Cotes	2x	Culinary/Dessert apple	1947	FRA	Western Europe									-1	0.461	0.151	0.388	-1	0.07	0.104	0.3	0.526	-1	0.014	0.001	0.002	0.033	0.004	0.16	0.057	0.003	0.005	0.032	0.008	0.019	0.429	0.001	0.002	0.057	0.003	0.002	0.004	0.151	0.005	0.001
1949148	Malus	domestica	Borkh.	de Flandre	2x	Culinary/Dessert apple	1876	FRA	Western Europe									-1	0.646	0.069	0.285	-1	0.132	0.031	0.18	0.657	-1	0.001	0.977	0.001	0.001	0.001	0.002	0.001	0.001	0.001	0.001	0.001	0.001	0	0.001	0.001	0.001	0.001	0.001	0.001	0.001	0.001	0.001
1949153	Malus	domestica	Borkh.	Galantine	3x	Culinary/Dessert apple	1934	FRA	Western Europe									-11	0.552	0.133	0.316	-11	0.122	0.077	0.247	0.554	-11	0.388	0.001	0.002	0.004	0.016	0.001	0.003	0.007	0.011	0.004	0.003	0.148	0.005	0.003	0.001	0.002	0.011	0.003	0.005	0.358	0.003	0.002
1949161	Malus	domestica	Borkh.	Racine	2x	Culinary/Dessert apple		FRA	Western Europe									-7	0.709	0.088	0.203	-7	0.038	0.037	0.167	0.757	-7	0.007	0.007	0.002	0.036	0.003	0.003	0.071	0.003	0.002	0.005	0.002	0.004	0.002	0.02	0.036	0.009	0.002	0.002	0.005	0.692	0.002	0.015
1949166	Malus	domestica	Borkh.	Antonovka-kamenichka	2x	Culinary/Dessert apple	1889	UKR	Eastern Europe									-3	0.609	0.191	0.2	-3	0.5	0.114	0.02	0.366	-3	0.282	0.005	0.431	0.171	0.003	0.011	0.002	0.002	0.003	0.002	0.021	0.001	0.001	0.005	0.001	0.001	0.004	0.001	0.041	0.002	0.004	0.002
1949169	Malus	domestica	Borkh.	Korobovka	2x	Culinary/Dessert apple	1855	RUS	Eastern Europe									-6	0.599	0.245	0.156	-6	0.306	0.194	0.025	0.475	-6	0.1	0.02	0.028	0.43	0.003	0.001	0.036	0.001	0.104	0.002	0.149	0.006	0.001	0.009	0.001	0.001	0.027	0.004	0.01	0.024	0.033	0.004
1949170	Malus	domestica	Borkh.	Glogerovka	2x	Culinary/Dessert apple	1903	LTU	Eastern Europe									-6	0.623	0.094	0.283	-6	0.241	0.042	0.136	0.581	-6	0.254	0.005	0.262	0.029	0.005	0.001	0.249	0.003	0.001	0.009	0.001	0.001	0.002	0.001	0.004	0.002	0.001	0.009	0.043	0.005	0.098	0.004
1949176	Malus	domestica	Borkh.	Present van Engeland	2x	Culinary/Dessert apple	1864	NLD	Western Europe									-4	0.726	0.141	0.134	-4	0.037	0.052	0.12	0.791	-4	0.003	0.002	0.186	0.005	0.005	0.001	0.694	0.001	0.001	0.048	0.001	0.001	0.002	0.002	0.003	0.001	0.002	0.001	0.018	0.013	0.002	0.003
1949178	Malus	domestica	Borkh.	Notarisappel	3x	Culinary/Dessert apple	1890	NLD	Western Europe									-3	0.498	0.06	0.442	-3	0.106	0.025	0.34	0.529	-3	0.074	0.434	0.002	0.023	0.012	0.035	0.024	0.002	0.002	0.002	0.025	0.022	0.136	0.006	0.002	0.023	0.002	0.003	0.009	0.023	0.029	0.006
1949179	Malus	domestica	Borkh.	Glorie van Holland	2x	Culinary/Dessert apple	1890	NLD	Western Europe									-6	0.341	0.16	0.499	-6	0.11	0.112	0.386	0.393	-6	0.006	0.499	0.005	0.001	0.127	0.062	0.002	0.026	0.005	0.002	0.001	0.024	0.013	0.004	0.004	0.002	0.029	0.048	0.003	0.002	0.001	0.049
1949180	Malus	domestica	Borkh.	Reinette van Ekenstein	3x	Culinary/Dessert apple	1830	NLD	Western Europe									-4	0.505	0.105	0.39	-4	0.18	0.055	0.265	0.5	-4	0.193	0.036	0.03	0.004	0.002	0.008	0.002	0.045	0.002	0.054	0.006	0.045	0.003	0.001	0.002	0.052	0.008	0.012	0.033	0.398	0.011	0.006
1949182	Malus	domestica	Borkh.	Lombarts Calville	2x	Culinary/Dessert apple	1906	NLD	Western Europe									-3	0.381	0.192	0.427	-3	0.09	0.133	0.321	0.456	-3	0.002	0.001	0.005	0.004	0.002	0.133	0.17	0.001	0.004	0.136	0.002	0.044	0.246	0.002	0.003	0.164	0.001	0.002	0.002	0.003	0.001	0.001
1949189	Malus	domestica	Borkh.	Paroquet	2x	Culinary/Dessert apple	1897	GBR	Western Europe									-11	0.132	0.31	0.557	-11	0.023	0.255	0.502	0.22	-11	0.002	0.004	0.002	0.001	0.001	0.003	0.001	0.006	0.19	0.012	0.003	0.003	0.721	0.001	0.001	0.018	0.004	0.003	0.002	0.005	0.007	0.004
1949194	Malus	domestica	Borkh.	Withington Fillbasket		Culinary/Dessert apple												-10	0.326	0.453	0.222	-10	0.08	0.398	0.177	0.346	-10	0.03	0.081	0.013	0.005	0.007	0.003	0.008	0.002	0.25	0.002	0.003	0.002	0.012	0.004	0.256	0.074	0.004	0.017	0.003	0.092	0.105	0.018
1949203	Malus	domestica	Borkh.	Reinette Dubuisson	3x	Culinary/Dessert apple												-5	0.414	0.148	0.437	-5	0.089	0.089	0.349	0.472	-5	0.011	0.007	0.005	0.007	0.002	0.002	0.001	0.004	0.003	0.003	0.002	0.011	0.082	0.017	0.074	0.22	0.025	0.009	0.001	0.447	0.002	0.002
1949205	Malus	domestica	Borkh.	Dockney		Culinary/Dessert apple												-6	0.594	0.045	0.361	-6	0.051	0.018	0.288	0.643	-6	0.014	0.021	0.002	0.072	0.004	0.001	0.011	0.011	0.001	0.001	0.001	0.003	0.004	0.001	0.158	0.003	0.002	0.001	0.006	0.023	0.116	0.001
1949207	Malus	domestica	Borkh.	Barnhill Pippin	2x	Culinary/Dessert apple	1934	GBR	Western Europe									-2	0.537	0.238	0.225	-2	0.139	0.172	0.146	0.543	-2	0.003	0.006	0.003	0.178	0.163	0.043	0.006	0.003	0.013	0.01	0.005	0.002	0.051	0.018	0.007	0.001	0.004	0.013	0.011	0.003	0.004	0.01
1949209	Malus	domestica	Borkh.	Kemp		Culinary/Dessert apple												-4	0.547	0.235	0.219	-4	0.117	0.174	0.138	0.57	-4	0.006	0.001	0.02	0.089	0.002	0.182	0.015	0.001	0.007	0.003	0.002	0.001	0.326	0.003	0.002	0.002	0.003	0.005	0.004	0.005	0.001	0.014
1949211	Malus	domestica	Borkh.	Reid's Seedling	2x	Culinary/Dessert apple	1885	IRL	Western Europe									-4	0.432	0.257	0.31	-4	0.061	0.198	0.242	0.499	-4	0.011	0.001	0.001	0.002	0.012	0.002	0.077	0.003	0.004	0.001	0.002	0.014	0.007	0.203	0.003	0.011	0.006	0.002	0.002	0.003	0.569	0.001
1949213	Malus	domestica	Borkh.	Pope's Scarlet Costard		Culinary/Dessert apple												-5	0.233	0.357	0.41	-5	0.034	0.298	0.362	0.306	-5	0.009	0.01	0.002	0.001	0.004	0.001	0.218	0.001	0.009	0.003	0.002	0.001	0.008	0.004	0.002	0.006	0.006	0.214	0.002	0.01	0.004	0.006
1949214	Malus	domestica	Borkh.	Old Somerset Russet	2x	Culinary/Dessert apple		GBR	Western Europe									-3	0.366	0.316	0.318	-3	0.013	0.223	0.279	0.484	-3	0.003	0.112	0.001	0.001	0.004	0.002	0.015	0.001	0.015	0.001	0.002	0.001	0.54	0.103	0.008	0.003	0.12	0.001	0.001	0.026	0.006	0.002
1949221	Malus	domestica	Borkh.	Summer John	2x	Culinary/Dessert apple		GBR	Western Europe									-2	0.75	0.204	0.046	-2	0.023	0.154	0.025	0.798	-2	0.008	0.001	0.003	0.303	0.08	0.009	0.054	0.001	0.005	0.061	0.001	0.001	0.002	0.01	0.001	0.002	0.002	0.001	0.003	0.001	0.015	0.003
1949222	Malus	domestica	Borkh.	Ballyfatten	2x	Culinary/Dessert apple	1802	GBR	Western Europe									-8	0.598	0.12	0.282	-8	0.013	0.049	0.267	0.671	-8	0.002	0.002	0.007	0.146	0.004	0.003	0.282	0.109	0.002	0.001	0.001	0.001	0.013	0.002	0.001	0.001	0.002	0.001	0.017	0.004	0.005	0.059
1949223	Malus	domestica	Borkh.	Lord Lennox (5)	2x	Culinary/Dessert apple		GBR	Western Europe									-6	0.602	0.07	0.328	-6	0.261	0.028	0.177	0.534	-6	0.039	0.317	0.01	0.004	0.057	0.002	0.148	0.001	0.002	0.011	0.04	0.004	0.043	0.065	0.006	0.007	0.001	0.012	0.001	0.003	0.132	0.026
1949272	Malus	domestica	Borkh.	Lass o' Gowrie	2x	Culinary/Dessert apple	1883	GBR	Western Europe									-3	0.436	0.282	0.281	-3	0.27	0.222	0.173	0.336	-3	0.036	0.012	0.002	0.001	0.006	0.259	0.003	0.003	0.002	0.001	0.025	0.001	0.001	0.127	0.005	0.01	0.031	0.012	0.001	0.005	0.002	0.007
1949275	Malus	domestica	Borkh.	Leathercoat Russet (Brotherston)		Culinary/Dessert apple												-7	0.441	0.101	0.457	-7	0.158	0.053	0.35	0.44	-7	0.068	0.35	0.005	0.007	0.006	0.032	0.017	0.09	0.004	0.002	0.043	0.004	0.007	0.006	0.02	0.042	0.025	0.016	0.003	0.017	0.076	0.001
1949276	Malus	domestica	Borkh.	Scotch Dumpling	2x	Culinary/Dessert apple		GBR	Western Europe									-1	0.577	0.263	0.16	-1	0.076	0.197	0.093	0.634	-1	0.004	0.001	0.005	0.002	0.002	0.209	0.074	0.001	0.002	0.001	0.001	0.002	0.018	0.003	0.001	0.002	0.123	0.002	0.05	0.002	0.002	0.002
1949277	Malus	domestica	Borkh.	Green Kilpandy Pippin	2x	Culinary/Dessert apple		GBR	Western Europe									-3	0.651	0.292	0.058	-3	0.103	0.215	0.025	0.657	-3	0.106	0.024	0.002	0.015	0.137	0.007	0.002	0.001	0.009	0.001	0.003	0.001	0.004	0.159	0.023	0.002	0.231	0.001	0.002	0.039	0.019	0.001
1949279	Malus	domestica	Borkh.	East Lothian Pippin	2x	Culinary/Dessert apple	1883	GBR	Western Europe									-4	0.516	0.204	0.28	-4	0.23	0.14	0.158	0.473	-4	0.004	0.14	0.003	0.004	0.003	0.302	0.002	0.001	0.001	0.001	0.001	0.001	0.001	0.001	0.015	0.001	0.002	0.001	0.001	0.002	0.005	0.001
1949282	Malus	domestica	Borkh.	Yorkshire Aromatic	3x	Culinary/Dessert apple												-6	0.467	0.095	0.438	-6	0.281	0.043	0.303	0.373	-6	0.004	0.006	0.01	0.004	0.002	0.005	0.008	0.019	0.002	0.02	0.015	0.005	0.008	0.006	0.03	0.001	0.002	0.043	0.115	0.007	0.227	0.018
1949287	Malus	domestica	Borkh.	Small's Admirable	3x	Culinary/Dessert apple	1850	GBR	Western Europe									-4	0.447	0.158	0.395	-4	0.042	0.1	0.361	0.498	-4	0.01	0.022	0.003	0.012	0.003	0.003	0.021	0.116	0.02	0.004	0.003	0.002	0.04	0.031	0.022	0.01	0.005	0.006	0.003	0.159	0.004	0.031
1949288	Malus	domestica	Borkh.	Early Julyan	2x	Culinary/Dessert apple	1800	GBR	Western Europe									-8	0.597	0.187	0.216	-8	0.256	0.125	0.091	0.528	-8	0.213	0.003	0.012	0.153	0.002	0.004	0.017	0.004	0.004	0.11	0.005	0.002	0.001	0.002	0.007	0.005	0.154	0.003	0.056	0.004	0.052	0.005
1949290	Malus	domestica	Borkh.	Laxton's Favourite	2x	Culinary/Dessert apple	1925	GBR	Western Europe			0.375	0	0	0	0	0	-5	0.412	0.389	0.2	-5	0.134	0.317	0.128	0.422	-5	0.004	0.012	0.002	0.006	0.002	0.002	0.039	0.004	0.002	0.003	0.002	0.002	0.002	0.242	0.013	0.005	0.001	0.001	0.001	0.003	0.007	0.625
1949291	Malus	domestica	Borkh.	Laxton's Rearguard	2x	Culinary/Dessert apple	1907	GBR	Western Europe									-12	0.329	0.39	0.281	-12	0.031	0.341	0.223	0.405	-12	0.265	0.175	0.002	0.003	0.001	0.001	0.004	0.008	0.166	0.002	0.001	0.003	0.006	0.002	0.004	0.003	0.143	0.013	0.001	0.009	0.177	0.002
1949292	Malus	domestica	Borkh.	Laxton's Reward		Culinary/Dessert apple												-3	0.321	0.527	0.152	-3	0.281	0.485	0.025	0.209	-3	0.01	0.002	0.308	0.002	0.003	0.003	0.002	0.002	0.234	0.002	0.004	0.001	0.001	0.003	0.001	0.001	0.215	0.001	0.003	0.038	0.004	0.003
1950002	Malus	domestica	Borkh.	Sussex Mother	2x	Culinary/Dessert apple	1884	GBR	Western Europe									-2	0.535	0.225	0.239	-2	0.219	0.175	0.128	0.478	-2	0.084	0.002	0.003	0.002	0.14	0.001	0.321	0.002	0.005	0.001	0.003	0.003	0.001	0.027	0.124	0.001	0.002	0.163	0.001	0.053	0.003	0.007
1950003	Malus	domestica	Borkh.	Ponsford	3x	Culinary/Dessert apple	1934	GBR	Western Europe									-8	0.546	0.225	0.229	-8	0.188	0.167	0.145	0.5	-8	0.086	0.028	0.02	0.049	0.008	0.041	0.296	0.015	0.012	0.003	0.008	0.001	0.001	0.002	0.007	0.004	0.01	0.084	0.005	0.022	0.015	0.002
1950027	Malus	domestica	Borkh.	Lake's Kernel	2x	Culinary/Dessert apple	1905	GBR	Western Europe									-5	0.142	0.421	0.437	-5	0.089	0.364	0.366	0.181	-5	0.004	0.003	0.001	0.001	0.001	0.002	0.003	0.001	0.005	0.004	0.003	0.001	0.003	0.001	0.002	0.616	0.184	0.015	0.002	0.002	0.003	0.003
1950033	Malus	domestica	Borkh.	Esopus Spitzenburg	2x	Culinary/Dessert apple	1790	USA	USA/Canada									-3	0.069	0.221	0.71	-3	0.317	0.163	0.483	0.038	-3	0.002	0.002	0.004	0.001	0.001	0.001	0.001	0	0.002	0.005	0.002	0.154	0.362	0.002	0.001	0.001	0.007	0.29	0.001	0.001	0.001	0.002
1950036	Malus	domestica	Borkh.	Porter	2x	Culinary/Dessert apple	1800	USA	USA/Canada									-2	0.349	0.161	0.49	-2	0.153	0.109	0.345	0.394	-2	0.012	0.017	0.006	0.116	0.002	0.003	0.025	0.004	0.002	0.006	0.008	0.086	0.197	0.001	0.258	0.007	0.187	0.002	0.002	0.002	0.022	0.002
1950037	Malus	domestica	Borkh.	Primate	2x	Culinary/Dessert apple	1840	USA	USA/Canada									-3	0.487	0.424	0.089	-3	0.057	0.373	0.063	0.507	-3	0.006	0.006	0.001	0.194	0.166	0.001	0.014	0.001	0.217	0.001	0.002	0.001	0.001	0.003	0.017	0.002	0.006	0.003	0.007	0.004	0.301	0.004
1950041	Malus	domestica	Borkh.	Sandew	2x	Culinary/Dessert apple		GBR	Western Europe									-9	0.502	0.257	0.241	-9	0.029	0.19	0.189	0.591	-9	0.033	0.026	0.001	0.004	0.001	0.002	0.351	0.001	0.012	0.001	0.004	0.002	0.133	0.095	0.002	0.011	0.007	0.047	0.001	0.046	0.04	0.001
1950042	Malus	domestica	Borkh.	Stoke Allow	2x	Culinary/Dessert apple		GBR	Western Europe									-6	0.573	0.249	0.179	-6	0.039	0.192	0.139	0.63	-6	0.004	0.002	0.002	0.01	0.075	0.008	0.264	0.002	0.013	0.009	0.005	0.001	0.091	0.002	0.005	0.004	0.004	0.004	0.049	0.284	0.001	0.018
1950043	Malus	domestica	Borkh.	Clarinette	2x	Culinary/Dessert apple		GBR	Western Europe									-3	0.277	0.143	0.58	-3	0.159	0.087	0.434	0.319	-3	0.006	0.009	0.003	0.001	0.002	0.002	0.002	0.002	0.003	0.003	0.01	0.064	0.106	0.005	0.004	0.51	0.013	0.005	0.002	0.002	0.099	0.006
1950044	Malus	domestica	Borkh.	Norman's Pippin	2x	Culinary/Dessert apple	1900	BEL	Western Europe									-2	0.189	0.393	0.418	-2	0.021	0.327	0.367	0.284	-2	0.009	0.005	0.001	0.004	0.002	0.001	0.005	0.005	0.271	0.001	0.002	0.003	0.481	0.004	0.029	0.001	0.012	0.001	0.001	0.024	0.107	0.001
1950058	Malus	domestica	Borkh.	Lemon Queen	2x	Culinary/Dessert apple		GBR	Western Europe									-3	0.595	0.178	0.227	-3	0.024	0.101	0.201	0.674	-3	0.004	0.002	0.001	0.007	0.005	0.005	0.03	0.001	0.001	0.001	0.002	0.001	0.114	0.001	0.025	0.219	0.004	0.002	0.004	0.001	0.002	0.001
1950064	Malus	domestica	Borkh.	South Park	2x	Culinary/Dessert apple	1940	GBR	Western Europe			0.25	0	0	0	0	0	-3	0.173	0.649	0.178	-3	0.008	0.578	0.169	0.244	-3	0.012	0.031	0.001	0.106	0.002	0.001	0.003	0.003	0.495	0.006	0.001	0.001	0.207	0.04	0.008	0.002	0.004	0.025	0.015	0.004	0.017	0.002
1950065	Malus	domestica	Borkh.	Orange Goff	2x	Culinary/Dessert apple	1842	GBR	Western Europe									-2	0.837	0.041	0.123	-2	0.194	0.017	0.03	0.759	-2	0.024	0.001	0.004	0.264	0.007	0.002	0.028	0.001	0.001	0.004	0.002	0.003	0.001	0.001	0.003	0.004	0.001	0.001	0.008	0.004	0.349	0.006
1950067	Malus	domestica	Borkh.	Saint Albans Pippin	2x	Culinary/Dessert apple	1883	GBR	Western Europe									-2	0.376	0.315	0.309	-2	0.269	0.255	0.182	0.294	-2	0.004	0.001	0.117	0.002	0.002	0.137	0.003	0.002	0.003	0.004	0.002	0.001	0.001	0.056	0.225	0.003	0.002	0.003	0.003	0.002	0.004	0.027
1950070	Malus	domestica	Borkh.	Prince Edward	2x	Culinary/Dessert apple	1897	GBR	Western Europe									-5	0.128	0.762	0.11	-5	0.138	0.736	0.046	0.08	-5	0.012	0.004	0.007	0.003	0.002	0.01	0.001	0.002	0.475	0.003	0.013	0.005	0.002	0.002	0.007	0.008	0.124	0.005	0.295	0.002	0.009	0.002
1950071	Malus	domestica	Borkh.	Thompson's Apple	2x	Culinary/Dessert apple		IRL	Western Europe									-3	0.48	0.287	0.233	-3	0.257	0.229	0.1	0.413	-3	0.167	0.003	0.058	0.032	0.007	0.014	0.006	0.002	0.01	0.02	0.001	0.002	0.001	0.154	0.003	0.003	0.003	0.005	0.003	0.001	0.002	0.196
1950072	Malus	domestica	Borkh.	Golden Royal		Culinary/Dessert apple												-4	0.457	0.363	0.18	-4	0.015	0.295	0.158	0.533	-4	0.139	0.014	0.001	0.024	0.005	0.008	0.226	0.004	0.115	0.001	0.001	0.002	0.011	0.09	0.001	0.002	0.066	0.003	0.003	0.116	0.002	0.004
1950073	Malus	domestica	Borkh.	Scarlet Crofton	2x	Culinary/Dessert apple	1600	GBR	Western Europe									0	0.611	0.184	0.205	0	0.253	0.102	0.116	0.529	0	0.078	0.056	0.003	0.079	0.004	0.005	0.009	0.001	0.002	0.002	0.002	0.001	0.001	0.007	0.281	0.002	0.001	0.006	0.002	0.022	0.086	0.071
1950074	Malus	domestica	Borkh.	Munster Tulip	2x	Culinary/Dessert apple		IRL	Western Europe									-1	0.609	0.278	0.113	-1	0.03	0.212	0.074	0.684	-1	0.003	0.001	0.035	0.129	0.026	0.053	0.29	0.004	0.005	0.004	0.001	0.001	0.002	0.01	0.001	0.057	0.006	0.004	0.098	0.001	0.002	0.014
1950075	Malus	domestica	Borkh.	Bloody Butcher	3x	Culinary/Dessert apple	1951	IRL	Western Europe									-8	0.667	0.105	0.229	-8	0.323	0.046	0.081	0.55	-8	0.04	0.082	0.021	0.264	0.002	0.052	0.002	0.003	0.001	0.003	0.015	0.001	0.001	0.002	0.005	0.004	0.004	0.002	0.007	0.231	0.231	0.016
1950078	Malus	domestica	Borkh.	Brown Crofton	2x	Culinary/Dessert apple		IRL	Western Europe									-3	0.626	0.28	0.094	-3	0.138	0.214	0.046	0.602	-3	0.004	0.001	0.004	0.278	0.006	0.159	0.16	0.001	0.018	0.004	0.003	0.001	0.001	0.001	0.198	0.057	0.001	0.005	0.015	0.003	0.007	0.004
1950079	Malus	domestica	Borkh.	Eight Square		Culinary/Dessert apple												-2	0.526	0.302	0.173	-2	0.084	0.243	0.119	0.553	-2	0.24	0.004	0.004	0.039	0.009	0.02	0.014	0.002	0.13	0.004	0.001	0.002	0.002	0.009	0.002	0.01	0.016	0.003	0.002	0.01	0.004	0.029
1950080	Malus	domestica	Borkh.	Lady's Finger of Offaly	3x	Culinary/Dessert apple	1951	IRL	Western Europe									-8	0.533	0.287	0.18	-8	0.017	0.208	0.169	0.606	-8	0.006	0.006	0.008	0.026	0.004	0.006	0.524	0.006	0.008	0.02	0.001	0.001	0.061	0.025	0.002	0.01	0.006	0.138	0.012	0.068	0.018	0.031
1950083	Malus	domestica	Borkh.	Cissy	2x	Culinary/Dessert apple	1775	GBR	Western Europe									-1	0.406	0.457	0.137	-1	0.072	0.401	0.104	0.423	-1	0.059	0.001	0.001	0.003	0.002	0.001	0.017	0.001	0.122	0.006	0.002	0.001	0.001	0.036	0.006	0.002	0.004	0.004	0.055	0.002	0.003	0.045
1950085	Malus	domestica	Borkh.	Maclean's Favourite	2x	Culinary/Dessert apple	1820	GBR	Western Europe									-4	0.398	0.21	0.392	-4	0.106	0.162	0.282	0.451	-4	0.002	0.011	0.003	0.001	0.001	0.007	0.084	0.002	0.005	0.081	0.05	0.003	0.032	0.031	0.002	0.063	0.007	0.002	0.001	0.335	0.005	0.003
1950086	Malus	domestica	Borkh.	Lady Hopetown	3x	Culinary/Dessert apple												-14	0.339	0.028	0.633	-14	0.061	0.013	0.543	0.382	-14	0.005	0.002	0.028	0.006	0.001	0.001	0.001	0.057	0.001	0.029	0.003	0.003	0.642	0.001	0.006	0.001	0.001	0.009	0.001	0.193	0.002	0.001
1950097	Malus	domestica	Borkh.	Autumn Harvest	2x	Culinary/Dessert apple	1934	GBR	Western Europe									-3	0.623	0.215	0.162	-3	0.049	0.144	0.115	0.693	-3	0.003	0.002	0.104	0.032	0.012	0.001	0.56	0.001	0.002	0.002	0.001	0.001	0.004	0.09	0.001	0.002	0.007	0.002	0.007	0.003	0.001	0.103
1950098	Malus	domestica	Borkh.	Horskreiger	2x	Culinary/Dessert apple												-2	0.673	0.08	0.247	-2	0.285	0.033	0.095	0.587	-2	0.099	0.241	0.066	0.008	0.003	0.001	0.38	0.001	0.001	0.008	0.005	0.003	0.001	0.002	0.128	0.001	0.002	0.001	0.03	0.004	0.005	0.002
1950100	Malus	domestica	Borkh.	Lancashire Pippin (2)	3x	Culinary/Dessert apple		GBR	Western Europe									-9	0.304	0.25	0.446	-9	0.043	0.194	0.381	0.382	-9	0.009	0.031	0.001	0.003	0.002	0.071	0.098	0.004	0.008	0.001	0.004	0.011	0.035	0.174	0.006	0.211	0.003	0.003	0.002	0.009	0.181	0.001
1950102	Malus	domestica	Borkh.	La Gaillarde	3x	Culinary/Dessert apple	1894	FRA	Western Europe									-7	0.557	0.084	0.359	-7	0.139	0.037	0.289	0.535	-7	0.506	0.014	0.001	0.002	0.062	0.001	0.032	0.139	0.003	0.002	0.002	0.003	0.005	0.011	0.004	0.002	0.004	0.004	0.001	0.017	0.004	0.002
1950106	Malus	domestica	Borkh.	France Deliquet		Culinary/Dessert apple												-3	0.503	0.103	0.394	-3	0.135	0.059	0.306	0.499	-3	0.033	0.011	0.063	0.003	0.032	0.005	0.002	0.053	0.002	0.005	0.004	0.001	0.001	0.001	0.024	0.001	0.002	0.008	0.005	0.459	0.004	0.001
1950114	Malus	domestica	Borkh.	Reinette Simirenko	2x	Culinary/Dessert apple	1895	RUS	Eastern Europe									-3	0.397	0.066	0.537	-3	0.243	0.03	0.376	0.351	-3	0.249	0.005	0.006	0.128	0.001	0.002	0.001	0.009	0.002	0.218	0.02	0.006	0.211	0.006	0.004	0.017	0.015	0.018	0.003	0.003	0.002	0.001
1950116	Malus	domestica	Borkh.	Belle de Longue	3x	Culinary/Dessert apple	1884	FRA	Western Europe									-7	0.479	0.223	0.299	-7	0.025	0.145	0.271	0.559	-7	0.037	0.013	0.002	0.005	0.002	0.002	0.007	0.003	0.002	0.001	0.002	0.006	0.035	0.008	0.003	0.162	0.162	0.003	0.004	0.412	0.006	0.022
1950117	Malus	domestica	Borkh.	Reinette d'Anjou	3x	Culinary/Dessert apple	1817	BEL	Western Europe									-9	0.161	0.18	0.659	-9	0.146	0.139	0.529	0.187	-9	0.002	0.083	0.039	0.004	0.002	0.016	0.001	0.118	0.003	0.002	0.003	0.03	0.011	0.004	0.008	0.624	0.001	0.035	0.001	0.002	0.003	0.002
1950120	Malus	domestica	Borkh.	Rod Tonnes	2x	Culinary/Dessert apple	1942	DNK	Western Europe									-6	0.395	0.198	0.406	-6	0.042	0.132	0.361	0.465	-6	0.005	0.012	0.001	0.057	0.007	0.001	0.066	0.001	0.005	0.015	0.002	0.004	0.009	0.002	0.016	0.364	0.001	0.015	0.002	0.012	0.006	0.002
1950121	Malus	domestica	Borkh.	Ortley	2x	Culinary/Dessert apple	1817	USA	USA/Canada									-5	0.314	0.13	0.556	-5	0.019	0.06	0.503	0.419	-5	0.074	0.026	0.002	0.075	0.003	0.001	0.051	0.094	0.008	0.002	0.001	0.034	0.409	0.034	0.006	0.007	0.008	0.002	0.003	0.005	0.008	0.003
1950122	Malus	domestica	Borkh.	King Cole	2x	Culinary/Dessert apple	1912	AUS	Australasia									-4	0.238	0.365	0.398	-4	0.407	0.292	0.193	0.107	-4	0.224	0.003	0.007	0.009	0.074	0.059	0.002	0.002	0.01	0.002	0.1	0.001	0.001	0.007	0.002	0.002	0.005	0.474	0.003	0.004	0.002	0.005
1950123	Malus	domestica	Borkh.	Case Wealthy	2x	Culinary/Dessert apple				Sport	Wealthy							-3	0.268	0.203	0.529	-3	0.821	0.076	0.094	0.009	-3	0.001	0	0.987	0	0	0.001	0	0	0	0	0.001	0.001	0	0.001	0.001	0	0.001	0.001	0	0	0.001	0.001
1950124	Malus	domestica	Borkh.	Red Rome	2x	Culinary/Dessert apple				Sport	Rome Beauty							-5	0.469	0.231	0.3	-5	0.364	0.17	0.161	0.305	-5	0.001	0	0.001	0	0	0	0	0.001	0.001	0.001	0.001	0	0	0	0.988	0.001	0	0	0	0	0.001	0.001
1950127	Malus	domestica	Borkh.	Atlas	2x	Culinary/Dessert apple	1898	CAN	USA/Canada									-4	0.462	0.322	0.217	-4	0.465	0.253	0.03	0.252	-4	0.072	0.007	0.218	0.013	0.002	0.002	0.002	0.002	0.045	0.001	0.2	0.002	0.002	0.002	0.008	0.002	0.02	0.001	0.103	0.02	0.01	0.206
1950129	Malus	domestica	Borkh.	Glengyle Red	2x	Culinary/Dessert apple				Sport	Rome Beauty							-3	0.47	0.207	0.324	-3	0.339	0.144	0.189	0.329	-3	0.001	0	0.001	0	0.001	0.001	0	0.001	0.001	0.001	0.001	0	0	0	0.987	0	0	0	0	0.001	0.001	0.001
1950130	Malus	domestica	Borkh.	Khoroshavka alaya	2x	Culinary/Dessert apple	1892	RUS	Eastern Europe									-3	0.851	0.082	0.067	-3	0.42	0.024	0.009	0.546	-3	0.245	0.001	0.152	0.422	0.001	0.003	0.002	0.001	0.001	0.001	0.005	0.001	0.001	0.002	0.007	0.001	0.001	0.001	0.141	0.001	0.001	0.002
1950131	Malus	domestica	Borkh.	Double Red Rome Beauty	2x	Culinary/Dessert apple				Sport	Rome Beauty							-3	0.451	0.249	0.3	-3	0.367	0.189	0.161	0.283	-3	0.001	0	0	0	0	0	0	0	0.001	0.001	0.001	0	0	0	0.988	0	0.001	0.001	0	0	0.001	0.001
1950132	Malus	domestica	Borkh.	Carnet	2x	Culinary/Dessert apple												-2	0.578	0.096	0.326	-2	0.631	0.038	0.04	0.291	-2	0.023	0.039	0.002	0.004	0.001	0.002	0.004	0.001	0.001	0.007	0.523	0.047	0.023	0.01	0.001	0.004	0.004	0.001	0.227	0.002	0.005	0.006
1950135	Malus	domestica	Borkh.	Maren Nis		Culinary/Dessert apple												-2	0.651	0.178	0.171	-2	0.209	0.114	0.06	0.617	-2	0.043	0.011	0.009	0.245	0.014	0.023	0.004	0.001	0.003	0.002	0.002	0.004	0.004	0.003	0.157	0.002	0.007	0.003	0.063	0.044	0.297	0.002
1950139	Malus	domestica	Borkh.	Kendall	2x	Culinary/Dessert apple	1912	USA	USA/Canada			0	0	0	0	0.25	0	-2	0.647	0.126	0.228	-2	0.792	0.041	0.008	0.159	-2	0.319	0.001	0.001	0.004	0.001	0.001	0.001	0.001	0.001	0.001	0.644	0.001	0	0.002	0.001	0	0.002	0.001	0.006	0.003	0.003	0.001
1950140	Malus	domestica	Borkh.	Blaxtayman	3x	Culinary/Dessert apple				Sport	Stayman's Winesap							-5	0.246	0.069	0.685	-5	0.268	0.039	0.468	0.225	-5	0.005	0.002	0.007	0.003	0.002	0.001	0.003	0.009	0.002	0.005	0.001	0.668	0.003	0.004	0.002	0.002	0.003	0.018	0.195	0.004	0.003	0.001
1950141	Malus	domestica	Borkh.	Dark Red Staymared	3x	Culinary/Dessert apple				Sport	Stayman's Winesap							-5	0.251	0.042	0.707	-5	0.278	0.025	0.486	0.211	-5	0.004	0.002	0.004	0.002	0.003	0.001	0.002	0.016	0.002	0.004	0.001	0.675	0.002	0.004	0.001	0.001	0.001	0.006	0.149	0.005	0.003	0.002
1950144	Malus	domestica	Borkh.	Red Statesman	2x	Culinary/Dessert apple	1914	NZL	Australasia									-2	0.425	0.253	0.322	-2	0.065	0.195	0.242	0.498	-2	0.187	0.155	0.004	0.012	0.002	0.004	0.005	0.022	0.127	0.002	0.002	0.019	0.007	0.001	0.033	0.184	0.007	0.002	0.005	0.151	0.023	0.001
1950145	Malus	domestica	Borkh.	Lundbytorp	2x	Culinary/Dessert apple	1913	DNK	Western Europe									-7	0.668	0.237	0.095	-7	0.067	0.178	0.069	0.686	-7	0.126	0.037	0.006	0.054	0.002	0.001	0.076	0.003	0.007	0.001	0.001	0.002	0.001	0.002	0.004	0.001	0.009	0.006	0.433	0.006	0.172	0.006
1950146	Malus	domestica	Borkh.	Macwood	2x	Culinary/Dessert apple	1936	CAN	USA/Canada			0	0	0	0	0.25	0	-2	0.402	0.045	0.553	-2	0.703	0.012	0.257	0.028	-2	0.005	0.004	0.006	0.002	0.003	0.001	0.004	0.054	0.001	0.049	0.609	0.005	0.094	0.001	0.002	0.031	0.001	0.014	0.001	0.001	0.101	0.004
1950149	Malus	domestica	Borkh.	Sweet Delicious	2x	Culinary/Dessert apple	1911	USA	USA/Canada			0	0.25	0	0	0	0	-2	0.168	0.108	0.724	-2	0.561	0.048	0.364	0.028	-2	0.002	0.001	0.021	0.001	0.004	0.005	0.001	0.002	0.003	0.001	0.005	0.604	0.003	0.005	0.266	0.002	0.007	0.001	0.001	0.001	0.003	0.044
1950150	Malus	domestica	Borkh.	Bancroft	2x	Culinary/Dessert apple	1930	CAN	USA/Canada			0	0	0	0	0.25	0	0	0.511	0.105	0.384	0	0.612	0.042	0.127	0.219	0	0.002	0.002	0.001	0.023	0.004	0.002	0.021	0.002	0.002	0.2	0.539	0.014	0.009	0.001	0.003	0.13	0.002	0.002	0.002	0.001	0.002	0.005
1950151	Malus	domestica	Borkh.	Double Red Northern Spy	2x	Culinary/Dessert apple				Sport	Northern Spy							-3	0.486	0.096	0.417	-3	0.204	0.055	0.27	0.47	-3	0.001	0	0	0	0	0	0	0	0	0.991	0	0	0	0	0	0	0	0	0	0	0	0
1950152	Malus	domestica	Borkh.	Alfred Jolibois	2x	Culinary/Dessert apple	1948	FRA	Western Europe									-2	0.678	0.162	0.16	-2	0.058	0.094	0.124	0.725	-2	0.041	0.024	0.002	0.202	0.016	0.006	0.015	0.001	0.002	0.073	0.001	0.003	0.021	0.003	0.122	0.062	0.034	0.001	0.006	0.006	0.015	0.003
1950153	Malus	domestica	Borkh.	Gros-Hopital	3x	Culinary/Dessert apple	1864	FRA	Western Europe									-11	0.55	0.139	0.311	-11	0.034	0.071	0.278	0.617	-11	0.022	0.514	0.002	0.022	0.002	0.005	0.002	0.003	0.022	0.006	0.002	0.002	0.032	0.001	0.001	0.028	0.002	0.002	0.009	0.302	0.005	0.002
1950154	Malus	domestica	Borkh.	Blandurette	2x	Culinary/Dessert apple		FRA	Western Europe									-3	0.744	0.066	0.191	-3	0.358	0.024	0.017	0.602	-3	0.355	0.001	0.053	0.003	0.001	0.001	0.002	0.001	0.001	0.023	0.006	0.08	0.002	0.002	0.002	0.001	0.001	0.002	0.002	0.446	0.005	0.001
1950155	Malus	domestica	Borkh.	Cabusse	2x	Culinary/Dessert apple		FRA	Western Europe									-4	0.236	0.148	0.616	-4	0.119	0.094	0.512	0.275	-4	0.004	0.002	0.006	0.001	0.003	0.001	0.001	0.002	0.002	0.011	0.017	0.005	0.461	0.002	0.002	0.003	0.002	0.003	0.001	0.146	0.009	0.002
1950158	Malus	domestica	Borkh.	Feuillemorte	2x	Culinary/Dessert apple	1948	FRA	Western Europe									-6	0.576	0.202	0.222	-6	0.078	0.146	0.173	0.603	-6	0.014	0.266	0.004	0.001	0.002	0.05	0.001	0.003	0.003	0.001	0.003	0.001	0.003	0.004	0.003	0.002	0.003	0.005	0.005	0.17	0.007	0.004
1950160	Malus	domestica	Borkh.	Fleuritard Rouge	2x	Culinary/Dessert apple		FRA	Western Europe									-2	0.696	0.149	0.155	-2	0.139	0.093	0.061	0.706	-2	0.005	0.277	0.001	0.004	0.006	0.003	0.001	0	0.003	0.002	0.003	0.001	0.002	0.006	0.002	0.002	0.004	0.001	0.007	0.384	0.001	0.001
1950161	Malus	domestica	Borkh.	Franc-Bon-Pommier (Moselle)		Culinary/Dessert apple												-3	0.597	0.075	0.329	-3	0.138	0.033	0.216	0.614	-3	0.002	0.964	0.001	0.001	0.001	0.003	0.001	0.001	0.001	0.001	0.002	0.002	0.001	0.001	0.001	0.001	0.005	0.001	0.001	0.002	0.004	0.001
1950163	Malus	domestica	Borkh.	Frankettu	2x	Culinary/Dessert apple		FRA	Western Europe									-1	0.76	0.09	0.15	-1	0.238	0.038	0.047	0.677	-1	0.253	0.013	0.003	0.001	0.004	0.077	0.001	0.001	0.001	0.003	0.005	0.002	0.001	0.002	0.002	0.002	0.002	0.001	0.002	0.144	0.001	0.001
1950165	Malus	domestica	Borkh.	unknown	2x	Culinary/Dessert apple												-5	0.633	0.139	0.228	-5	0.532	0.058	0.027	0.383	-5	0.436	0.039	0.257	0.001	0.001	0.036	0.001	0.001	0.001	0.001	0.018	0.004	0.001	0.008	0.001	0.002	0.008	0.001	0.003	0.003	0.001	0.06
1950167	Malus	domestica	Borkh.	Jolyne		Culinary/Dessert apple												-1	0.531	0.233	0.237	-1	0.018	0.137	0.229	0.616	-1	0.006	0.002	0.001	0.135	0.166	0.041	0.151	0.003	0.004	0.182	0.001	0.003	0.207	0.01	0.001	0.019	0.022	0.002	0.018	0.003	0.001	0.001
1950172	Malus	domestica	Borkh.	Pomme de Fer	2x	Culinary/Dessert apple												-11	0.569	0.167	0.264	-11	0.115	0.105	0.205	0.575	-11	0.802	0.002	0.001	0.002	0.003	0.009	0.005	0.028	0.004	0.001	0.001	0.006	0.017	0.007	0.002	0.085	0.005	0.003	0.001	0.003	0.003	0.002
1950174	Malus	domestica	Borkh.	Rabaleyze	2x	Culinary/Dessert apple												-1	0.606	0.233	0.161	-1	0.048	0.171	0.127	0.654	-1	0.008	0.007	0.001	0.005	0.098	0.003	0.041	0.004	0.093	0.004	0.003	0.017	0.004	0.02	0.007	0.002	0.007	0.001	0.034	0.319	0.003	0.001
1950175	Malus	domestica	Borkh.	Reale d'Entraygues	2x	Culinary/Dessert apple	1947	FRA	Western Europe									-2	0.571	0.097	0.332	-2	0.078	0.04	0.228	0.653	-2	0.016	0.006	0.003	0.039	0.008	0.016	0.002	0.001	0.001	0.045	0.002	0.004	0.407	0.001	0.003	0.018	0.149	0.002	0.029	0.01	0.001	0.001
1950178	Malus	domestica	Borkh.	Rose Rouge	2x	Culinary/Dessert apple												-2	0.653	0.107	0.239	-2	0.292	0.051	0.095	0.562	-2	0.685	0.002	0.007	0.001	0.001	0.001	0.004	0.004	0.002	0.001	0.002	0.004	0.002	0.001	0.003	0.001	0.018	0.003	0.001	0.245	0.002	0.001
1950179	Malus	domestica	Borkh.	Vincent	2x	Culinary/Dessert apple	1947	FRA	Western Europe									-6	0.554	0.221	0.225	-6	0.206	0.166	0.094	0.534	-6	0.06	0.007	0.004	0.01	0.005	0.006	0.014	0.001	0.01	0.017	0.028	0.038	0.024	0.055	0.002	0.093	0.052	0.041	0.014	0.433	0.009	0.038
1950182	Malus	domestica	Borkh.	Newtown Spitzenburg	2x	Culinary/Dessert apple	1817	USA	USA/Canada									-3	0.653	0.046	0.301	-3	0.052	0.023	0.2	0.725	-3	0.005	0.001	0.001	0.014	0.001	0.001	0.005	0.001	0.001	0.012	0.001	0.012	0.231	0.001	0.004	0.001	0.001	0.007	0.001	0.205	0.081	0.001
1950186	Malus	domestica	Borkh.	Summer Rose	2x	Culinary/Dessert apple	1806	USA	USA/Canada									-4	0.449	0.19	0.361	-4	0.266	0.13	0.223	0.381	-4	0.162	0.082	0.168	0.002	0.003	0.002	0.006	0.005	0.009	0.021	0.003	0.002	0.011	0.002	0.178	0.005	0.024	0.035	0.007	0.013	0.142	0.008
1950191	Malus	domestica	Borkh.	Fall Harvey	2x	Culinary/Dessert apple	1838	USA	USA/Canada									-3	0.399	0.17	0.432	-3	0.281	0.1	0.312	0.307	-3	0.002	0.003	0.005	0.003	0.016	0.002	0.247	0.016	0.002	0.157	0.099	0.003	0.008	0.03	0.154	0.001	0.002	0.001	0.001	0.005	0.023	0.013
1950229	Malus	domestica	Borkh.	American Golden Russet	2x	Culinary/Dessert apple	1775	USA	USA/Canada									-7	0.401	0.234	0.365	-7	0.036	0.169	0.311	0.484	-7	0.007	0.002	0.004	0.002	0.051	0.077	0.147	0.002	0.009	0.024	0.002	0.002	0.315	0.001	0.079	0.073	0.003	0.029	0.002	0.001	0.036	0.035
1950285	Malus	domestica	Borkh.	Puffin	3x	Culinary/Dessert apple	1883	GBR	Western Europe									-10	0.438	0.347	0.215	-10	0.304	0.275	0.089	0.332	-10	0.003	0.078	0.069	0.003	0.002	0.191	0.296	0.008	0.005	0.004	0.123	0.002	0.001	0.052	0.015	0.003	0.013	0.005	0.004	0.006	0.091	0.004
1950286	Malus	domestica	Borkh.	Nottingham Pippin	2x	Culinary/Dessert apple	1815	GBR	Western Europe									-2	0.584	0.218	0.198	-2	0.02	0.134	0.189	0.658	-2	0.002	0.001	0	0.003	0.003	0.013	0.057	0.001	0.002	0.002	0.001	0.001	0.048	0.001	0.021	0.248	0.002	0.001	0.008	0.002	0.002	0.001
1950289	Malus	domestica	Borkh.	Woodford	2x	Culinary/Dessert apple	1900	GBR	Western Europe									-3	0.625	0.303	0.072	-3	0.044	0.235	0.05	0.67	-3	0.002	0.001	0.004	0.053	0.002	0.034	0.807	0.001	0.02	0.008	0.002	0.001	0.001	0.003	0.008	0.014	0.019	0.001	0.001	0.001	0.001	0.001
1950297	Malus	domestica	Borkh.	Huntingdon Codlin	3x	Culinary/Dessert apple	1883	GBR	Western Europe									-2	0.544	0.395	0.061	-2	0.122	0.326	0.029	0.524	-2	0.007	0.013	0.001	0.026	0.002	0.001	0.004	0.001	0.217	0.004	0.097	0.001	0.002	0.224	0.016	0.003	0.002	0.001	0.005	0.31	0.046	0.008
1950299	Malus	domestica	Borkh.	Brenchley Pippin	2x	Culinary/Dessert apple	1884	GBR	Western Europe									-1	0.356	0.146	0.498	-1	0.026	0.08	0.448	0.446	-1	0.002	0.005	0.002	0.001	0.028	0.002	0.002	0.076	0.002	0.002	0.001	0.003	0.219	0.004	0.161	0.002	0.001	0.004	0.004	0.002	0.138	0.004
1950305	Malus	domestica	Borkh.	Saint Lawrence	2x	Culinary/Dessert apple	1835	CAN	USA/Canada									-5	0.686	0.133	0.181	-5	0.225	0.07	0.093	0.612	-5	0.155	0.001	0.064	0.153	0.011	0.001	0.149	0.002	0.003	0.007	0.014	0.001	0.045	0.008	0.008	0.008	0.003	0.004	0.04	0.001	0.016	0.029
1951003	Malus	domestica	Borkh.	Sheep's Nose (3)	2x	Culinary/Dessert apple												-6	0.159	0.218	0.623	-6	0.079	0.155	0.536	0.23	-6	0.003	0.013	0.001	0.001	0.005	0.004	0.005	0.004	0.004	0.002	0.003	0.045	0.523	0.003	0.016	0.001	0.005	0.236	0.001	0.002	0.004	0.002
1951004	Malus	domestica	Borkh.	Red Musk	2x	Culinary/Dessert apple		GBR	Western Europe									-9	0.593	0.237	0.17	-9	0.25	0.17	0.059	0.521	-9	0.004	0.003	0.009	0.004	0.003	0.001	0.171	0.001	0.005	0.002	0.01	0.002	0.001	0.089	0.006	0.001	0.082	0.003	0.002	0.091	0.48	0.004
1951005	Malus	domestica	Borkh.	Scarlet Nonpareil	2x	Culinary/Dessert apple	1773	GBR	Western Europe									-4	0.153	0.56	0.287	-4	0.014	0.484	0.256	0.246	-4	0.016	0.004	0.001	0.001	0.002	0.003	0.002	0.002	0.343	0.001	0.001	0.001	0.025	0.002	0.002	0.566	0.004	0.003	0.004	0.002	0.004	0.001
1951009	Malus	domestica	Borkh.	Double-Red Baldwin	3x	Culinary/Dessert apple				Sport	Baldwin							-6	0.312	0.208	0.481	-6	0.039	0.114	0.387	0.459	-6	0.013	0.005	0.002	0.002	0.002	0.001	0.003	0.001	0.004	0.007	0.001	0.005	0.548	0.01	0.002	0.002	0.013	0.052	0.016	0.028	0.005	0.018
1951017	Malus	domestica	Borkh.	Crimson Beauty (2)	2x	Culinary/Dessert apple	1866	CAN	USA/Canada									-3	0.739	0.113	0.149	-3	0.433	0.044	0.016	0.507	-3	0.008	0.001	0.269	0.057	0.055	0.02	0.24	0.001	0.001	0.004	0.076	0.001	0.002	0.001	0.003	0.001	0.001	0.001	0.104	0.004	0.001	0.001
1951021	Malus	domestica	Borkh.	Henry Clay	2x	Culinary/Dessert apple	1890	USA	USA/Canada									-2	0.511	0.115	0.374	-2	0.614	0.048	0.154	0.184	-2	0.017	0.003	0.541	0.214	0.001	0.002	0.002	0.027	0.001	0.015	0.003	0.002	0.001	0.01	0.03	0.001	0.001	0.001	0.001	0.002	0.029	0.001
1951023	Malus	domestica	Borkh.	Jongrimes	2x	Culinary/Dessert apple	1925	USA	USA/Canada									-2	0.352	0.098	0.55	-2	0.449	0.042	0.34	0.169	-2	0.004	0.088	0.408	0.001	0.004	0.048	0.002	0.091	0.001	0.001	0.022	0.002	0.005	0.016	0.01	0.008	0.002	0.001	0.001	0.002	0.001	0.002
1951024	Malus	domestica	Borkh.	Minnehaha	2x	Culinary/Dessert apple	1914	USA	USA/Canada									-3	0.384	0.212	0.405	-3	0.632	0.146	0.126	0.097	-3	0.004	0.002	0.536	0.003	0.002	0.002	0.009	0.001	0.003	0.002	0.006	0.09	0.002	0.001	0.002	0.002	0.001	0.046	0.001	0.004	0.01	0.002
1951025	Malus	domestica	Borkh.	Redgold	2x	Culinary/Dessert apple	1936	USA	USA/Canada			0	0	0.25	0	0	0	-5	0.029	0.074	0.897	-5	0.294	0.039	0.654	0.014	-5	0.001	0.001	0.001	0.001	0.001	0.002	0.001	0.227	0.016	0.012	0.002	0.594	0.005	0.003	0.001	0.001	0.001	0.005	0.001	0.001	0.002	0.003
1951032	Malus	domestica	Borkh.	Spiza	2x	Culinary/Dessert apple	1916	CAN	USA/Canada									-1	0.394	0.195	0.411	-1	0.459	0.123	0.181	0.237	-1	0.001	0.001	0.545	0.001	0.001	0.001	0.001	0.001	0.001	0.433	0.001	0.001	0.001	0.001	0.001	0.001	0.001	0.003	0.001	0.001	0.001	0.001
1951034	Malus	domestica	Borkh.	Starking	2x	Culinary/Dessert apple				Sport	Delicious	0	0.5	0	0	0	0	-1	0.065	0.023	0.912	-1	0.44	0.012	0.519	0.029	-1	0.001	0.001	0	0	0	0.001	0	0.001	0	0.001	0	0.989	0	0	0	0	0	0	0	0	0	0
1951039	Malus	domestica	Borkh.	Webster	2x	Culinary/Dessert apple	1912	USA	USA/Canada									-5	0.151	0.309	0.54	-5	0.373	0.254	0.321	0.051	-5	0.119	0.02	0.159	0.056	0.003	0.005	0.002	0.005	0.059	0.005	0.022	0.101	0.002	0.003	0.005	0.008	0.007	0.388	0.003	0.006	0.001	0.003
1951040	Malus	domestica	Borkh.	York-a-Red	2x	Culinary/Dessert apple	1931	USA	USA/Canada									-3	0.284	0.093	0.623	-3	0.42	0.043	0.377	0.16	-3	0.011	0.001	0.01	0.002	0.001	0.002	0.008	0.001	0.003	0.004	0.17	0.26	0.326	0.005	0.002	0.002	0.008	0.006	0.001	0.006	0.002	0.004
1951044	Malus	domestica	Borkh.	Payette	3x	Culinary/Dessert apple	1936	USA	USA/Canada									-6	0.522	0.097	0.382	-6	0.076	0.048	0.31	0.565	-6	0.004	0.002	0.007	0.062	0.003	0.003	0.032	0.052	0.003	0.277	0.002	0.041	0.005	0.004	0.021	0.016	0.002	0.026	0.225	0.19	0.01	0.001
1951045	Malus	domestica	Borkh.	Idagold	2x	Culinary/Dessert apple	1939	USA	USA/Canada									-3	0.441	0.289	0.27	-3	0.198	0.246	0.133	0.423	-3	0.005	0.001	0.151	0.017	0.049	0.003	0.002	0.001	0.038	0.245	0.003	0.001	0.018	0.001	0.003	0.013	0.011	0.047	0.087	0.027	0.003	0.003
1951046	Malus	domestica	Borkh.	Idajon	2x	Culinary/Dessert apple	1936	USA	USA/Canada			0	0	0	0.25	0	0	-2	0.179	0.272	0.549	-2	0.268	0.234	0.402	0.096	-2	0.087	0.001	0.04	0.011	0.006	0.002	0.002	0.002	0.003	0.033	0.006	0.003	0.004	0.003	0.005	0.001	0.002	0.429	0.01	0.027	0.001	0.002
1951047	Malus	domestica	Borkh.	Graue Herbstrenette	3x	Culinary/Dessert apple	1670	GBR	Western Europe									-5	0.627	0.113	0.26	-5	0.073	0.058	0.2	0.668	-5	0.151	0.015	0.002	0.012	0.014	0.002	0.002	0.023	0.007	0.002	0.006	0.002	0.002	0.036	0.003	0.017	0.003	0.004	0.002	0.654	0.021	0.003
1951048	Malus	domestica	Borkh.	Neue Goldparmane	2x	Culinary/Dessert apple	1905	DEU	Western Europe									-6	0.341	0.304	0.355	-6	0.019	0.234	0.319	0.428	-6	0.003	0.332	0.001	0.002	0.116	0.005	0.004	0.001	0.005	0.001	0.001	0.001	0.002	0.012	0.001	0.288	0.002	0.002	0.011	0.002	0.001	0.005
1951049	Malus	domestica	Borkh.	Ernst Bosch	2x	Culinary/Dessert apple	1908	DEU	Western Europe									-1	0.581	0.162	0.257	-1	0.075	0.095	0.196	0.634	-1	0.009	0.071	0.001	0.003	0.002	0.002	0.116	0.01	0.003	0.001	0.001	0.003	0.002	0.21	0.178	0.001	0.002	0.002	0.012	0.011	0.013	0.031
1951050	Malus	domestica	Borkh.	Schmidtbergers Rote Reinette	2x	Culinary/Dessert apple	1832	AUT	Western Europe									-2	0.578	0.272	0.15	-2	0.12	0.218	0.08	0.582	-2	0.189	0.012	0.001	0.201	0.012	0.029	0.004	0.001	0.027	0.002	0.003	0.006	0.088	0.003	0.003	0.004	0.002	0.001	0.002	0.014	0.024	0.011
1951054	Malus	domestica	Borkh.	Rheinischer Krummstiel	2x	Culinary/Dessert apple	1821	DEU	Western Europe									-1	0.498	0.063	0.439	-1	0.216	0.028	0.284	0.473	-1	0.022	0.288	0.023	0.068	0.001	0.004	0.015	0.005	0.002	0.16	0.002	0.021	0.001	0.001	0.016	0.001	0.005	0.004	0.009	0.005	0.012	0.001
1951055	Malus	domestica	Borkh.	Zabergau Renette	3x	Culinary/Dessert apple	1885	DEU	Western Europe									-7	0.273	0.283	0.444	-7	0.057	0.226	0.376	0.342	-7	0.002	0.197	0.001	0.001	0.001	0.002	0.002	0.001	0.002	0.001	0.002	0.001	0.001	0.002	0.001	0.759	0.006	0.001	0.002	0.001	0.002	0.002
1951056	Malus	domestica	Borkh.	Biesterfelder Renette	2x	Culinary/Dessert apple	1905	DEU	Western Europe									-8	0.476	0.102	0.422	-8	0.4	0.059	0.192	0.349	-8	0.258	0.084	0.21	0.02	0.003	0.004	0.001	0.002	0.001	0.002	0.006	0.011	0.001	0.002	0.004	0.274	0.002	0.052	0.009	0.007	0.04	0.001
1951058	Malus	domestica	Borkh.	Schoner aus Herrnhut	2x	Culinary/Dessert apple	1885	DEU	Western Europe									-5	0.612	0.343	0.045	-5	0.172	0.281	0.017	0.531	-5	0.321	0.002	0.007	0.285	0.014	0.002	0.002	0.001	0.147	0.02	0.002	0.001	0.001	0.001	0.002	0.004	0.005	0.004	0.158	0.002	0.006	0.004
1951060	Malus	domestica	Borkh.	Minjon	2x	Culinary/Dessert apple	1923	USA	USA/Canada			0	0	0	0.25	0	0	-3	0.385	0.231	0.384	-3	0.443	0.171	0.188	0.199	-3	0.037	0.002	0.6	0.004	0.004	0.001	0.006	0.007	0.004	0.016	0.002	0.002	0.001	0.012	0.005	0.004	0.003	0.003	0.071	0.014	0.004	0.002
1951061	Malus	domestica	Borkh.	Fireside	2x	Culinary/Dessert apple	1917	USA	USA/Canada									-1	0.364	0.183	0.453	-1	0.7	0.103	0.116	0.081	-1	0.019	0.002	0.648	0.043	0.002	0.003	0.001	0.001	0.002	0.015	0.004	0.002	0.001	0.001	0.132	0.006	0.007	0.087	0.006	0.002	0.003	0.001
1951062	Malus	domestica	Borkh.	Prairie Spy	2x	Culinary/Dessert apple	1914	USA	USA/Canada									-1	0.277	0.225	0.498	-1	0.592	0.146	0.209	0.053	-1	0.008	0.002	0.597	0.006	0.002	0.004	0.002	0.006	0.001	0.002	0.003	0.002	0.001	0.002	0.004	0.002	0.046	0.208	0.004	0.001	0.04	0.002
1951063	Malus	domestica	Borkh.	Lakeland	2x	Culinary/Dessert apple	1927	USA	USA/Canada									-3	0.425	0.153	0.422	-3	0.433	0.091	0.195	0.281	-3	0.003	0.001	0.622	0.002	0.002	0.001	0.003	0.001	0.001	0.016	0.002	0.004	0.048	0.003	0.001	0.003	0.001	0.005	0.003	0.001	0.004	0.003
1951065	Malus	domestica	Borkh.	Redwell	2x	Culinary/Dessert apple	1911	USA	USA/Canada									-7	0.31	0.125	0.565	-7	0.506	0.058	0.315	0.121	-7	0.277	0.001	0.309	0.001	0.002	0.002	0.008	0.028	0.002	0.001	0.007	0.225	0.001	0.001	0.001	0.001	0.002	0.097	0.002	0.001	0.004	0.002
1951066	Malus	domestica	Borkh.	Victory (2)	2x	Culinary/Dessert apple	1918	USA	USA/Canada			0	0	0	0	0.25	0	-8	0.517	0.152	0.331	-8	0.821	0.05	0.016	0.112	-8	0.001	0.001	0.432	0.002	0.003	0.003	0.036	0.001	0.001	0.003	0.478	0.004	0.007	0.002	0.001	0.003	0.001	0.003	0.005	0.003	0.002	0.002
1951067	Malus	domestica	Borkh.	Oriole	2x	Culinary/Dessert apple	1914	USA	USA/Canada									-2	0.271	0.259	0.469	-2	0.568	0.195	0.195	0.041	-2	0.011	0.001	0.571	0.003	0.003	0.002	0.003	0.001	0.002	0.001	0.023	0.003	0.006	0.002	0.003	0.001	0.002	0.006	0.004	0.001	0.002	0.003
1951102	Malus	domestica	Borkh.	Northern Spy	2x	Culinary/Dessert apple	1800	USA	USA/Canada	Normal	Northern Spy							-4	0.499	0.118	0.383	-4	0.219	0.065	0.237	0.479	-4	0.001	0	0	0	0	0	0	0	0	0.99	0	0	0	0	0	0	0	0	0.001	0	0.001	0
1951103	Malus	domestica	Borkh.	Winesap	3x	Culinary/Dessert apple	1817	USA	USA/Canada	Normal	Winesap							-6	0.227	0.06	0.713	-6	0.283	0.036	0.492	0.19	-6	0.004	0.002	0.003	0.003	0.002	0.002	0.003	0.006	0.002	0.005	0.001	0.672	0.004	0.004	0.001	0.001	0.002	0.003	0.077	0.002	0.019	0.001
1951146	Malus	domestica	Borkh.	Monroe	2x	Culinary/Dessert apple	1910	USA	USA/Canada			0	0	0	0.25	0	0	-2	0.136	0.479	0.386	-2	0.311	0.432	0.218	0.039	-2	0.004	0	0.002	0.002	0.003	0.001	0.001	0.001	0.208	0.002	0.003	0.001	0.001	0.001	0.328	0.001	0.001	0.429	0.003	0.001	0.001	0.002
1951148	Malus	domestica	Borkh.	Admiral	2x	Culinary/Dessert apple	1921	GBR	Western Europe									-3	0.113	0.385	0.503	-3	0.149	0.348	0.408	0.095	-3	0.048	0.003	0.001	0.006	0.013	0.002	0.021	0.002	0.012	0.002	0.003	0.002	0.055	0.006	0.004	0.003	0.002	0.489	0.011	0.004	0.004	0.015
1951162	Malus	domestica	Borkh.	Adamsapfel Ostpreussischer	2x	Culinary/Dessert apple		DEU	Western Europe									-7	0.599	0.205	0.196	-7	0.269	0.151	0.089	0.491	-7	0.17	0.079	0.011	0.023	0.122	0.001	0.002	0.002	0.003	0.003	0.015	0.002	0.001	0.002	0.002	0.001	0.003	0.186	0.316	0.012	0.034	0.002
1951164	Malus	domestica	Borkh.	Altlander Rosenapfel	2x	Culinary/Dessert apple	1850	DEU	Western Europe									-4	0.612	0.177	0.211	-4	0.239	0.108	0.074	0.578	-4	0.027	0.014	0.138	0.291	0.013	0.002	0.022	0.001	0.003	0.002	0.001	0.017	0.002	0.033	0.022	0.001	0.001	0.014	0.023	0.034	0.299	0.019
1951165	Malus	domestica	Borkh.	Brettacher Samling	3x	Culinary/Dessert apple	1900	DEU	Western Europe									-7	0.556	0.106	0.338	-7	0.177	0.049	0.236	0.538	-7	0.28	0.022	0.006	0.005	0.003	0.008	0.002	0.038	0.001	0.002	0.01	0.002	0.066	0.011	0.006	0.008	0.003	0.005	0.007	0.275	0.002	0.196
1951166	Malus	domestica	Borkh.	Edelborsdorfer	2x	Culinary/Dessert apple	1550	DEU	Western Europe									-4	0.494	0.176	0.33	-4	0.279	0.108	0.143	0.47	-4	0.005	0.002	0.077	0.214	0.002	0.005	0.002	0.001	0.001	0.004	0.02	0.111	0.003	0.004	0.002	0.008	0.248	0.002	0.003	0.251	0.014	0.002
1951167	Malus	domestica	Borkh.	Gelber Munsterlander Borsdorfer	2x	Culinary/Dessert apple		DEU	Western Europe									-4	0.638	0.136	0.226	-4	0.351	0.074	0.038	0.537	-4	0.009	0.173	0.004	0.34	0.001	0.053	0.006	0.001	0.004	0.003	0.208	0.004	0.003	0.003	0.002	0.015	0.001	0.002	0.002	0.045	0.036	0.003
1951168	Malus	domestica	Borkh.	Roter Munsterlander Borsdorfer	3x	Culinary/Dessert apple	1948	DEU	Western Europe									-6	0.664	0.077	0.259	-6	0.191	0.038	0.114	0.657	-6	0.007	0.021	0.021	0.26	0.001	0.012	0.014	0.002	0.002	0.092	0.005	0.064	0.008	0.01	0.003	0.015	0.002	0.001	0.002	0.397	0.032	0.003
1951170	Malus	domestica	Borkh.	unknown	2x	Culinary/Dessert apple												-3	0.547	0.037	0.416	-3	0.374	0.017	0.198	0.411	-3	0.413	0.028	0.011	0.002	0.002	0.002	0.001	0.036	0.001	0.196	0.095	0.021	0.009	0.002	0.007	0.001	0.003	0.008	0.04	0.058	0.002	0.045
1951172	Malus	domestica	Borkh.	Schoner aus External	2x	Culinary/Dessert apple												-5	0.562	0.098	0.34	-5	0.208	0.041	0.228	0.523	-5	0.236	0.04	0.02	0.085	0.007	0.005	0.007	0.002	0.003	0.003	0.003	0.017	0.008	0.001	0.004	0.192	0.001	0.007	0.028	0.073	0.022	0.003
1951175	Malus	domestica	Borkh.	Gewurzluiken	2x	Culinary/Dessert apple	1885	DEU	Western Europe									-2	0.822	0.128	0.05	-2	0.03	0.069	0.027	0.874	-2	0.204	0.001	0.001	0.074	0.079	0.005	0.009	0.001	0.006	0.005	0.001	0.002	0.008	0.003	0.006	0.008	0.001	0.001	0.022	0.408	0.003	0.003
1951176	Malus	domestica	Borkh.	Geheimrat Breuhahn	2x	Culinary/Dessert apple	1895	DEU	Western Europe									-3	0.417	0.144	0.439	-3	0.255	0.082	0.269	0.394	-3	0.004	0.11	0.002	0.001	0.003	0.001	0.003	0.002	0.002	0.482	0.001	0.002	0.001	0.003	0.324	0.001	0.003	0.003	0.003	0.005	0.034	0.001
1951178	Malus	domestica	Borkh.	Gruner Calviner	2x	Culinary/Dessert apple												-3	0.654	0.187	0.159	-3	0.079	0.125	0.106	0.691	-3	0.009	0.011	0.003	0.16	0.004	0.001	0.017	0.001	0.002	0.003	0.001	0.001	0.002	0.001	0.211	0.001	0.002	0.003	0.168	0.058	0.327	0.007
1951179	Malus	domestica	Borkh.	Gustavs Dauerapfel		Culinary/Dessert apple												-3	0.639	0.263	0.098	-3	0.168	0.196	0.033	0.603	-3	0.162	0.073	0.008	0.393	0.009	0.004	0.001	0.001	0.045	0.01	0.002	0.011	0.003	0.077	0.002	0.009	0.005	0.004	0.122	0.022	0.013	0.006
1951181	Malus	domestica	Borkh.	Horneburger Pfannkuchen	3x	Culinary/Dessert apple	1875	DEU	Western Europe									-7	0.545	0.106	0.349	-7	0.197	0.052	0.237	0.515	-7	0.042	0.091	0.013	0.259	0.003	0.002	0.244	0.007	0.001	0.001	0.003	0.024	0.002	0.014	0.098	0.003	0.003	0.032	0.011	0.021	0.004	0.002
1951184	Malus	domestica	Borkh.	Rosa del Caldaro	2x	Culinary/Dessert apple	1889	ITA	Western Europe									-4	0.642	0.254	0.103	-4	0.456	0.146	0.011	0.387	-4	0.433	0.002	0.023	0.003	0.002	0.229	0.001	0.001	0.001	0.001	0.034	0.005	0.001	0.176	0.046	0.002	0.012	0.001	0.002	0.005	0.003	0.002
1951186	Malus	domestica	Borkh.	Kronprinz Rudolf	2x	Culinary/Dessert apple	1863	AUT	Western Europe									-3	0.65	0.163	0.186	-3	0.393	0.088	0.032	0.487	-3	0.687	0.004	0.011	0.006	0.001	0.002	0.001	0.002	0.002	0.006	0.006	0.002	0.001	0.001	0.002	0.004	0.135	0.002	0.034	0.001	0.08	0.001
1951187	Malus	domestica	Borkh.	Krugers Dickstiel	2x	Culinary/Dessert apple	1850	DEU	Western Europe									0	0.677	0.23	0.093	0	0.181	0.154	0.029	0.636	0	0.009	0.025	0.006	0.027	0.05	0.123	0.458	0.002	0.004	0.001	0.027	0.003	0.001	0.008	0.044	0.008	0.001	0.001	0.002	0.175	0.001	0.017
1951188	Malus	domestica	Borkh.	Luxemburger Renette	3x	Culinary/Dessert apple	1856	LUX	Western Europe									-7	0.637	0.172	0.191	-7	0.221	0.102	0.106	0.571	-7	0.212	0.226	0.008	0.216	0.002	0.002	0.005	0.012	0.007	0.002	0.004	0.001	0.001	0.04	0.001	0.002	0.001	0.005	0.009	0.054	0.175	0.005
1951190	Malus	domestica	Borkh.	Marienwerder Gulderling	2x	Culinary/Dessert apple	1876											-3	0.253	0.236	0.512	-3	0.107	0.187	0.383	0.322	-3	0.029	0.004	0.002	0.032	0.009	0.004	0.005	0.002	0.04	0.143	0.03	0.01	0.517	0.001	0.001	0.017	0.021	0.016	0.003	0.007	0.005	0.008
1951191	Malus	domestica	Borkh.	Meri Cretesti	2x	Culinary/Dessert apple		ROU	Eastern Europe									-2	0.708	0.037	0.255	-2	0.39	0.015	0.075	0.521	-2	0.647	0.007	0.003	0.003	0.001	0.023	0.003	0.006	0.001	0.004	0.126	0.011	0.002	0.001	0.005	0.014	0.001	0.009	0.054	0.067	0.003	0.003
1951193	Malus	domestica	Borkh.	Martini	2x	Culinary/Dessert apple	1875	DEU	Western Europe	Normal	Martini							-2	0.377	0.199	0.424	-2	0.138	0.135	0.338	0.388	-2	0.005	0.126	0.061	0.016	0.003	0.018	0.002	0.01	0.002	0.001	0.012	0.001	0.009	0.008	0.178	0.332	0.048	0.004	0.001	0.032	0.001	0.002
1951194	Malus	domestica	Borkh.	Oberlausitzer Muskatrenette	2x	Culinary/Dessert apple	1850	DEU	Western Europe									-4	0.289	0.498	0.213	-4	0.167	0.443	0.114	0.275	-4	0.008	0.027	0.005	0.002	0.237	0.004	0.084	0.001	0.203	0.014	0.008	0.004	0.003	0.002	0.003	0.025	0.005	0.139	0.002	0.008	0.003	0.189
1951196	Malus	domestica	Borkh.	Finkenwerder Prinz	2x	Culinary/Dessert apple	1860	DEU	Western Europe									0	0.613	0.139	0.248	0	0.305	0.062	0.113	0.52	0	0.137	0.003	0.021	0.236	0.003	0.006	0.081	0.009	0.001	0.006	0.004	0.029	0.001	0.011	0.15	0.007	0.02	0.002	0.173	0.004	0.079	0.003
1951197	Malus	domestica	Borkh.	Rosmarina Bianca		Culinary/Dessert apple												-3	0.532	0.057	0.411	-3	0.366	0.025	0.19	0.419	-3	0.366	0.002	0.248	0.001	0.001	0.002	0.003	0.015	0.001	0.005	0.004	0.03	0.003	0.009	0.002	0.001	0.009	0.002	0.001	0.207	0.008	0.002
1951199	Malus	domestica	Borkh.	Weisses Seidenhemdchen	2x	Culinary/Dessert apple	1598	Europe	Western Europe									-4	0.66	0.09	0.251	-4	0.211	0.04	0.122	0.627	-4	0.042	0.002	0.011	0.046	0.024	0.001	0.225	0.001	0.001	0.007	0.027	0.02	0.012	0.007	0.018	0.001	0.009	0.005	0.009	0.312	0.082	0.006
1951200	Malus	domestica	Borkh.	Schurapfel	2x	Culinary/Dessert apple	1934											-5	0.602	0.069	0.329	-5	0.038	0.026	0.285	0.651	-5	0.001	0.336	0.005	0.002	0.186	0.001	0.339	0.003	0.001	0.006	0.002	0.006	0.002	0.003	0.006	0.001	0.001	0.003	0.01	0.002	0.005	0.012
1951201	Malus	domestica	Borkh.	Steirischer Roter Marschansker	2x	Culinary/Dessert apple		AUT	Western Europe									-4	0.502	0.028	0.47	-4	0.125	0.013	0.33	0.533	-4	0.02	0.042	0.009	0.122	0.017	0.002	0.002	0.001	0.001	0.017	0.002	0.113	0.528	0.004	0.001	0.003	0.004	0.002	0.017	0.027	0.001	0.001
1951202	Malus	domestica	Borkh.	Stina Lohmann	2x	Culinary/Dessert apple	1800	DEU	Western Europe									-3	0.56	0.119	0.321	-3	0.096	0.062	0.249	0.594	-3	0.011	0.001	0.009	0.003	0.054	0.001	0.252	0.001	0.001	0.062	0.002	0.01	0.028	0.001	0.003	0.37	0.001	0.007	0.13	0.002	0.006	0.003
1951203	Malus	domestica	Borkh.	Tiroler Spitzlederer	2x	Culinary/Dessert apple	1889	ITA	Western Europe									-4	0.654	0.17	0.176	-4	0.103	0.113	0.109	0.675	-4	0.52	0.002	0.002	0.002	0.019	0.003	0.004	0.002	0.003	0.002	0.001	0.005	0.001	0.042	0.003	0.018	0.139	0.001	0.001	0.142	0.003	0.001
1951204	Malus	domestica	Borkh.	Gelber Trierer Weinapfel	2x	Cider apple	1895											-2	0.494	0.074	0.432	-2	0.059	0.036	0.361	0.544	-2	0.007	0.046	0.003	0.017	0.022	0.162	0.118	0.097	0.002	0.088	0.002	0.038	0.006	0.001	0.003	0.009	0.002	0.002	0.003	0.047	0.001	0.004
1951207	Malus	domestica	Borkh.	Ulmer Reinette	2x	Culinary/Dessert apple	1920	DEU	Western Europe									-4	0.745	0.159	0.095	-4	0.018	0.104	0.06	0.819	-4	0.014	0.003	0.001	0.005	0.002	0.003	0.233	0.001	0.002	0.002	0.001	0.009	0.002	0.001	0.001	0.002	0.005	0.002	0.456	0.01	0.005	0.001
1951208	Malus	domestica	Borkh.	Welschisner		Culinary/Dessert apple												-4	0.65	0.074	0.276	-4	0.097	0.031	0.2	0.672	-4	0.331	0.194	0.003	0.144	0.004	0.002	0.004	0.004	0.002	0.003	0.001	0.002	0.003	0.042	0.003	0.006	0.002	0.007	0.047	0.017	0.16	0.003
1951209	Malus	domestica	Borkh.	Wilstedter	2x	Culinary/Dessert apple	1936											-8	0.459	0.229	0.312	-8	0.183	0.156	0.225	0.435	-8	0.006	0.085	0.004	0.327	0.001	0.015	0.236	0.011	0.006	0.002	0.026	0.01	0.002	0.074	0.011	0.023	0.015	0.006	0.002	0.002	0.011	0.034
1951212	Malus	domestica	Borkh.	Weigelts Zinszahler	2x	Culinary/Dessert apple		DEU	Western Europe									-5	0.526	0.244	0.23	-5	0.192	0.188	0.121	0.499	-5	0.003	0.004	0.012	0.168	0.002	0.003	0.004	0.001	0.018	0.019	0.013	0.012	0.005	0.002	0.006	0.005	0.006	0.013	0.017	0.421	0.014	0.003
1951217	Malus	domestica	Borkh.	Zelyonka Kharkovskaya	2x	Culinary/Dessert apple	1825	RUS	Eastern Europe									-2	0.791	0.094	0.115	-2	0.291	0.032	0.022	0.655	-2	0.564	0.003	0.001	0.014	0.002	0.004	0.001	0.001	0.001	0.021	0.038	0.001	0.001	0.001	0.002	0.001	0.007	0.001	0.004	0.323	0.001	0.001
1951220	Malus	domestica	Borkh.	Klunster	2x	Culinary/Dessert apple	1935	DEU	Western Europe									-2	0.549	0.301	0.15	-2	0.049	0.236	0.127	0.588	-2	0.06	0.004	0.002	0.003	0.075	0.186	0.003	0.002	0.008	0.002	0.002	0.001	0.004	0.005	0.011	0.019	0.003	0.001	0.046	0.251	0.004	0.082
1951221	Malus	domestica	Borkh.	Celt	2x	Culinary/Dessert apple	1943	GBR	Western Europe			0.25	0	0	0	0	0	-2	0.139	0.138	0.723	-2	0.327	0.095	0.518	0.061	-2	0.002	0.002	0.093	0.003	0.001	0.002	0.002	0.001	0.001	0.001	0.001	0.285	0.001	0.002	0.001	0.001	0.001	0.37	0.004	0.002	0.002	0.009
1951224	Malus	domestica	Borkh.	Longstart	2x	Culinary/Dessert apple	1851	GBR	Western Europe									-7	0.434	0.273	0.294	-7	0.028	0.21	0.274	0.488	-7	0.086	0.002	0.001	0.009	0.011	0.004	0.311	0.052	0.013	0.004	0.002	0.001	0.002	0.21	0.054	0.021	0.003	0.004	0.008	0.002	0.004	0.001
1951228	Malus	domestica	Borkh.	Rank Thorn	2x	Culinary/Dessert apple		GBR	Western Europe									-2	0.508	0.297	0.195	-2	0.022	0.245	0.162	0.571	-2	0.031	0.002	0.003	0.033	0.01	0.005	0.265	0.003	0.067	0.013	0.001	0.001	0.009	0.001	0.002	0.001	0.004	0.104	0.046	0.006	0.291	0.003
1951229	Malus	domestica	Borkh.	Lemon Pippin		Culinary/Dessert apple												-3	0.259	0.315	0.426	-3	0.018	0.239	0.393	0.349	-3	0.004	0.005	0.002	0.002	0.002	0.004	0.004	0.017	0.004	0.101	0.001	0.003	0.008	0.021	0.022	0.199	0.104	0.002	0.002	0.109	0.012	0.005
1951230	Malus	domestica	Borkh.	Tiffen	2x	Culinary/Dessert apple	1883	GBR	Western Europe									-8	0.556	0.291	0.152	-8	0.015	0.226	0.139	0.62	-8	0.005	0.001	0.016	0.084	0.037	0.003	0.156	0.016	0.003	0.087	0.001	0.001	0.002	0.003	0.002	0.032	0.216	0.027	0.082	0.029	0.004	0.01
1951232	Malus	domestica	Borkh.	Mitchelson's Seedling	2x	Culinary/Dessert apple	1851	GBR	Western Europe									-9	0.519	0.199	0.282	-9	0.312	0.126	0.127	0.436	-9	0.002	0.001	0.009	0.002	0.001	0.002	0.004	0.001	0.002	0.006	0.01	0.016	0.001	0.004	0.005	0.001	0.006	0.001	0.002	0.031	0.567	0.024
1951242	Malus	domestica	Borkh.	Brighton	2x	Culinary/Dessert apple	1928											-2	0.448	0.04	0.512	-2	0.317	0.02	0.289	0.374	-2	0.005	0.001	0.017	0.002	0.001	0.001	0.001	0.002	0.001	0.668	0.002	0.12	0.002	0.016	0.003	0.001	0.004	0.113	0.003	0.008	0.014	0.002
1951245	Malus	domestica	Borkh.	Jupp's Russet A	2x	Culinary/Dessert apple												-4	0.261	0.509	0.231	-4	0.045	0.451	0.182	0.323	-4	0.041	0.002	0.001	0.002	0.004	0.001	0.01	0.006	0.403	0.003	0.008	0.005	0.161	0.003	0.011	0.002	0.006	0.009	0.002	0.258	0.014	0.003
1951247	Malus	domestica	Borkh.	Kentucky Red Streak	2x	Culinary/Dessert apple	1864	USA	USA/Canada									-3	0.329	0.268	0.402	-3	0.439	0.206	0.172	0.184	-3	0.002	0.001	0.018	0.003	0.002	0.004	0.164	0.005	0.057	0.104	0.137	0.212	0.001	0.132	0.029	0.001	0.003	0.006	0.02	0.002	0.044	0.006
1951250	Malus	domestica	Borkh.	McLiver's Winesap	2x	Culinary/Dessert apple												-2	0.383	0.031	0.586	-2	0.46	0.019	0.281	0.24	-2	0.04	0.002	0.005	0.002	0.001	0.001	0.001	0.001	0.001	0.002	0.001	0.778	0.001	0.002	0.001	0.001	0.002	0.001	0.112	0.01	0.025	0.001
1951252	Malus	domestica	Borkh.	Mobbs Royal	3x	Culinary/Dessert apple	1868	AUS	Australasia									-4	0.562	0.112	0.326	-4	0.124	0.055	0.249	0.571	-4	0.226	0.085	0.006	0.06	0.003	0.007	0.002	0.035	0.004	0.007	0.002	0.004	0.002	0.005	0.007	0.003	0.003	0.007	0.005	0.345	0.008	0.005
1951256	Malus	domestica	Borkh.	Rokewood	2x	Culinary/Dessert apple	1870	AUS	Australasia									-3	0.491	0.252	0.258	-3	0.009	0.182	0.223	0.586	-3	0.002	0.009	0.004	0.423	0.002	0.004	0.004	0.007	0.013	0.004	0.001	0.001	0.003	0.001	0.006	0.396	0.014	0.007	0.005	0.06	0.002	0.002
1951260	Malus	domestica	Borkh.	Salome	2x	Culinary/Dessert apple	1853	USA	USA/Canada									-2	0.532	0.165	0.302	-2	0.349	0.132	0.085	0.434	-2	0.105	0.012	0.195	0.005	0.015	0.033	0.104	0.001	0.005	0.148	0.013	0.011	0.289	0.001	0.009	0.001	0.026	0.005	0.002	0.003	0.002	0.001
1951262	Malus	domestica	Borkh.	unknown	2x	Culinary/Dessert apple												-4	0.287	0.228	0.485	-4	0.361	0.169	0.279	0.191	-4	0.062	0.001	0.004	0.005	0.005	0.001	0.034	0.003	0.015	0.251	0.035	0.248	0.018	0.014	0.009	0.001	0.003	0.043	0.051	0.001	0.045	0.042
1951266	Malus	domestica	Borkh.	Willie Sharp	2x	Culinary/Dessert apple	1905	NZL	Australasia									-3	0.424	0.135	0.442	-3	0.042	0.068	0.378	0.511	-3	0.006	0.005	0.001	0.224	0.001	0.003	0.025	0.007	0.003	0.004	0.002	0.002	0.315	0.002	0.005	0.023	0.005	0.001	0.001	0.002	0.014	0.002
1951279	Malus	domestica	Borkh.	Garden Royal	2x	Culinary/Dessert apple	1847	USA	USA/Canada									-3	0.454	0.199	0.346	-3	0.211	0.138	0.231	0.42	-3	0.006	0.012	0.003	0.048	0.017	0.123	0.033	0.003	0.002	0.182	0.044	0.003	0.009	0.002	0.033	0.134	0.001	0.002	0.005	0.002	0.003	0.084
1951319	Malus	domestica	Borkh.	Lady's Delight	3x	Culinary/Dessert apple	1851	GBR	Western Europe									-4	0.539	0.126	0.334	-4	0.127	0.061	0.271	0.541	-4	0.046	0.105	0.003	0.003	0.089	0.04	0.27	0.027	0.003	0.005	0.004	0.01	0.004	0.002	0.054	0.009	0.001	0.003	0.015	0.006	0.048	0.05
1951341	Malus	domestica	Borkh.	London Pippin	2x	Culinary/Dessert apple	1580	GBR	Western Europe									-1	0.503	0.053	0.443	-1	0.158	0.021	0.309	0.512	-1	0.002	0.243	0.001	0.001	0.002	0.002	0.282	0.002	0.001	0.003	0.004	0.045	0.017	0.006	0.09	0.001	0.003	0.002	0.001	0.001	0.002	0.002
1952016	Malus	domestica	Borkh.	Black McIntosh	2x	Culinary/Dessert apple				Sport	McIntosh	0	0	0	0	0.5	0	-4	0.55	0.143	0.306	-4	0.976	0.01	0.006	0.008	-4	0.001	0	0	0	0	0	0	0	0	0	0.989	0.001	0	0	0.001	0	0	0	0	0	0.001	0
1952019	Malus	domestica	Borkh.	Melrose (2)	2x	Culinary/Dessert apple	1932	USA	USA/Canada	Normal	Melrose	0	0.25	0	0.25	0	0	-5	0.052	0.031	0.917	-5	0.31	0.014	0.642	0.034	-5	0.002	0.005	0.002	0.001	0.001	0.001	0.001	0.001	0.001	0.001	0.001	0.56	0.003	0.001	0.001	0.001	0.001	0.403	0.001	0.001	0.002	0.001
1952031	Malus	domestica	Borkh.	Pero Dourado	2x	Culinary/Dessert apple		PRT	Western Europe									-6	0.633	0.094	0.273	-6	0.167	0.04	0.186	0.607	-6	0.048	0.133	0.003	0.036	0.203	0.014	0.009	0.009	0.001	0.003	0.015	0.011	0.004	0.093	0.117	0.003	0.017	0.001	0.002	0.247	0.006	0.002
1952034	Malus	domestica	Borkh.	Geeveston Fanny	2x	Culinary/Dessert apple	1880	AUS	Australasia	Normal	Geeveston Fanny							-3	0.65	0.198	0.152	-3	0.08	0.134	0.115	0.671	-3	0.103	0.005	0.002	0.007	0.002	0.013	0.001	0.002	0.006	0.022	0.003	0.001	0.013	0.001	0.002	0.261	0.002	0.001	0.532	0.012	0.002	0.001
1952036	Malus	domestica	Borkh.	Tasman Pride	2x	Culinary/Dessert apple	1890	AUS	Australasia									-3	0.495	0.421	0.084	-3	0.047	0.361	0.051	0.541	-3	0.021	0.001	0.003	0.004	0.001	0.127	0.002	0.001	0.087	0.011	0.001	0.003	0.133	0.004	0.004	0.061	0.046	0.002	0.471	0.013	0.001	0.001
1952040	Malus	domestica	Borkh.	Ruby Rome Beauty	2x	Culinary/Dessert apple				Sport	Rome Beauty							-3	0.455	0.235	0.31	-3	0.356	0.172	0.177	0.295	-3	0.001	0	0	0	0	0	0	0	0.001	0.001	0.001	0	0.001	0	0.989	0	0	0	0	0	0.001	0
1952041	Malus	domestica	Borkh.	Scarlet Staymared	3x	Culinary/Dessert apple				Sport	Stayman's Winesap							-3	0.284	0.044	0.673	-3	0.266	0.022	0.458	0.254	-3	0.002	0.001	0.004	0.002	0.001	0.001	0.002	0.008	0.001	0.002	0.001	0.687	0.002	0.005	0.002	0.001	0.001	0.004	0.175	0.003	0.003	0.001
1952044	Malus	domestica	Borkh.	Davey	2x	Culinary/Dessert apple	1928	USA	USA/Canada			0	0	0	0	0.25	0	-1	0.389	0.171	0.44	-1	0.948	0.027	0.014	0.01	-1	0.002	0.001	0.48	0.001	0.001	0.001	0.001	0.001	0.001	0.001	0.493	0.003	0.001	0.001	0.003	0.001	0.001	0.003	0.001	0.001	0.001	0.001
1952046	Malus	domestica	Borkh.	Medina	2x	Culinary/Dessert apple	1911	USA	USA/Canada			0	0.25	0	0	0	0	-4	0.131	0.131	0.738	-4	0.498	0.048	0.422	0.032	-4	0.002	0.001	0.004	0.002	0.002	0.001	0.002	0.002	0.002	0.002	0.002	0.643	0.002	0.004	0.307	0.003	0.007	0.003	0.001	0.001	0.001	0.002
1952047	Malus	domestica	Borkh.	Orleans		Culinary/Dessert apple												-2	0.316	0.202	0.482	-2	0.512	0.129	0.218	0.14	-2	0.003	0.001	0.002	0.013	0.015	0.002	0.003	0.001	0.005	0.002	0.004	0.52	0.001	0.006	0.389	0.002	0.002	0.001	0.003	0.002	0.003	0.004
1952052	Malus	domestica	Borkh.	Chaxhill Red		Cider apple												-3	0.496	0.159	0.345	-3	0.074	0.105	0.248	0.574	-3	0.042	0.001	0.004	0.001	0.001	0.001	0.017	0.009	0.008	0.024	0.001	0.003	0.087	0.002	0.018	0.001	0.004	0.041	0.005	0.009	0.449	0.001
1952054	Malus	domestica	Borkh.	Bedminster Pippin	2x	Culinary/Dessert apple		GBR	Western Europe									-5	0.348	0.04	0.612	-5	0.04	0.017	0.491	0.452	-5	0.002	0.134	0.002	0.002	0.001	0.002	0.003	0.011	0.001	0.003	0.001	0.059	0.445	0.007	0.112	0.01	0.009	0.002	0.001	0.024	0.142	0.003
1952055	Malus	domestica	Borkh.	Gilliflower of Gloucester	2x	Culinary/Dessert apple		GBR	Western Europe									-3	0.64	0.272	0.088	-3	0.148	0.212	0.026	0.614	-3	0.004	0.003	0.001	0.2	0.004	0.002	0.005	0.001	0.074	0.003	0.003	0.002	0.001	0.019	0.053	0.002	0.003	0.001	0.003	0.066	0.307	0.002
1952106	Malus	domestica	Borkh.	Api Noir	2x	Culinary/Dessert apple	1790	FRA	Western Europe									-6	0.815	0.076	0.109	-6	0.261	0.025	0.017	0.697	-6	0.084	0.003	0.012	0.026	0.275	0.036	0.001	0.001	0.001	0.015	0.064	0.002	0.003	0.002	0.027	0.006	0.001	0.001	0.107	0.313	0.002	0.008
1952108	Malus	domestica	Borkh.	Gros-Api	2x	Culinary/Dessert apple	1628	FRA	Western Europe									-6	0.634	0.204	0.163	-6	0.277	0.12	0.051	0.551	-6	0.634	0.002	0.061	0.003	0.059	0.003	0.002	0.001	0.004	0.001	0.002	0.002	0.008	0.007	0.005	0.005	0.002	0.005	0.013	0.006	0.008	0.156
1952109	Malus	domestica	Borkh.	Saint Ailred	2x	Culinary/Dessert apple	1942	GBR	Western Europe			0.125	0	0	0	0	0	-7	0.167	0.745	0.088	-7	0.065	0.702	0.044	0.189	-7	0.002	0.001	0.001	0.001	0.001	0.288	0.001	0	0.113	0.001	0.001	0.001	0.002	0.001	0.001	0.001	0.562	0.001	0.005	0.001	0.001	0.001
1952111	Malus	domestica	Borkh.	Roxbury Russet	3x	Culinary/Dessert apple	1625	USA	USA/Canada									-6	0.471	0.335	0.194	-6	0.268	0.276	0.031	0.426	-6	0.026	0.016	0.084	0.001	0.001	0.009	0.005	0.001	0.047	0.013	0.045	0.001	0.006	0.273	0.003	0.008	0.012	0.002	0.004	0.024	0.289	0.015
1952113	Malus	domestica	Borkh.	Jefferis	2x	Culinary/Dessert apple	1830	USA	USA/Canada									-3	0.432	0.207	0.361	-3	0.311	0.161	0.201	0.328	-3	0.042	0.034	0.024	0.016	0.045	0.265	0.006	0.034	0.003	0.002	0.012	0.026	0.002	0.001	0.123	0.004	0.003	0.018	0.003	0.003	0.001	0.002
1952115	Malus	domestica	Borkh.	Chenango Strawberry		Culinary/Dessert apple												-2	0.382	0.3	0.318	-2	0.329	0.246	0.135	0.289	-2	0.013	0.013	0.001	0.002	0.256	0.003	0.193	0.003	0.027	0.001	0.223	0.051	0.001	0.027	0.002	0.053	0.053	0.038	0.002	0.009	0.004	0.003
1952116	Malus	domestica	Borkh.	Orenco	2x	Culinary/Dessert apple	1903	USA	USA/Canada									-5	0.451	0.236	0.313	-5	0.081	0.176	0.252	0.491	-5	0.017	0.002	0.002	0.006	0.003	0.004	0.004	0.002	0.001	0.497	0.001	0.002	0.031	0.007	0.002	0.005	0.085	0.003	0.017	0.002	0.002	0.122
1952118	Malus	domestica	Borkh.	Starr	2x	Culinary/Dessert apple	1865	USA	USA/Canada									-2	0.405	0.184	0.411	-2	0.396	0.102	0.248	0.254	-2	0.005	0.002	0.002	0.007	0.007	0.006	0.283	0.001	0.001	0.002	0.196	0.007	0.003	0.003	0.118	0.015	0.002	0.009	0.001	0.001	0.033	0.013
1952119	Malus	domestica	Borkh.	Jewett's Fine Red	2x	Culinary/Dessert apple	1842	USA	USA/Canada									-4	0.48	0.063	0.457	-4	0.367	0.027	0.221	0.386	-4	0.002	0.003	0.007	0.005	0.002	0.002	0.002	0.001	0.001	0.302	0.145	0.006	0.194	0.002	0.007	0.007	0.002	0.003	0.001	0.001	0.002	0.003
1952120	Malus	domestica	Borkh.	Golden Russet of Western New York	2x	Culinary/Dessert apple	1871	USA	USA/Canada									-4	0.507	0.118	0.375	-4	0.271	0.068	0.187	0.474	-4	0.011	0.001	0.003	0.244	0.005	0.003	0.009	0.003	0.008	0.033	0.038	0.106	0.043	0.008	0.017	0.111	0.003	0.011	0.001	0.001	0.003	0.001
1952121	Malus	domestica	Borkh.	Eustis	2x	Culinary/Dessert apple	1675	USA	USA/Canada									-4	0.57	0.286	0.143	-4	0.079	0.228	0.079	0.615	-4	0.005	0.012	0.003	0.035	0.004	0.136	0.003	0.001	0.005	0.078	0.004	0.001	0.084	0.002	0.118	0.236	0.006	0.004	0.005	0.002	0.007	0.001
1952122	Malus	domestica	Borkh.	Stearns	2x	Culinary/Dessert apple	1885	USA	USA/Canada									-2	0.502	0.055	0.443	-2	0.34	0.023	0.264	0.373	-2	0.012	0.02	0.002	0.003	0.111	0.004	0.001	0.011	0.001	0.429	0.063	0.007	0.002	0.004	0.168	0.001	0.001	0.001	0.002	0.003	0.002	0.002
1952124	Malus	domestica	Borkh.	McLellan	2x	Culinary/Dessert apple	1780	USA	USA/Canada									-3	0.373	0.168	0.459	-3	0.386	0.108	0.249	0.257	-3	0.018	0.199	0.041	0.001	0.002	0.002	0.04	0.001	0.008	0.006	0.154	0.093	0.009	0.025	0.017	0.003	0.002	0.004	0.002	0.046	0.013	0.004
1952125	Malus	domestica	Borkh.	Redhook	2x	Culinary/Dessert apple	1923	USA	USA/Canada			0	0	0	0	0.25	0	-1	0.592	0.168	0.24	-1	0.656	0.066	0.018	0.261	-1	0.017	0.145	0.001	0.008	0.005	0.003	0.001	0.001	0.002	0.003	0.545	0.003	0.001	0.002	0.061	0.001	0.069	0.007	0.003	0.004	0.106	0.001
1952128	Malus	domestica	Borkh.	Ohio Nonpareil	3x	Culinary/Dessert apple	1848	USA	USA/Canada									-8	0.321	0.219	0.461	-8	0.284	0.163	0.284	0.268	-8	0.002	0.062	0.071	0.051	0.096	0.033	0.003	0.104	0.028	0.072	0.147	0.025	0.002	0.003	0.003	0.136	0.003	0.008	0.005	0.047	0.007	0.017
1952129	Malus	domestica	Borkh.	Lowland Raspberry	2x	Culinary/Dessert apple	1870	RUS	Eastern Europe									-2	0.734	0.205	0.061	-2	0.227	0.121	0.015	0.636	-2	0.016	0.001	0.011	0.405	0.265	0.05	0.094	0.001	0.005	0.002	0.014	0.003	0.003	0.021	0.001	0.001	0.001	0.002	0.041	0.009	0.007	0.042
1952130	Malus	domestica	Borkh.	Jersey Black	2x	Culinary/Dessert apple	1817	USA	USA/Canada									-2	0.569	0.224	0.207	-2	0.421	0.139	0.033	0.407	-2	0.26	0.043	0.005	0.002	0.034	0.001	0.006	0.001	0.009	0.02	0.255	0.001	0.002	0.005	0.148	0.002	0.028	0.006	0.002	0.012	0.008	0.006
1952131	Malus	domestica	Borkh.	Pomme Royale	2x	Culinary/Dessert apple	1835	USA	USA/Canada									-3	0.371	0.106	0.524	-3	0.141	0.053	0.412	0.393	-3	0.034	0.04	0.004	0.003	0.024	0.006	0.006	0.04	0.003	0.001	0.023	0.081	0.142	0.016	0.006	0.002	0.002	0.003	0.002	0.25	0.008	0.003
1952174	Malus	domestica	Borkh.	Fameuse	2x	Culinary/Dessert apple	1730	CAN	USA/Canada	Normal	Fameuse							0	0.512	0.172	0.317	0	0.424	0.11	0.12	0.345	0	0.239	0.003	0.006	0.01	0.035	0.007	0.006	0.004	0.015	0.008	0.188	0.006	0.021	0.015	0.056	0.003	0.006	0.005	0.004	0.004	0.037	0.007
1952178	Malus	domestica	Borkh.	Gold Reinette	2x	Culinary/Dessert apple												-4	0.65	0.041	0.309	-4	0.329	0.019	0.109	0.543	-4	0.207	0.042	0.247	0.314	0.002	0.002	0.004	0.002	0.001	0.012	0.002	0.027	0.009	0.002	0.006	0.005	0.002	0.002	0.011	0.019	0.01	0.058
1952179	Malus	domestica	Borkh.	Ohm Paul	2x	Culinary/Dessert apple	1868	DEU	Western Europe									-2	0.794	0.155	0.052	-2	0.081	0.075	0.029	0.814	-2	0.009	0.205	0.003	0.655	0.02	0.013	0.001	0.001	0.003	0.001	0.001	0.001	0.014	0.001	0.003	0.001	0.006	0.001	0.039	0.003	0.001	0.003
1952182	Malus	domestica	Borkh.	Burr Knot (Howard)	2x	Culinary/Dessert apple		GBR	Western Europe									-4	0.334	0.36	0.307	-4	0.007	0.273	0.286	0.435	-4	0.002	0.001	0.001	0.001	0.002	0.037	0.317	0.006	0.155	0.001	0.001	0.002	0.44	0.001	0.001	0.014	0.001	0.003	0.005	0.002	0.001	0.001
1952186	Malus	domestica	Borkh.	Reinette Thouin	2x	Culinary/Dessert apple	1822	FRA	Western Europe									-5	0.597	0.109	0.294	-5	0.015	0.05	0.244	0.691	-5	0.012	0.002	0.008	0.012	0.151	0.002	0.01	0.001	0.004	0.002	0.001	0.002	0.417	0.001	0.002	0.003	0.007	0.003	0.004	0.281	0.001	0.002
1952194	Malus	domestica	Borkh.	Ivo	2x	Culinary/Dessert apple	1920	USA	USA/Canada									-3	0.388	0.246	0.366	-3	0.092	0.194	0.293	0.421	-3	0.013	0.002	0.001	0.003	0.003	0.005	0.002	0.002	0.002	0.525	0.001	0.002	0.075	0.004	0.002	0.008	0.037	0.011	0.003	0.001	0.003	0.095
1952221	Malus	domestica	Borkh.	Red Dougherty	2x	Culinary/Dessert apple	1930	NZL	Australasia									-4	0.438	0.039	0.523	-4	0.188	0.017	0.329	0.466	-4	0.01	0.092	0.003	0.002	0.003	0.005	0.007	0.006	0.001	0.293	0.011	0.108	0.278	0.02	0.005	0.001	0.008	0.005	0.002	0.011	0.019	0.002
1952225	Malus	domestica	Borkh.	Legana	2x	Culinary/Dessert apple	1930	AUS	Australasia			0	0.25	0	0	0	0	-2	0.501	0.213	0.285	-2	0.352	0.165	0.075	0.408	-2	0.004	0.001	0.002	0.004	0.005	0.234	0.002	0.001	0.003	0.011	0.006	0.345	0.015	0.003	0.002	0.022	0.001	0	0.274	0.01	0.002	0.002
1952270	Malus	domestica	Borkh.	John Huggett	2x	Culinary/Dessert apple	1940	GBR	Western Europe			0.125	0	0	0	0	0	-5	0.586	0.402	0.012	-5	0.012	0.332	0.007	0.649	-5	0.001	0.001	0.001	0.001	0.001	0.004	0.003	0	0.01	0.001	0.001	0.001	0.002	0.499	0.001	0.006	0.002	0.001	0.438	0.001	0.001	0.001
1953001	Malus	domestica	Borkh.	Fukunishiki	3x	Culinary/Dessert apple	1933	JPN	Japan			0	0.25	0	0	0	0	-8	0.159	0.062	0.778	-8	0.344	0.029	0.527	0.101	-8	0.007	0.002	0.002	0.002	0.002	0.002	0.003	0.006	0.003	0.002	0.025	0.4	0.326	0.003	0.07	0.003	0.003	0.004	0.002	0.002	0.009	0.002
1953002	Malus	domestica	Borkh.	Shinsei	2x	Culinary/Dessert apple	1930	JPN	Japan			0	0	0.25	0	0.125	0	-3	0.32	0.037	0.643	-3	0.401	0.017	0.461	0.121	-3	0.003	0.001	0.001	0.339	0.001	0.001	0.001	0.214	0.001	0.004	0.231	0.027	0.012	0.001	0.001	0.003	0.004	0.001	0.002	0.001	0.004	0.001
1953003	Malus	domestica	Borkh.	Murasaki	2x	Culinary/Dessert apple	1935	JPN	Japan			0	0.25	0	0.25	0	0	-3	0.033	0.04	0.927	-3	0.305	0.018	0.661	0.016	-3	0.002	0.001	0.002	0.001	0.001	0.001	0.001	0.006	0.001	0.002	0.001	0.568	0.002	0.001	0.001	0.001	0.001	0.399	0.002	0.001	0.002	0.001
1953004	Malus	domestica	Borkh.	Kyokko	2x	Culinary/Dessert apple	1931	JPN	Japan			0	0	0	0	0.25	0	-3	0.407	0.11	0.483	-3	0.753	0.033	0.172	0.042	-3	0.007	0.001	0.003	0.001	0.001	0.002	0.003	0.001	0.001	0.001	0.632	0.132	0.187	0.002	0.002	0.007	0.003	0.002	0.001	0.002	0.003	0.001
1953005	Malus	domestica	Borkh.	Shin Indo	2x	Culinary/Dessert apple	1930	JPN	Japan			0	0	0.25	0	0	0	-4	0.076	0.07	0.854	-4	0.153	0.032	0.766	0.05	-4	0.01	0.002	0.003	0.006	0.003	0.001	0.003	0.409	0.002	0.004	0.024	0.034	0.013	0.009	0.002	0.002	0.002	0.034	0.001	0.003	0.005	0.011
1953006	Malus	domestica	Borkh.	Shinko	2x	Culinary/Dessert apple	1931	JPN	Japan			0	0	0	0.25	0	0	-2	0.068	0.34	0.592	-2	0.309	0.303	0.36	0.028	-2	0.005	0.002	0.003	0.002	0.005	0.003	0.034	0.001	0.003	0.003	0.009	0.016	0.006	0.005	0.003	0.002	0.128	0.668	0.004	0.001	0.007	0.003
1953008	Malus	domestica	Borkh.	Fukutami	2x	Culinary/Dessert apple	1933	JPN	Japan			0	0	0	0.25	0	0	-2	0.119	0.272	0.609	-2	0.093	0.219	0.491	0.197	-2	0.008	0.025	0.003	0.002	0.004	0.002	0.002	0.002	0.002	0.001	0.001	0.004	0.098	0.008	0.036	0.004	0.009	0.497	0.004	0.006	0.002	0.012
1953009	Malus	domestica	Borkh.	Megumi	2x	Culinary/Dessert apple	1931	JPN	Japan			0	0	0	0.25	0	0	-2	0.046	0.388	0.566	-2	0.235	0.347	0.398	0.02	-2	0.006	0.001	0.002	0.002	0.001	0.003	0.001	0.001	0.006	0.001	0.004	0.002	0.007	0.002	0.041	0.001	0.004	0.474	0.001	0.001	0.002	0.001
1953010	Malus	domestica	Borkh.	Golden Melon	2x	Culinary/Dessert apple	1931	JPN	Japan			0	0	0.25	0	0	0	-2	0.071	0.085	0.844	-2	0.148	0.052	0.748	0.052	-2	0.003	0.002	0.001	0.003	0.002	0.001	0.001	0.299	0.001	0.008	0.011	0.003	0.006	0.003	0.001	0.001	0.002	0.124	0.001	0.001	0.002	0.002
1953012	Malus	domestica	Borkh.	Korei	2x	Culinary/Dessert apple	1935	JPN	Japan			0	0	0.25	0	0	0	-7	0.044	0.044	0.912	-7	0.122	0.034	0.779	0.065	-7	0.001	0.001	0.001	0.002	0.004	0.002	0.001	0.338	0.002	0.002	0.001	0.624	0.002	0.001	0.001	0.001	0.001	0.001	0.004	0.001	0.002	0.002
1953013	Malus	domestica	Borkh.	Amanishiki	2x	Culinary/Dessert apple	1936	JPN	Japan									-1	0.295	0.027	0.677	-1	0.247	0.013	0.468	0.272	-1	0.118	0.003	0.002	0.007	0.001	0.001	0.001	0.001	0.001	0.002	0.004	0.233	0.319	0.001	0.014	0.002	0.002	0.009	0.002	0.001	0.027	0.001
1953014	Malus	domestica	Borkh.	Horei	2x	Culinary/Dessert apple	1931	JPN	Japan			0	0	0.25	0	0	0	-3	0.153	0.04	0.807	-3	0.298	0.017	0.624	0.061	-3	0.007	0.001	0.002	0.001	0.002	0.001	0.005	0.289	0.001	0.002	0.224	0.004	0.263	0.001	0.003	0.002	0.002	0.001	0.001	0.001	0.015	0.001
1953015	Malus	domestica	Borkh.	Kinrei	2x	Culinary/Dessert apple	1932	JPN	Japan			0	0.25	0.25	0	0	0	-2	0.015	0.013	0.972	-2	0.1	0.008	0.877	0.014	-2	0.001	0.001	0.001	0.001	0.001	0.001	0.001	0.332	0.001	0.001	0.001	0.644	0.003	0.001	0.001	0.001	0.001	0.001	0.001	0.001	0.001	0.001
1953029	Malus	domestica	Borkh.	Merton Pearmain	2x	Culinary/Dessert apple	1934	GBR	Western Europe			0.375	0	0	0	0	0	-2	0.019	0.947	0.034	-2	0.058	0.917	0.015	0.011	-2	0.001	0.001	0	0.001	0.001	0.357	0.001	0	0.624	0.001	0.001	0.001	0.001	0	0.001	0	0.002	0.001	0.001	0	0.001	0.001
1953047	Malus	domestica	Borkh.	Dutch Mignonne	2x	Culinary/Dessert apple	1771	NLD	Western Europe									-4	0.509	0.069	0.421	-4	0.052	0.026	0.34	0.581	-4	0.004	0.735	0.001	0.001	0.06	0.002	0.002	0.001	0.001	0.001	0.001	0.001	0.007	0.002	0.001	0.003	0.001	0.002	0.006	0.001	0.001	0.003
1953050	Malus	domestica	Borkh.	Histon Favourite	2x	Culinary/Dessert apple	1883	GBR	Western Europe									-4	0.511	0.212	0.278	-4	0.157	0.14	0.194	0.509	-4	0.003	0.001	0.002	0.003	0.001	0.002	0.002	0.001	0.005	0.001	0.001	0.001	0.007	0.005	0.002	0.178	0.002	0.001	0.002	0.001	0.008	0.009
1953051	Malus	domestica	Borkh.	Spatbluhender Taffetapfel	2x	Culinary/Dessert apple	1872	DEU	Western Europe									-3	0.629	0.195	0.175	-3	0.011	0.116	0.154	0.719	-3	0.006	0.016	0.001	0.031	0.178	0.002	0.002	0.011	0.001	0.004	0.001	0.001	0.016	0.019	0.001	0.002	0.249	0.001	0.05	0.357	0.003	0.004
1953054	Malus	domestica	Borkh.	Martin's Kernel	2x	Culinary/Dessert apple		GBR	Western Europe									-3	0.496	0.227	0.277	-3	0.019	0.167	0.24	0.574	-3	0.002	0.001	0.004	0.045	0.004	0.002	0.153	0.003	0.023	0.006	0.002	0.002	0.045	0.005	0.001	0.015	0.002	0.009	0.005	0.054	0.02	0.005
1953055	Malus	domestica	Borkh.	Delectable	2x	Culinary/Dessert apple	1952	GBR	Western Europe									-11	0.306	0.633	0.061	-11	0.105	0.582	0.029	0.283	-11	0.006	0.001	0.031	0.052	0.005	0.001	0.002	0.002	0.365	0.002	0.003	0.002	0.001	0.002	0.047	0.001	0.104	0.002	0.265	0.004	0.002	0.003
1953056	Malus	domestica	Borkh.	Wickham Green	2x	Culinary/Dessert apple	1860	GBR	Western Europe									-2	0.321	0.262	0.417	-2	0.121	0.203	0.311	0.364	-2	0.012	0.006	0.004	0.002	0.002	0.015	0.398	0.009	0.054	0.002	0.045	0.146	0.133	0.011	0.023	0.028	0.021	0.017	0.002	0.002	0.007	0.002
1953057	Malus	domestica	Borkh.	Epicurean	2x	Culinary/Dessert apple				Sport	Laxton's Epicure	0.25	0	0	0	0	0	-5	0.101	0.625	0.274	-5	0.397	0.534	0.056	0.013	-5	0.001	0.001	0.559	0.001	0.001	0.001	0.001	0.001	0.397	0.002	0.002	0.003	0.001	0.001	0.001	0.001	0.009	0.002	0.001	0.001	0.007	0.002
1953058	Malus	domestica	Borkh.	Queen Cox	2x	Culinary/Dessert apple				Sport	Cox's Orange Pippin	0.5	0	0	0	0	0	-1	0.006	0.987	0.007	-1	0.004	0.988	0.004	0.004	-1	0	0	0	0	0	0	0	0	0.992	0	0	0	0	0	0	0	0	0	0	0	0	0
1953076	Malus	domestica	Borkh.	Lynn's Pippin	2x	Culinary/Dessert apple	1942	GBR	Western Europe			0.375	0	0	0	0	0	-2	0.205	0.604	0.191	-2	0.028	0.554	0.162	0.256	-2	0.017	0.031	0.004	0.011	0.002	0.006	0.004	0.007	0.392	0.069	0.001	0.002	0.014	0.002	0.111	0.003	0.002	0.003	0.062	0.061	0.017	0.013
1953081	Malus	domestica	Borkh.	Devon Crimson Queen	2x	Culinary/Dessert apple		GBR	Western Europe									-8	0.334	0.372	0.295	-8	0.311	0.306	0.147	0.236	-8	0.02	0.003	0.022	0.002	0.028	0.006	0.003	0.001	0.014	0.003	0.105	0.001	0.002	0.042	0.005	0.008	0.027	0.045	0.004	0.001	0.001	0.034
1953104	Malus	domestica	Borkh.	Caudal Market	2x	Culinary/Dessert apple		GBR	Western Europe									-2	0.511	0.026	0.463	-2	0.387	0.011	0.232	0.37	-2	0.005	0.008	0.06	0.022	0.001	0.002	0.027	0.003	0.001	0.02	0.081	0.05	0.146	0.054	0.176	0.052	0.001	0.001	0.002	0.003	0.008	0.002
1953133	Malus	domestica	Borkh.	Ralls Janet	2x	Culinary/Dessert apple	1800	USA	USA/Canada									-1	0.152	0.16	0.688	-1	0.135	0.107	0.569	0.189	-1	0.003	0.002	0.001	0.001	0.002	0.002	0.003	0.017	0.001	0.001	0.01	0.008	0.351	0.004	0.026	0.004	0.004	0.003	0.001	0.001	0.007	0.002
1953137	Malus	domestica	Borkh.	Dillington Beauty	2x	Culinary/Dessert apple	1872											-1	0.462	0.071	0.467	-1	0.172	0.031	0.328	0.469	-1	0.142	0.007	0.008	0.284	0.002	0.002	0.004	0.004	0.001	0.069	0.003	0.121	0.198	0.002	0.002	0.063	0.019	0.026	0.014	0.002	0.009	0.001
1953139	Malus	domestica	Borkh.	Cox's Early Export	2x	Culinary/Dessert apple		NZL	Australasia									-3	0.43	0.314	0.256	-3	0.018	0.229	0.208	0.545	-3	0.003	0.002	0.001	0.002	0.001	0.002	0.001	0.001	0.009	0.001	0.001	0.002	0.022	0.43	0.007	0.485	0.002	0.001	0.001	0.018	0.002	0.001
1953140	Malus	domestica	Borkh.	Yellow Bellflower	2x	Culinary/Dessert apple	1817	USA	USA/Canada									-4	0.334	0.141	0.526	-4	0.125	0.086	0.434	0.355	-4	0.066	0.001	0.135	0.066	0.063	0.001	0.012	0.179	0.007	0.087	0.001	0.021	0.01	0.001	0.001	0.136	0.005	0.084	0.101	0.002	0.001	0.001
1953141	Malus	domestica	Borkh.	Welcome	2x	Culinary/Dessert apple	1905											-1	0.74	0.165	0.094	-1	0.21	0.087	0.029	0.675	-1	0.009	0.008	0.218	0.027	0.01	0.003	0.004	0.001	0.002	0.052	0.003	0.001	0.004	0.002	0.005	0.002	0.002	0.001	0.266	0.037	0.009	0.026
1953142	Malus	domestica	Borkh.	Symond's Winter	2x	Culinary/Dessert apple	1928											-4	0.391	0.095	0.514	-4	0.041	0.042	0.425	0.493	-4	0.014	0.16	0.001	0.004	0.003	0.008	0.146	0.072	0.002	0.001	0.003	0.023	0.226	0.133	0.089	0.013	0.002	0.011	0.001	0.029	0.007	0.002
1953144	Malus	domestica	Borkh.	Cox's Orange Pippin	2x	Culinary/Dessert apple				Clone	Cox's Orange Pippin	0.5	0	0	0	0	0	-7	0.007	0.985	0.008	-7	0.005	0.986	0.005	0.005	-7	0.001	0	0	0	0	0.001	0.001	0	0.989	0	0	0	0	0	0	0	0.001	0.001	0	0	0	0.001
1953149	Malus	domestica	Borkh.	Benseman's Seedling	2x	Culinary/Dessert apple												-7	0.215	0.102	0.683	-7	0.42	0.054	0.4	0.125	-7	0.007	0.011	0.002	0.001	0.001	0.006	0.001	0.001	0.001	0.281	0.002	0.24	0.033	0.077	0.007	0.009	0.005	0.286	0.001	0.001	0.005	0.001
1953150	Malus	domestica	Borkh.	Giant Geniton	2x	Culinary/Dessert apple	1910		USA/Canada									0	0.298	0.214	0.488	0	0.267	0.151	0.33	0.252	0	0.192	0.005	0.009	0.006	0.003	0.005	0.003	0.003	0.01	0.008	0.01	0.004	0.011	0.001	0.077	0.119	0.001	0.026	0.003	0.003	0.127	0.002
1953154	Malus	domestica	Borkh.	Dunn's Seedling	2x	Culinary/Dessert apple	1868	AUS	Australasia									-5	0.408	0.139	0.452	-5	0.079	0.082	0.378	0.461	-5	0.037	0.005	0.002	0.013	0.005	0.018	0.006	0.19	0.014	0.049	0.002	0.005	0.002	0.001	0.006	0.182	0.004	0.003	0.003	0.212	0.035	0.001
1953165	Malus	domestica	Borkh.	Fromme Scab Resistant		Culinary/Dessert apple												-3	0.636	0.107	0.257	-3	0.221	0.045	0.144	0.589	-3	0.073	0.003	0.002	0.003	0.002	0.002	0.04	0.003	0.001	0.002	0.096	0.003	0.003	0.321	0.005	0.004	0.001	0.001	0.03	0.359	0.016	0.004
1954008	Malus	domestica	Borkh.	Benenden Early		Culinary/Dessert apple												-7	0.531	0.158	0.311	-7	0.215	0.095	0.214	0.476	-7	0.006	0.003	0.026	0.191	0.002	0.004	0.078	0.011	0.001	0.001	0.015	0.002	0.011	0.321	0.134	0.002	0.002	0.018	0.003	0.004	0.003	0.013
1954024	Malus	domestica	Borkh.	Golden Harvey	2x	Culinary/Dessert apple	1650	GBR	Western Europe									-3	0.428	0.249	0.324	-3	0.016	0.173	0.246	0.565	-3	0.002	0.002	0.004	0.006	0.002	0.001	0.103	0.001	0.002	0.001	0.001	0.006	0.569	0.005	0.001	0.003	0.197	0.002	0.005	0.003	0.058	0.01
1954025	Malus	domestica	Borkh.	Ballard Beauty	2x	Culinary/Dessert apple	1946	GBR	Western Europe			0.25	0	0	0	0	0	-6	0.209	0.667	0.124	-6	0.209	0.612	0.031	0.148	-6	0.003	0.003	0.001	0.001	0.001	0.001	0.005	0.001	0.475	0.002	0.09	0.001	0.005	0.003	0.014	0.002	0.002	0.003	0.001	0.002	0.003	0.002
1954026	Malus	domestica	Borkh.	Polly	2x	Culinary/Dessert apple		GBR	Western Europe									-3	0.549	0.093	0.358	-3	0.267	0.042	0.197	0.494	-3	0.002	0.001	0.007	0.225	0.001	0.013	0.298	0.002	0.001	0.094	0.144	0.004	0.14	0.002	0.004	0.002	0.002	0.002	0.004	0.003	0.036	0.003
1954027	Malus	domestica	Borkh.	Glass Apple	3x	Culinary/Dessert apple	1934	GBR	Western Europe									-3	0.499	0.183	0.318	-3	0.159	0.114	0.213	0.514	-3	0.009	0.026	0.003	0.197	0.012	0.014	0.253	0.004	0.006	0.022	0.022	0.08	0.005	0.003	0.003	0.262	0.004	0.002	0.042	0.017	0.005	0.005
1954028	Malus	domestica	Borkh.	Braintree Seedling	2x	Culinary/Dessert apple	1930	GBR	Western Europe									-7	0.087	0.777	0.136	-7	0.093	0.744	0.069	0.094	-7	0.002	0.001	0.005	0.002	0.001	0.005	0.01	0.001	0.594	0.046	0.027	0.002	0.023	0.1	0.003	0.082	0.008	0.004	0.009	0.003	0.003	0.002
1954030	Malus	domestica	Borkh.	Sidney Strake	3x	Culinary/Dessert apple				Sport	Tom Putt							-7	0.433	0.277	0.29	-7	0.043	0.212	0.263	0.481	-7	0.114	0.059	0.002	0.007	0.006	0.002	0.033	0.024	0.048	0.001	0.002	0.001	0.003	0.041	0.187	0.002	0.004	0.006	0.016	0.021	0.002	0.005
1954031	Malus	domestica	Borkh.	Sweet Merlin	2x	Culinary/Dessert apple		GBR	Western Europe									-3	0.369	0.182	0.449	-3	0.025	0.105	0.404	0.465	-3	0.002	0.001	0.001	0.001	0.001	0.011	0.001	0.003	0.001	0.001	0.002	0.001	0.595	0.001	0.001	0.027	0.001	0.001	0.309	0.001	0.001	0.002
1954035	Malus	domestica	Borkh.	Cornish Pine	3x	Culinary/Dessert apple	1920	GBR	Western Europe									-7	0.29	0.27	0.441	-7	0.272	0.211	0.277	0.24	-7	0.085	0.071	0.009	0.005	0.01	0.003	0.007	0.001	0.012	0.004	0.016	0.04	0.003	0.068	0.047	0.008	0.001	0.162	0.005	0.01	0.003	0.016
1954051	Malus	domestica	Borkh.	King Byerd	3x	Culinary/Dessert apple		GBR	Western Europe									-5	0.321	0.22	0.458	-5	0.054	0.173	0.39	0.383	-5	0.004	0.154	0.002	0.003	0.004	0.015	0.009	0.003	0.006	0.002	0.011	0.002	0.325	0.089	0.011	0.012	0.005	0.007	0.002	0.007	0.002	0.008
1954054	Malus	domestica	Borkh.	Perrine Yellow Transparent	4x	Culinary/Dessert apple	1930	USA	USA/Canada									-1	0.776	0.133	0.091	-1	0.081	0.071	0.051	0.797	-1	0.002	0.001	0.001	0.956	0.001	0.002	0.001	0.001	0.001	0.001	0.001	0.001	0.014	0.001	0	0.001	0.004	0.001	0.004	0.001	0.001	0.001
1954069	Malus	domestica	Borkh.	Sexton 1		Culinary/Dessert apple												-3	0.345	0.496	0.159	-3	0.037	0.425	0.129	0.409	-3	0.002	0.046	0.001	0.001	0.002	0.254	0.002	0.001	0.158	0.004	0.001	0.001	0.007	0.006	0.002	0.002	0.002	0.002	0.206	0.001	0.001	0.026
1954073	Malus	domestica	Borkh.	Oxford Beauty	2x	Culinary/Dessert apple	1944	GBR	Western Europe									-1	0.343	0.331	0.326	-1	0.11	0.261	0.252	0.377	-1	0.001	0.001	0.001	0.002	0.002	0.002	0.002	0.002	0.001	0.001	0.001	0.002	0.021	0.011	0.001	0.005	0.003	0.001	0.001	0.001	0.438	0.489
1954088	Malus	domestica	Borkh.	Dunning	2x	Culinary/Dessert apple	1923	USA	USA/Canada			0.25	0	0	0	0.125	0	-3	0.126	0.578	0.296	-3	0.357	0.505	0.106	0.031	-3	0.002	0.001	0.004	0.051	0.001	0.003	0.009	0.001	0.291	0.002	0.299	0.002	0.005	0.001	0.005	0.02	0.069	0.005	0.001	0.002	0.001	0.003
1954090	Malus	domestica	Borkh.	Young America	2x	Ornamental/species apple	1850	USA	USA/Canada									-1	0.593	0.209	0.197	-1	0.576	0.159	0.015	0.25	-1	0.022	0.011	0.026	0.003	0.011	0.008	0.004	0.001	0.006	0.035	0.326	0.041	0.001	0.006	0.016	0.001	0.057	0.003	0.064	0.003	0.032	0.001
1955001	Malus	domestica	Borkh.	Prinses Irene	2x	Culinary/Dessert apple	1935	NLD	Western Europe			0.25	0	0	0.25	0	0	-4	0.014	0.659	0.327	-4	0.074	0.642	0.275	0.009	-4	0.002	0.001	0.002	0.001	0.001	0.023	0.001	0.001	0.393	0.001	0.001	0.001	0.001	0.008	0.002	0.001	0.002	0.537	0.001	0.001	0.001	0.002
1955002	Malus	domestica	Borkh.	Prinses Margriet	2x	Culinary/Dessert apple	1935	NLD	Western Europe			0.25	0	0	0.25	0	0	-3	0.031	0.802	0.167	-3	0.048	0.793	0.128	0.031	-3	0.002	0.001	0.002	0.001	0.002	0.002	0.002	0	0.504	0.001	0.001	0.001	0.002	0.004	0.001	0.001	0.02	0.413	0.001	0.001	0.001	0.001
1955003	Malus	domestica	Borkh.	Prinses Beatrix	2x	Culinary/Dessert apple	1935	NLD	Western Europe			0.25	0	0	0.25	0	0	-4	0.022	0.883	0.095	-4	0.04	0.877	0.068	0.015	-4	0.002	0	0.001	0.002	0.006	0.001	0.001	0	0.526	0.001	0.001	0	0.001	0.002	0.001	0.001	0.002	0.439	0.005	0.001	0.001	0.002
1955004	Malus	domestica	Borkh.	Prinses Marijke	2x	Culinary/Dessert apple	1935	NLD	Western Europe			0.25	0	0	0.25	0	0	0	0.013	0.778	0.209	0	0.06	0.778	0.152	0.009	0	0.001	0.001	0.001	0.001	0.001	0.002	0.001	0.001	0.522	0.001	0.001	0.002	0.002	0.001	0.001	0.001	0.004	0.451	0.001	0.001	0.001	0.001
1955005	Malus	domestica	Borkh.	Prins Bernhard	2x	Culinary/Dessert apple	1935	NLD	Western Europe			0.25	0	0	0.25	0	0	-1	0.013	0.721	0.266	-1	0.008	0.697	0.285	0.01	-1	0.001	0.001	0.003	0.001	0.001	0.002	0.001	0.001	0.364	0.001	0	0	0.004	0.003	0.001	0.001	0.001	0.312	0.001	0.001	0.001	0.002
1955006	Malus	domestica	Borkh.	Koningin Juliana	2x	Culinary/Dessert apple	1935	NLD	Western Europe			0.25	0	0	0	0	0	-6	0.336	0.63	0.034	-6	0.041	0.591	0.017	0.351	-6	0.012	0.005	0.002	0.058	0.003	0.001	0.015	0.001	0.515	0.142	0.007	0.001	0.001	0.001	0.005	0.002	0.013	0.001	0.008	0.083	0.034	0.001
1955007	Malus	domestica	Borkh.	Lucullus	2x	Culinary/Dessert apple	1935	NLD	Western Europe			0.25	0	0	0.25	0	0	-2	0.014	0.728	0.258	-2	0.009	0.702	0.278	0.012	-2	0.001	0.001	0.003	0.001	0.001	0.002	0.001	0.001	0.372	0.001	0.001	0	0.004	0.002	0.001	0.001	0.001	0.311	0.001	0.001	0.001	0.003
1955008	Malus	domestica	Borkh.	Rubens	2x	Culinary/Dessert apple	1936	NLD	Western Europe			0.25	0	0	0	0	0	-3	0.167	0.772	0.061	-3	0.018	0.737	0.043	0.202	-3	0.003	0.002	0.002	0.001	0.001	0.004	0.003	0.002	0.62	0.003	0.002	0.001	0.002	0.002	0.002	0.001	0.031	0.001	0.013	0.225	0.003	0.003
1955009	Malus	domestica	Borkh.	Jan Steen	2x	Culinary/Dessert apple	1955	NLD	Western Europe			0.25	0	0	0	0	0	-3	0.243	0.714	0.043	-3	0.045	0.666	0.019	0.269	-3	0.013	0.002	0.002	0.004	0.001	0.002	0.009	0.001	0.5	0.004	0.002	0.003	0.001	0.001	0.003	0.006	0.148	0.001	0.006	0.055	0.127	0.001
1955010	Malus	domestica	Borkh.	Appel van Paris	2x	Culinary/Dessert apple	1935	NLD	Western Europe			0	0	0	0.25	0	0	-3	0.266	0.27	0.464	-3	0.096	0.223	0.38	0.301	-3	0.002	0.432	0.002	0.002	0.003	0.007	0.006	0.002	0.022	0.001	0.002	0.012	0.003	0.08	0.002	0.004	0.006	0.372	0.002	0.019	0.003	0.01
1955011	Malus	domestica	Borkh.	Primus	2x	Culinary/Dessert apple	1935	NLD	Western Europe			0.25	0	0	0	0	0	-1	0.226	0.747	0.028	-1	0.039	0.713	0.012	0.235	-1	0.004	0.003	0.002	0.002	0.001	0.009	0.002	0.001	0.527	0.002	0.002	0.001	0.001	0.003	0.01	0.001	0.073	0.001	0.002	0.115	0.002	0.002
1955012	Malus	domestica	Borkh.	Mimi	2x	Culinary/Dessert apple	1935	NLD	Western Europe			0.25	0	0	0.25	0	0	-3	0.013	0.803	0.184	-3	0.03	0.796	0.165	0.01	-3	0.001	0.001	0.001	0.001	0.001	0.001	0.001	0.001	0.6	0.001	0	0.001	0.001	0.001	0	0.001	0.002	0.383	0	0.001	0.001	0.001
1955013	Malus	domestica	Borkh.	Atalanta (2)	2x	Culinary/Dessert apple	1935	NLD	Western Europe			0.25	0	0	0	0	0	-1	0.149	0.744	0.107	-1	0.14	0.715	0.035	0.11	-1	0.03	0.017	0.005	0.003	0.01	0.032	0.017	0.003	0.519	0.009	0.014	0.005	0.001	0.007	0.006	0.008	0.132	0.002	0.003	0.035	0.001	0.005
1955014	Malus	domestica	Borkh.	Directeur van de Plassche	2x	Culinary/Dessert apple	1935	NLD	Western Europe			0.25	0	0	0.25	0	0	-5	0.321	0.163	0.515	-5	0.295	0.11	0.345	0.251	-5	0.007	0.392	0.005	0.002	0.001	0.014	0.001	0.001	0.001	0.002	0.004	0.003	0.002	0.002	0.001	0.002	0.003	0.404	0.002	0.002	0.004	0.001
1955015	Malus	domestica	Borkh.	President Boudewijn	2x	Culinary/Dessert apple	1935	NLD	Western Europe			0.25	0	0	0.25	0	0	-3	0.016	0.591	0.393	-3	0.092	0.577	0.32	0.011	-3	0.006	0.002	0.005	0.001	0.002	0.001	0.001	0.004	0.385	0.001	0.004	0.002	0.002	0.002	0.004	0.003	0.002	0.44	0.001	0.002	0.002	0.004
1955024	Malus	domestica	Borkh.	Pitmaston Pine Apple	2x	Culinary/Dessert apple	1785	GBR	Western Europe									-2	0.449	0.25	0.3	-2	0.018	0.178	0.25	0.553	-2	0.003	0.013	0.001	0.021	0.006	0.005	0.329	0.002	0.002	0.001	0.001	0.005	0.278	0.002	0.002	0.028	0.247	0.012	0.004	0.004	0.002	0.008
1955026	Malus	domestica	Borkh.	Sacramentsappel	2x	Culinary/Dessert apple		NLD	Western Europe									-4	0.289	0.16	0.551	-4	0.315	0.109	0.349	0.226	-4	0.005	0.486	0.002	0.002	0.002	0.005	0.001	0.001	0.002	0.001	0.003	0.029	0.002	0.002	0.001	0.001	0.004	0.44	0.001	0.001	0.002	0.001
1955064	Malus	domestica	Borkh.	Marriage-Maker	2x	Culinary/Dessert apple	1883	GBR	Western Europe									-4	0.273	0.17	0.556	-4	0.036	0.088	0.487	0.389	-4	0.006	0.018	0.002	0.001	0.002	0.002	0.003	0.001	0.001	0.001	0.003	0.003	0.409	0.005	0.003	0.002	0.001	0.002	0.003	0.003	0.072	0.001
1955066	Malus	domestica	Borkh.	Mio	2x	Culinary/Dessert apple	1932	SWE	Western Europe			0	0	0	0	0	0.25	-3	0.386	0.188	0.426	-3	0.155	0.126	0.339	0.38	-3	0.002	0.001	0.024	0.004	0.023	0.002	0.002	0.137	0.003	0.001	0.001	0.001	0.003	0.22	0.002	0.002	0.001	0.002	0.004	0.001	0.006	0.034
1955067	Malus	domestica	Borkh.	Snovit	2x	Culinary/Dessert apple	1936	SWE	Western Europe									-6	0.608	0.214	0.177	-6	0.304	0.138	0.069	0.489	-6	0.152	0.002	0.027	0.445	0.023	0.004	0.003	0.001	0.002	0.001	0.015	0.003	0.003	0.011	0.004	0.002	0.003	0.02	0.001	0.006	0.005	0.251
1955077	Malus	domestica	Borkh.	Box Apple	2x	Culinary/Dessert apple		GBR	Western Europe									-5	0.485	0.277	0.238	-5	0.174	0.217	0.139	0.47	-5	0.014	0.003	0.008	0.006	0.009	0.002	0.083	0.002	0.005	0.001	0.033	0.001	0.002	0.102	0.053	0.003	0.003	0.001	0.018	0.004	0.008	0.011
1955078	Malus	domestica	Borkh.	Cornish Honeypin	2x	Culinary/Dessert apple		GBR	Western Europe									-4	0.433	0.152	0.415	-4	0.191	0.087	0.304	0.418	-4	0.049	0.236	0.034	0.018	0.004	0.005	0.002	0.005	0.004	0.02	0.005	0.012	0.003	0.011	0.004	0.005	0.01	0.017	0.002	0.006	0.221	0.021
1955093	Malus	domestica	Borkh.	Arkansas	3x	Culinary/Dessert apple	1833	USA	USA/Canada									-9	0.319	0.076	0.605	-9	0.311	0.036	0.389	0.265	-9	0.024	0.008	0.002	0.002	0.013	0.011	0.017	0.002	0.002	0.005	0.002	0.546	0.001	0.007	0.193	0.055	0.002	0.01	0.016	0.013	0.007	0.004
1955143	Malus	domestica	Borkh.	Sissons's Worksop Newtown	2x	Culinary/Dessert apple	1910	GBR	Western Europe									-4	0.165	0.041	0.794	-4	0.186	0.016	0.664	0.135	-4	0.002	0.001	0.004	0.001	0.002	0.001	0.002	0.238	0.001	0.022	0.057	0.009	0.239	0.003	0.005	0.001	0.001	0.001	0.001	0.002	0.003	0.003
1956006	Malus	domestica	Borkh.	Toyo	2x	Culinary/Dessert apple	1935	JPN	Japan									-4	0.29	0.105	0.605	-4	0.474	0.066	0.337	0.124	-4	0.211	0.006	0.003	0.014	0.002	0.003	0.004	0.001	0.062	0.004	0.008	0.63	0.013	0.003	0.004	0.007	0.003	0.004	0.001	0.004	0.001	0.003
1956013	Malus	domestica	Borkh.	Acme	2x	Culinary/Dessert apple	1944	GBR	Western Europe			0.25	0	0	0	0	0	-9	0.097	0.697	0.206	-9	0.043	0.662	0.188	0.106	-9	0.006	0.002	0.007	0.001	0.003	0.002	0.004	0.004	0.42	0.001	0.001	0.005	0.001	0.003	0.001	0.001	0.005	0.007	0.158	0.004	0.231	0.019
1956014	Malus	domestica	Borkh.	Schweizer Orange	2x	Culinary/Dessert apple	1935	CHE	Western Europe			0.25	0	0	0	0	0	-4	0.075	0.716	0.208	-4	0.148	0.692	0.117	0.043	-4	0.002	0.007	0.009	0.002	0.001	0.001	0.002	0.001	0.549	0.39	0.006	0.001	0.001	0.001	0.003	0.001	0.005	0.001	0.004	0.004	0.001	0.002
1956031	Malus	domestica	Borkh.	Northern Greening	2x	Culinary/Dessert apple	1802	GBR	Western Europe									-2	0.277	0.208	0.515	-2	0.033	0.158	0.433	0.376	-2	0.001	0.001	0.001	0	0.001	0.001	0.007	0.054	0.004	0.001	0.001	0.007	0.022	0.02	0.001	0.002	0.001	0.003	0.001	0.001	0.867	0.001
1956035	Malus	domestica	Borkh.	Caroline Hopkins	2x	Culinary/Dessert apple		ZAF										-7	0.623	0.159	0.218	-7	0.253	0.086	0.087	0.574	-7	0.156	0.001	0.017	0.011	0.129	0.017	0.003	0.003	0.002	0.001	0.017	0.019	0.002	0.182	0.015	0.001	0.014	0.001	0.002	0.376	0.003	0.003
1956065	Malus	domestica	Borkh.	Reinette Grise du Canada	3x	Culinary/Dessert apple	1825											-7	0.196	0.19	0.614	-7	0.049	0.126	0.533	0.292	-7	0.002	0.007	0.005	0.002	0.001	0.001	0.002	0.011	0.011	0.007	0.013	0.018	0.696	0.004	0.008	0.015	0.169	0.002	0.002	0.012	0.004	0.003
1957001	Malus	domestica	Borkh.	Edmund Jupp	2x	Culinary/Dessert apple	1862	GBR	Western Europe									-7	0.577	0.305	0.118	-7	0.028	0.245	0.099	0.628	-7	0.063	0.008	0.003	0.012	0.015	0.004	0.518	0.004	0.015	0.003	0.003	0.003	0.002	0.082	0.001	0.003	0.003	0.007	0.047	0.057	0.02	0.058
1957003	Malus	domestica	Borkh.	Eden	2x	Culinary/Dessert apple	1948	GBR	Western Europe			0.25	0	0	0	0	0	-4	0.075	0.793	0.132	-4	0.08	0.764	0.087	0.069	-4	0.058	0.002	0.003	0.003	0.004	0.002	0.001	0.002	0.632	0.027	0.008	0.007	0.004	0.002	0.021	0.01	0.011	0.019	0.004	0.083	0.013	0.014
1957004	Malus	domestica	Borkh.	Jonared	2x	Culinary/Dessert apple				Sport	Jonathan	0	0	0	0.5	0	0	-1	0.015	0.296	0.688	-1	0.219	0.271	0.501	0.009	-1	0.001	0	0.001	0	0	0	0	0	0.001	0	0	0	0	0	0	0	0.001	0.99	0	0	0	0
1957012	Malus	domestica	Borkh.	Gloucester Royal	2x	Culinary/Dessert apple	1930	GBR	Western Europe			0	0	0	0	0.25	0	-3	0.392	0.245	0.363	-3	0.099	0.191	0.277	0.434	-3	0.002	0.001	0.167	0.002	0.002	0.011	0.005	0.002	0.003	0.002	0.001	0.002	0.339	0.002	0.001	0.002	0.013	0.002	0.005	0.002	0.358	0.042
1957067	Malus	domestica	Borkh.	Erich Neumanns Roter James Grieve	2x	Culinary/Dessert apple				Sport	James Grieve							-1	0.082	0.828	0.091	-1	0.073	0.799	0.042	0.087	-1	0.001	0	0	0	0.001	0.001	0.001	0	0.002	0	0.001	0	0.001	0.001	0	0.001	0.986	0.001	0	0	0	0.001
1957073	Malus	domestica	Borkh.	Aivaniya	2x	Culinary/Dessert apple		BGR	Eastern Europe									-1	0.715	0.17	0.115	-1	0.262	0.089	0.029	0.619	-1	0.723	0.001	0.002	0.006	0.112	0.058	0.001	0.001	0.001	0.002	0.001	0.001	0.005	0.003	0.006	0.025	0.003	0.001	0.04	0.001	0.001	0.002
1957074	Malus	domestica	Borkh.	Anisa		Culinary/Dessert apple												-2	0.713	0.042	0.245	-2	0.065	0.017	0.177	0.741	-2	0.134	0.196	0.001	0.005	0.003	0.001	0.002	0.002	0.001	0.001	0.005	0.004	0.016	0.012	0.012	0.006	0.022	0.001	0.001	0.193	0.047	0.001
1957076	Malus	domestica	Borkh.	Kandile	2x	Culinary/Dessert apple	1900	BGR	Eastern Europe									-4	0.786	0.168	0.047	-4	0.095	0.103	0.021	0.782	-4	0.532	0.001	0.004	0.107	0.234	0.007	0.003	0.001	0.002	0.003	0.001	0.002	0.008	0.006	0.003	0.003	0.044	0.001	0.007	0.002	0.001	0.003
1957078	Malus	domestica	Borkh.	Kitchovka	2x	Culinary/Dessert apple	1886	MKD	Eastern Europe									-3	0.711	0.166	0.124	-3	0.208	0.097	0.045	0.65	-3	0.758	0.001	0.001	0.004	0.002	0.002	0.002	0.001	0.001	0.001	0.002	0.005	0.006	0.001	0.001	0.005	0.019	0.001	0.171	0.002	0.005	0.002
1957079	Malus	domestica	Borkh.	Titovka	2x	Culinary/Dessert apple	1876	UKR	Eastern Europe									-1	0.677	0.071	0.252	-1	0.255	0.032	0.126	0.587	-1	0.667	0.024	0.007	0.011	0.007	0.005	0.003	0.013	0.002	0.003	0.002	0.001	0.002	0.002	0.039	0.006	0.002	0.045	0.043	0.037	0.003	0.009
1957080	Malus	domestica	Borkh.	Yamborka	2x	Culinary/Dessert apple	1932	BGR	Eastern Europe									-2	0.744	0.13	0.126	-2	0.243	0.064	0.033	0.66	-2	0.26	0.001	0.002	0.003	0.059	0.01	0.002	0.001	0.001	0.014	0.021	0.034	0.04	0.004	0.001	0.005	0.003	0.001	0.465	0.001	0.048	0.003
1957082	Malus	domestica	Borkh.	Verde Doncella	2x	Culinary/Dessert apple	1880	ESP	Western Europe									-3	0.612	0.184	0.204	-3	0.284	0.121	0.027	0.568	-3	0.421	0.003	0.011	0.033	0.003	0.018	0.006	0	0.021	0.225	0.004	0.04	0.008	0.028	0.001	0.003	0.012	0.004	0.003	0.074	0.004	0.003
1957084	Malus	domestica	Borkh.	Canvada	2x	Culinary/Dessert apple	1926											-3	0.429	0.125	0.446	-3	0.048	0.064	0.369	0.519	-3	0.007	0.005	0.001	0.22	0.001	0.002	0.01	0.005	0.003	0.006	0.002	0.003	0.28	0.002	0.005	0.039	0.005	0.002	0.002	0.002	0.014	0.001
1957086	Malus	domestica	Borkh.	unknown	3x	Culinary/Dessert apple												-11	0.566	0.248	0.185	-11	0.031	0.171	0.157	0.641	-11	0.003	0.038	0.002	0.013	0.002	0.005	0.008	0.001	0.004	0.001	0.002	0.001	0.002	0.007	0.014	0.466	0.016	0.001	0.014	0.034	0.082	0.014
1957156	Malus	domestica	Borkh.	Cox Red Sport	2x	Culinary/Dessert apple				Clone	Cox's Orange Pippin	0.5	0	0	0	0	0	-1	0.006	0.987	0.007	-1	0.004	0.988	0.004	0.004	-1	0.001	0	0	0	0	0.001	0	0	0.991	0	0	0	0	0	0	0	0.001	0	0	0	0	0
1957160	Malus	domestica	Borkh.	Edwards	3x	Culinary/Dessert apple	1869	USA	USA/Canada									-7	0.242	0.15	0.608	-7	0.018	0.087	0.557	0.338	-7	0.006	0.005	0.002	0.001	0.003	0.002	0.019	0.157	0.008	0.005	0.001	0.005	0.38	0.003	0.083	0.008	0.001	0.062	0.004	0.201	0.007	0.002
1957163	Malus	domestica	Borkh.	George Carpenter	2x	Culinary/Dessert apple	1902	GBR	Western Europe									-1	0.476	0.468	0.056	-1	0.011	0.387	0.036	0.566	-1	0.002	0.001	0.001	0.002	0.002	0.001	0.003	0.001	0.029	0.002	0.001	0.001	0.001	0.006	0.004	0.277	0.003	0.001	0.599	0.001	0.033	0.008
1957165	Malus	domestica	Borkh.	Victory (1)	2x	Culinary/Dessert apple		GBR	Western Europe									-3	0.575	0.178	0.247	-3	0.296	0.113	0.108	0.483	-3	0.062	0.002	0.002	0.001	0.001	0.001	0.044	0.002	0.002	0.006	0.123	0.002	0.009	0.002	0.062	0.059	0.004	0.011	0.225	0.007	0.182	0.002
1957169	Malus	domestica	Borkh.	Lord Rosebery	2x	Culinary/Dessert apple	1934	GBR	Western Europe									-7	0.385	0.367	0.248	-7	0.219	0.288	0.154	0.339	-7	0.002	0.001	0.008	0.002	0.002	0.001	0.008	0.001	0.001	0.002	0.003	0.001	0.001	0.004	0.002	0.001	0.007	0.002	0.002	0.002	0.003	0.587
1957175	Malus	domestica	Borkh.	Annie Elizabeth	2x	Culinary/Dessert apple	1857	GBR	Western Europe									-1	0.419	0.184	0.398	-1	0.274	0.114	0.268	0.345	-1	0.001	0.001	0.001	0.001	0.001	0.006	0.025	0.004	0.002	0.001	0.031	0.002	0.004	0.001	0.002	0.002	0.001	0.006	0.001	0.001	0.897	0.003
1957176	Malus	domestica	Borkh.	Lord Hindlip	2x	Culinary/Dessert apple	1896	GBR	Western Europe									-1	0.292	0.363	0.345	-1	0.063	0.305	0.302	0.33	-1	0.005	0.002	0.007	0.006	0.021	0.015	0.026	0.008	0.075	0.002	0.008	0.003	0.179	0.04	0.012	0.03	0.007	0.078	0.005	0.004	0.001	0.037
1957177	Malus	domestica	Borkh.	Crimson Newton	2x	Culinary/Dessert apple				Sport	Newton Wonder							-2	0.471	0.16	0.369	-2	0.174	0.1	0.262	0.464	-2	0.001	0.002	0.001	0.001	0	0.001	0.001	0.001	0.001	0.003	0.001	0.001	0.001	0	0.001	0.001	0.001	0.001	0.001	0.001	0.977	0.001
1957178	Malus	domestica	Borkh.	Alfriston		Culinary/Dessert apple												-4	0.641	0.318	0.041	-4	0.064	0.263	0.017	0.655	-4	0.002	0.001	0.003	0.006	0.024	0.029	0.194	0.001	0.082	0.021	0.003	0.002	0.002	0.076	0.013	0.009	0.002	0.001	0.003	0.004	0.005	0.002
1957179	Malus	domestica	Borkh.	Brownlees' Russet	2x	Culinary/Dessert apple	1848	GBR	Western Europe									-9	0.339	0.471	0.19	-9	0.024	0.405	0.165	0.406	-9	0.059	0.007	0.002	0.006	0.155	0.001	0.004	0.003	0.317	0.006	0.001	0.002	0.004	0.006	0.289	0.034	0.002	0.001	0.003	0.02	0.011	0.001
1957180	Malus	domestica	Borkh.	Frogmore Prolific	2x	Culinary/Dessert apple	1865	GBR	Western Europe									-4	0.536	0.27	0.194	-4	0.092	0.205	0.119	0.584	-4	0.002	0.002	0.004	0.016	0.011	0.093	0.273	0.002	0.011	0.068	0.003	0.018	0.005	0.007	0.003	0.036	0.014	0.001	0.017	0.024	0.003	0.005
1957181	Malus	domestica	Borkh.	Gascoyne's Scarlet	2x	Culinary/Dessert apple	1871	GBR	Western Europe									-4	0.409	0.233	0.357	-4	0.178	0.168	0.249	0.405	-4	0.004	0.008	0.005	0.002	0.002	0.004	0.001	0.006	0.002	0.002	0.006	0.062	0.197	0.157	0.001	0.001	0.006	0.001	0.501	0.001	0.019	0.001
1957183	Malus	domestica	Borkh.	Joybells	2x	Culinary/Dessert apple	1914	GBR	Western Europe									-2	0.168	0.731	0.101	-2	0.18	0.682	0.029	0.109	-2	0.017	0.002	0.015	0.002	0.004	0.047	0.001	0.003	0.457	0.004	0.007	0.004	0.003	0.001	0.005	0.003	0.008	0.001	0.39	0.003	0.001	0.01
1957184	Malus	domestica	Borkh.	King's Acre Pippin	3x	Culinary/Dessert apple	1897	GBR	Western Europe									-6	0.032	0.519	0.45	-6	0.067	0.492	0.412	0.03	-6	0.009	0.003	0.002	0.001	0.002	0.003	0.002	0.047	0.396	0.001	0.008	0.034	0.332	0.001	0.007	0.022	0.003	0.042	0.003	0.005	0.003	0.011
1957186	Malus	domestica	Borkh.	unknown	2x	Culinary/Dessert apple												-5	0.511	0.097	0.392	-5	0.019	0.039	0.341	0.601	-5	0.001	0.005	0.001	0.002	0.002	0.001	0.442	0.005	0.002	0.188	0.002	0.001	0.166	0.001	0.002	0.001	0.001	0.012	0.013	0.071	0.041	0.002
1957188	Malus	domestica	Borkh.	Cox's Pomona	2x	Culinary/Dessert apple	1825	GBR	Western Europe									-9	0.514	0.284	0.202	-9	0.103	0.23	0.111	0.555	-9	0.002	0.001	0.004	0.002	0.001	0.259	0.004	0.001	0.001	0.002	0.002	0.004	0.19	0.002	0.001	0.024	0.002	0.004	0.486	0.001	0.002	0.001
1957190	Malus	domestica	Borkh.	Duchess of Oldenburg	2x	Culinary/Dessert apple	1700	RUS	Eastern Europe									-5	0.591	0.196	0.213	-5	0.578	0.118	0.024	0.28	-5	0.009	0.009	0.764	0.119	0.004	0.002	0.003	0.004	0.002	0.001	0.003	0.001	0.001	0.004	0.002	0.001	0.001	0.001	0.038	0.024	0.002	0.001
1957191	Malus	domestica	Borkh.	Ecklinville	2x	Culinary/Dessert apple	1800	GBR	Western Europe									-4	0.368	0.29	0.342	-4	0.168	0.225	0.25	0.357	-4	0.051	0.109	0.002	0.002	0.005	0.333	0.003	0.005	0.001	0.001	0.003	0.001	0.002	0.003	0.004	0.001	0.001	0.002	0.007	0.001	0.008	0.017
1957193	Malus	domestica	Borkh.	Emilia		Culinary/Dessert apple												-2	0.474	0.088	0.438	-2	0.439	0.032	0.207	0.322	-2	0.002	0.001	0.483	0.001	0.002	0.001	0.004	0.001	0.001	0.454	0.004	0.002	0.006	0.002	0.003	0.001	0.001	0.009	0.006	0.006	0.002	0.003
1957194	Malus	domestica	Borkh.	Forpear	2x	Culinary/Dessert apple	1926	CAN	USA/Canada									-2	0.303	0.161	0.536	-2	0.504	0.109	0.277	0.109	-2	0.061	0.018	0.631	0.005	0.002	0.001	0.002	0.006	0.002	0.013	0.001	0.067	0.003	0.01	0.003	0.023	0.002	0.018	0.002	0.004	0.03	0.004
1957195	Malus	domestica	Borkh.	Fortosh	2x	Culinary/Dessert apple	1926	CAN	USA/Canada									-3	0.523	0.078	0.4	-3	0.767	0.025	0.093	0.114	-3	0.016	0.013	0.011	0.005	0.001	0.001	0.002	0.001	0.001	0.002	0.504	0.127	0.001	0.005	0.001	0.005	0.002	0.002	0.001	0.004	0.267	0.006
1957196	Malus	domestica	Borkh.	John Waterer	2x	Culinary/Dessert apple	1900	GBR	Western Europe									-2	0.484	0.461	0.055	-2	0.017	0.391	0.033	0.559	-2	0.001	0.001	0.005	0.003	0.002	0.002	0.348	0.001	0.151	0.004	0.002	0.002	0.022	0.002	0.003	0.001	0.003	0.003	0.424	0.001	0.003	0.005
1957197	Malus	domestica	Borkh.	Exquisite	2x	Culinary/Dessert apple	1902	GBR	Western Europe			0.25	0	0	0	0	0	-3	0.068	0.789	0.143	-3	0.039	0.757	0.128	0.076	-3	0.002	0.001	0.001	0.003	0.001	0.497	0.004	0.004	0.457	0.002	0.001	0.005	0.002	0.003	0.001	0.002	0.003	0.001	0.002	0.002	0.002	0.001
1957198	Malus	domestica	Borkh.	Linda	2x	Culinary/Dessert apple	1908	CAN	USA/Canada									-6	0.545	0.168	0.287	-6	0.382	0.099	0.101	0.418	-6	0.004	0.003	0.542	0.379	0.002	0.003	0.01	0.001	0.001	0.002	0.003	0.002	0.009	0.002	0.003	0.003	0.002	0.007	0.002	0.002	0.004	0.005
1957200	Malus	domestica	Borkh.	Macross	2x	Culinary/Dessert apple		CAN	USA/Canada			0	0	0	0	0.25	0	-2	0.597	0.115	0.288	-2	0.858	0.035	0.022	0.085	-2	0.014	0.002	0.21	0.012	0.002	0.004	0.038	0.006	0.001	0.001	0.658	0.002	0.001	0.005	0.002	0.001	0.001	0	0.004	0.004	0.004	0.001
1957201	Malus	domestica	Borkh.	McSweet		Culinary/Dessert apple												-4	0.576	0.055	0.368	-4	0.546	0.021	0.125	0.308	-4	0.021	0.002	0.262	0.057	0.015	0.007	0.065	0.003	0.001	0.002	0.339	0.003	0.168	0.004	0.003	0.008	0.002	0.001	0.005	0.001	0.001	0.002
1957202	Malus	domestica	Borkh.	Milfor	2x	Culinary/Dessert apple		CAN	USA/Canada									-3	0.565	0.03	0.404	-3	0.38	0.014	0.2	0.406	-3	0.136	0.001	0.297	0.093	0.004	0.003	0.078	0.01	0.001	0.246	0.006	0.038	0.006	0.001	0.002	0.049	0.001	0.001	0.002	0.002	0.008	0.002
1957203	Malus	domestica	Borkh.	Newtosh	2x	Culinary/Dessert apple	1922	CAN	USA/Canada			0	0	0	0	0.25	0	-2	0.456	0.291	0.254	-2	0.705	0.2	0.013	0.083	-2	0.021	0.005	0.002	0.001	0.002	0.003	0.005	0.001	0.07	0.053	0.625	0.003	0.005	0.002	0.002	0.047	0.024	0.001	0.007	0.005	0.049	0.004
1957204	Malus	domestica	Borkh.	Stonecrop	2x	Culinary/Dessert apple		CAN	USA/Canada									-2	0.653	0.186	0.161	-2	0.394	0.102	0.03	0.474	-2	0.003	0.001	0.063	0.014	0.002	0.01	0.001	0.001	0.002	0.058	0.134	0.001	0.002	0.029	0.003	0.001	0.001	0.001	0.151	0.001	0.013	0.002
1957205	Malus	domestica	Borkh.	Stonehenge	2x	Culinary/Dessert apple		CAN	USA/Canada									-3	0.63	0.221	0.149	-3	0.232	0.159	0.062	0.546	-3	0.002	0.001	0.182	0.217	0.002	0.007	0.013	0.002	0.004	0.006	0.006	0.001	0.005	0.005	0.003	0.01	0.002	0.001	0.065	0.001	0.008	0.016
1957207	Malus	domestica	Borkh.	Barnack Beauty	2x	Culinary/Dessert apple	1840	GBR	Western Europe									-9	0.538	0.195	0.267	-9	0.181	0.132	0.163	0.523	-9	0.013	0.002	0.004	0.005	0.007	0.006	0.003	0.001	0.002	0.079	0.005	0.01	0.001	0.001	0.002	0.518	0.001	0.002	0.141	0.004	0.094	0.024
1957210	Malus	domestica	Borkh.	Blue Pearmain	2x	Culinary/Dessert apple	1825	USA	USA/Canada									-3	0.413	0.146	0.441	-3	0.222	0.102	0.294	0.383	-3	0.01	0.006	0.002	0.222	0.002	0.001	0.001	0.001	0.003	0.05	0.008	0.003	0.152	0.001	0.083	0.002	0.004	0.215	0.001	0.003	0.012	0.001
1957212	Malus	domestica	Borkh.	Bow Hill Pippin	2x	Culinary/Dessert apple	1893	GBR	Western Europe									-2	0.444	0.231	0.325	-2	0.242	0.172	0.156	0.43	-2	0.012	0.002	0.002	0.003	0.002	0.011	0.003	0.002	0.003	0.004	0.026	0.021	0.001	0.002	0.029	0.434	0.016	0.001	0.002	0.002	0.003	0.002
1957213	Malus	domestica	Borkh.	Chelmsford Wonder	2x	Culinary/Dessert apple	1870	GBR	Western Europe									-6	0.54	0.186	0.273	-6	0.248	0.112	0.146	0.494	-6	0.002	0.001	0.003	0.001	0.002	0.002	0.005	0.001	0.002	0.002	0.004	0.006	0.001	0.008	0.004	0.001	0.004	0.002	0.005	0.01	0.631	0.018
1957215	Malus	domestica	Borkh.	Gravenstein	3x	Culinary/Dessert apple	1669			Normal	Gravenstein							-12	0.594	0.04	0.366	-12	0.12	0.019	0.259	0.602	-12	0.01	0.015	0.025	0.158	0.003	0.001	0.01	0.003	0.001	0.002	0.009	0.016	0.002	0.003	0.003	0.004	0.001	0.028	0.002	0.256	0.213	0.004
1957218	Malus	domestica	Borkh.	King of the Pippins	2x	Culinary/Dessert apple	1800	GBR	Western Europe									-5	0.246	0.34	0.414	-5	0.055	0.272	0.338	0.335	-5	0.003	0.001	0.001	0.002	0.003	0.001	0.001	0.001	0.002	0.001	0.001	0.001	0.001	0.002	0.001	0.962	0.004	0.001	0.002	0.001	0.001	0.002
1957219	Malus	domestica	Borkh.	King of Tompkins County	3x	Culinary/Dessert apple	1804	USA	USA/Canada									-4	0.21	0.254	0.536	-4	0.116	0.21	0.435	0.239	-4	0.005	0.007	0.007	0.006	0.002	0.002	0.006	0.003	0.003	0.005	0.002	0.008	0.293	0.001	0.001	0.003	0.011	0.317	0.104	0.006	0.002	0.008
1957225	Malus	domestica	Borkh.	Roundway Magnum Bonum	3x	Culinary/Dessert apple	1864	GBR	Western Europe									-9	0.266	0.207	0.526	-9	0.132	0.148	0.423	0.296	-9	0.004	0.077	0.004	0.001	0.001	0.013	0.002	0.017	0.002	0.017	0.002	0.005	0.007	0.003	0.002	0.014	0.014	0.003	0.001	0.004	0.007	0.192
1957226	Malus	domestica	Borkh.	Sanspareil	2x	Culinary/Dessert apple	1875	GBR	Western Europe									-3	0.674	0.153	0.173	-3	0.349	0.073	0.025	0.553	-3	0.156	0.246	0.005	0.004	0.003	0.002	0.002	0.001	0.003	0.003	0.006	0.003	0.001	0.033	0.137	0.001	0.003	0.001	0.024	0.003	0.001	0.002
1957230	Malus	domestica	Borkh.	Thomas Rivers	2x	Culinary/Dessert apple	1892	GBR	Western Europe									-11	0.375	0.106	0.519	-11	0.222	0.058	0.33	0.39	-11	0.011	0.011	0.015	0.044	0.002	0.001	0.03	0.002	0.002	0.204	0.003	0.118	0.005	0.001	0.022	0.152	0.055	0.01	0.002	0.003	0.161	0.003
1957233	Malus	domestica	Borkh.	Williams Favourite	2x	Culinary/Dessert apple	1750	USA	USA/Canada									-3	0.636	0.125	0.239	-3	0.041	0.074	0.19	0.694	-3	0.006	0.002	0.001	0.055	0.079	0.003	0.119	0.002	0.001	0.002	0.002	0.001	0.155	0.008	0.052	0.001	0.002	0.056	0.002	0.001	0.002	0.004
1957235	Malus	domestica	Borkh.	Foster's Seedling	2x	Culinary/Dessert apple	1893	GBR	Western Europe									-2	0.407	0.313	0.28	-2	0.043	0.239	0.235	0.483	-2	0.023	0.179	0.001	0.005	0.004	0.376	0.003	0.001	0.001	0.002	0.001	0.002	0.003	0.001	0.002	0.192	0.006	0.001	0.136	0.02	0.002	0.002
1957236	Malus	domestica	Borkh.	Newport Cross	2x	Culinary/Dessert apple	1920	GBR	Western Europe			0.25	0	0	0	0	0	-2	0.154	0.817	0.029	-2	0.06	0.776	0.015	0.149	-2	0.004	0.001	0.002	0.001	0.006	0.003	0.009	0.001	0.456	0.001	0.001	0.002	0.001	0.013	0.001	0.001	0.006	0.001	0.002	0.002	0.001	0.314
1957238	Malus	domestica	Borkh.	Crimson Cox	2x	Culinary/Dessert apple				Sport	Cox's Orange Pippin	0.5	0	0	0	0	0	-3	0.007	0.987	0.007	-3	0.004	0.988	0.004	0.004	-3	0.001	0	0	0	0	0	0	0	0.99	0	0	0	0	0.001	0	0	0.001	0.001	0	0	0	0.001
1957245	Malus	domestica	Borkh.	Laxton's Leader	2x	Culinary/Dessert apple	1905	GBR	Western Europe			0	0	0	0	0	0.25	-5	0.384	0.204	0.412	-5	0.404	0.142	0.208	0.246	-5	0.003	0.005	0.142	0.001	0.002	0.001	0.006	0.007	0.002	0.003	0.009	0.024	0.003	0.426	0.003	0.001	0.004	0.002	0.003	0.006	0.002	0.049
1957246	Malus	domestica	Borkh.	Mabbott's Pearmain	2x	Culinary/Dessert apple	1883	GBR	Western Europe									-4	0.356	0.147	0.497	-4	0.055	0.092	0.423	0.431	-4	0.002	0.008	0.005	0.002	0.002	0.209	0.002	0.001	0.001	0.138	0.001	0.001	0.286	0.001	0.003	0.322	0.001	0.005	0.001	0.001	0.001	0.001
1957252	Malus	domestica	Borkh.	Camelot	2x	Cider apple	1934	GBR	Western Europe									-1	0.582	0.279	0.139	-1	0.053	0.221	0.089	0.637	-1	0.005	0.002	0.004	0.011	0.003	0.084	0.247	0.002	0.039	0.092	0.001	0.001	0.008	0.002	0.004	0.002	0.003	0.003	0.006	0.007	0.427	0.006
1957253	Malus	domestica	Borkh.	Zigeunerin	2x	Culinary/Dessert apple	1933	RUS	Eastern Europe									-1	0.584	0.266	0.15	-1	0.15	0.211	0.066	0.573	-1	0.256	0.003	0.007	0.051	0.075	0.216	0.003	0.002	0.004	0.003	0.003	0.006	0.094	0.002	0.001	0.002	0.003	0.004	0.24	0.009	0.001	0.007
1957261	Malus	domestica	Borkh.	Smart's Prince Arthur	2x	Culinary/Dessert apple	1883	GBR	Western Europe									-2	0.39	0.346	0.264	-2	0.401	0.283	0.045	0.271	-2	0.038	0.002	0.003	0.002	0.003	0.014	0.095	0.001	0.173	0.044	0.229	0.003	0.03	0.003	0.013	0.002	0.003	0.002	0.05	0.001	0.015	0.001
1957264	Malus	domestica	Borkh.	Bedwyn Beauty	2x	Culinary/Dessert apple	1890	GBR	Western Europe									-5	0.487	0.094	0.418	-5	0.089	0.05	0.299	0.563	-5	0.003	0.008	0.018	0.002	0.004	0.004	0.301	0.002	0.003	0.052	0.001	0.175	0.144	0.004	0.003	0.182	0.002	0.001	0.002	0.009	0.002	0.002
1957265	Malus	domestica	Borkh.	Clark's Seedling		Culinary/Dessert apple												-6	0.674	0.18	0.147	-6	0.074	0.107	0.104	0.715	-6	0.013	0.003	0.005	0.318	0.002	0.004	0.026	0.001	0.004	0.005	0.002	0.001	0.223	0.04	0.072	0.008	0.006	0.006	0.018	0.052	0.006	0.004
1957269	Malus	domestica	Borkh.	Comrade	2x	Culinary/Dessert apple		GBR	Western Europe									-2	0.605	0.356	0.038	-2	0.02	0.284	0.025	0.671	-2	0.003	0.001	0.001	0.002	0.001	0.007	0.311	0.001	0.009	0.003	0.001	0.001	0.008	0.001	0.003	0.007	0.004	0.003	0.475	0.002	0.001	0.004
1957270	Malus	domestica	Borkh.	Shoesmith	2x	Culinary/Dessert apple	1930	GBR	Western Europe									-4	0.423	0.188	0.389	-4	0.229	0.121	0.252	0.399	-4	0.003	0.007	0.001	0.004	0.003	0.002	0.009	0.007	0.002	0.017	0.134	0.021	0.018	0.002	0.003	0.252	0.004	0.003	0.374	0.004	0.001	0.002
1957271	Malus	domestica	Borkh.	Ye Old Peasgood	2x	Culinary/Dessert apple		GBR	Western Europe									-1	0.252	0.475	0.274	-1	0.128	0.417	0.213	0.243	-1	0.003	0.153	0.003	0.002	0.005	0.578	0.003	0.005	0.011	0.001	0.002	0.001	0.001	0.008	0.158	0.004	0.001	0.026	0.001	0.001	0.026	0.002
1957272	Malus	domestica	Borkh.	French Crab	2x	Culinary/Dessert apple	1790	FRA	Western Europe									-3	0.389	0.125	0.486	-3	0.083	0.066	0.372	0.479	-3	0.043	0.003	0.003	0.003	0.002	0.003	0.295	0.005	0.004	0.003	0.011	0.048	0.343	0.009	0.004	0.037	0.003	0.071	0.001	0.002	0.063	0.001
1957273	Malus	domestica	Borkh.	Bramshott Rectory	2x	Culinary/Dessert apple		GBR	Western Europe									-2	0.316	0.357	0.327	-2	0.045	0.3	0.256	0.399	-2	0.155	0.002	0.007	0.002	0.002	0.004	0.238	0.018	0.17	0.002	0.001	0.005	0.002	0.005	0.009	0.222	0.001	0.035	0.005	0.008	0.085	0.001
1958013	Malus	domestica	Borkh.	Winston coloured sport	2x	Culinary/Dessert apple	1952	GBR	Western Europe			0.25	0	0	0	0	0.25	-4	0.056	0.739	0.205	-4	0.019	0.697	0.195	0.089	-4	0.001	0.001	0.001	0.001	0.001	0.001	0.004	0.001	0.501	0.002	0.001	0.001	0.02	0.048	0.001	0.001	0.001	0.002	0.001	0.001	0.405	0.001
1958017	Malus	domestica	Borkh.	Lorna Doone	3x	Cider apple		GBR	Western Europe									-6	0.472	0.186	0.342	-6	0.073	0.12	0.288	0.52	-6	0.103	0.174	0.002	0.009	0.002	0.001	0.111	0.066	0.025	0.002	0.011	0.003	0.006	0.002	0.003	0.003	0.016	0.01	0.029	0.119	0.067	0.004
1958018	Malus	domestica	Borkh.	Barry	2x	Culinary/Dessert apple	1923	USA	USA/Canada			0.25	0	0	0	0.25	0	-1	0.102	0.659	0.239	-1	0.447	0.536	0.01	0.006	-1	0.001	0	0	0	0.001	0.001	0.001	0	0.464	0.001	0.522	0.001	0.001	0.001	0.001	0.001	0.001	0.001	0	0	0.001	0.001
1958021	Malus	domestica	Borkh.	Lady of the Lake	2x	Culinary/Dessert apple		GBR	Western Europe									-7	0.566	0.041	0.393	-7	0.234	0.018	0.254	0.493	-7	0.291	0.005	0.005	0.028	0.004	0.009	0.003	0.134	0.001	0.008	0.003	0.004	0.001	0.001	0.041	0.002	0.003	0.004	0.003	0.07	0.336	0.006
1958022	Malus	domestica	Borkh.	Nelson's Favourite	2x	Culinary/Dessert apple		GBR	Western Europe									-4	0.579	0.253	0.168	-4	0.221	0.175	0.106	0.498	-4	0.017	0.003	0.016	0.042	0.043	0.013	0.014	0.007	0.003	0.001	0.027	0.001	0.001	0.021	0.005	0.002	0.001	0.001	0.028	0.001	0.26	0.195
1958023	Malus	domestica	Borkh.	Port Allen Russet	2x	Culinary/Dessert apple		GBR	Western Europe									-5	0.622	0.206	0.172	-5	0.181	0.135	0.106	0.578	-5	0.269	0.005	0.01	0.017	0.027	0.003	0.17	0.005	0.003	0.004	0.003	0.001	0.001	0.032	0.068	0.022	0.003	0.008	0.171	0.001	0.164	0.004
1958027	Malus	domestica	Borkh.	Arditi	2x	Culinary/Dessert apple												-3	0.547	0.195	0.258	-3	0.294	0.145	0.134	0.427	-3	0.127	0.002	0.001	0.03	0.001	0.004	0.004	0.002	0.007	0.009	0.019	0.002	0.003	0.001	0.64	0.012	0.104	0.001	0.007	0.004	0.011	0.001
1958028	Malus	domestica	Borkh.	Gian Andre	2x	Culinary/Dessert apple		ITA	Western Europe									-4	0.35	0.038	0.612	-4	0.082	0.018	0.503	0.397	-4	0.112	0.003	0.002	0.003	0.002	0.001	0.009	0.008	0.001	0.004	0.019	0.002	0.621	0.001	0.084	0.001	0.002	0.018	0.002	0.04	0.001	0.002
1958029	Malus	domestica	Borkh.	Cavallotta	2x	Culinary/Dessert apple		ITA	Western Europe									-3	0.627	0.082	0.291	-3	0.192	0.036	0.185	0.588	-3	0.302	0.003	0.001	0.006	0.051	0.132	0.002	0.002	0.001	0.028	0.005	0.058	0.044	0.005	0.002	0.002	0.002	0.001	0.007	0.205	0.042	0.005
1958030	Malus	domestica	Borkh.	Renetta Grigia di Torriana	2x	Culinary/Dessert apple	1905	ITA	Western Europe									-3	0.568	0.251	0.18	-3	0.04	0.197	0.139	0.624	-3	0.284	0.001	0.002	0.055	0.002	0.002	0.004	0.001	0.03	0.037	0.001	0.003	0.021	0.004	0.002	0.001	0.042	0.002	0.006	0.173	0.284	0.003
1958031	Malus	domestica	Borkh.	Ciodo	3x	Culinary/Dessert apple		ITA	Western Europe									-4	0.498	0.128	0.375	-4	0.061	0.07	0.293	0.577	-4	0.322	0.003	0.002	0.001	0.002	0.006	0.004	0.003	0.005	0.001	0.001	0.064	0.292	0.003	0.003	0.002	0.021	0.002	0.002	0.242	0.013	0.002
1958033	Malus	domestica	Borkh.	Contessa	3x	Culinary/Dessert apple		ITA	Western Europe									-10	0.383	0.089	0.528	-10	0.199	0.044	0.405	0.352	-10	0.005	0.006	0.001	0.008	0.044	0.002	0.004	0.012	0.001	0.002	0.01	0.007	0.07	0.1	0.068	0.003	0.002	0.223	0.001	0.011	0.125	0.019
1958037	Malus	domestica	Borkh.	Gabiola	2x	Culinary/Dessert apple												-4	0.622	0.16	0.218	-4	0.019	0.089	0.18	0.711	-4	0.031	0	0.001	0.002	0.006	0.007	0.123	0.001	0.002	0.017	0.001	0.001	0.454	0.001	0.041	0.002	0.019	0.001	0.061	0.002	0.001	0.001
1958038	Malus	domestica	Borkh.	Rosso del Povero	2x	Culinary/Dessert apple		ITA	Western Europe									-2	0.396	0.285	0.319	-2	0.029	0.209	0.278	0.485	-2	0.271	0.005	0.001	0.002	0.005	0.002	0.015	0.001	0.113	0.016	0.002	0.001	0.439	0.008	0.003	0.003	0.002	0.005	0.006	0.002	0.002	0.003
1958040	Malus	domestica	Borkh.	Runse		Culinary/Dessert apple												-3	0.396	0.158	0.446	-3	0.153	0.103	0.358	0.386	-3	0.16	0.002	0.002	0.003	0.003	0.274	0.054	0.061	0.003	0.004	0.027	0.035	0.2	0.001	0.003	0.004	0.002	0.023	0.002	0.068	0.004	0.001
1958041	Malus	domestica	Borkh.	Gambafina	2x	Culinary/Dessert apple	1900	ITA	Western Europe									-1	0.5	0.327	0.173	-1	0.053	0.267	0.14	0.54	-1	0.284	0.001	0.002	0.003	0.008	0.009	0.224	0.001	0.035	0.065	0.003	0.001	0.016	0.004	0.001	0.001	0.004	0.001	0.005	0.003	0.013	0.004
1958042	Malus	domestica	Borkh.	Verdese	3x	Culinary/Dessert apple												-4	0.543	0.149	0.307	-4	0.101	0.093	0.249	0.557	-4	0.35	0.001	0.003	0.004	0.006	0.002	0.005	0.01	0.01	0.004	0.003	0.14	0.004	0.002	0.001	0.003	0.015	0.003	0.008	0.402	0.004	0.005
1958043	Malus	domestica	Borkh.	Giambun		Culinary/Dessert apple												-2	0.503	0.206	0.291	-2	0.039	0.162	0.224	0.575	-2	0.112	0.001	0.001	0.012	0.012	0.001	0.262	0	0.002	0.002	0.002	0.001	0.235	0.004	0.004	0.001	0.004	0.002	0.008	0.032	0.002	0.001
1958057	Malus	domestica	Borkh.	Cludius Herbstapfel	2x	Culinary/Dessert apple	1839	DEU	Western Europe									-2	0.435	0.335	0.23	-2	0.086	0.274	0.164	0.476	-2	0.006	0.003	0.006	0.311	0.083	0.175	0.001	0.002	0.042	0.016	0.002	0.001	0.292	0.001	0.001	0.009	0.005	0.005	0.025	0.001	0.001	0.005
1958058	Malus	domestica	Borkh.	Reinette Coulon	3x	Culinary/Dessert apple	1856	BEL	Western Europe									-5	0.435	0.137	0.429	-5	0.019	0.062	0.402	0.517	-5	0.004	0.696	0.001	0.001	0.001	0.003	0.003	0.002	0.002	0.001	0.001	0.001	0.003	0.003	0.001	0.002	0.003	0.002	0.004	0.004	0.001	0.004
1958060	Malus	domestica	Borkh.	Altlander Fettapfel	2x	Culinary/Dessert apple		DEU	Western Europe									-1	0.705	0.167	0.128	-1	0.369	0.089	0.016	0.526	-1	0.474	0.011	0.043	0.074	0.002	0.013	0.027	0.001	0.003	0.002	0.025	0.001	0.003	0.002	0.225	0.004	0.01	0.002	0.043	0.001	0.001	0.011
1958061	Malus	domestica	Borkh.	Hibernal	3x	Culinary/Dessert apple	1870	RUS	Eastern Europe									-7	0.766	0.05	0.184	-7	0.352	0.024	0.033	0.592	-7	0.009	0.001	0.264	0.59	0.058	0.001	0.002	0.002	0.001	0.003	0.009	0.001	0.001	0.001	0.002	0.002	0.002	0.001	0.002	0.015	0.002	0.002
1958062	Malus	domestica	Borkh.	Kaiser Wilhelm	3x	Culinary/Dessert apple	1800	DEU	Western Europe									-8	0.368	0.17	0.462	-8	0.093	0.107	0.38	0.421	-8	0.007	0.01	0.004	0.004	0.002	0.002	0.002	0.001	0.001	0.172	0.005	0.003	0.005	0.001	0.001	0.725	0.002	0.003	0.003	0.009	0.001	0.031
1958063	Malus	domestica	Borkh.	Prinz Albrecht von Preussen	2x	Culinary/Dessert apple	1865	DEU	Western Europe									-9	0.58	0.256	0.164	-9	0.259	0.197	0.06	0.484	-9	0.011	0.005	0.137	0.031	0.001	0.002	0.005	0.008	0.006	0.002	0.003	0.003	0.001	0.004	0.019	0.001	0.008	0.01	0.359	0.365	0.005	0.002
1958064	Malus	domestica	Borkh.	Purpurroter Cousinot	2x	Culinary/Dessert apple	1766	NLD	Western Europe									-3	0.611	0.042	0.347	-3	0.059	0.02	0.276	0.645	-3	0.013	0.015	0.001	0.378	0.004	0.003	0.042	0.01	0.001	0.001	0.002	0.18	0.024	0.017	0.002	0.001	0.002	0.003	0.008	0.229	0.007	0.006
1958065	Malus	domestica	Borkh.	Geheimrat Doktor Oldenburg	2x	Culinary/Dessert apple	1897	DEU	Western Europe									-2	0.683	0.222	0.095	-2	0.021	0.154	0.056	0.769	-2	0.004	0.006	0.001	0.087	0.004	0.001	0.008	0.007	0.002	0.002	0.001	0.003	0.016	0.114	0.002	0.004	0.02	0.002	0.692	0.006	0.002	0.011
1958066	Malus	domestica	Borkh.	Red Martini	2x	Culinary/Dessert apple				Sport	Martini							-4	0.414	0.183	0.403	-4	0.117	0.112	0.33	0.44	-4	0.005	0.072	0.026	0.024	0.002	0.016	0.003	0.01	0.002	0.001	0.009	0.002	0.003	0.017	0.126	0.339	0.022	0.009	0.001	0.073	0.001	0.002
1958067	Malus	domestica	Borkh.	Fall Russet	2x	Culinary/Dessert apple	1880	USA	USA/Canada									-6	0.439	0.295	0.266	-6	0.023	0.233	0.22	0.525	-6	0.003	0.007	0.003	0.007	0.155	0.003	0.052	0.005	0.048	0.007	0.002	0.002	0.043	0.002	0.002	0.005	0.008	0.199	0.017	0.024	0.02	0.004
1958099	Malus	domestica	Borkh.	Cretesc Rosu	2x	Culinary/Dessert apple		ROU	Eastern Europe									-3	0.707	0.035	0.258	-3	0.366	0.015	0.084	0.535	-3	0.68	0.004	0.003	0.003	0.001	0.008	0.003	0.006	0.001	0.003	0.099	0.009	0.002	0.001	0.005	0.014	0.001	0.012	0.016	0.118	0.003	0.003
1958100	Malus	domestica	Borkh.	Cretesc de Breaza	2x	Culinary/Dessert apple		ROU	Eastern Europe									-2	0.632	0.218	0.15	-2	0.132	0.16	0.063	0.645	-2	0.055	0.015	0.002	0.002	0.167	0.042	0.002	0.001	0.009	0.001	0.002	0.024	0.003	0.12	0.001	0.001	0.01	0.001	0.004	0.175	0.011	0.003
1958103	Malus	domestica	Borkh.	Domnesc	3x	Culinary/Dessert apple	1831	ROU	Eastern Europe									-4	0.564	0.181	0.255	-4	0.187	0.128	0.143	0.542	-4	0.216	0.009	0.035	0.082	0.084	0.002	0.168	0.008	0.002	0.035	0.003	0.018	0.002	0.002	0.004	0.001	0.166	0.004	0.05	0.018	0.034	0.007
1958105	Malus	domestica	Borkh.	Moti		Culinary/Dessert apple												-2	0.779	0.167	0.053	-2	0.069	0.104	0.02	0.807	-2	0.241	0.002	0.001	0.224	0.002	0.004	0.004	0.001	0.011	0.001	0.002	0.003	0.002	0.002	0.001	0.002	0.004	0.001	0.135	0.018	0.008	0.001
1958106	Malus	domestica	Borkh.	Nobil de Geoagiu	3x	Culinary/Dessert apple		ROU	Eastern Europe									-3	0.647	0.117	0.236	-3	0.254	0.058	0.124	0.563	-3	0.541	0.061	0.001	0.269	0.003	0.004	0.001	0.037	0.003	0.003	0.005	0.002	0.002	0.002	0.001	0.001	0.009	0.003	0.003	0.039	0.002	0.001
1958109	Malus	domestica	Borkh.	Sovari Comun	2x	Culinary/Dessert apple	1876	ROU	Eastern Europe									-2	0.793	0.103	0.104	-2	0.188	0.04	0.013	0.76	-2	0.176	0.001	0.046	0.005	0.007	0.001	0.017	0.001	0.002	0.021	0.01	0.018	0.001	0.002	0.003	0.004	0.001	0.003	0.218	0.031	0.092	0.001
1958110	Malus	domestica	Borkh.	Sovari Nobil	2x	Culinary/Dessert apple		HUN	Eastern Europe									-3	0.779	0.099	0.121	-3	0.138	0.037	0.027	0.798	-3	0.024	0.001	0.012	0.012	0.01	0.009	0.007	0.001	0.001	0.033	0.004	0.002	0.02	0.002	0.002	0.075	0.001	0.002	0.37	0.401	0.002	0.003
1958111	Malus	domestica	Borkh.	Tare de Ghinda	2x	Culinary/Dessert apple		ROU	Eastern Europe									-4	0.817	0.089	0.095	-4	0.169	0.04	0.038	0.752	-4	0.125	0.001	0.003	0.22	0.007	0.003	0.103	0.002	0.003	0.007	0.015	0.002	0.003	0.001	0.03	0.015	0.001	0.001	0.026	0.419	0.001	0.002
1958128	Malus	domestica	Borkh.	Cola Gelata	2x	Culinary/Dessert apple	1910	ITA	Western Europe									-3	0.746	0.229	0.025	-3	0.013	0.163	0.013	0.81	-3	0.325	0.001	0.001	0.007	0.003	0.004	0.033	0.001	0.045	0.007	0.001	0.001	0.008	0.01	0.001	0.001	0.005	0.001	0.103	0.323	0.001	0.009
1958129	Malus	domestica	Borkh.	Cola	2x	Culinary/Dessert apple	1925	ITA	Western Europe									-4	0.606	0.343	0.052	-4	0.103	0.285	0.03	0.581	-4	0.29	0.002	0.006	0.007	0.005	0.008	0.003	0.001	0.2	0.014	0.003	0.001	0.003	0.002	0.001	0.005	0.002	0.001	0.026	0.385	0.001	0.013
1958130	Malus	domestica	Borkh.	Lappio	3x	Culinary/Dessert apple		ITA	Western Europe									-8	0.631	0.086	0.283	-8	0.229	0.036	0.166	0.569	-8	0.64	0.012	0.008	0.011	0.029	0.003	0.001	0.026	0.002	0.003	0.002	0.007	0.01	0.155	0.006	0.014	0.006	0.011	0.013	0.007	0.003	0.011
1958139	Malus	domestica	Borkh.	Abbondanza	2x	Culinary/Dessert apple	1896	ITA	Western Europe									-3	0.497	0.207	0.296	-3	0.143	0.15	0.211	0.496	-3	0.178	0.004	0.002	0.145	0.033	0.001	0.01	0.004	0.011	0.003	0.003	0.029	0.013	0.002	0.091	0.006	0.002	0.002	0.059	0.046	0.044	0.002
1958140	Malus	domestica	Borkh.	Campanino	2x	Culinary/Dessert apple	1901	ITA	Western Europe									-9	0.678	0.202	0.12	-9	0.134	0.139	0.06	0.667	-9	0.622	0.014	0.002	0.016	0.028	0.003	0.058	0.001	0.049	0.002	0.001	0.002	0.011	0.073	0.003	0.015	0.007	0.003	0.002	0.008	0.009	0.004
1958141	Malus	domestica	Borkh.	Durello	2x	Culinary/Dessert apple		ITA	Western Europe									-3	0.793	0.033	0.175	-3	0.261	0.013	0.035	0.692	-3	0.874	0.003	0.001	0.03	0.002	0.001	0.006	0.002	0.001	0.001	0.002	0.002	0.005	0.001	0.002	0.002	0.002	0.001	0.001	0.003	0.04	0.002
1958143	Malus	domestica	Borkh.	Lavina	2x	Culinary/Dessert apple	1949	ITA	Western Europe									-3	0.717	0.166	0.117	-3	0.239	0.102	0.016	0.644	-3	0.378	0.001	0.025	0.006	0.003	0.014	0.2	0.001	0.003	0.028	0.074	0.002	0.002	0.001	0.001	0.029	0.003	0.001	0.158	0.061	0.002	0.001
1958151	Malus	domestica	Borkh.	Tellina	2x	Culinary/Dessert apple												-5	0.798	0.164	0.037	-5	0.233	0.073	0.01	0.684	-5	0.406	0.002	0.007	0.071	0.242	0.047	0.001	0.001	0.007	0.001	0.001	0.001	0.001	0.002	0.057	0.004	0.002	0.001	0.009	0.12	0.002	0.005
1958155	Malus	domestica	Borkh.	Nasona	2x	Culinary/Dessert apple	1949	ITA	Western Europe									-5	0.629	0.057	0.315	-5	0.31	0.025	0.117	0.547	-5	0.505	0.21	0.006	0.001	0.002	0.002	0.005	0.001	0.002	0.014	0.028	0.022	0.126	0.026	0.001	0.02	0.002	0.002	0.002	0.005	0.002	0.004
1958156	Malus	domestica	Borkh.	Carrata	2x	Culinary/Dessert apple												-7	0.767	0.086	0.147	-7	0.087	0.039	0.092	0.781	-7	0.707	0.004	0.002	0.005	0.004	0.001	0.006	0.004	0.002	0.003	0.002	0.001	0.107	0.027	0.003	0.001	0.026	0.001	0.008	0.008	0.023	0.001
1958162	Malus	domestica	Borkh.	Verdona	3x	Culinary/Dessert apple		ITA	Western Europe									-9	0.686	0.039	0.275	-9	0.194	0.017	0.157	0.632	-9	0.395	0.005	0.004	0.007	0.009	0.002	0.022	0.005	0.001	0.051	0.002	0.004	0.002	0.004	0.005	0.002	0.002	0.008	0.004	0.296	0.051	0.106
1958164	Malus	domestica	Borkh.	Violetta	2x	Culinary/Dessert apple												-3	0.744	0.204	0.052	-3	0.179	0.11	0.017	0.694	-3	0.776	0.004	0.001	0.002	0.002	0.003	0.008	0.001	0.008	0.001	0.005	0.002	0.007	0.032	0.009	0.009	0.012	0.001	0.013	0.022	0.002	0.004
1958169	Malus	domestica	Borkh.	Carrara Brusca	3x	Culinary/Dessert apple												-7	0.603	0.12	0.277	-7	0.129	0.066	0.206	0.599	-7	0.744	0.001	0.001	0.004	0.004	0.012	0.011	0.016	0.003	0.002	0.002	0.008	0.016	0.002	0.001	0.121	0.004	0.001	0.001	0.002	0.004	0.001
1958193	Malus	domestica	Borkh.	Red Newton Wonder	2x	Culinary/Dessert apple				Sport	Newton Wonder							-1	0.533	0.069	0.397	-1	0.164	0.033	0.276	0.527	-1	0.001	0.002	0.001	0.002	0.001	0.001	0.001	0.002	0.001	0.003	0.002	0.001	0.001	0.001	0.001	0.001	0.001	0	0.001	0.002	0.974	0.001
1959044	Malus	domestica	Borkh.	Prince Charles	2x	Culinary/Dessert apple	1945	GBR	Western Europe			0.25	0	0	0	0	0.125	-5	0.287	0.473	0.241	-5	0.064	0.413	0.2	0.323	-5	0.003	0.016	0.002	0.003	0.112	0.001	0.004	0.032	0.038	0.004	0.001	0.002	0.003	0.003	0.004	0.002	0.229	0.015	0.005	0.04	0.018	0.433
1960007	Malus	domestica	Borkh.	Carswell's Orange	3x	Culinary/Dessert apple	1938	GBR	Western Europe			0.25	0	0	0	0	0	-10	0.02	0.933	0.047	-10	0.016	0.911	0.056	0.017	-10	0.001	0.002	0.001	0.001	0.001	0.001	0.002	0.001	0.693	0.001	0.001	0.001	0.002	0.013	0.002	0.001	0.002	0.002	0.001	0.001	0.002	0.247
1960008	Malus	domestica	Borkh.	Hibbs Seedling	2x	Culinary/Dessert apple		GBR	Western Europe									-7	0.34	0.647	0.013	-7	0.015	0.601	0.007	0.377	-7	0.004	0.001	0.001	0.156	0.001	0.001	0.001	0	0.396	0.001	0.001	0.001	0.001	0.001	0.002	0.001	0.002	0.001	0.42	0.003	0.001	0.001
1960009	Malus	domestica	Borkh.	unnamed	2x	Culinary/Dessert apple												-4	0.196	0.784	0.02	-4	0.008	0.729	0.011	0.252	-4	0.001	0	0.003	0.005	0.005	0.007	0.002	0	0.306	0.004	0	0	0.007	0.001	0.001	0.001	0.506	0.001	0.083	0.001	0.001	0.038
1960014	Malus	domestica	Borkh.	King Russet	2x	Culinary/Dessert apple				Sport	King of the Pippins							-3	0.244	0.319	0.437	-3	0.088	0.248	0.347	0.317	-3	0.003	0.001	0.002	0.002	0.003	0.002	0.002	0.002	0.004	0.001	0.002	0.002	0.001	0.002	0.002	0.949	0.005	0.001	0.002	0.001	0.001	0.002
1960039	Malus	domestica	Borkh.	King Cox	2x	Culinary/Dessert apple				Sport	Cox's Orange Pippin	0.5	0	0	0	0	0	-6	0.007	0.985	0.008	-6	0.004	0.986	0.005	0.005	-6	0.001	0	0	0	0.001	0.001	0.001	0	0.985	0.001	0	0	0	0.001	0.001	0.001	0.001	0.001	0.001	0.001	0.001	0.001
1960042	Malus	domestica	Borkh.	Eynsham Challenger	2x	Culinary/Dessert apple	1935	GBR	Western Europe									-5	0.42	0.115	0.464	-5	0.273	0.061	0.282	0.384	-5	0.015	0.003	0.002	0.002	0.001	0.001	0.018	0.004	0.004	0.041	0.167	0.016	0.127	0.001	0.197	0.077	0.012	0.002	0.009	0.005	0.029	0.002
1960044	Malus	domestica	Borkh.	Sergeant Peggy	2x	Culinary/Dessert apple	1922	GBR	Western Europe									-3	0.249	0.06	0.691	-3	0.345	0.031	0.478	0.146	-3	0.005	0.001	0.006	0.002	0.001	0.003	0.001	0.21	0.001	0.017	0.139	0.019	0.138	0.001	0.023	0.102	0.002	0.001	0.003	0.002	0.152	0.002
1960047	Malus	domestica	Borkh.	Eynsham Dumpling	2x	Culinary/Dessert apple		GBR	Western Europe									-1	0.673	0.278	0.049	-1	0.031	0.211	0.035	0.722	-1	0.001	0.002	0.001	0.026	0.002	0.021	0.232	0.001	0.028	0.205	0.001	0.001	0.001	0.002	0.002	0.014	0.029	0.001	0.035	0.005	0.003	0.001
1960050	Malus	domestica	Borkh.	Statesman Red Sport	2x	Culinary/Dessert apple	1914	NZL	Australasia		Statesman							-3	0.376	0.282	0.343	-3	0.071	0.232	0.252	0.444	-3	0.121	0.172	0.004	0.006	0.002	0.005	0.002	0.021	0.145	0.001	0.002	0.019	0.003	0.001	0.073	0.155	0.016	0.003	0.004	0.21	0.019	0.001
1960055	Malus	domestica	Borkh.	All-Red Gravenstein	3x	Culinary/Dessert apple				Sport	Gravenstein							-5	0.626	0.033	0.341	-5	0.137	0.014	0.228	0.621	-5	0.016	0.025	0.018	0.075	0.008	0.001	0.008	0.003	0.001	0.003	0.012	0.035	0.002	0.002	0.002	0.003	0.001	0.029	0.003	0.343	0.151	0.004
1960056	Malus	domestica	Borkh.	Beacon	2x	Culinary/Dessert apple	1908	USA	USA/Canada									-1	0.388	0.168	0.443	-1	0.483	0.087	0.277	0.154	-1	0.074	0.003	0.301	0.013	0.003	0.001	0.002	0.159	0.007	0.018	0.074	0.001	0.002	0.006	0.134	0.002	0.018	0.002	0.023	0.002	0.007	0.001
1960059	Malus	domestica	Borkh.	Kirke's Lord Nelson	3x	Culinary/Dessert apple	1820											-4	0.628	0.206	0.166	-4	0.027	0.147	0.147	0.679	-4	0.151	0.051	0.001	0.355	0.005	0.003	0.036	0.006	0.024	0.023	0.003	0.006	0.092	0.005	0.002	0.018	0.002	0.001	0.124	0.028	0.005	0.01
1960060	Malus	domestica	Borkh.	Morkrod	3x	Culinary/Dessert apple				Sport	Gravenstein							-5	0.624	0.061	0.315	-5	0.167	0.026	0.207	0.601	-5	0.014	0.018	0.1	0.118	0.004	0.001	0.015	0.004	0.001	0.004	0.006	0.005	0.002	0.004	0.002	0.004	0.002	0.019	0.002	0.296	0.204	0.005
1961037	Malus	domestica	Borkh.	Stark EarliBlaze	2x	Culinary/Dessert apple	1949	USA	USA/Canada									-3	0.246	0.161	0.593	-3	0.559	0.063	0.326	0.052	-3	0.003	0.002	0.482	0.001	0.035	0.003	0.001	0.004	0.003	0.001	0.008	0.223	0.006	0.003	0.002	0.003	0.001	0.134	0.003	0.003	0.001	0.002
1961041	Malus	domestica	Borkh.	Golden Bounty	2x	Culinary/Dessert apple	1940	GBR	Western Europe			0.25	0	0	0	0	0	-1	0.097	0.706	0.197	-1	0.05	0.662	0.169	0.12	-1	0.005	0.001	0.001	0.004	0.003	0.003	0.001	0.001	0.466	0.001	0.001	0.001	0.007	0.002	0.001	0.174	0.067	0.001	0.002	0.001	0.001	0.001
1961043	Malus	domestica	Borkh.	Acklam Russet	3x	Culinary/Dessert apple	1768	GBR	Western Europe									-2	0.555	0.204	0.24	-2	0.154	0.144	0.173	0.529	-2	0.195	0.045	0.001	0.009	0.002	0.006	0.002	0.008	0.008	0.002	0.048	0.001	0.001	0.018	0.001	0.162	0.006	0.01	0.002	0.44	0.009	0.011
1961047	Malus	domestica	Borkh.	Robert Blatchford	2x	Culinary/Dessert apple	1914	GBR	Western Europe									0	0.511	0.317	0.173	0	0.059	0.245	0.123	0.572	0	0.004	0.002	0.001	0.002	0.001	0.002	0.091	0.001	0.031	0.002	0.001	0.002	0.02	0.001	0.005	0.025	0.007	0.001	0.117	0.001	0.009	0.002
1961058	Malus	domestica	Borkh.	Polly Prosser	3x	Culinary/Dessert apple	1946	GBR	Western Europe			0.25	0	0	0	0	0	-5	0.013	0.921	0.066	-5	0.006	0.913	0.07	0.01	-5	0.002	0.001	0.001	0.001	0.001	0.002	0.002	0.005	0.871	0.001	0.001	0.002	0.079	0.002	0.001	0.002	0.008	0.001	0.001	0.007	0.005	0.001
1961065	Malus	domestica	Borkh.	Freyberg	2x	Culinary/Dessert apple	1934	NZL	Australasia			0.25	0	0.25	0	0	0	-3	0.016	0.618	0.367	-3	0.018	0.612	0.359	0.011	-3	0.001	0.001	0.001	0.001	0.001	0.009	0.001	0.162	0.352	0.002	0.001	0.001	0.001	0.001	0.003	0.001	0.031	0.001	0.001	0	0.001	0.001
1961068	Malus	domestica	Borkh.	Telstar	2x	Culinary/Dessert apple	1934	NZL	Australasia			0.125	0.125	0.25	0	0	0	-2	0.027	0.266	0.707	-2	0.035	0.235	0.709	0.021	-2	0.015	0.001	0.002	0.002	0.029	0.001	0.004	0.41	0.176	0.001	0.002	0.085	0.002	0.007	0.005	0.006	0.002	0.01	0.005	0.001	0.005	0.009
1961074	Malus	domestica	Borkh.	Splendour	2x	Culinary/Dessert apple	1948	NZL	Australasia									-2	0.03	0.018	0.952	-2	0.163	0.011	0.797	0.029	-2	0.001	0.001	0.005	0.001	0.002	0.001	0.001	0.41	0.001	0.001	0.001	0.541	0.001	0.001	0.001	0.001	0.001	0.001	0.002	0.001	0.004	0.001
1961086	Malus	domestica	Borkh.	Red Granny Smith	2x	Culinary/Dessert apple	1935	AUS	Australasia									-4	0.126	0.237	0.638	-4	0.36	0.174	0.423	0.042	-4	0.004	0.002	0.025	0.002	0.003	0.012	0.001	0.062	0.005	0.336	0.005	0.003	0.002	0.001	0.004	0.002	0.005	0.318	0.007	0.001	0.067	0.001
1961087	Malus	domestica	Borkh.	Tropical Beauty	2x	Culinary/Dessert apple	1930	ZAF										-3	0.445	0.073	0.482	-3	0.312	0.032	0.287	0.369	-3	0.002	0.002	0.002	0.005	0.004	0.092	0.031	0.001	0.002	0.002	0.006	0.308	0.033	0.001	0.004	0.003	0.001	0.001	0.003	0.002	0.342	0.001
1961088	Malus	domestica	Borkh.	Widdup		Culinary/Dessert apple												-3	0.455	0.255	0.289	-3	0.02	0.201	0.252	0.527	-3	0.005	0.001	0.002	0.254	0.002	0.001	0.006	0.05	0.075	0.004	0.001	0.002	0.001	0.002	0.004	0.222	0.002	0.002	0.005	0.189	0.159	0.001
1961097	Malus	domestica	Borkh.	Robin Pippin	2x	Culinary/Dessert apple	1951	GBR	Western Europe									-3	0.445	0.4	0.155	-3	0.245	0.317	0.048	0.39	-3	0.002	0.002	0.001	0.001	0.002	0.001	0.001	0	0.003	0.003	0.001	0.001	0.002	0.517	0.001	0.001	0.002	0.001	0.003	0.002	0.001	0.442
1961098	Malus	domestica	Borkh.	unnamed	2x	Culinary/Dessert apple												-2	0.244	0.646	0.11	-2	0.14	0.576	0.054	0.23	-2	0.002	0.001	0.001	0.001	0.003	0.001	0.001	0	0.019	0.001	0.001	0.001	0.001	0.001	0.001	0.001	0.34	0.001	0.001	0.001	0.001	0.616
1961099	Malus	domestica	Borkh.	Maxton	2x	Culinary/Dessert apple				Sport	Laxton's Superb	0.25	0	0	0	0	0	-1	0.028	0.938	0.034	-1	0.073	0.894	0.018	0.015	-1	0.001	0	0	0	0	0.693	0	0	0.295	0	0	0.001	0	0	0	0	0.001	0	0.001	0	0	0.001
1962002	Malus	domestica	Borkh.	Thoday's Quarrenden		Culinary/Dessert apple												-4	0.366	0.402	0.232	-4	0.126	0.344	0.152	0.378	-4	0.008	0.002	0.002	0.001	0.014	0.001	0.108	0.013	0.175	0.003	0.002	0.006	0.002	0.283	0.032	0.002	0.001	0.007	0.002	0.042	0.003	0.271
1962016	Malus	domestica	Borkh.	Howgate Wonder	2x	Culinary/Dessert apple				Clone	Howgate Wonder							-4	0.575	0.231	0.193	-4	0.053	0.163	0.168	0.616	-4	0.004	0.001	0.003	0.001	0.002	0.003	0.269	0.005	0.002	0.013	0.003	0.002	0.006	0.002	0.01	0.007	0.001	0.002	0.336	0.001	0.26	0.034
1962020	Malus	domestica	Borkh.	Advance	2x	Culinary/Dessert apple	1908	GBR	Western Europe			0.25	0	0	0	0	0	-3	0.179	0.735	0.086	-3	0.027	0.681	0.053	0.239	-3	0.005	0.002	0.001	0.001	0.002	0.001	0.004	0.001	0.505	0.001	0.001	0.001	0.005	0.262	0.005	0.002	0.029	0.001	0.001	0.004	0.003	0.001
1962022	Malus	domestica	Borkh.	Chad's Favourite	2x	Culinary/Dessert apple		GBR	Western Europe			0.25	0	0	0	0	0	-6	0.066	0.753	0.181	-6	0.021	0.721	0.164	0.095	-6	0.001	0	0.001	0.001	0.001	0.001	0.001	0.002	0.466	0.001	0.001	0.001	0.003	0.002	0.001	0.002	0.007	0.001	0.001	0.001	0.501	0.001
1962036	Malus	domestica	Borkh.	Niagara	2x	Culinary/Dessert apple	1939	USA	USA/Canada			0	0	0	0	0.25	0	-3	0.769	0.039	0.192	-3	0.526	0.011	0.01	0.452	-3	0.002	0.001	0.001	0.315	0.006	0.002	0.001	0	0.001	0.013	0.413	0.001	0.002	0.001	0.01	0.003	0.001	0.001	0.003	0.001	0.002	0.001
1962037	Malus	domestica	Borkh.	Wayne		Culinary/Dessert apple												-4	0.369	0.255	0.376	-4	0.325	0.196	0.211	0.268	-4	0.006	0.001	0.007	0.001	0.002	0.033	0.005	0.003	0.019	0.512	0.091	0.003	0.004	0.012	0.041	0.001	0.075	0.015	0.002	0.004	0.007	0.005
1962041	Malus	domestica	Borkh.	Empire	2x	Culinary/Dessert apple	1945	USA	USA/Canada			0	0.25	0	0	0.25	0	-2	0.322	0.064	0.614	-2	0.816	0.013	0.154	0.016	-2	0.001	0.001	0.001	0.001	0.001	0.001	0.001	0	0.001	0.001	0.465	0.512	0.001	0.002	0.001	0.001	0.001	0.001	0.001	0.001	0.002	0.001
1962042	Malus	domestica	Borkh.	Bloody Ploughman	2x	Culinary/Dessert apple	1883	GBR	Western Europe									-4	0.53	0.071	0.399	-4	0.345	0.025	0.21	0.42	-4	0.005	0.148	0.002	0.056	0.043	0.001	0.024	0.002	0.002	0.102	0.094	0.014	0.007	0.013	0.004	0.002	0.002	0.005	0.002	0.002	0.019	0.103
1962045	Malus	domestica	Borkh.	Fisher Fortune	2x	Culinary/Dessert apple				Sport	Fortune	0.25	0	0	0	0	0	-5	0.056	0.739	0.205	-5	0.35	0.628	0.014	0.008	-5	0.001	0	0.57	0.001	0.001	0.001	0.001	0.001	0.41	0.001	0.001	0.001	0	0.001	0.001	0	0.001	0.002	0.001	0.001	0.002	0.002
1962064	Malus	domestica	Borkh.	unknown	2x	Culinary/Dessert apple												-1	0.105	0.044	0.851	-1	0.44	0.018	0.511	0.031	-1	0.002	0.001	0.002	0.001	0.002	0.001	0.001	0.003	0.001	0.002	0.005	0.691	0.029	0.01	0.001	0.009	0.007	0.003	0.001	0.001	0.032	0.001
1962065	Malus	domestica	Borkh.	Fon's Spring	2x	Culinary/Dessert apple	1948	GBR	Western Europe			0.25	0	0	0	0	0	-2	0.052	0.871	0.077	-2	0.065	0.845	0.046	0.044	-2	0.045	0.001	0.003	0.001	0.003	0.003	0.001	0.002	0.714	0.006	0.003	0.005	0.004	0.009	0.003	0.002	0.008	0.002	0.004	0.005	0.163	0.002
1962081	Malus	domestica	Borkh.	Nancy Jackson	2x	Culinary/Dessert apple	1875	GBR	Western Europe									-4	0.613	0.31	0.077	-4	0.055	0.246	0.044	0.654	-4	0.007	0.004	0.003	0.075	0.002	0.001	0.01	0.001	0.002	0.001	0.001	0.001	0.002	0.221	0.141	0.001	0.127	0.001	0.164	0.009	0.076	0.125
1963001	Malus	domestica	Borkh.	Lily Boxall	2x	Culinary/Dessert apple	1952	GBR	Western Europe									-4	0.589	0.265	0.145	-4	0.147	0.202	0.076	0.575	-4	0.01	0.001	0.001	0.003	0.001	0.215	0.422	0.001	0.006	0.2	0.012	0.001	0.022	0.002	0.002	0.024	0.003	0.001	0.003	0.002	0.002	0.002
1963005	Malus	domestica	Borkh.	Eros	2x	Culinary/Dessert apple	1947	GBR	Western Europe			0.125	0	0	0	0	0.25	-3	0.409	0.565	0.026	-3	0.022	0.496	0.015	0.467	-3	0.001	0.001	0.002	0.001	0.001	0.001	0.001	0	0.206	0.002	0	0.001	0.001	0.513	0.001	0.001	0.002	0.001	0.253	0.001	0.002	0.003
1963007	Malus	domestica	Borkh.	unnamed	2x	Culinary/Dessert apple												-1	0.048	0.923	0.03	-1	0.067	0.884	0.016	0.033	-1	0.031	0.002	0.001	0.001	0.003	0.235	0.002	0.001	0.599	0.001	0.002	0.001	0.002	0.002	0.001	0.001	0.023	0.001	0.069	0.001	0.001	0.014
1963019	Malus	domestica	Borkh.	Fuji	2x	Culinary/Dessert apple	1939	JPN	Japan			0	0.25	0	0	0	0	-3	0.16	0.034	0.806	-3	0.504	0.012	0.449	0.035	-3	0.002	0.002	0.001	0.001	0.001	0.001	0.002	0.001	0.001	0.003	0.031	0.585	0.017	0.002	0.012	0.002	0.002	0.005	0.001	0.001	0.003	0.001
1963025	Malus	domestica	Borkh.	Newtown Pippin	2x	Culinary/Dessert apple	1759	USA	USA/Canada									-1	0.297	0.095	0.608	-1	0.151	0.06	0.45	0.339	-1	0.007	0.001	0.002	0.001	0.001	0.002	0.004	0.002	0.002	0.075	0.08	0.006	0.519	0.002	0.003	0.001	0.003	0.028	0.001	0.001	0.002	0.002
1963053	Malus	domestica	Borkh.	Rode Wagenaar	3x	Culinary/Dessert apple		NLD	Western Europe									-3	0.64	0.145	0.216	-3	0.115	0.081	0.148	0.657	-3	0.144	0.018	0.01	0.005	0.001	0.007	0.002	0.003	0.002	0.019	0.002	0.001	0.001	0.016	0.001	0.006	0.006	0.001	0.002	0.203	0.448	0.021
1963104	Malus	domestica	Borkh.	Sunset Sport	2x	Culinary/Dessert apple		GBR	Western Europe			0.25	0	0	0	0	0	-4	0.088	0.873	0.04	-4	0.047	0.842	0.018	0.093	-4	0.002	0	0.001	0.001	0.001	0.001	0.001	0	0.365	0.001	0.001	0.001	0.001	0.001	0	0.001	0.62	0.001	0.001	0.001	0.001	0.001
1963105	Malus	domestica	Borkh.	James Grieve Lired	2x	Culinary/Dessert apple				Sport	James Grieve							-2	0.093	0.803	0.104	-2	0.068	0.771	0.052	0.109	-2	0.001	0	0	0	0	0.001	0.001	0	0.002	0.001	0	0	0.001	0.001	0	0.001	0.986	0.001	0	0	0.001	0.001
1963106	Malus	domestica	Borkh.	Mantet	2x	Culinary/Dessert apple	1928	CAN	USA/Canada									-3	0.516	0.234	0.251	-3	0.664	0.16	0.022	0.154	-3	0.011	0.001	0.208	0.005	0.018	0.002	0.002	0.001	0.012	0.011	0.423	0.005	0.002	0.003	0.011	0.006	0.003	0.001	0.255	0.007	0.002	0.002
1963107	Malus	domestica	Borkh.	Spencer	2x	Culinary/Dessert apple	1926	CAN	USA/Canada			0	0	0.25	0	0.25	0	-3	0.301	0.028	0.67	-3	0.597	0.009	0.373	0.021	-3	0.004	0.003	0.007	0.003	0.001	0.001	0.001	0.277	0.001	0.005	0.46	0.009	0.006	0.001	0.014	0.001	0.003	0.002	0.002	0.001	0.014	0.001
1963108	Malus	domestica	Borkh.	Elton Beauty	2x	Culinary/Dessert apple	1952	GBR	Western Europe			0	0	0	0	0	0.25	-10	0.337	0.398	0.265	-10	0.268	0.342	0.109	0.281	-10	0.004	0.002	0.005	0.005	0.004	0.002	0.005	0.002	0.002	0.006	0.001	0.055	0.001	0.004	0.003	0.001	0.31	0.008	0.005	0.001	0.009	0.503
1963112	Malus	domestica	Borkh.	Jonadel	2x	Culinary/Dessert apple	1923	USA	USA/Canada			0	0.25	0	0.25	0	0	-2	0.055	0.106	0.839	-2	0.454	0.05	0.478	0.018	-2	0.001	0.001	0.003	0	0.001	0.001	0.001	0.001	0.001	0.001	0.001	0.686	0.002	0.001	0	0.001	0.001	0.292	0.001	0.001	0	0.001
1963154	Malus	domestica	Borkh.	Merton Charm	2x	Culinary/Dessert apple	1933	GBR	Western Europe			0.25	0	0	0	0.25	0	-2	0.241	0.626	0.134	-2	0.468	0.514	0.005	0.013	-2	0.003	0.001	0.001	0.001	0.005	0.007	0.001	0	0.351	0.001	0.509	0.001	0.001	0.001	0.001	0.001	0.106	0.001	0.001	0.001	0.001	0.001
1964001	Malus	domestica	Borkh.	Moss's Seedling	2x	Culinary/Dessert apple	1955	GBR	Western Europe									-2	0.165	0.311	0.524	-2	0.151	0.262	0.445	0.142	-2	0.029	0.003	0.002	0.119	0.022	0.002	0.019	0.014	0.028	0.002	0.002	0.005	0.005	0.042	0.03	0.002	0.002	0.566	0.008	0.002	0.037	0.002
1964031	Malus	domestica	Borkh.	Malling Kent	2x	Culinary/Dessert apple	1949	GBR	Western Europe			0.25	0	0	0.25	0	0	-3	0.273	0.685	0.042	-3	0.056	0.65	0.023	0.271	-3	0.028	0.001	0.001	0.002	0.007	0.006	0.001	0.002	0.481	0.006	0.007	0.001	0.008	0.002	0.004	0.001	0.033	0.001	0.323	0.002	0.003	0.001
1964033	Malus	domestica	Borkh.	Beverly Hills	2x	Culinary/Dessert apple	1939	USA	USA/Canada			0	0	0	0	0.25	0	-2	0.693	0.036	0.271	-2	0.649	0.012	0.023	0.315	-2	0.005	0	0.004	0.291	0.002	0.005	0.001	0.001	0.001	0.001	0.459	0.002	0.006	0.001	0.001	0.002	0.003	0.001	0.012	0.001	0.001	0.003
1964035	Malus	domestica	Borkh.	Carswell's Honeydew	2x	Culinary/Dessert apple	1939	GBR	Western Europe			0.25	0	0	0	0	0	-2	0.128	0.831	0.04	-2	0.028	0.778	0.034	0.161	-2	0.001	0.001	0.001	0.001	0.001	0.001	0.001	0	0.406	0.001	0.001	0.001	0.001	0.001	0.001	0.001	0.001	0.001	0.002	0.001	0.001	0.573
1964036	Malus	domestica	Borkh.	Foulkes' Foremost	2x	Culinary/Dessert apple	1938	GBR	Western Europe									-9	0.369	0.395	0.236	-9	0.15	0.332	0.131	0.387	-9	0.002	0.013	0.002	0.002	0.002	0.001	0.001	0.002	0.001	0.002	0.001	0.002	0.002	0.342	0.002	0.001	0.293	0.005	0.001	0.001	0.003	0.288
1964037	Malus	domestica	Borkh.	Horsford Prolific	2x	Culinary/Dessert apple	1913	GBR	Western Europe									-7	0.513	0.162	0.324	-7	0.254	0.092	0.175	0.48	-7	0.002	0.002	0.01	0.002	0.001	0.001	0.004	0.001	0.002	0.005	0.004	0.022	0.001	0.004	0.002	0.001	0.005	0.002	0.002	0.047	0.565	0.018
1964065	Malus	domestica	Borkh.	Nonsuch Park	2x	Culinary/Dessert apple	1831	GBR	Western Europe									-4	0.415	0.115	0.47	-4	0.083	0.067	0.348	0.502	-4	0.006	0.006	0.045	0.01	0.031	0.002	0.085	0.001	0.003	0.036	0.008	0.035	0.58	0.003	0.001	0.001	0.002	0.005	0.003	0.049	0.028	0.001
1964069	Malus	domestica	Borkh.	Folkestone	2x	Culinary/Dessert apple		GBR	Western Europe									-5	0.458	0.317	0.225	-5	0.207	0.249	0.097	0.447	-5	0.001	0.005	0.001	0.003	0.001	0.001	0.001	0.001	0.001	0.001	0.001	0.001	0.001	0.525	0.001	0.001	0.002	0.001	0.001	0.001	0.002	0.442
1964076	Malus	domestica	Borkh.	Spartan	2x	Culinary/Dessert apple				Clone	Spartan	0	0	0	0	0.25	0	-2	0.319	0.075	0.606	-2	0.942	0.01	0.042	0.006	-2	0.001	0	0.001	0	0	0.001	0	0	0.001	0	0.571	0.417	0.001	0.001	0.001	0	0.001	0.001	0	0	0.001	0.001
1965001	Malus	domestica	Borkh.	Palmer's Rosey	2x	Culinary/Dessert apple		GBR	Western Europe									-4	0.434	0.284	0.282	-4	0.139	0.208	0.204	0.449	-4	0.001	0.004	0.002	0.005	0.002	0.002	0.001	0.009	0.001	0.009	0.001	0.003	0.024	0.627	0.001	0.005	0.002	0.002	0.157	0.001	0.111	0.006
1974443	Malus	0	0	'Profusion'		Ornamental/Species Malus												-5	0.282	0.046	0.671	-5	0.451	0.017	0.482	0.05	-5	0.006	0.003	0.092	0.068	0.008	0.002	0.025	0.323	0.001	0.003	0.259	0.003	0.002	0.004	0.029	0.003	0.001	0.109	0.015	0.007	0.002	0.003
1965004	Malus	domestica	Borkh.	Fred Webb		Culinary/Dessert apple												-2	0.615	0.183	0.202	-2	0.07	0.124	0.14	0.666	-2	0.003	0.001	0.008	0.061	0.001	0.068	0.004	0.003	0.001	0.068	0.001	0.005	0.012	0.062	0.001	0.012	0.016	0.001	0.212	0.002	0.004	0.002
1965009	Malus	domestica	Borkh.	Quinte	2x	Culinary/Dessert apple	1954	CAN	USA/Canada			0	0	0	0	0.125	0	-5	0.601	0.212	0.187	-5	0.612	0.124	0.015	0.249	-5	0.008	0.002	0.147	0.026	0.223	0.018	0.005	0.002	0.018	0.004	0.414	0.001	0.002	0.002	0.004	0.002	0.004	0.003	0.023	0.003	0.003	0.005
1965010	Malus	domestica	Borkh.	Ranger	2x	Culinary/Dessert apple	1944	CAN	USA/Canada			0	0	0	0	0.125	0	-3	0.523	0.35	0.127	-3	0.588	0.24	0.01	0.162	-3	0.006	0.001	0.243	0.004	0.006	0.046	0.001	0.001	0.013	0.008	0.289	0.001	0.001	0.001	0.001	0.003	0.003	0.001	0.36	0.001	0.002	0.001
1965012	Malus	domestica	Borkh.	Lady Hollendale	2x	Culinary/Dessert apple	1918	GBR	Western Europe									-4	0.745	0.062	0.192	-4	0.086	0.023	0.129	0.762	-4	0.212	0.007	0.005	0.107	0.005	0.012	0.025	0.057	0.001	0.005	0.001	0.001	0.002	0.07	0.011	0.003	0.001	0.005	0.031	0.035	0.002	0.008
1965025	Malus	domestica	Borkh.	Karin Schneider	2x	Culinary/Dessert apple				Sport	Ingrid Marie							-4	0.056	0.782	0.161	-4	0.026	0.758	0.151	0.065	-4	0.002	0.001	0.001	0.002	0.001	0.008	0.001	0.001	0.328	0.001	0.001	0.002	0.003	0.001	0.001	0.003	0.222	0.001	0.17	0.001	0.001	0.002
1965026	Malus	domestica	Borkh.	Golden Nugget	2x	Culinary/Dessert apple	1932	CAN	USA/Canada			0.25	0	0	0	0	0	-3	0.058	0.663	0.279	-3	0.223	0.625	0.123	0.03	-3	0.014	0.002	0.049	0.016	0.001	0.005	0.002	0.002	0.524	0.004	0.004	0.245	0.002	0.004	0.004	0.035	0.06	0.005	0.001	0.005	0.002	0.002
1965027	Malus	domestica	Borkh.	Scotia	2x	Culinary/Dessert apple	1948	CAN	USA/Canada			0	0	0	0	0.25	0	-3	0.542	0.255	0.203	-3	0.877	0.087	0.006	0.03	-3	0.007	0.001	0.031	0.005	0.001	0.037	0.005	0.001	0.006	0.001	0.793	0.001	0.001	0.024	0.001	0.001	0.009	0.001	0.006	0.001	0.004	0.002
1965034	Malus	domestica	Borkh.	Holiday	2x	Culinary/Dessert apple	1940	USA	USA/Canada			0	0	0	0.25	0.125	0	-2	0.252	0.253	0.494	-2	0.611	0.172	0.195	0.021	-2	0.034	0.001	0.018	0.002	0.002	0.001	0.007	0	0.002	0.003	0.381	0.002	0.004	0.002	0.001	0.002	0.002	0.501	0.012	0.001	0.002	0.006
1965036	Malus	domestica	Borkh.	Jonathan (4n)	4x	Culinary/Dessert apple				Clone	Jonathan	0	0	0	0.5	0	0	0	0.015	0.303	0.682	0	0.212	0.275	0.504	0.009	0	0.001	0	0.001	0	0	0	0	0	0.001	0	0	0	0.001	0	0	0	0.001	0.989	0	0	0.001	0
1965037	Malus	domestica	Borkh.	Ontario	4x	Culinary/Dessert apple				Clone	Ontario							-4	0.352	0.116	0.531	-4	0.104	0.059	0.459	0.378	-4	0.09	0.022	0.004	0.003	0.002	0.002	0.014	0.109	0.002	0.001	0.003	0.007	0.195	0.14	0.133	0.005	0.004	0.108	0.003	0.11	0.007	0.018
1965039	Malus	domestica	Borkh.	unnamed	4x	Culinary/Dessert apple												-6	0.488	0.145	0.368	-6	0.241	0.082	0.241	0.436	-6	0.004	0.004	0.173	0.102	0.002	0.002	0.003	0.034	0.002	0.007	0.003	0.006	0.001	0.004	0.222	0.012	0.003	0.004	0.002	0.27	0.113	0.006
1965040	Malus	domestica	Borkh.	Spartan (4n)	2x	Culinary/Dessert apple				Clone	Spartan	0	0	0	0	0.25	0	-1	0.343	0.047	0.61	-1	0.938	0.009	0.045	0.008	-1	0.001	0	0.001	0.001	0	0.001	0	0	0.001	0	0.519	0.468	0.001	0.001	0.001	0	0.001	0	0	0	0.001	0.001
1965041	Malus	domestica	Borkh.	Idaho Delicious	4x	Culinary/Dessert apple				Sport	Delicious	0	0.5	0	0	0	0	-4	0.768	0.061	0.171	-4	0.181	0.028	0.044	0.747	-4	0.011	0.011	0.043	0.594	0.024	0.001	0.001	0.001	0.002	0.067	0.008	0.006	0.017	0.019	0.002	0.001	0.002	0.002	0.01	0.16	0.002	0.004
1965043	Malus	domestica	Borkh.	Jonathan (4n)	4x	Culinary/Dessert apple				Clone	Jonathan	0	0	0	0.5	0	0	-4	0.017	0.294	0.689	-4	0.19	0.277	0.524	0.009	-4	0.001	0	0.001	0	0.001	0	0	0	0.001	0	0	0	0	0	0	0	0	0.988	0	0	0.001	0.001
1965044	Malus	domestica	Borkh.	Rhode Island Greening	4x	Culinary/Dessert apple				Clone	Rhode Island Greening							-6	0.391	0.141	0.468	-6	0.21	0.086	0.327	0.378	-6	0.003	0.087	0.163	0.017	0.002	0.011	0.008	0.02	0.012	0.025	0.01	0.145	0.254	0.002	0.002	0.051	0.003	0.002	0.095	0.067	0.002	0.011
1966002	Malus	domestica	Borkh.	Geneva Ontario	4x	Culinary/Dessert apple				Sport	Ontario							-1	0.486	0.096	0.418	-1	0.22	0.051	0.263	0.466	-1	0	0	0.001	0	0	0	0	0	0	0.991	0	0	0	0	0	0	0	0	0	0	0.001	0
1966030	Malus	domestica	Borkh.	Red Blenheim (3)	3x	Culinary/Dessert apple				Sport	Blenheim Orange							-13	0.314	0.197	0.49	-13	0.056	0.129	0.421	0.394	-13	0.003	0.002	0.004	0.001	0.001	0.001	0.002	0.002	0.001	0.02	0.002	0.001	0.008	0.001	0.001	0.856	0.001	0.001	0.004	0.001	0.005	0.001
1966035	Malus	domestica	Borkh.	Alton	2x	Culinary/Dessert apple	1923	USA	USA/Canada			0	0	0	0	0.125	0	-3	0.665	0.026	0.309	-3	0.656	0.01	0.025	0.309	-3	0.004	0.001	0.003	0.469	0.001	0.001	0.002	0.001	0.001	0.003	0.367	0.13	0.002	0.001	0.001	0.001	0.001	0.001	0.001	0.001	0.002	0.002
1966036	Malus	domestica	Borkh.	Greasy Pippin (Northern Ireland)		Culinary/Dessert apple												-3	0.468	0.077	0.455	-3	0.026	0.03	0.397	0.547	-3	0.015	0.002	0.093	0.07	0.041	0.006	0.179	0.019	0.003	0.05	0.001	0.009	0.364	0.005	0.001	0.062	0.004	0.004	0.001	0.032	0.002	0.002
1966037	Malus	domestica	Borkh.	Haralson	2x	Culinary/Dessert apple	1913	USA	USA/Canada									-2	0.377	0.27	0.353	-2	0.426	0.197	0.133	0.244	-2	0.002	0.002	0.718	0.002	0.001	0.006	0.005	0.001	0.003	0.006	0.002	0.002	0.017	0.003	0.001	0.053	0.004	0.009	0.002	0.005	0.001	0.004
1966038	Malus	domestica	Borkh.	Slavyanka	2x	Culinary/Dessert apple	1889	RUS	Eastern Europe									-7	0.711	0.167	0.122	-7	0.206	0.099	0.042	0.653	-7	0.062	0.001	0.007	0.426	0.001	0.001	0.002	0.001	0.001	0.002	0.001	0.001	0.001	0.002	0.001	0.001	0.039	0.002	0.218	0.002	0.217	0.001
1966039	Malus	domestica	Borkh.	Wellington Bloomless	2x	Culinary/Dessert apple	1929	USA	USA/Canada									-2	0.299	0.249	0.451	-2	0.131	0.181	0.343	0.345	-2	0.002	0.001	0.011	0.002	0.002	0.004	0.001	0.006	0.002	0.014	0.013	0.003	0.087	0.227	0.051	0.194	0.015	0.002	0.001	0.002	0.002	0.001
1966041	Malus	domestica	Borkh.	Clearheart	2x	Culinary/Dessert apple	1951	IRL	Western Europe									-2	0.445	0.274	0.281	-2	0.04	0.215	0.24	0.505	-2	0.007	0.002	0.002	0.114	0.009	0.028	0.023	0.001	0.038	0.03	0.002	0.003	0.211	0.025	0.002	0.005	0.02	0.002	0.003	0.019	0.102	0.076
1966044	Malus	domestica	Borkh.	Balder	2x	Culinary/Dessert apple	1950	NLD	Western Europe									-3	0.089	0.514	0.397	-3	0.276	0.472	0.212	0.041	-3	0.002	0.001	0.002	0.001	0.003	0.001	0.005	0	0.004	0.006	0.004	0.001	0.002	0.001	0.001	0.002	0.338	0.608	0.002	0.001	0.003	0.002
1966045	Malus	domestica	Borkh.	Ivette	2x	Culinary/Dessert apple	1950	NLD	Western Europe			0.25	0	0.25	0	0	0	-8	0.015	0.551	0.434	-8	0.012	0.515	0.462	0.011	-8	0.001	0	0.001	0.001	0.002	0.001	0.003	0.311	0.488	0.001	0.001	0.001	0.001	0.002	0.007	0.001	0.001	0.003	0.001	0.001	0.001	0.001
1966046	Malus	domestica	Borkh.	Odin	2x	Culinary/Dessert apple	1953	NLD	Western Europe			0	0	0.25	0	0	0	-2	0.051	0.406	0.543	-2	0.023	0.378	0.534	0.065	-2	0.001	0.001	0.001	0.002	0.001	0.102	0.003	0.098	0.013	0.001	0.001	0.004	0.001	0.001	0.001	0.003	0.029	0.001	0.051	0.001	0.055	0.009
1966047	Malus	domestica	Borkh.	Zomer Delicious	2x	Culinary/Dessert apple		NLD	Western Europe									-1	0.28	0.104	0.616	-1	0.042	0.059	0.574	0.326	-1	0.004	0.001	0.001	0.362	0.005	0.001	0.003	0.171	0.001	0.001	0.001	0.002	0.002	0.001	0.001	0.001	0.001	0.002	0.001	0.001	0.002	0.001
1966072	Malus	domestica	Borkh.	Clopton Red		Culinary/Dessert apple												-4	0.109	0.845	0.047	-4	0.066	0.798	0.038	0.097	-4	0.001	0	0.001	0.001	0.001	0.001	0.002	0	0.327	0	0.001	0.001	0.001	0.001	0.001	0.001	0.001	0.001	0.003	0.001	0.001	0.619
1966079	Malus	domestica	Borkh.	Ashdown Seedling	2x	Culinary/Dessert apple		GBR	Western Europe			0	0	0	0	0.25	0	-3	0.485	0.41	0.106	-3	0.138	0.335	0.045	0.482	-3	0.001	0	0.001	0.001	0.001	0.001	0.001	0	0.001	0.001	0	0	0.001	0.523	0	0.001	0.001	0	0.001	0.001	0.001	0.461
1966146	Malus	domestica	Borkh.	Beauty of Bath	2x	Culinary/Dessert apple	1864	GBR	Western Europe	Normal	Beauty of Bath							-2	0.519	0.316	0.165	-2	0.094	0.244	0.085	0.578	-2	0.001	0.001	0	0	0	0.001	0.001	0	0.001	0.001	0	0.001	0.001	0.987	0	0.001	0	0	0.001	0	0.001	0
1966148	Malus	domestica	Borkh.	Cox's Orange Pippin (LA 62D)		Culinary/Dessert apple				Clone	Cox's Orange Pippin	0.5	0	0	0	0	0	-4	0.006	0.987	0.007	-4	0.004	0.988	0.004	0.004	-4	0	0	0	0	0	0	0	0	0.991	0	0	0	0	0	0	0	0.001	0	0	0	0	0
1967002	Malus	domestica	Borkh.	Astillisch	2x	Culinary/Dessert apple	1929	DEU	Western Europe									-4	0.707	0.092	0.201	-4	0.011	0.028	0.152	0.809	-4	0.007	0.023	0.001	0.26	0.204	0.003	0.048	0.003	0.001	0.004	0.001	0.004	0.123	0.003	0.003	0.003	0.002	0.001	0.072	0.002	0.003	0.003
1967003	Malus	domestica	Borkh.	Kalco	2x	Culinary/Dessert apple	1929	DEU	Western Europe			0.25	0	0	0	0	0	-3	0.208	0.776	0.017	-3	0.016	0.738	0.008	0.237	-3	0.009	0.001	0.001	0.002	0.002	0.003	0.003	0.001	0.394	0.001	0.001	0.001	0.001	0.002	0.002	0.002	0.329	0.001	0.225	0.004	0.003	0.001
1967004	Malus	domestica	Borkh.	Auralia		Culinary/Dessert apple												-5	0.308	0.523	0.169	-5	0.074	0.489	0.119	0.318	-5	0.027	0.002	0.016	0.239	0.015	0.001	0.001	0.004	0.341	0.002	0.001	0.001	0.002	0.002	0.002	0.001	0.002	0.007	0.003	0.121	0.002	0.001
1967007	Malus	domestica	Borkh.	Morgenrot	2x	Culinary/Dessert apple	1973	DEU	Western Europe			0.25	0	0	0	0	0	-6	0.213	0.77	0.017	-6	0.021	0.725	0.009	0.246	-6	0.002	0.001	0.001	0.001	0.001	0.001	0.143	0	0.516	0.001	0.001	0.002	0.001	0.008	0.001	0.001	0.001	0.001	0.306	0.001	0.002	0.001
1967009	Malus	domestica	Borkh.	Dick's Favourite		Culinary/Dessert apple												-8	0.541	0.089	0.37	-8	0.013	0.03	0.332	0.625	-8	0.004	0.007	0.003	0.007	0.014	0.002	0.168	0.013	0.001	0.004	0.001	0.001	0.489	0.002	0.009	0.006	0.001	0.002	0.006	0.034	0.163	0.051
1967050	Malus	domestica	Borkh.	Dulmener Rosenapfel	2x	Culinary/Dessert apple	1870	DEU	Western Europe									-2	0.47	0.262	0.268	-2	0.041	0.199	0.233	0.528	-2	0.007	0.409	0.001	0.193	0.255	0.016	0.001	0.002	0.008	0.002	0.002	0.001	0.006	0.003	0.001	0.005	0.006	0.005	0.004	0.001	0.002	0.003
1967052	Malus	domestica	Borkh.	Pommerscher Krummstiel	3x	Culinary/Dessert apple	1826	DEU	Western Europe									-4	0.586	0.176	0.238	-4	0.037	0.119	0.186	0.659	-4	0.243	0.008	0.001	0.214	0.002	0.005	0.004	0.006	0.003	0.02	0.001	0.002	0.003	0.001	0.001	0.004	0.036	0.003	0.018	0.092	0.295	0.002
1967054	Malus	domestica	Borkh.	Braddick Nonpareil	3x	Culinary/Dessert apple	1818	GBR	Western Europe									-7	0.212	0.187	0.601	-7	0.05	0.133	0.519	0.298	-7	0.002	0.088	0.001	0.002	0.002	0.023	0.019	0.007	0.002	0.001	0.002	0.013	0.013	0.004	0.007	0.487	0.001	0.164	0.001	0.003	0.122	0.003
1967055	Malus	domestica	Borkh.	New Hawthornden		Culinary/Dessert apple												-8	0.566	0.302	0.132	-8	0.089	0.239	0.09	0.582	-8	0.007	0.003	0.006	0.008	0.008	0.016	0.173	0.002	0.004	0.002	0.002	0.001	0.001	0.013	0.001	0.002	0.003	0.002	0.103	0.015	0.004	0.065
1967057	Malus	domestica	Borkh.	Melrose (1)	2x	Culinary/Dessert apple	1831	GBR	Western Europe									-3	0.352	0.305	0.343	-3	0.368	0.246	0.16	0.226	-3	0.005	0.009	0.005	0.001	0.002	0.635	0.001	0.005	0.001	0.001	0.019	0.021	0.001	0.002	0.002	0.001	0.002	0.005	0.003	0.003	0.009	0.001
1967058	Malus	domestica	Borkh.	Alexis	2x	Culinary/Dessert apple				Sport	McIntosh	0	0	0	0	0.5	0	-3	0.533	0.16	0.307	-3	0.964	0.018	0.009	0.009	-3	0.001	0	0	0.001	0	0.001	0	0	0.001	0	0.989	0	0	0	0.001	0	0	0	0	0	0.001	0
1967059	Malus	domestica	Borkh.	Bedford Red	2x	Culinary/Dessert apple												-1	0.513	0.234	0.253	-1	0.199	0.164	0.159	0.478	-1	0.296	0.002	0.016	0.006	0.013	0.005	0.332	0.004	0.003	0.002	0.005	0.005	0.003	0.033	0.005	0.002	0.001	0.042	0.007	0.001	0.024	0.174
1967060	Malus	domestica	Borkh.	Black Ben Davis	2x	Culinary/Dessert apple				Sport	Ben Davis							-7	0.374	0.192	0.434	-7	0.272	0.147	0.269	0.312	-7	0.038	0.002	0.018	0.239	0.008	0.006	0.029	0.006	0.043	0.057	0.007	0.239	0.003	0.173	0.003	0.005	0.014	0.072	0.002	0.009	0.005	0.001
1967061	Malus	domestica	Borkh.	Ben Davis	2x	Culinary/Dessert apple	1825	USA	USA/Canada	Normal	Ben Davis							-3	0.343	0.212	0.445	-3	0.297	0.166	0.266	0.271	-3	0.026	0.001	0.022	0.206	0.004	0.005	0.01	0.003	0.063	0.069	0.009	0.303	0.007	0.179	0.003	0.005	0.033	0.025	0.001	0.008	0.005	0.001
1967062	Malus	domestica	Borkh.	Blackjon	2x	Culinary/Dessert apple				Sport	Jonathan	0	0	0	0.5	0	0	-1	0.015	0.286	0.698	-1	0.227	0.256	0.508	0.009	-1	0.001	0	0.001	0	0	0	0	0	0.001	0	0	0	0	0	0	0	0	0.99	0	0	0	0.001
1967063	Malus	domestica	Borkh.	Black Mickey	2x	Culinary/Dessert apple				Sport	McIntosh	0	0	0	0	0.5	0	-1	0.516	0.169	0.315	-1	0.977	0.011	0.006	0.007	-1	0.001	0	0	0	0	0.001	0	0	0	0	0.991	0	0	0	0	0	0	0	0	0	0	0
1967065	Malus	domestica	Borkh.	Crimson Spy	2x	Culinary/Dessert apple				Sport	Northern Spy							-6	0.518	0.072	0.41	-6	0.209	0.034	0.258	0.499	-6	0.001	0	0	0	0	0	0	0	0	0.991	0	0	0	0	0	0	0	0	0	0	0	0
1967066	Malus	domestica	Borkh.	Diana	2x	Culinary/Dessert apple	1916	CAN	USA/Canada									-3	0.468	0.149	0.383	-3	0.469	0.08	0.169	0.283	-3	0.051	0.004	0.442	0.018	0.058	0.001	0.006	0.001	0.001	0.001	0.005	0.003	0.002	0.007	0.011	0.004	0.001	0.043	0.002	0.002	0.253	0.003
1967067	Malus	domestica	Borkh.	Dr. Ramburg	3x	Culinary/Dessert apple	1960											-6	0.489	0.165	0.346	-6	0.096	0.099	0.284	0.521	-6	0.24	0.166	0.002	0.005	0.012	0.001	0.003	0.001	0.023	0.034	0.016	0.001	0.333	0.002	0.003	0.008	0.015	0.032	0.004	0.019	0.003	0.015
1967068	Malus	domestica	Borkh.	Edgar (2)	2x	Culinary/Dessert apple	1929	CAN	USA/Canada			0	0	0	0	0.25	0	-7	0.55	0.073	0.377	-7	0.734	0.022	0.119	0.124	-7	0.018	0.008	0.001	0.011	0.006	0.001	0.032	0.002	0.001	0.144	0.614	0.003	0.01	0.003	0.003	0.001	0.001	0.001	0.001	0.001	0.003	0.004
1967069	Malus	domestica	Borkh.	Fairy (2)	2x	Culinary/Dessert apple	1960											-2	0.573	0.32	0.107	-2	0.267	0.254	0.023	0.456	-2	0.007	0.002	0.131	0.003	0.001	0.002	0.002	0.002	0.012	0.002	0.005	0.001	0.001	0.006	0.004	0.001	0.043	0.002	0.433	0.331	0.003	0.002
1967070	Malus	domestica	Borkh.	Glenton		Culinary/Dessert apple												-2	0.473	0.231	0.295	-2	0.377	0.169	0.115	0.339	-2	0.001	0.001	0.558	0.001	0.001	0.001	0.001	0.001	0.001	0.421	0.001	0.001	0.001	0.001	0.001	0.001	0.002	0.001	0.002	0.001	0.001	0.001
1967071	Malus	domestica	Borkh.	Kinkead Red Spy	2x	Culinary/Dessert apple				Sport	Northern Spy							-2	0.49	0.074	0.436	-2	0.205	0.038	0.281	0.476	-2	0.001	0	0	0	0	0	0	0	0	0.991	0	0	0	0	0	0	0	0	0	0	0	0
1967072	Malus	domestica	Borkh.	Lovacka Reneta	2x	Culinary/Dessert apple	1961											-5	0.56	0.132	0.308	-5	0.063	0.071	0.264	0.602	-5	0.113	0.388	0.005	0.115	0.043	0.003	0.014	0.002	0.005	0.004	0.002	0.002	0.004	0.001	0.001	0.003	0.004	0.002	0.068	0.004	0.004	0.003
1967073	Malus	domestica	Borkh.	Love Beauty	2x	Culinary/Dessert apple	1962											-8	0.563	0.278	0.159	-8	0.094	0.219	0.111	0.577	-8	0.089	0.125	0.003	0.281	0.027	0.003	0.002	0.001	0.103	0.024	0.001	0.04	0.003	0.014	0.001	0.013	0.003	0.008	0.172	0.024	0.013	0.006
1967075	Malus	domestica	Borkh.	Misen Jaromerska	3x	Culinary/Dessert apple	1830	CZE	Eastern Europe									-9	0.676	0.128	0.196	-9	0.16	0.071	0.101	0.667	-9	0.179	0.001	0.009	0.264	0.001	0.225	0.005	0.001	0.001	0.031	0.002	0.001	0.003	0.005	0.006	0.247	0.002	0.001	0.002	0.001	0.003	0.001
1967076	Malus	domestica	Borkh.	Red Fameuse	2x	Culinary/Dessert apple				Sport	Fameuse							0	0.505	0.18	0.315	0	0.975	0.012	0.005	0.007	0	0.001	0	0	0	0	0.001	0	0	0	0	0.99	0	0	0	0.001	0	0	0	0	0	0	0
1967077	Malus	domestica	Borkh.	Red Sauce	2x	Culinary/Dessert apple	1910	USA	USA/Canada									-3	0.522	0.205	0.273	-3	0.601	0.121	0.037	0.24	-3	0.006	0	0.613	0.004	0.009	0.002	0.002	0	0.001	0.001	0.002	0.001	0.002	0.002	0.3	0.002	0.001	0.001	0.007	0.001	0.002	0.006
1967078	Malus	domestica	Borkh.	Red Sudeley		Culinary/Dessert apple												-3	0.503	0.253	0.244	-3	0.048	0.193	0.189	0.571	-3	0.021	0.002	0.001	0.003	0.003	0.01	0.015	0.003	0.003	0.001	0.001	0.004	0.026	0.676	0.179	0.002	0.005	0.002	0.003	0.001	0.013	0.001
1967079	Malus	domestica	Borkh.	Nured Rome	2x	Culinary/Dessert apple				Sport	Rome Beauty							-4	0.505	0.223	0.273	-4	0.341	0.159	0.142	0.358	-4	0.001	0	0	0	0	0	0	0	0.001	0	0.001	0	0.001	0	0.988	0	0.001	0	0	0.001	0.001	0
1967080	Malus	domestica	Borkh.	Spartan (4n)	2x	Culinary/Dessert apple				Clone	Spartan	0	0	0	0	0.25	0	-1	0.34	0.054	0.606	-1	0.94	0.008	0.044	0.008	-1	0.001	0	0.001	0.001	0	0.001	0	0	0	0.001	0.543	0.444	0.001	0.001	0.001	0	0.001	0.001	0	0	0.001	0
1967081	Malus	domestica	Borkh.	Stark's Late Delicious	2x	Culinary/Dessert apple												-2	0.085	0.035	0.88	-2	0.499	0.013	0.468	0.02	-2	0.001	0	0	0	0	0.001	0	0	0	0	0	0.99	0.001	0	0	0	0.001	0	0	0	0	0
1967082	Malus	domestica	Borkh.	Warden	2x	Culinary/Dessert apple												-6	0.524	0.235	0.241	-6	0.059	0.177	0.207	0.557	-6	0.002	0.001	0.001	0.006	0.288	0.004	0.003	0.002	0.007	0.016	0.001	0.001	0.014	0.001	0.447	0.138	0.001	0.002	0.007	0.001	0.039	0.001
1967083	Malus	domestica	Borkh.	Weight		Culinary/Dessert apple												-5	0.183	0.232	0.586	-5	0.458	0.17	0.318	0.054	-5	0.194	0.003	0.028	0.006	0.007	0.004	0.002	0.002	0.023	0.103	0.046	0.141	0.002	0.003	0.006	0.003	0.003	0.399	0.002	0.002	0.002	0.01
1967085	Malus	domestica	Borkh.	Wang Young	3x	Culinary/Dessert apple	1932	JPN	Japan									-9	0.258	0.05	0.692	-9	0.295	0.031	0.481	0.193	-9	0.004	0.001	0.003	0.002	0.006	0.001	0.002	0.004	0.001	0.002	0.001	0.638	0.001	0.003	0.002	0.001	0.001	0.01	0.143	0.002	0.01	0.002
1967086	Malus	domestica	Borkh.	Megumi	2x	Culinary/Dessert apple	1931	JPN	Japan									-3	0.039	0.419	0.543	-3	0.199	0.384	0.398	0.019	-3	0.007	0.001	0.003	0.002	0.002	0.005	0.001	0.002	0.035	0.001	0.002	0.002	0.003	0.003	0.018	0.001	0.003	0.466	0.003	0.001	0.002	0.001
1967089	Malus	domestica	Borkh.	Indo	2x	Culinary/Dessert apple	1875	JPN	Japan									-1	0.433	0.055	0.512	-1	0.322	0.025	0.295	0.357	-1	0.015	0.001	0.001	0.004	0.002	0.001	0.002	0.001	0.001	0.003	0.047	0.194	0.264	0.002	0.001	0.001	0.002	0.115	0.005	0.001	0.003	0.001
1967093	Malus	domestica	Borkh.	Rote Goldparmane	2x	Culinary/Dessert apple				Sport	King of the Pippins							-6	0.237	0.327	0.436	-6	0.084	0.257	0.345	0.314	-6	0.003	0.001	0.002	0.002	0.003	0.002	0.002	0.001	0.003	0.001	0.001	0.002	0.001	0.002	0.001	0.954	0.005	0.001	0.002	0.001	0.001	0.002
1968017	Malus	domestica	Borkh.	Ingrid Marie	2x	Culinary/Dessert apple	1910	DNK	Western Europe	Normal	Ingrid Marie							-1	0.053	0.803	0.145	-1	0.026	0.778	0.136	0.06	-1	0.001	0.001	0.001	0.002	0.001	0.007	0.001	0.001	0.388	0.001	0.001	0.003	0.003	0.001	0.001	0.003	0.189	0.001	0.195	0.001	0.001	0.001
1968034	Malus	domestica	Borkh.	Alice	2x	Culinary/Dessert apple	1943	SWE	Western Europe									-2	0.655	0.303	0.042	-2	0.058	0.236	0.028	0.678	-2	0.008	0.001	0.001	0.464	0.002	0.25	0.005	0.001	0.002	0.002	0.001	0.001	0.006	0.002	0.001	0.002	0.003	0.001	0.237	0.003	0.001	0.001
1968035	Malus	domestica	Borkh.	Katja	2x	Culinary/Dessert apple	1947	SWE	Western Europe			0	0	0	0	0	0.25	-6	0.231	0.564	0.205	-6	0.132	0.517	0.126	0.225	-6	0.001	0.003	0.001	0.001	0.003	0.002	0.002	0.001	0.007	0.001	0.001	0.002	0.002	0.001	0.001	0.009	0.474	0.001	0.003	0.001	0.001	0.475
1968039	Malus	domestica	Borkh.	Aroma	2x	Culinary/Dessert apple	1947	SWE	Western Europe	Normal	Aroma							-10	0.412	0.407	0.181	-10	0.078	0.361	0.114	0.447	-10	0.006	0.005	0.001	0.194	0.029	0.011	0.035	0.002	0.003	0.001	0.002	0.003	0.001	0.072	0.001	0.003	0.334	0.005	0.082	0.01	0.006	0.015
1968056	Malus	domestica	Borkh.	Alnarps Favorit	3x	Culinary/Dessert apple	1967	SWE	Western Europe			0	0	0	0	0.25	0	-9	0.51	0.027	0.463	-9	0.568	0.013	0.198	0.222	-9	0.025	0.299	0.095	0.024	0.002	0.001	0.003	0.013	0.001	0.007	0.4	0.01	0.001	0.001	0.008	0.001	0.002	0.019	0.002	0.067	0.006	0.001
1968057	Malus	domestica	Borkh.	Alfa 68		Culinary/Dessert apple												-10	0.471	0.084	0.445	-10	0.052	0.039	0.383	0.526	-10	0.034	0.66	0.002	0.028	0.014	0.001	0.009	0.048	0.003	0.002	0.008	0.002	0.004	0.001	0.003	0.05	0.002	0.068	0.004	0.006	0.005	0.011
1968059	Malus	domestica	Borkh.	Kortegaard Cox	2x	Culinary/Dessert apple				Sport	Cox's Orange Pippin	0.5	0	0	0	0	0	-1	0.006	0.988	0.006	-1	0.004	0.989	0.004	0.003	-1	0.001	0	0	0	0	0	0	0	0.992	0	0	0	0	0	0	0	0	0	0	0	0	0
1968061	Malus	domestica	Borkh.	Renown	2x	Culinary/Dessert apple	1908	GBR	Western Europe			0.25	0	0	0	0	0	-5	0.157	0.826	0.017	-5	0.012	0.771	0.013	0.205	-5	0.004	0.001	0.001	0.001	0.001	0.003	0.015	0.002	0.521	0.001	0.001	0.001	0.001	0.003	0.001	0.002	0.004	0.001	0.426	0.001	0.001	0.005
1968067	Malus	domestica	Borkh.	Gloster 69	2x	Culinary/Dessert apple	1951	DEU	Western Europe									0	0.305	0.094	0.6	0	0.412	0.035	0.361	0.191	0	0.005	0.009	0.003	0.217	0.005	0.001	0.085	0.003	0.005	0.002	0.007	0.524	0.001	0.001	0.032	0.006	0.003	0.008	0.002	0.016	0.035	0.005
1968068	Malus	domestica	Borkh.	Jamba 69	2x	Culinary/Dessert apple	1954	DEU	Western Europe			0	0	0	0	0.125	0	-3	0.187	0.539	0.274	-3	0.445	0.454	0.072	0.03	-3	0.002	0.001	0.003	0.001	0.002	0.001	0.001	0.002	0.008	0.002	0.298	0.001	0.001	0.001	0.001	0.001	0.507	0.001	0.002	0.001	0.002	0.149
1968069	Malus	domestica	Borkh.	Cox's Orange Pippin Red Sport (Vinson)	2x	Culinary/Dessert apple				Clone	Cox's Orange Pippin	0.5	0	0	0	0	0	-3	0.006	0.987	0.007	-3	0.004	0.988	0.004	0.004	-3	0.001	0	0	0	0	0	0	0	0.991	0	0	0	0	0	0	0	0	0	0	0	0	0
1968070	Malus	domestica	Borkh.	Golden Delicious	2x	Culinary/Dessert apple				Clone	Golden Delicious	0	0	0.5	0	0	0	-4	0.01	0.011	0.979	-4	0.008	0.005	0.981	0.006	-4	0.001	0	0	0	0	0	0.001	0.988	0	0	0.001	0.001	0.001	0	0	0.001	0.001	0	0	0	0.001	0
1968097	Malus	domestica	Borkh.	Sweet Caroline	2x	Culinary/Dessert apple	1954	NLD	Western Europe			0	0	0.25	0	0.25	0	-4	0.518	0.236	0.246	-4	0.237	0.176	0.112	0.475	-4	0.041	0.002	0.001	0.002	0.001	0.01	0.003	0.001	0.002	0.001	0.002	0.002	0.001	0.226	0.159	0.001	0.004	0.006	0.002	0.001	0.242	0.003
1968098	Malus	domestica	Borkh.	Sweet Cornelly	2x	Culinary/Dessert apple	1967	NLD	Western Europe			0	0	0.25	0	0.25	0	-2	0.209	0.179	0.612	-2	0.314	0.136	0.48	0.07	-2	0.003	0.001	0.012	0.101	0.009	0.002	0.008	0.339	0.003	0.001	0.142	0.003	0.001	0.003	0.005	0.001	0.001	0.002	0.007	0.001	0.004	0.07
1968190	Malus	domestica	Borkh.	Harvest Festival	2x	Culinary/Dessert apple	1955	GBR	Western Europe									-5	0.292	0.276	0.432	-5	0.255	0.212	0.271	0.262	-5	0.035	0.004	0.007	0.001	0.003	0.225	0.002	0.006	0.001	0.004	0.039	0.026	0.014	0.008	0.063	0.047	0.168	0.033	0.002	0.002	0.006	0.003
1969027	Malus	domestica	Borkh.	Winter Lemon	2x	Culinary/Dessert apple		UKR	Eastern Europe									-4	0.464	0.13	0.406	-4	0.457	0.077	0.202	0.265	-4	0.226	0.004	0.13	0.006	0.003	0.002	0.001	0.002	0.003	0.125	0.132	0.013	0.078	0.002	0.001	0.001	0.097	0.002	0.023	0.003	0.004	0.001
1969028	Malus	domestica	Borkh.	Russet Superb	2x	Culinary/Dessert apple				Sport	Laxton's Superb	0.25	0	0	0	0	0	0	0.029	0.933	0.038	0	0.079	0.887	0.018	0.016	0	0.001	0	0	0	0.001	0.68	0	0	0.307	0	0	0.001	0	0	0	0	0.001	0	0.001	0	0.001	0.001
1969029	Malus	domestica	Borkh.	Gavin		Culinary/Dessert apple												-8	0.168	0.35	0.483	-8	0.415	0.276	0.249	0.06	-8	0.003	0.013	0.003	0.001	0.014	0.005	0.003	0.004	0.026	0.002	0.19	0.032	0.004	0.009	0.072	0.005	0.003	0.304	0.004	0.003	0.002	0.284
1969036	Malus	domestica	Borkh.	Dorsett Golden	2x	Culinary/Dessert apple	1953	BHS				0	0	0.25	0	0	0	-3	0.313	0.051	0.636	-3	0.421	0.024	0.353	0.202	-3	0.001	0.001	0.002	0.001	0.001	0.002	0.05	0.002	0.002	0.048	0.01	0.521	0.06	0	0.272	0.008	0.001	0.001	0.002	0.002	0.001	0.001
1969040	Malus	domestica	Borkh.	Spijon	2x	Culinary/Dessert apple	1944	USA	USA/Canada			0	0	0	0.125	0	0	-2	0.383	0.2	0.417	-2	0.366	0.155	0.202	0.277	-2	0.002	0.001	0.224	0.001	0.001	0.002	0.001	0.001	0.009	0.53	0.002	0.003	0.003	0.001	0.132	0.001	0.003	0.062	0.003	0.001	0.001	0.001
1969041	Malus	domestica	Borkh.	Lord Derby Spur Type	2x	Culinary/Dessert apple		GBR	Western Europe									-8	0.634	0.287	0.08	-8	0.044	0.243	0.043	0.669	-8	0.003	0.002	0.001	0.003	0.005	0.038	0.89	0.001	0.008	0.003	0.003	0.003	0.003	0.001	0.002	0.017	0.007	0.001	0.003	0.001	0.001	0.001
1969054	Malus	domestica	Borkh.	Sungold	2x	Culinary/Dessert apple	1960	USA	USA/Canada									-4	0.028	0.017	0.955	-4	0.105	0.01	0.844	0.042	-4	0.003	0.001	0.001	0.002	0.001	0.002	0.002	0.473	0.001	0.004	0.001	0.477	0.013	0.001	0.001	0.005	0.001	0.001	0.001	0.001	0.002	0.001
1969060	Malus	domestica	Borkh.	Prime Gold	2x	Culinary/Dessert apple	1965	USA	USA/Canada			0	0	0.25	0	0	0	-3	0.541	0.059	0.401	-3	0.43	0.028	0.139	0.402	-3	0.012	0.001	0.003	0.008	0.003	0.006	0.038	0.001	0.001	0.009	0.003	0.417	0.018	0	0.422	0.003	0.001	0.001	0.011	0.029	0.001	0.001
1969064	Malus	domestica	Borkh.	Barkley Red Rome	2x	Culinary/Dessert apple				Sport	Rome Beauty							-1	0.427	0.257	0.316	-1	0.341	0.197	0.184	0.278	-1	0.001	0	0.001	0	0	0.001	0	0.001	0.001	0.001	0.001	0	0.001	0	0.987	0.001	0.001	0.001	0.001	0	0.001	0
1969065	Malus	domestica	Borkh.	Red Benoni	2x	Culinary/Dessert apple				Sport	Benoni							-5	0.325	0.287	0.388	-5	0.119	0.223	0.319	0.34	-5	0.021	0.039	0.002	0.002	0.166	0.002	0.003	0.105	0.022	0.004	0.003	0.001	0.001	0.199	0.003	0.004	0.002	0.103	0.004	0.005	0.001	0.032
1969070	Malus	domestica	Borkh.	Gene Pitney	2x	Culinary/Dessert apple	1962	NZL	Australasia			0.25	0	0.25	0	0	0	-3	0.059	0.54	0.401	-3	0.018	0.509	0.395	0.079	-3	0.002	0.002	0.001	0.001	0.001	0.109	0.001	0.187	0.189	0.048	0.001	0.001	0.001	0.001	0.008	0.001	0.143	0.001	0.001	0.001	0.001	0.001
1970001	Malus	domestica	Borkh.	Aldwick Beauty	2x	Culinary/Dessert apple	1947	GBR	Western Europe									-3	0.322	0.417	0.261	-3	0.212	0.343	0.138	0.307	-3	0.001	0.001	0.001	0.001	0.001	0.002	0.001	0.001	0.001	0.001	0.001	0.001	0.001	0.566	0.001	0.002	0.001	0.001	0.001	0.001	0.001	0.412
1970012	Malus	domestica	Borkh.	Cox's Orange Pippin	2x	Culinary/Dessert apple				Clone	Cox's Orange Pippin	0.5	0	0	0	0	0	-1	0.006	0.987	0.007	-1	0.004	0.988	0.004	0.004	-1	0	0	0	0	0	0	0	0	0.992	0	0	0	0	0	0	0	0	0	0	0	0	0
1970020	Malus	domestica	Borkh.	Red Geeveston Fanny	2x	Culinary/Dessert apple				Sport	Geeveston Fanny							-3	0.637	0.204	0.159	-3	0.063	0.136	0.13	0.671	-3	0.066	0.005	0.002	0.004	0.001	0.02	0.002	0.002	0.004	0.013	0.002	0.001	0.017	0.001	0.002	0.275	0.003	0.001	0.563	0.007	0.003	0.001
1970038	Malus	domestica	Borkh.	Yellospur	2x	Culinary/Dessert apple				Sport	Golden Delicious	0	0	0.5	0	0	0	-7	0.019	0.018	0.962	-7	0.008	0.01	0.971	0.012	-7	0.001	0.001	0.001	0.001	0.001	0.001	0.001	0.983	0.001	0.001	0.001	0.001	0.001	0.001	0.001	0.001	0.001	0.001	0.001	0.001	0.001	0.001
1970039	Malus	domestica	Borkh.	Goldspur	2x	Culinary/Dessert apple				Sport	Golden Delicious	0	0	0.5	0	0	0	-4	0.01	0.014	0.976	-4	0.01	0.009	0.975	0.006	-4	0.001	0.001	0.001	0.001	0	0.001	0	0.983	0.001	0.001	0.001	0.001	0.001	0	0.001	0.001	0.001	0	0.001	0	0.001	0.001
1970070	Malus	domestica	Borkh.	Spencer Seedless	2x	Culinary/Dessert apple	1905	USA	USA/Canada									-3	0.461	0.266	0.273	-3	0.167	0.21	0.185	0.439	-3	0.003	0.003	0.009	0.002	0.021	0.163	0.006	0.01	0.003	0.001	0.001	0.004	0.001	0.001	0.258	0.006	0.009	0.005	0.006	0.001	0.001	0.124
1970083	Malus	domestica	Borkh.	Court of Wick	2x	Culinary/Dessert apple	1790	GBR	Western Europe									-4	0.359	0.427	0.213	-4	0.009	0.335	0.2	0.456	-4	0.001	0.001	0.001	0.001	0.006	0.004	0.12	0.001	0.048	0.002	0.001	0.001	0.076	0.005	0.003	0.652	0.005	0.001	0.017	0.001	0.002	0.034
1970085	Malus	domestica	Borkh.	Maid of Kent	2x	Culinary/Dessert apple	1942	GBR	Western Europe									-2	0.785	0.179	0.036	-2	0.015	0.128	0.017	0.84	-2	0.001	0.001	0.002	0.45	0.001	0.001	0.002	0.001	0.002	0.002	0.001	0.001	0.001	0.001	0.001	0.001	0.002	0.001	0.518	0.004	0.001	0.001
1970106	Malus	domestica	Borkh.	Ashmead's Kernel	3x	Culinary/Dessert apple				Clone	Ashmead's Kernel							-4	0.292	0.415	0.294	-4	0.045	0.351	0.266	0.338	-4	0.055	0.189	0.002	0.02	0.002	0.001	0.017	0.006	0.234	0.001	0.002	0.004	0.104	0.023	0.005	0.006	0.134	0.021	0.007	0.005	0.002	0.007
1971001	Malus	domestica	Borkh.	Russet Lambourne	2x	Culinary/Dessert apple				Sport	Lord Lambourne	0	0	0	0	0	0.25	-3	0.209	0.635	0.155	-3	0.092	0.569	0.112	0.227	-3	0.001	0.001	0.001	0.001	0.001	0.002	0.001	0.001	0.002	0.001	0.001	0.001	0.001	0.001	0.001	0.001	0.398	0.001	0.001	0.001	0.001	0.574
1971008	Malus	domestica	Borkh.	unnamed	2x	Culinary/Dessert apple												-2	0.154	0.514	0.332	-2	0.458	0.444	0.071	0.027	-2	0.027	0.001	0.464	0.002	0.002	0.002	0.001	0.001	0.154	0.002	0.003	0.001	0.001	0.001	0.001	0.001	0.129	0.035	0.004	0.001	0.011	0.074
1971015	Malus	domestica	Borkh.	Jerseymac	2x	Culinary/Dessert apple	1956	USA	USA/Canada									-3	0.409	0.351	0.24	-3	0.596	0.298	0.034	0.072	-3	0.007	0.001	0.053	0.074	0.026	0.002	0.015	0.002	0.113	0.004	0.429	0.003	0.002	0.003	0.021	0.001	0.015	0.009	0.028	0.002	0.007	0.092
1971025	Malus	domestica	Borkh.	Charden	3x	Culinary/Dessert apple	1959	FRA	Western Europe			0	0	0.25	0	0	0	-1	0.029	0.086	0.884	-1	0.02	0.059	0.879	0.042	-1	0.002	0.004	0.001	0.002	0.001	0.005	0.004	0.675	0.008	0.014	0.002	0.041	0.049	0.029	0.002	0.1	0.027	0.005	0.001	0.003	0.006	0.001
1971036	Malus	domestica	Borkh.	Maigold	2x	Culinary/Dessert apple	1944	CHE	Western Europe			0	0	0.25	0	0	0	-2	0.309	0.09	0.601	-2	0.032	0.055	0.556	0.357	-2	0.004	0.027	0.004	0.004	0.016	0.001	0.001	0.325	0.004	0.133	0.001	0.003	0.004	0.006	0.002	0.001	0.065	0.004	0.013	0.114	0.008	0.001
1971046	Malus	domestica	Borkh.	Captain Kidd	2x	Culinary/Dessert apple				Sport	Kidd's Orange Red	0.25	0.25	0	0	0	0	-1	0.027	0.563	0.41	-1	0.277	0.512	0.196	0.015	-1	0.001	0	0.001	0.001	0.001	0.002	0.001	0.001	0.425	0.001	0.001	0.552	0.001	0.001	0.001	0.001	0.005	0.001	0.001	0.001	0.001	0.001
1971048	Malus	domestica	Borkh.	Vista Bella	2x	Culinary/Dessert apple	1974	USA	USA/Canada									-3	0.576	0.202	0.221	-3	0.568	0.111	0.034	0.287	-3	0.003	0.001	0.22	0.048	0.206	0.003	0.003	0.002	0.004	0.019	0.298	0.001	0.003	0.002	0.133	0.001	0.002	0.002	0.02	0.004	0.004	0.007
1971050	Malus	domestica	Borkh.	Raritan	2x	Culinary/Dessert apple	1949	USA	USA/Canada									-3	0.35	0.276	0.374	-3	0.606	0.181	0.142	0.07	-3	0.002	0.001	0.226	0.006	0.003	0.016	0.003	0.002	0.012	0.001	0.276	0.007	0.095	0.031	0.203	0.008	0.003	0.002	0.003	0.001	0.001	0.038
1971051	Malus	domestica	Borkh.	Mollie's Delicious	2x	Culinary/Dessert apple	1948	USA	USA/Canada									-2	0.156	0.195	0.649	-2	0.379	0.148	0.429	0.044	-2	0.006	0.006	0.014	0.003	0.003	0.08	0.001	0.055	0.003	0.004	0.087	0.019	0.014	0.002	0.199	0.005	0.002	0.15	0.001	0.001	0.004	0.003
1971052	Malus	domestica	Borkh.	Ozark Gold	2x	Culinary/Dessert apple	1970	USA	USA/Canada			0	0	0.25	0	0	0	-1	0.021	0.034	0.945	-1	0.184	0.019	0.784	0.013	-1	0.006	0.001	0.002	0.001	0.005	0.002	0.006	0.385	0.002	0.002	0.006	0.313	0.002	0.001	0.022	0.006	0.001	0.17	0.001	0.001	0.002	0.001
1971053	Malus	domestica	Borkh.	Missouri	2x	Culinary/Dessert apple		USA	USA/Canada									0	0.023	0.046	0.931	0	0.157	0.027	0.798	0.017	0	0.004	0.001	0.002	0.001	0.007	0.002	0.009	0.367	0.002	0.001	0.003	0.283	0.003	0.001	0.019	0.007	0.001	0.181	0.001	0.001	0.001	0.002
1971054	Malus	domestica	Borkh.	Ed Gould Golden	2x	Culinary/Dessert apple				Sport	Golden Delicious	0	0	0.5	0	0	0	-2	0.01	0.017	0.973	-2	0.006	0.007	0.982	0.006	-2	0.001	0	0	0	0	0	0	0.99	0	0	0	0	0	0	0	0	0	0	0	0	0	0
1971060	Malus	domestica	Borkh.	Karmijn de Sonnaville	3x	Culinary/Dessert apple	1949	NLD	Western Europe			0.25	0	0	0	0	0	-7	0.012	0.857	0.131	-7	0.055	0.856	0.082	0.007	-7	0.001	0	0.001	0.001	0.001	0.001	0.001	0	0.659	0.001	0.001	0.001	0.001	0.001	0.001	0.001	0.001	0.325	0.001	0.001	0.001	0.001
1971121	Malus	domestica	Borkh.	Fantazja	2x	Culinary/Dessert apple	1944	POL	Eastern Europe			0	0	0	0	0.25	0	-1	0.418	0.147	0.435	-1	0.699	0.048	0.12	0.133	-1	0.001	0.001	0.322	0.005	0.002	0.003	0.002	0.003	0.002	0.007	0.471	0.002	0.119	0.001	0.004	0.023	0.001	0.006	0.001	0.001	0.004	0.007
1972006	Malus	domestica	Borkh.	Akane	2x	Culinary/Dessert apple	1939	JPN	Japan			0	0	0	0.25	0	0.25	-3	0.392	0.323	0.285	-3	0.29	0.269	0.152	0.29	-3	0.005	0.001	0.005	0.005	0.002	0.001	0.002	0.001	0.001	0.004	0.001	0.001	0.001	0.003	0.007	0.001	0.001	0.367	0.03	0.001	0.004	0.554
1972026	Malus	domestica	Borkh.	Alkmene		Culinary/Dessert apple												-2	0.147	0.832	0.021	-2	0.017	0.805	0.014	0.164	-2	0.001	0.001	0.002	0.002	0.039	0.004	0.01	0	0.549	0.001	0.001	0.001	0.001	0.02	0.001	0.001	0.002	0.01	0.311	0.002	0.001	0.009
1972039	Malus	domestica	Borkh.	Goldjon	2x	Culinary/Dessert apple	1965	ITA	Western Europe			0	0	0.25	0.25	0	0	-3	0.013	0.067	0.92	-3	0.12	0.045	0.826	0.01	-3	0.002	0.001	0.005	0.001	0.002	0.001	0.001	0.387	0.001	0.003	0.002	0.002	0.003	0.001	0.001	0.001	0.004	0.53	0.001	0.001	0.003	0.002
1972082	Malus	domestica	Borkh.	Florence Bennett	2x	Culinary/Dessert apple	1960	GBR	Western Europe									-2	0.355	0.37	0.275	-2	0.186	0.326	0.132	0.355	-2	0.001	0.002	0.001	0.003	0.001	0.001	0.002	0.004	0.001	0.001	0.001	0.028	0.001	0.012	0.099	0.001	0.649	0.001	0.002	0.001	0.011	0.001
1972128	Malus	domestica	Borkh.	Priolov Delises		Culinary/Dessert apple												-6	0.48	0.331	0.189	-6	0.076	0.28	0.128	0.516	-6	0.033	0.023	0.001	0.002	0.032	0.002	0.003	0.002	0.001	0.195	0.001	0.001	0.001	0.001	0.094	0.001	0.498	0.002	0.004	0.005	0.002	0.002
1972129	Malus	domestica	Borkh.	Mariborka	2x	Culinary/Dessert apple	1949	SVN	Eastern Europe			0	0	0	0.25	0	0	-1	0.038	0.435	0.526	-1	0.061	0.414	0.461	0.064	-1	0.001	0.001	0.024	0.002	0.001	0.001	0.001	0.001	0.008	0.003	0.001	0.002	0.002	0.002	0.001	0.162	0.054	0.368	0.001	0.001	0.003	0.003
1972130	Malus	domestica	Borkh.	Pohorka	2x	Culinary/Dessert apple	1960	SVN	Eastern Europe									-4	0.088	0.7	0.212	-4	0.213	0.676	0.073	0.038	-4	0.004	0.001	0.022	0.004	0.002	0.002	0.025	0.001	0.562	0.21	0.112	0.002	0.003	0.001	0.009	0.001	0.009	0.005	0.003	0.006	0.001	0.004
1972184	Malus	domestica	Borkh.	Falstaff	2x	Culinary/Dessert apple	1965	GBR	Western Europe	Normal	Falstaff	0	0	0.25	0	0	0	-8	0.065	0.295	0.64	-8	0.038	0.265	0.626	0.071	-8	0.002	0.001	0.001	0.003	0.005	0.001	0.002	0.453	0.005	0.002	0.001	0.009	0.001	0.001	0.001	0.001	0.422	0.001	0.002	0.001	0.003	0.003
1972191	Malus	domestica	Borkh.	Jupiter	3x	Culinary/Dessert apple	1965	GBR	Western Europe			0.25	0	0	0	0	0	-5	0.021	0.695	0.283	-5	0.127	0.683	0.175	0.014	-5	0.001	0.001	0.002	0.001	0.001	0.002	0.001	0.001	0.652	0.001	0.001	0.32	0.001	0.001	0.001	0.002	0.001	0.002	0.001	0.001	0.002	0.001
1973048	Malus	domestica	Borkh.	Norfolk Royal Russet	2x	Culinary/Dessert apple		GBR	Western Europe									-3	0.476	0.296	0.228	-3	0.036	0.222	0.194	0.548	-3	0.001	0.002	0.003	0.002	0.002	0.01	0.005	0.001	0.001	0.003	0.001	0.002	0.219	0.004	0.001	0.009	0.001	0.001	0.217	0.002	0.001	0.48
1973051	Malus	domestica	Borkh.	Annurca	2x	Culinary/Dessert apple	1583	ITA	Western Europe									-4	0.485	0.086	0.429	-4	0.3	0.037	0.253	0.41	-4	0.409	0.009	0.003	0.002	0.01	0.013	0.006	0.046	0.006	0.002	0.051	0.156	0.01	0.027	0.002	0.03	0.004	0.003	0.002	0.194	0.002	0.004
1973052	Malus	domestica	Borkh.	Limoncella	2x	Culinary/Dessert apple	1893	ITA	Western Europe									-2	0.625	0.312	0.063	-2	0.091	0.253	0.043	0.613	-2	0.318	0.003	0.004	0.009	0.002	0.016	0.004	0.001	0.158	0.017	0.001	0.001	0.002	0.001	0.001	0.004	0.002	0.001	0.008	0.412	0.002	0.013
1973067	Malus	domestica	Borkh.	Red Laxton's Superb	2x	Culinary/Dessert apple				Sport	Laxton's Superb	0.25	0	0	0	0	0	-1	0.033	0.929	0.038	-1	0.082	0.879	0.019	0.019	-1	0.001	0	0	0	0.001	0.688	0	0	0.299	0	0.001	0.001	0	0	0	0	0.001	0.001	0.001	0	0.001	0.001
1973086	Malus	domestica	Borkh.	Holstein	3x	Culinary/Dessert apple				Sport	Holstein	0.25	0	0	0	0	0	-10	0.027	0.831	0.142	-10	0.008	0.806	0.161	0.025	-10	0.001	0.031	0.001	0.001	0.002	0.001	0.002	0.12	0.756	0.001	0.001	0.009	0.003	0.028	0.002	0.003	0.007	0.005	0.001	0.004	0.003	0.002
1973087	Malus	domestica	Borkh.	Holstein	3x	Culinary/Dessert apple				Sport	Holstein	0.25	0	0	0	0	0	-6	0.032	0.827	0.141	-6	0.008	0.796	0.163	0.033	-6	0.001	0.021	0.001	0.001	0.003	0.002	0.008	0.124	0.735	0.001	0.001	0.008	0.003	0.033	0.006	0.002	0.003	0.003	0.001	0.007	0.007	0.003
1973092	Malus	domestica	Borkh.	Golden Morspur	2x	Culinary/Dessert apple				Sport	Golden Delicious	0	0	0.5	0	0	0	-3	0.009	0.014	0.977	-3	0.006	0.007	0.983	0.005	-3	0.001	0	0	0	0	0	0	0.99	0	0	0	0	0	0	0	0	0	0	0.001	0	0	0
1973103	Malus	domestica	Borkh.	Delcorf	2x	Culinary/Dessert apple	1965	FRA	Western Europe			0	0	0.25	0	0	0	-1	0.216	0.04	0.744	-1	0.199	0.018	0.635	0.149	-1	0.01	0.002	0.069	0.003	0.009	0.002	0.002	0.522	0.001	0.001	0.002	0.001	0.001	0.021	0.001	0.002	0.002	0.001	0.004	0.002	0.001	0.002
1973104	Malus	domestica	Borkh.	Estiva	2x	Culinary/Dessert apple	1957	FRA	Western Europe									0	0.618	0.068	0.314	0	0.76	0.017	0.024	0.199	0	0.011	0.001	0.001	0.001	0.002	0.001	0.228	0.001	0.001	0.001	0.652	0.013	0.001	0.003	0.006	0.001	0.001	0.001	0.002	0.054	0.001	0.002
1973113	Malus	domestica	Borkh.	Apez Zagarra	2x	Culinary/Dessert apple		FRA	Western Europe									-6	0.722	0.042	0.236	-6	0.021	0.019	0.184	0.775	-6	0.048	0.107	0.001	0.005	0.003	0.001	0.005	0.004	0.001	0	0.002	0.002	0.003	0.014	0.034	0.002	0.005	0.001	0.002	0.252	0.144	0.001
1973114	Malus	domestica	Borkh.	Eri Zagarra	2x	Culinary/Dessert apple		FRA	Western Europe									-4	0.642	0.061	0.297	-4	0.301	0.027	0.125	0.546	-4	0.436	0.004	0.008	0.002	0.001	0.005	0.002	0.01	0.001	0.002	0.003	0.04	0.003	0.003	0.12	0.001	0.002	0.001	0.014	0.211	0.011	0.004
1973116	Malus	domestica	Borkh.	unknown	2x	Culinary/Dessert apple												-3	0.686	0.138	0.176	-3	0.209	0.077	0.076	0.638	-3	0.029	0.002	0.008	0.008	0.039	0.005	0.008	0.001	0.003	0.008	0.009	0.067	0.001	0.009	0.027	0.001	0.003	0.001	0.012	0.426	0.052	0.003
1973117	Malus	domestica	Borkh.	Cassou	2x	Culinary/Dessert apple		FRA	Western Europe									-3	0.612	0.169	0.218	-3	0.105	0.105	0.171	0.619	-3	0.014	0.002	0.022	0.001	0.22	0.026	0.002	0.015	0.005	0.033	0.002	0.004	0.003	0.015	0.002	0.001	0.002	0.001	0.02	0.308	0.002	0.015
1973118	Malus	domestica	Borkh.	Pomme Noire	2x	Culinary/Dessert apple		FRA	Western Europe									-2	0.521	0.3	0.179	-2	0.082	0.242	0.133	0.544	-2	0.069	0.002	0.003	0.008	0.003	0.006	0.002	0.045	0.107	0.003	0.003	0.003	0.001	0.078	0.005	0.002	0.005	0.001	0.034	0.26	0.042	0.018
1973119	Malus	domestica	Borkh.	Jincoa Zagarra	2x	Culinary/Dessert apple	1962	ESP	Western Europe									-3	0.637	0.076	0.287	-3	0.296	0.035	0.123	0.545	-3	0.371	0.003	0.015	0.001	0.001	0.006	0.002	0.005	0.002	0.002	0.003	0.046	0.002	0.002	0.126	0.001	0.002	0.001	0.024	0.243	0.004	0.005
1973126	Malus	domestica	Borkh.	Starkspur McIntosh	2x	Culinary/Dessert apple				Sport	McIntosh	0	0	0	0	0.5	0	-4	0.548	0.151	0.301	-4	0.978	0.01	0.005	0.007	-4	0.001	0	0.001	0	0	0.001	0	0	0	0	0.99	0	0	0	0	0	0	0	0	0	0.001	0
1973129	Malus	domestica	Borkh.	Sinta	2x	Culinary/Dessert apple	1955	CAN	USA/Canada			0	0	0.25	0	0	0	-3	0.118	0.023	0.859	-3	0.374	0.01	0.599	0.017	-3	0.002	0.004	0.001	0.001	0.003	0.005	0.001	0.387	0.001	0.008	0.244	0.107	0.006	0.001	0.003	0.001	0.001	0.003	0.001	0.001	0.002	0.001
1973133	Malus	domestica	Borkh.	Blenheim Orange	3x	Culinary/Dessert apple	1740	GBR	Western Europe	Normal	Blenheim Orange							-14	0.306	0.229	0.465	-14	0.059	0.16	0.399	0.381	-14	0.003	0.003	0.003	0.001	0.001	0.003	0.002	0.002	0.002	0.013	0.003	0.001	0.004	0.001	0.002	0.807	0.001	0.001	0.006	0.003	0.004	0.001
1973134	Malus	domestica	Borkh.	Cheddar Cross	2x	Culinary/Dessert apple	1916	GBR	Western Europe		Cheddar Cross	0.125	0	0	0	0	0	-1	0.322	0.506	0.172	-1	0.027	0.451	0.121	0.4	-1	0.002	0.052	0.001	0.22	0.018	0.017	0.005	0.001	0.253	0.001	0.002	0.01	0.022	0.011	0.001	0.003	0.146	0.001	0.001	0.001	0.149	0.001
1973135	Malus	domestica	Borkh.	Exeter Cross	2x	Culinary/Dessert apple	1924	GBR	Western Europe		Exeter Cross	0	0	0	0	0	0.25	-2	0.503	0.352	0.145	-2	0.265	0.281	0.047	0.408	-2	0.001	0.001	0.001	0.001	0.001	0	0.001	0	0.001	0	0	0.001	0.001	0.443	0	0	0	0.001	0.001	0	0.001	0.544
1973138	Malus	domestica	Borkh.	Merton Beauty (LA 62A)		Culinary/Dessert apple												-2	0.028	0.902	0.07	-2	0.014	0.878	0.082	0.025	-2	0.001	0.001	0.001	0.001	0.001	0.34	0.001	0.002	0.628	0.001	0.001	0.002	0.001	0.004	0.001	0.001	0.002	0	0.005	0.001	0.001	0.001
1973139	Malus	domestica	Borkh.	Merton Prolific	2x	Culinary/Dessert apple	1914	GBR	Western Europe		Merton Prolific							-3	0.092	0.769	0.139	-3	0.052	0.735	0.103	0.11	-3	0.003	0.001	0.002	0.001	0.002	0.001	0.002	0.001	0.57	0.001	0.002	0.001	0.001	0.001	0.001	0.002	0.02	0.004	0.001	0.001	0.376	0.001
1973140	Malus	domestica	Borkh.	Newton Wonder	2x	Culinary/Dessert apple	1887	GBR	Western Europe	Normal	Newton Wonder							-1	0.514	0.128	0.358	-1	0.198	0.065	0.243	0.494	-1	0.001	0.002	0.001	0.001	0.001	0.001	0.001	0.001	0.001	0.003	0.002	0.001	0.001	0	0.001	0.001	0.001	0	0.001	0.001	0.977	0
1973142	Malus	domestica	Borkh.	Ribston Pippin	3x	Culinary/Dessert apple	1707	GBR	Western Europe		Ribston Pippin							-7	0.082	0.527	0.391	-7	0.051	0.497	0.332	0.12	-7	0.004	0.006	0.003	0.004	0.002	0.004	0.016	0.002	0.097	0.003	0.002	0.068	0.018	0.007	0.002	0.053	0.269	0.135	0.002	0.004	0.004	0.006
1973143	Malus	domestica	Borkh.	Rosemary Russet	2x	Culinary/Dessert apple	1831	GBR	Western Europe									-5	0.108	0.826	0.066	-5	0.022	0.786	0.063	0.128	-5	0.103	0.001	0.001	0.002	0.002	0.001	0.008	0.002	0.58	0.001	0.001	0.001	0.002	0.008	0.001	0.001	0.017	0.005	0.019	0.005	0.233	0.002
1973144	Malus	domestica	Borkh.	Saint Cecilia	2x	Culinary/Dessert apple	1900	GBR	Western Europe		Saint Cecilia	0.25	0	0	0	0	0	-9	0.095	0.623	0.282	-9	0.135	0.585	0.206	0.075	-9	0.003	0.001	0.004	0.002	0.001	0.002	0.006	0.009	0.457	0.002	0.021	0.002	0.008	0.002	0.011	0.041	0.002	0.018	0.001	0.004	0.022	0.02
1973158	Malus	domestica	Borkh.	Kidd's Orange Red	2x	Culinary/Dessert apple	1924	NZL	Australasia	Normal	Kidd's Orange Red	0.25	0.25	0	0	0	0	-1	0.022	0.565	0.412	-1	0.261	0.52	0.205	0.013	-1	0.002	0	0.001	0.001	0.001	0.003	0.001	0.001	0.427	0.001	0.001	0.55	0.001	0	0.001	0.001	0.003	0.001	0.001	0.001	0.001	0.001
1973161	Malus	domestica	Borkh.	Red Melba	2x	Culinary/Dessert apple				Sport	Melba	0	0	0	0	0.25	0	-3	0.412	0.359	0.229	-3	0.71	0.243	0.014	0.033	-3	0.003	0.001	0.005	0.002	0.097	0.001	0.001	0.002	0.036	0.001	0.64	0.001	0.001	0.002	0.002	0.002	0.004	0.001	0.187	0.002	0	0.004
1973166	Malus	domestica	Borkh.	Golden Delicious	2x	Culinary/Dessert apple				Sport	Golden Delicious	0	0	0.5	0	0	0	-4	0.01	0.019	0.972	-4	0.007	0.008	0.98	0.005	-4	0.001	0	0.001	0.001	0	0.001	0.001	0.986	0.001	0.001	0	0.001	0.001	0.001	0.001	0.001	0	0.001	0	0	0.001	0.001
1973169	Malus	domestica	Borkh.	Belle de Boskoop (LA 67A)		Culinary/Dessert apple												-6	0.566	0.022	0.412	-6	0.063	0.01	0.33	0.597	-6	0.002	0.927	0.001	0.001	0.043	0.001	0.001	0.002	0.001	0.002	0.001	0.001	0.001	0.002	0.001	0.001	0	0.001	0.001	0.001	0.001	0.002
1973170	Malus	domestica	Borkh.	Crawley Beauty	2x	Culinary/Dessert apple	1870	GBR	Western Europe		Crawley Beauty							0	0.677	0.139	0.184	0	0.064	0.081	0.129	0.726	0	0.002	0.278	0.002	0.042	0.008	0.002	0.001	0.001	0.001	0.001	0.001	0.001	0.002	0.001	0.082	0.001	0.025	0.001	0.001	0.12	0.001	0.001
1973189	Malus	domestica	Borkh.	Discovery	2x	Culinary/Dessert apple				Clone	Discovery							-2	0.516	0.28	0.204	-2	0.391	0.202	0.05	0.357	-2	0.001	0.001	0.001	0	0.001	0.001	0.001	0	0	0.001	0.001	0.001	0.001	0.48	0.001	0.001	0	0	0.001	0	0.001	0.506
1973192	Malus	domestica	Borkh.	Worcester Pearmain	2x	Culinary/Dessert apple				Clone	Worcester Pearmain	0	0	0	0	0	0.5	-4	0.289	0.422	0.289	-4	0.341	0.353	0.124	0.182	-4	0.001	0.001	0.001	0	0	0.001	0	0	0.001	0	0.001	0.001	0.001	0.001	0	0	0.001	0.001	0	0	0.001	0.986
1973212	Malus	domestica	Borkh.	Kile	2x	Culinary/Dessert apple		AUS	Australasia									-2	0.288	0.482	0.23	-2	0.058	0.41	0.178	0.354	-2	0.083	0.009	0.001	0.001	0.002	0.006	0.001	0.001	0.177	0.002	0.001	0.002	0.003	0.002	0.009	0.357	0.002	0.002	0.011	0.003	0.004	0.316
1973251	Malus	domestica	Borkh.	Kansas Queen	2x	Culinary/Dessert apple	1872	USA	USA/Canada									-4	0.251	0.265	0.484	-4	0.435	0.21	0.232	0.124	-4	0.016	0.001	0.214	0.011	0.008	0.002	0.085	0.003	0.017	0.14	0.006	0.086	0.002	0.254	0.006	0.001	0.004	0.115	0.002	0.002	0.005	0.002
1973297	Malus	domestica	Borkh.	unnamed	2x	Culinary/Dessert apple												-5	0.022	0.83	0.148	-5	0.013	0.816	0.152	0.019	-5	0.001	0.001	0.002	0.001	0.001	0.001	0.001	0.002	0.709	0.251	0.001	0.001	0.002	0.002	0.002	0.001	0.001	0.008	0.001	0.002	0.001	0.004
1974005	Malus	domestica	Borkh.	Elstar	2x	Culinary/Dessert apple	1955	NLD	Western Europe	Normal	Elstar	0	0	0.25	0	0	0	-3	0.033	0.372	0.596	-3	0.014	0.336	0.611	0.039	-3	0.001	0	0	0.001	0.001	0.001	0.001	0.001	0.001	0.001	0.001	0.001	0.001	0.001	0.001	0.001	0.001	0.001	0.001	0.001	0.001	0.001
1974012	Malus	domestica	Borkh.	SummerGlo	2x	Culinary/Dessert apple	1935	USA	USA/Canada									-3	0.528	0.05	0.422	-3	0.873	0.016	0.051	0.06	-3	0.249	0.001	0.039	0.006	0.002	0.003	0.002	0.002	0.001	0.002	0.616	0.017	0.001	0.003	0.005	0.002	0.001	0.004	0.002	0.001	0.01	0.001
1974013	Malus	domestica	Borkh.	Jonalicious	2x	Culinary/Dessert apple	1933	USA	USA/Canada									-4	0.032	0.049	0.918	-4	0.53	0.016	0.445	0.009	-4	0.001	0.001	0.001	0	0	0.001	0.001	0.001	0.001	0.001	0.001	0.755	0.001	0.001	0	0	0.001	0.228	0.001	0	0.001	0
1974033	Malus	domestica	Borkh.	Severn Bank	3x	Culinary/Dessert apple	1884	GBR	Western Europe									-10	0.598	0.193	0.208	-10	0.2	0.12	0.121	0.559	-10	0.074	0.002	0.002	0.007	0.04	0.001	0.018	0.003	0.003	0.001	0.047	0.003	0.002	0.232	0.006	0.004	0.002	0.002	0.003	0.236	0.071	0.088
1974034	Malus	domestica	Borkh.	Ten Commandments		Culinary/Dessert/Cider apple	1883	GBR	Western Europe									-6	0.518	0.065	0.418	-6	0.222	0.027	0.264	0.487	-6	0.004	0.009	0.002	0.045	0.002	0.003	0.004	0.003	0.001	0.001	0.011	0.005	0.056	0.055	0.014	0.108	0.002	0.001	0.006	0.002	0.004	0.002
1974035	Malus	domestica	Borkh.	Ingol	2x	Culinary/Dessert apple	1954	DEU	Western Europe			0	0	0.25	0	0	0	-1	0.038	0.403	0.558	-1	0.013	0.353	0.588	0.046	-1	0.002	0.002	0.001	0.002	0.002	0.001	0.002	0.214	0.012	0.002	0.001	0.001	0.001	0.001	0.001	0.002	0.136	0.003	0.005	0.001	0.002	0.069
1974047	Malus	domestica	Borkh.	Blaze	2x	Culinary/Dessert apple	1939	USA	USA/Canada									-4	0.612	0.038	0.35	-4	0.259	0.016	0.201	0.524	-4	0.018	0.006	0.007	0.307	0.009	0.008	0.191	0.006	0.001	0.015	0.015	0.025	0.023	0.001	0.286	0.004	0.011	0.002	0.001	0.003	0.002	0.001
1974049	Malus	domestica	Borkh.	Britemac	2x	Culinary/Dessert apple	1934	USA	USA/Canada									-3	0.497	0.106	0.397	-3	0.774	0.028	0.125	0.073	-3	0.032	0.006	0.002	0.017	0.142	0.001	0.002	0.029	0.002	0.023	0.662	0.007	0.003	0.002	0.011	0.002	0.001	0.003	0.006	0.002	0.003	0.002
1974051	Malus	domestica	Borkh.	Chehalis	2x	Culinary/Dessert apple	1952	USA	USA/Canada									-4	0.063	0.199	0.738	-4	0.141	0.164	0.645	0.049	-4	0.014	0.007	0.004	0.003	0.003	0.033	0.006	0.231	0.003	0.003	0.016	0.006	0.002	0.004	0.005	0.172	0.003	0.044	0.001	0.001	0.001	0.001
1974052	Malus	domestica	Borkh.	Dermen Winesap	4x	Culinary/Dessert apple				Sport	Winesap							-2	0.376	0.039	0.585	-2	0.455	0.023	0.284	0.238	-2	0.041	0.001	0.005	0.002	0.001	0.001	0.001	0.001	0.002	0.002	0.001	0.779	0.001	0.002	0.001	0.001	0.003	0.001	0.114	0.014	0.017	0.001
1974053	Malus	domestica	Borkh.	Chieftain	2x	Culinary/Dessert apple	1917	USA	USA/Canada			0	0.25	0	0.25	0	0	-3	0.254	0.049	0.697	-3	0.656	0.022	0.29	0.031	-3	0.002	0.001	0.136	0.001	0.001	0.001	0.001	0	0.001	0.003	0.002	0.505	0.002	0.002	0.002	0.001	0.001	0.331	0.002	0.001	0.001	0.001
1974054	Malus	domestica	Borkh.	Doud Golden Delicious	4x	Culinary/Dessert apple				Sport	Golden Delicious	0	0	0.5	0	0	0	0	0.008	0.012	0.979	0	0.006	0.005	0.985	0.004	0	0.001	0	0	0	0.001	0	0	0.99	0	0	0	0	0	0	0	0	0	0	0	0	0	0
1974057	Malus	domestica	Borkh.	Erlijon	2x	Culinary/Dessert apple	1968	USA	USA/Canada									-2	0.299	0.23	0.471	-2	0.373	0.171	0.292	0.164	-2	0.144	0.002	0.005	0.002	0.002	0.009	0.122	0.017	0.008	0.255	0.013	0.004	0.002	0.255	0.005	0.005	0.001	0.111	0.001	0.001	0.007	0.004
1974058	Malus	domestica	Borkh.	Hunter Kinkead Spy	4x	Culinary/Dessert apple				Sport	Northern Spy							-2	0.506	0.074	0.42	-2	0.209	0.039	0.263	0.488	-2	0	0	0.001	0	0	0	0	0	0	0.99	0	0	0.001	0	0	0	0	0	0	0	0	0
1974059	Malus	domestica	Borkh.	Jonamac	2x	Culinary/Dessert apple	1944	USA	USA/Canada			0	0	0	0.25	0.25	0	-3	0.218	0.349	0.434	-3	0.707	0.206	0.079	0.009	-3	0.001	0.001	0.001	0.001	0.001	0.001	0.001	0.001	0.002	0.001	0.61	0.001	0.001	0.001	0.001	0.001	0.001	0.366	0.001	0.001	0.001	0.002
1974060	Malus	domestica	Borkh.	Hunter Melba	4x	Culinary/Dessert apple				Sport	Melba	0	0	0	0	0.25	0	-3	0.4	0.374	0.226	-3	0.715	0.239	0.016	0.03	-3	0.002	0.001	0.007	0.001	0.028	0.001	0.001	0.003	0.025	0.002	0.648	0.001	0.001	0.002	0.001	0.002	0.002	0.001	0.257	0.001	0.001	0.005
1974061	Malus	domestica	Borkh.	Julyred	2x	Culinary/Dessert apple	1955	USA	USA/Canada									-3	0.674	0.162	0.164	-3	0.406	0.103	0.031	0.46	-3	0.038	0.004	0.005	0.352	0.015	0.048	0.002	0.002	0.002	0.005	0.232	0.001	0.006	0.001	0.194	0.003	0.009	0.002	0.014	0.002	0.002	0.037
1974062	Malus	domestica	Borkh.	Hunter Spartan	4x	Culinary/Dessert apple				Sport	Spartan	0	0	0	0	0.25	0	0	0.317	0.081	0.601	0	0.934	0.012	0.047	0.007	0	0.001	0	0.001	0.001	0.001	0.001	0	0	0.001	0.001	0.537	0.449	0.001	0.001	0.001	0	0.001	0.001	0.001	0	0.001	0.001
1974063	Malus	domestica	Borkh.	Mandan	2x	Culinary/Dessert apple	1965	USA	USA/Canada									-1	0.454	0.07	0.476	-1	0.413	0.028	0.226	0.333	-1	0.001	0.002	0.298	0.002	0.003	0.018	0.001	0.002	0.002	0.001	0.001	0.375	0.004	0.001	0.001	0.002	0.001	0	0.008	0.001	0.001	0.003
1974064	Malus	domestica	Borkh.	Kimball McIntosh	4x	Culinary/Dessert apple				Sport	McIntosh	0	0	0	0	0.5	0	-4	0.567	0.117	0.316	-4	0.978	0.009	0.005	0.007	-4	0.001	0	0	0	0	0	0	0	0	0	0.991	0	0	0	0	0	0	0	0	0	0	0
1974065	Malus	domestica	Borkh.	Quindell	2x	Culinary/Dessert apple	1943	USA	USA/Canada									-2	0.323	0.184	0.493	-2	0.484	0.107	0.243	0.166	-2	0.003	0	0.002	0.008	0.012	0.002	0.005	0.001	0.002	0.003	0.003	0.513	0.001	0.007	0.402	0.003	0.002	0.001	0.005	0.002	0.006	0.002
1974067	Malus	domestica	Borkh.	Regent	2x	Culinary/Dessert apple	1924	USA	USA/Canada			0	0.25	0	0	0	0	-3	0.411	0.264	0.325	-3	0.659	0.187	0.035	0.119	-3	0.002	0.001	0.332	0.006	0.001	0.006	0.018	0.001	0.016	0.002	0.504	0.001	0.051	0.001	0.001	0.007	0.007	0.002	0.008	0.003	0.003	0.002
1974068	Malus	domestica	Borkh.	unnamed	4x	Culinary/Dessert apple												-6	0.485	0.162	0.353	-6	0.245	0.095	0.237	0.423	-6	0.005	0.003	0.108	0.183	0.001	0.001	0.004	0.034	0.003	0.008	0.012	0.003	0.001	0.003	0.222	0.015	0.004	0.012	0.003	0.178	0.093	0.003
1974069	Malus	domestica	Borkh.	Roanoke	2x	Culinary/Dessert apple	1949	USA	USA/Canada									-6	0.576	0.282	0.142	-6	0.203	0.223	0.051	0.524	-6	0.003	0.001	0.003	0.003	0.004	0.02	0.016	0	0.015	0.208	0.002	0.001	0.01	0.001	0.576	0.004	0.003	0.002	0.09	0.001	0.001	0.002
1974070	Malus	domestica	Borkh.	unnamed	4x	Culinary/Dessert apple												-5	0.297	0.069	0.634	-5	0.574	0.029	0.332	0.065	-5	0.004	0.004	0.009	0.003	0.001	0.001	0.002	0.007	0.002	0.022	0.221	0.523	0.005	0.004	0.003	0.004	0.002	0.004	0.14	0.002	0.024	0.002
1974071	Malus	domestica	Borkh.	Shenandoah	2x	Culinary/Dessert apple	1942	USA	USA/Canada									-3	0.152	0.774	0.074	-3	0.01	0.704	0.06	0.225	-3	0.002	0.002	0.001	0.005	0.013	0.005	0.001	0.004	0.452	0.001	0.001	0.001	0.017	0.003	0.011	0.022	0.062	0.001	0.122	0.001	0.001	0.004
1974073	Malus	domestica	Borkh.	Stevenson Wealthy	4x	Culinary/Dessert apple				Sport	Wealthy							-4	0.243	0.193	0.564	-4	0.817	0.066	0.109	0.008	-4	0.001	0	0.987	0	0	0.001	0	0	0.001	0	0.001	0.001	0.001	0	0.001	0	0.001	0.001	0	0	0	0.001
1974074	Malus	domestica	Borkh.	Alastair Cannon-White	2x	Culinary/Dessert apple		GBR	Western Europe									-3	0.518	0.442	0.039	-3	0.041	0.382	0.023	0.554	-3	0.002	0.001	0.009	0.015	0.005	0.001	0.014	0.001	0.008	0.001	0.001	0.001	0.002	0.018	0.144	0.003	0.11	0.001	0.413	0.001	0.005	0.204
1974078	Malus	domestica	Borkh.	unnamed	2x	Culinary/Dessert apple												-3	0.408	0.263	0.328	-3	0.203	0.198	0.207	0.392	-3	0.042	0.002	0.005	0.003	0.002	0.016	0.003	0.004	0.009	0.002	0.006	0.003	0.005	0.185	0.052	0.007	0.01	0.002	0.004	0.003	0.009	0.003
1974118	Malus	domestica	Borkh.	Goldensheen	2x	Culinary/Dessert apple				Sport	Golden Delicious	0	0	0.5	0	0	0	-4	0.013	0.016	0.971	-4	0.01	0.008	0.975	0.007	-4	0.001	0	0.001	0.001	0	0.001	0	0.986	0.001	0	0.001	0.001	0	0.001	0.001	0.001	0	0	0.001	0.001	0	0.001
1974121	Malus	domestica	Borkh.	Autumn Arctic	2x	Culinary/Dessert apple	1952	USA	USA/Canada									-1	0.484	0.292	0.224	-1	0.512	0.196	0.038	0.254	-1	0.008	0.002	0.004	0.003	0.018	0.019	0.002	0.001	0.008	0.002	0.275	0.002	0.001	0.069	0.013	0.002	0.002	0.001	0.001	0.001	0.002	0.141
1974124	Malus	domestica	Borkh.	Richardson (USA)	2x	Culinary/Dessert apple	1956	USA	USA/Canada									-2	0.546	0.112	0.341	-2	0.417	0.051	0.153	0.379	-2	0.046	0.007	0.521	0.016	0.003	0.007	0.004	0.005	0.001	0.003	0.001	0.001	0.013	0.002	0.002	0.001	0.001	0.002	0.009	0.001	0.013	0.002
1974179	Malus	domestica	Borkh.	Priscilla	2x	Culinary/Dessert apple	1961	USA	USA/Canada									-1	0.309	0.029	0.662	-1	0.664	0.01	0.275	0.051	-1	0.002	0.002	0.005	0.001	0.151	0.001	0.001	0.021	0.001	0.001	0.239	0.537	0.001	0.002	0.002	0.001	0.002	0.001	0.003	0.001	0.001	0.002
1974180	Malus	domestica	Borkh.	Sir Prize	3x	Culinary/Dessert apple	1955	USA	USA/Canada									-4	0.04	0.061	0.899	-4	0.064	0.044	0.82	0.071	-4	0.005	0.002	0.001	0.002	0.002	0.001	0.001	0.694	0.003	0.005	0.001	0.001	0.001	0.001	0.231	0.002	0.004	0.023	0.005	0.001	0.005	0.003
1974201	Malus	domestica	Borkh.	Blahova Reneta	2x	Culinary/Dessert apple	1954		Eastern Europe									-7	0.235	0.588	0.178	-7	0.055	0.531	0.108	0.306	-7	0.004	0.002	0.011	0.019	0.002	0.001	0.009	0.001	0.349	0.093	0.002	0.001	0.006	0.004	0.009	0.172	0.103	0.003	0.002	0.126	0.002	0.001
1974202	Malus	domestica	Borkh.	Cistecke	2x	Culinary/Dessert apple	1860	CZE	Eastern Europe									-3	0.541	0.123	0.335	-3	0.564	0.049	0.099	0.287	-3	0.04	0.011	0.001	0.005	0.001	0.003	0.006	0.001	0.001	0.002	0.301	0.013	0.013	0.001	0.158	0.001	0.013	0.003	0.002	0.001	0.011	0.001
1974203	Malus	domestica	Borkh.	Dukat	2x	Culinary/Dessert apple	1965	CZE	Eastern Europe			0.25	0	0.25	0	0	0	-4	0.157	0.764	0.079	-4	0.011	0.694	0.067	0.228	-4	0.002	0.003	0.001	0.008	0.007	0.005	0.002	0.004	0.46	0.002	0.001	0.001	0.012	0.004	0.03	0.046	0.033	0.001	0.11	0.001	0.001	0.006
1974204	Malus	domestica	Borkh.	Kosmonaut	2x	Culinary/Dessert apple	1965	CZE	Eastern Europe			0.25	0	0	0	0	0	-2	0.341	0.615	0.044	-2	0.138	0.56	0.019	0.283	-2	0.012	0.001	0.003	0.001	0.003	0.001	0.001	0.001	0.063	0.001	0.003	0.001	0.001	0.001	0.005	0.001	0.415	0.002	0.334	0.001	0.122	0.004
1974205	Malus	domestica	Borkh.	Libovicka Reneta	2x	Culinary/Dessert apple	1955	CZE	Eastern Europe									-2	0.625	0.187	0.187	-2	0.255	0.133	0.044	0.568	-2	0.002	0.001	0.157	0.004	0.001	0.003	0.041	0.002	0.001	0.035	0.036	0.003	0.002	0.004	0.003	0.003	0.093	0.001	0.49	0.009	0.003	0.002
1974206	Malus	domestica	Borkh.	Ruzena Blahova	2x	Culinary/Dessert apple	1945	CZE	Eastern Europe									-3	0.625	0.187	0.187	-3	0.244	0.135	0.044	0.577	-3	0.002	0.001	0.171	0.006	0.001	0.005	0.04	0.002	0.001	0.017	0.024	0.004	0.002	0.003	0.004	0.003	0.082	0.001	0.487	0.012	0.002	0.002
1974207	Malus	domestica	Borkh.	Sampion	2x	Culinary/Dessert apple	1960	CZE	Eastern Europe			0	0	0.25	0	0	0.125	0	0.185	0.336	0.479	0	0.088	0.294	0.423	0.195	0	0.002	0.001	0.006	0.001	0.001	0.002	0.001	0.345	0.001	0.001	0.001	0.001	0.001	0.001	0.002	0.001	0.305	0.001	0.007	0.002	0.011	0.257
1974252	Malus	domestica	Borkh.	Spartan	2x	Culinary/Dessert apple				Clone	Spartan	0	0	0	0	0.25	0	-1	0.33	0.063	0.607	-1	0.944	0.008	0.041	0.006	-1	0.001	0	0.001	0	0	0.001	0	0	0.001	0	0.544	0.443	0.001	0.001	0	0	0.001	0	0	0	0.001	0
1974257	Malus	domestica	Borkh.	Jonathan 15 Welday	4x	Culinary/Dessert apple				Clone	Jonathan	0	0	0	0.5	0	0	-6	0.015	0.322	0.663	-6	0.182	0.305	0.503	0.009	-6	0.001	0	0.001	0	0	0	0	0	0.001	0	0	0	0	0	0.001	0	0.001	0.988	0	0	0.001	0
1974258	Malus	domestica	Borkh.	Jonathan 19 Welday	4x	Culinary/Dessert apple				Clone	Jonathan	0	0	0	0.5	0	0	-5	0.017	0.253	0.731	-5	0.234	0.227	0.53	0.01	-5	0.001	0	0.001	0	0	0	0	0	0	0	0	0	0.001	0	0	0	0	0.989	0	0	0	0.001
1974259	Malus	domestica	Borkh.	Levering Limbertwig	4x	Culinary/Dessert apple	1955	USA	USA/Canada		Limbertwig							-4	0.344	0.199	0.457	-4	0.083	0.143	0.37	0.403	-4	0.004	0.002	0.002	0.003	0.073	0.003	0.05	0.003	0.002	0.017	0.004	0.004	0.158	0.087	0.156	0.226	0.058	0.018	0.003	0.002	0.001	0.002
1974260	Malus	domestica	Borkh.	Johnson McIntosh	4x	Culinary/Dessert apple				Sport	McIntosh	0	0	0	0	0.5	0	-3	0.517	0.16	0.323	-3	0.975	0.012	0.006	0.007	-3	0.001	0	0	0	0	0.001	0	0	0	0	0.99	0	0	0	0	0	0	0	0	0	0	0
1974261	Malus	domestica	Borkh.	Hunter Sandow	4x	Culinary/Dessert apple				Sport	Sandow							-4	0.252	0.176	0.572	-4	0.491	0.125	0.266	0.118	-4	0.001	0.001	0.505	0.001	0	0.001	0.001	0.002	0.002	0.456	0.001	0.004	0.001	0.001	0.002	0.001	0.002	0.008	0.001	0.001	0.001	0.001
1974262	Malus	domestica	Borkh.	Loop Spy	4x	Culinary/Dessert apple				Sport	Northern Spy							-6	0.466	0.111	0.424	-6	0.192	0.063	0.287	0.458	-6	0.001	0	0.001	0.001	0	0	0	0.001	0.001	0.986	0.001	0.001	0.001	0.001	0.001	0	0.001	0	0.001	0.001	0.001	0
1974263	Malus	domestica	Borkh.	Loop Wealthy	4x	Culinary/Dessert apple				Sport	Wealthy							-7	0.251	0.217	0.533	-7	0.769	0.108	0.112	0.011	-7	0.001	0	0.981	0.001	0	0.001	0	0	0.001	0.001	0.001	0.001	0.001	0.001	0.001	0.001	0	0.003	0	0	0.001	0.001
1974264	Malus	domestica	Borkh.	Perrine York	4x	Culinary/Dessert apple		USA	USA/Canada									-1	0.238	0.064	0.697	-1	0.391	0.031	0.435	0.143	-1	0.035	0.001	0.011	0.002	0.001	0.002	0.007	0.001	0.001	0.005	0.095	0.289	0.368	0.002	0.001	0.002	0.006	0.009	0.001	0.003	0.002	0.003
1974265	Malus	domestica	Borkh.	Wrixparent	4x	Culinary/Dessert apple	1920	USA	USA/Canada									-1	0.77	0.146	0.084	-1	0.067	0.079	0.053	0.8	-1	0.002	0.001	0.001	0.972	0.001	0.001	0.001	0.001	0.001	0.001	0	0.001	0.005	0.001	0	0.002	0.002	0.001	0.002	0.001	0.001	0.001
1974266	Malus	domestica	Borkh.	Dermen McIntosh	4x	Culinary/Dessert apple				Sport	McIntosh	0	0	0	0	0.5	0	-5	0.658	0.289	0.053	-5	0.138	0.219	0.022	0.62	-5	0.257	0.003	0.003	0.002	0.19	0.006	0.204	0.001	0.032	0.002	0.006	0.001	0.002	0.197	0.002	0.001	0.001	0.003	0.003	0.021	0.002	0.004
1974267	Malus	domestica	Borkh.	Hunter Ottawa	4x	Culinary/Dessert apple	1956	CAN	USA/Canada		Hunter Ottawa							-3	0.534	0.092	0.374	-3	0.833	0.035	0.058	0.075	-3	0.004	0.006	0.353	0.018	0.001	0.002	0.006	0.003	0.001	0.001	0.561	0.002	0.002	0.001	0.001	0.001	0.001	0.001	0.001	0.004	0.005	0.001
1974268	Malus	domestica	Borkh.	unnamed	4x	Culinary/Dessert apple												-5	0.423	0.253	0.324	-5	0.32	0.186	0.176	0.318	-5	0.003	0.002	0.008	0.006	0.002	0.018	0.109	0.007	0.012	0.002	0.124	0.012	0.015	0.207	0.021	0.005	0.005	0.004	0.001	0.002	0.419	0.002
1974269	Malus	domestica	Borkh.	Nova Easygro	2x	Culinary/Dessert apple	1956	CAN	USA/Canada			0	0	0	0	0.125	0	-1	0.182	0.2	0.618	-1	0.739	0.064	0.189	0.009	-1	0.003	0.001	0.014	0.001	0.001	0.002	0.001	0.001	0.007	0.001	0.266	0.491	0.002	0.007	0.028	0.002	0.001	0.16	0.001	0.001	0.002	0.005
1974289	Malus	domestica	Borkh.	Oranje de Sonnaville	3x	Culinary/Dessert apple	1948	NLD	Western Europe			0.25	0	0	0.25	0	0	-7	0.02	0.868	0.112	-7	0.054	0.855	0.079	0.012	-7	0.001	0.001	0.001	0.001	0.001	0.001	0.001	0.001	0.646	0.001	0.001	0.001	0.001	0.001	0.001	0.001	0.001	0.334	0.001	0.001	0.001	0.001
1974322	Malus	domestica	Borkh.	Stowell Cox	2x	Culinary/Dessert apple	1965	AUS	Australasia			0.25	0	0	0	0	0	-2	0.11	0.793	0.097	-2	0.063	0.765	0.08	0.092	-2	0.003	0.002	0.002	0.001	0.001	0.002	0.005	0.001	0.562	0.011	0.005	0.002	0.002	0.001	0.001	0.167	0.042	0.001	0.166	0.008	0.001	0.007
1974323	Malus	domestica	Borkh.	Rosanne	2x	Culinary/Dessert apple	1965	AUS	Australasia									-3	0.402	0.135	0.462	-3	0.326	0.075	0.307	0.292	-3	0.005	0.015	0.047	0.002	0.007	0.001	0.002	0.088	0.003	0.008	0.007	0.013	0.009	0.064	0.002	0.002	0.001	0.008	0.002	0.001	0.003	0.102
1974339	Malus	domestica	Borkh.	Leonie de Sonnaville	2x	Culinary/Dessert apple		NLD	Western Europe			0.25	0	0	0.25	0	0	-4	0.011	0.845	0.144	-4	0.012	0.834	0.147	0.008	-4	0.001	0	0.001	0.001	0.001	0.001	0.001	0	0.552	0.001	0	0	0.001	0.001	0.001	0.001	0.003	0.43	0.001	0	0.001	0.001
1974341	Malus	domestica	Borkh.	Bramley's Seedling	3x	Culinary/Dessert apple	1813	GBR	Western Europe	Normal	Bramley's Seedling							-4	0.4	0.207	0.393	-4	0.289	0.144	0.232	0.335	-4	0.005	0.002	0.002	0.02	0.002	0.019	0.006	0.007	0.007	0.002	0.03	0.13	0.006	0.198	0.016	0.018	0.003	0.002	0.001	0.009	0.507	0.002
1974343	Malus	domestica	Borkh.	Fortune	2x	Culinary/Dessert apple	1904	GBR	Western Europe	Normal	Fortune	0.25	0	0	0	0	0	-4	0.038	0.772	0.19	-4	0.324	0.654	0.013	0.008	-4	0.001	0	0.549	0	0.001	0.001	0.001	0.001	0.433	0.001	0.001	0.001	0	0.001	0.001	0.001	0.001	0.002	0.001	0	0.001	0.002
[truncated: 717 more rows]
[truncated: 3 more columns]
