# Supplementary material for: Genetic analysis of a major international collection of cultivated apple varieties reveals previously unknown historic heteroploid and inbred relationships
Source: PLoS One. 2018 Sep 12;13(9):e0202405. doi: 10.1371/journal.pone.0202405 (PMC6135360; doi:10.1371/journal.pone.0202405)
Supplement: S2 Table — A yes/no indicator for inclusion in the 1777 member subset is included. (XLSX) [file pone.0202405.s002.xlsx]

## Sheet: Sheet1
Accession	1777 subset	DArT marker
	Yes/NO	182462	182512	182515	182529	182536	182562	182590	182698	182778	182816	182855	182886	182980	183107	183141	183149	183153	183165	183185	183269	183296	183332	183367	183417	183480	183517	183555	183590	183618	183675	183698	183842	183866	183874	183911	183930	183951	183965	183972	183983	183986	184050	184063	184064	184073	184079	184097	184104
1905004	YES	1	1	1	1	1	1	0	1	0	1	1	0	0	0	1		0	1	1	0	0	0	0	0	0	0	1	1	1	1	1	0	0	1	1	0	0	1	1	0	1	0	0	1	1	1	1	1
1905005	YES	0	0	0	1	0	1	1	1	0	1	1	0	1	1	1	1	0	0	0	1	0	1	0	1	1	1	1	1	1	1	1	0	1	1	1	0	1	1	1	0	1	1	1	1	1	1	1	0
1906033	YES	1		1	1	1	1	0	1	0	1	0	0	0		1	0	0	1	0	1	1	0	1	1	1	0	1	0	0	1	1	0	0	1	1	1	1	1		1	1	0	1	0	1	1		1
1907002	NO	1	1	1	0	1	0	0	1	0	1	0		1	1	1	0	0	1	0	1	1	0	1	1	0	0	1	0	1	1	1	0	1	1	1	1	1	1	1	0	1	0	1	0	1	0	1	1
1907006	YES	0	1	1	1	1	0	0	1	0	1	0	1		1	0	0	0		1	1	1	0	1	1		0	1	0	0	1	0	0	1	1	1	1	1	1	1	0	0	0	1	0	1	0	1	0
1911006	YES	0	1	1	1	1		0	1	0	0	0	0	1	1	1	0			0	1	1	1	0	1	1	1	1	0	0	1	1	0	0	1	0		1		1	0	1	1	1	1	1	1	0	0
1913006	YES	1	1	0	1	0	0	0	1	0	1	1	1	1	1	1	0	1	1	0	1	1	0	1	1	0	0	1	1	0	0	1	1	1	1	1	1	1	1	1	1	1	0	1	0	1	1	1	0
1913009	YES	1	0	1	1	0	1	0	1	0	1	0	1	1	1	1	0	1	0	0	1	1	0	1	1	1	0	0	0		1	0	0	1	1	1	1	1	1	1	0	1	0	1	0	1	0	1	0
1913023	YES	0	1	1	1	1	0	0	1	0	1	1	0	1	1	0	0	0	0	0	0	1	1	0	1	1	0	1	0	1	1		0	1	1	0	1	1	1	0	1	0	1	1	0	1	0	1	0
1914021	YES	0	1	1	1	1	1	1	1	0	0	1	1	1	1	1	0	0	1	1	1	1		1	1	1	1	1	1	1	1	0	0	0		1	1	0	1	0	0	1	0	1	1	1	1	1	1
1915102	YES	1	0	0	0	0	1	1	0	0	1	0	0	0	1	1	0	0	1	0	1	1	1	0	1	1	0	1	0	1	1	0	0	0		1	1	0	1	1	1	1	0	1	0	1	0	1	0
1916009	YES	0		1	1	1	0	0	1	0	1	1	0	1	1	1	0	0	1	1	1	1		1	1		1	1	1			0	0	0	1	1	0	0	1	1	1	1	0	1	0	0	0	1	0
1919004	NO	1	0	0	0	0	1	1	1	0	1	1	1	1	1	1	0	0	1	1	1		0	1	1	1	0	1	0	0	1	0	0	1	1	1	0	0	1		1	1	0	1	0	0	1	1	0
1919005	YES	1	1	0	1	0	1	0	1	0	1	1	0	0	1	1	1	0	1	0	1	1		1	1	1	0	0	0	1	1	1	0	0	1		0	1	1	1	0	1	1	1	1	1	0	1	0
1919007	YES	0	1	0	1		0	0	1	0	1	0	0	1	1	1	0	0	1	0	1	1	1	0	1	0	0	0	1	1	1	1	0	0	1	1	0	1	1	0	1	1	0	1	0	1		1	0
1920009	YES	1		1	1	1	1	0	1	0	1	0		0	0	1	1	1	1	0	0	1	0	0	0	0	0	1	0	0	1	0	1	0	1	1	1	0	1	1	0	1		1	0	1	0	0	1
1920012	YES	0	1	0	0	0	1	0	1	0	1	1	0		1	1	1	0	1	0	0	1	1	1	1		0	0	0		1		0	1	1	0	1	1	1	1	0	1	1	1	0	1	0	1	1
1920016	YES	0	1	0	1	0	0	0	1	0	0	0	0		0	1	0	0	1	1	1	0	1	0	0				0	1	1	1	1	0	1	1	1		1	0		1	1	1	0	1	1	1	0
1920017	YES	0	0	0	1	0	1	0	1	0	0	0	1	0	1	1	0	0	1	0	1	1	1	0	0	1	0	1	0	0	1	1	0	1	1	0	0	1	1	1	0	1	1	1	1	1	1	1	1
1920019	YES	1	1	0	1	1	1	0	1	0	1	1	0	0	1	1	0	0	0	0	1	1	1	0	1	1	0	1	0	1	0	1	0	0	1	1	0	1	1	1	0	1	0	1	1	1	1	1	0
1920020	YES	1	0	0	1	1	1	1	1	0	1	1	1	0	1	0	0	0	1	0	0	1	0	0	1		1	1	1	0	0	1	0	0	1	1		0		1	1	0	1	0	1		1	1	1
1920027	YES	1	1	1	0	1	1	0	1	1	1	0	0	1		1	0	0	0	0	1	1	0	0	1		0	1	0	1	1	0	0	1		1	1	1	1	1	1	1	1	1	1	0	0	1	0
1921002	YES*	1	0	1	1	0	0	0	1	0	1	0	1	0	1	0	0	1	1	1	1	1	1	0	1	0	0	1	1	0	0	0	0	0	1	1	0	0	1	1	1	0	1	1	1	0	1	1	0
1921004	YES	0	1	1		1	0	1	1	0	1	1	1	0	0	1	0	1		0	1	1	1	0	0	1	0	0	1	0	0	1	0	1	1	1		1	1	0		1	1	1	0	1	1	1	1
1921008	YES	0		0	0	1	0	1	1	0	1	0	1	1	1	0	1	0	1	0		0	0	0	0		0	1		0	0	0	1	0	1	1	0	1	1	1	0	0	1	1	0	1	1		0
1921009	YES	0	1	0	1	1	1	0	1	0	1	1	0	1	1	0	0	0	0	1	1	1	1	0	1	0	0	0	1	1	1	1	0	1	1	1	1	1	0	0	0	0	0	1	0	1	1	1	0
1921010	YES	1	1	0	1	1	1	1	1	0	0	0	1	1	0	0	0			1	1	1	1	0	0	1	1	0	1	0	1	1	0	1	1	1	1	0	1	1	0	0		1	0	1	0	0	0
1921011	YES	1		1	0	1	1	0	1	0	1	0	0	1	1	1	1	0	0	0	1	1	0	1	1	1	0	1	1	1	1	1	0	0	1	1	1	1	1	1	0	1	0	1	0	1	0	1	1
1921013	YES	0	1	1	1	1	0	0	1	0	0	1	1	1	0	1	0	0		0	1	1	0	0	1	1	1			0	1	1	0	0	1	1	0	1	1	1	0	1	0	1	0	1	0	0	0
1921014	YES	1		0	1	0	1	1	1		1	1	0	1	1	1	1	0	1	0	1	0	0	1	0	1	0	0	0	1	1	1	1	0	1	1	0	1	0	1	0	1	1	1	1	1	0	1	0
1921015	YES	1	0	0	1	0	1	1	1	0	1	0	0	0	1	1	0	0	0	0	1	1		1	1	1	0	1	0			0	0	0	1	1	0		1	1		1	1	1	1	1	1	0	0
1921018	YES	1	0		0	0	0	0	1	0	1	0	0	1	1	1	1	1	0	0	1	0	1	0	0	1	0	0	0	1	1	0	0	0	0	1	1	0	1	1	0	1	0	1	1	1	0	1	0
1921019	YES	1	1	0	0	1	1	0	1	1	0	0	0	0	0	1	0	0	0	0	1	0	0	0	1	1	0	1	0	1	1	1	0	1	1	1	0	1	1	0	1	1	1	1	0	1	1	0	0
1921020	YES	1	0	1	1	1	1	0	1	0	0	0	1	1	1	0	0	0	0	0	1	1	1	1	1	1	0	1	0	1	1	1	0	0	1	1	1	1	1	1	0	0	1	1	1	1	1	1	0
1921024	YES	1	0	1	0	1	0	0	1	0	0	0	1	1	1	1	0	0	0	0	1	1	1	0	1	1	0	1	0	1	1	1	0	1	1	1	1	1	1	1	0	1	0	1	0	1	0	1	0
1921026	YES	0	1	1		1	1	1	1	0	1	1	0	1	1	1	0	1	1	0	1	1	0	0	0	0	0	1	1	1	1	1	0	1	1	1	0	1	1	1	1	1	0	1	0	1	1	1	0
1921050	YES	0	1	0	1	1	0	0		0	1	0	1		1	1	0	0	1	0	1	0	0	1	1	1	1	1	0	1	0	1	1	1	1	1	0	1	1	1	0	1		1	0	1	1	1	1
1921083	YES	1	1	0		1	0	0	1	0	1	0	0	1	1	0		0	0	0	1	1	0	0	1	0	0	1		0	0	1	1	1	1	1	1	0	0	1	0	0	0	1	0	1	0	1	1
1921084	YES	1	1	0	0	1	1	1		0	1	0	0	0	1	1	0	0	0	1	1	1	1	0	1	0	0	1	1	0	1	0	0	1		1	0		1	0		1	0	1	0	1	1	1	0
1921086	YES	1	1	0	1	0	1	0	1	1	1	0	1		1	1	0	0	1	0	1	1	1	1	1	0	0	0	0	0	0	0	1	0	1	1	0	1	1	1	1	1	0	1	1	1	1	1	0
1921087	YES	0	1	0	0	1	0	1	0	0	1	0	1	1	1		0	0		0	1	1	0	0	1	1	0	1	0	1	0	0	0	0	1	1	0	1	1	0	1	1	0	1	0	1	1	1	0
1921088	YES	0	1	0	1	1	0	1	1	1	0	0	0	1	1	0	0	0	0	1	0	1	1	1	1	0	0	1	0	1	1	0	1	1	1	1	0	0	1	0	0	0	1	0	0	1	0	1	0
1921089	YES	1		0	1	1	0	1	1	0	0	1	1		1	1	0	0	0	0		1	1	0	0	1	0	0	0	1	0	1	1	1	1	1	0	1	1	1	1	1	1	1	1	1	1	1	0
1921094	YES	1	1	0	1		1	0	1	0	1	1	1	1	1	1	0	0	1	1	1	1	0	1	1	1	0	1	1		1	0	1	0	1	1	0	0	1	1	1	1	1	1	0		1	1	0
1922013	YES	0	1	0	1	1	0	0	1	0	0	0	1	1	1	1	0	0	1	1	1	1	1	1	1	0	1	1	0	1	1	1	1	0	1	1	1	1	1	1	0	1	0	1	0	1	0	1	0
1922014	YES	1	1	1	1	0	0	0	1	0	1	0	1	0	1	1	0	0	1	1	1	1	0	0	0	0	0	1	0		0	0	0	0	1	1	0	0	1	0		1		1	1	1	0	1	1
1922015	YES		1	0	0	0	1	1	1	1	1	1	0	0	1	0	1	0	1	0		0	1	0			0	0	1	1	1	0	1	0	1	0	1	0	1	0	0	0	0	1	0	1	0	1	0
1922019	YES	1	0	0	1		1	0	1	0	1	1	0		1	0	0	0	1	0	1	1	0	0	1		1	1	1	1	1	1	0	1	1	1	0	0	1	1	1	0	1	1	1	1	0	1	1
1922020	YES	0	1		1	1	1	1	1	0	1	1	1	1	1	1	0	0	1	1	1	1	0	1	1		0			0	1	1	0	0	1	1	1	1	1	0	1	1	1	1	1	1	1	1	0
1922021	YES	1	1	0	1	1	0	1	1	0	1	1	1	1	0	1	0	1	0	0	1	0	1	1	1	1	0		0	1	0	1	0	0	1	1	1	1	0	1	1	1	1	1	1	1	1	1	0
1922040	YES	1		0	1	1	1	0	1	0	1	0	0	1	1	1	0	0	0	0		1	0	1	1	1	0	1	0	1	1	1	1	1	1	1	0	1	1	1	1	1	0	1	0	1	0	1	1
1922084	YES	0	1	0	1	1	1	0	1	1	1	1	1	0	0	1	1	0	0	1	1	1	1	1	0	0	0	1	0	1	1	0	0	1	1	1	1	0	1	1	1	1	1	1	0	0	0	1	0
1922097	YES			0	1	1	0	0	1	0	0		1	0		1	1	0	0	1	1	1	1	0		0	0		0	0	1	0		1	0	0	1	1		1		1	1	1	0		0	1	0
1923011	YES	1	0	0	0		0	0	1	0	1	1	0	1	1	0	0	1	1	1	1	0	1	1	1	1	0	1	0	1	1	1	0	0	1	1	0	1	1	1	0	0	1	1	0	1	1	0	0
1923050	YES	0	0	0	1	1	0	0	1	0	1	1	0	0	1	1	0	1	1	1	1	1	0	1	0	1	1	1	0	1	1	1	0	0	1	0	0	1	1	1	1	1	0	1	0	1	1	1	0
1923058	YES	0	1	1	0	1	0	0	1	0	1	0	1		1	1	0	0	1	0	1	1	1	1	0	0	0	1	0	1		0	0	0	1	0	0	1	1	0	0	1	1	1	0	1	1	1	1
1923073	YES	1	1	0	1	1	1	1	0	1	1	1	1	1	1	1	0	0	1	1	0	1	0	1	1	1	0	0	1	1	1	1	0	0	1	1	0	0	1	1	1	1	0	0	1	0	1	0	0
1923078	YES	1	0	0	1	1	0	1	1	0	1	1	0	1	1	1	1	1	1	1	1	1	0	1	1	1	0	1	1		0	0	1	0	0		1	0	0	0	0	1	1	1	1	1	1	1	0
1923085	YES	1	0	0		0	1	1	1	1	1	1	1	1	1	1	0	0	1		1	1	0	0	1	0	1	1	1	0	0	0	0	0	0	0	0	1	1	1	1	1	1	1		1	1	1	1
1923109	YES	1	0	0	0	0	0	0	0	0	1	0	1	1	0	1	1	0	1	1	1	1	0	1	1	1	0	0	0	1	1	1	0	1	1	1	0	1	1	1	1	1	0	1	0	1	0	1	1
1923110	YES	1	1	1	0	0	0	0	1	0	0	1	0	1	1	0	0	0	1	0	1	1	1	0	1		0	1	0	1	1	1	0	0	1	1	0	1	1	1	1	0	0	1	0	1	1	1	0
1923111	YES	1		0	0	1	0	1	1	0	1	0	1	1	1	1	0		1	1	1	1	0	1		1	0	0	0	1	1	1	0	0	1	1	0	1	1	1		1	1	1	0	0	0	1	1
1923112	YES	0	1	0	0		1	1	1	0	1	0	1	1	1	1	0	0	1	0	1	0	0	0	0	1	1	0	1	1	1	1		1	1	1	0	1	1	1	0	1		1	1	1	1	1	0
1923114	YES	1		0	1	0	0	0	1	0	1	1	1	0	1	0	1	0	1	0	1	1	1	1	1	1	0		1	1	1	1	0	1	1	1	0	0	1	0	0	0	1	1	0	0	1	1	0
1923115	YES	1	1	1	1	1	1	1	1	0	1	1	0	0	0	1	0	0	1	0	1	1	1	0	0	1	0	1	0	1	1	0	0	0	1	1	1	1	1	1	0	1	0	1	1	0	0	0	0
1924001	YES	1	1	1	1	0	0	0	1	0	1	0	0	0	0	1	0	0	1	1	1	0	0	0	1	1	1	1	0	1	1	1	0	0	1	1	0	0	1	0		1	0	1	1	1	0		1
1924004	YES	1	0	1	0	0	0	1	1	0	1	1	0	1	1	1	0	0	1	0	1	1	1	0	1	1	0	1	0	0		0	0	1		1	1	1	1	0	0	1		1	0	1	1	1	0
1924005	YES	1	0	1	0	0	1	0	1	0	1	0	0		1	1	0	1	1	1	1	1	1	0	1	1	0	1	0	1	1	1		0	1	1	1	0	0	0	0	1	1	1	0	0	0	1	1
1924009	YES	1		0	1	1	1	1	1	0	1	1		1	1	1	0	0	0		0	0	1	0	1	1	0	1	0	1	1	1	0	1	1	0		1	1	1	0	1	1	0	0	1	1	1	1
1924010	YES	0	0	0	1	1	1	0	1	0	1	0	1	1	0	1	0	0	1	0	0	1	0	0	0	0	0	1	1	0	1	0	1	1	1	0	1	1	1	0	1	1		0	0	1	1	1	0
1924016	YES	0	1	0	1	0	1	0	1		0	0	0	0	0	1	0	0	1	1	1	1	1	1	0	0	0		0	0	1	1	0	0	1	0	1	1	1	0	1	1	0	1	1	1	1	1	0
1924017	YES	1	1	1	0	0	1	0	0	1	1	1	0	0	0	1	0	0	0	0	1	1	1	1		1	0	1	1	1	0	1	0	1	1	1	1	0	1	1	1	1	0	1	0	1	1	1	0
1924019	YES	0	1	0	1	0	1	0	1	0	1	0	1	0	0	1	0	0	0	1	1	1	0	0	0	1	1	1	0	1	1	1	1	0	1	0	0	0	1	1		1	0	1		1	1	0	0
1924021	YES	1	1	0	0		1	0	0	0	1	1	0		1	0	0	1	0	1	1	1	1	1	0	1	1	0	0		1		0	0	0		1	1	1	0	1	0	1	1	0	1	0	0	0
1924049	YES	1	1	0	0	0	1	0	1	1	1	1	0	0	0	1	0	0	0	0	1	1	0	1	0	1	0	0	1	1		1	1	1	1		1	0	1	1	1	1		1	0	1	1	1	0
1924052	YES		1	0	1	1	1	0	1	0	1	1	1	1	1		0	0	1	0	1	0	0	1	1	0	0	0	0	0	0	0	0	1	1	1	0		1	0	1		0	1	1	1	1	1	0
1924053	YES	1			0	0	0	0	1	0	1	1	1	1	1	0	0	0	1	0	0	1	1	0	1	1	1	1	1	1	0		1	0	1	0	0	1		0	1	0	0	0		1	1	1	0
1924054	YES	1		0		1	1	1	1	0	1	0	1	1	1	1	0	1	1	0	1	1	0			1	1	1	1	1	1	1	0	0	1	1	0	1		1	1	1	0	1	0	1	1	1	0
1924057	YES	0	1	0	1	0	1	0	0	0	1	0	1	0	0	1	1	0	1	1	1	1	0	1	1		1	1	0	1	1	1	0	0	1	0	0	0	1	0	1	1	1	1	0	1	1	1	0
1925004	YES	0	1	0	1	1	0	1	1	1	1	0	0		0	1	1	0	1	1	1	1	0	0	1		0	1	0	1	1	1	0	1	1	1	0	1	1	1	0	1	0	1	0	1			0
1925005	NO	0	0		1	0	1	1	1	0	1	1	0		1	1	1	0	1	0	1	1	0	1	0	1	0	1	0	1	1	1	1	0	1	1		1	1	1	0	1	1	1	1	1	1	1	0
1925012	YES	1	1	0	1	0	1	0	0	0	1	1	1	0	1	0	0	1	0	0	1		0	0	1	1	0	1	0		1	0	1	1	1	0	0	1	1	1	0	0	1	1	0	1	0	1	0
1925014	YES	0	1	0	1	1	1	1	1	1	1	0	1	1	1	1	0	1	0	0	1	1	0	0	1		1	0	1		1	1	1	1	1	0	0	1	0	0	1	1		1	0	1	1	1	1
1925015	YES	0	1	0	1	1	1	1	1	0	1	0	1	0	1	1	0	0	1	0	1	1	0	1	1	1	0	1	0	1	0	0	0	0	1	1		1	1	0	0	1	1	1	0	1	1	0	0
1925016	YES	0	1	0	1	1	1	1	1	1	1	1	1	0	0	1	0	1	0	1	1	1	0	0	1	0	0	0	1	1	1	1	0	1	1	1	1	1	1	1	0	1	1	1	0	1	1	1	0
1925017	YES	1	1	1	1	1	1	0	0	1	1	1	1	0	0	1	0		1	1	1	1	0	0	1	0	1	1	1	1	1	1	0	0	1	1	0	1		1	1	1	1	1	0	1	1	1	1
1925018	YES	1	1	0	1	1	1	1	0	1	1	1	1		0	1	0	0	1	0	1	1	0	0	1	1	0	0	1		1	1	0	0	1	1	0		1	1	1	1	1	1	0	1	1	1	0
1925020	YES	1	1	0	1	1	1	0	1	0	1	0	0	0	1	1	0	0	1		1	1	0	1	1		0	0	1		1	1	0	1	1	1	0	0	1	1	1	1		1	0		1	1	0
1925021	YES	1	1	1	1	1	1	1	1	0	1	0	1	1	0	1	1	1	0	1	1	1	0	0	1	1	0	0	1	1		1	0	0	1	1	0	0	1	1	0	1	1	1	0	1	1	1	0
1925022	YES	0	1	0	1	1	1	1	1	1	1	1	0	1	0	0	0	1	0	0	1	1	0	0	1	1	0	0	1	1	1	1	1	0	1		0	0		1	1	0	1	1	0	1	1	1	0
1925029	YES		1	0	0	0	0	1	1	0	0	0	0	1	1	1	0	0	0	0	1	1	0	1	1		0	0	1	1	1	0	0	0	1	1	1	1	1	1	0	1	0	1	0	1	1	1	0
1925030	YES	1		0	0	1	0	0	1	0	1	1	0	1	1	1	1	0	0	1	1	1	1	0	1	1	0	1	1	1	1	1	0	0	1	1	1	1	1	0	0	1	1	1	0	1	0	0	1
1925031	YES	1	0	0	0	1	1	0	1	0	1	0	0	1	1	0	1	1	0	1	1	1	0	0	1	1	0	1		0	1	1	0	1	1	1	1	1	1	1	0	0	0	1	0	1	0	0	1
1925033	YES	1	1	1	0	1	0	0	1	0	1	0	0	1	1	0	0	0	1	1	1	1	1	1	1	1	0	0	1	0		1	0	1		1	0	1	1	0	1	0	1	1	1	1		1	1
1925034	YES	0	0	0	0	1	1	0	1	0	1	0	1		1	1	0		0	0	1	1	1	0	0	1	0	1	1	0	1	1	0	0	1	1	0	1	1	1	1	1	1	1	1	1	1	0	0
1926023	YES	1	0	1	0	1	0	1	1	0	1	0	0	1	1	0	0	1	0	1	1		0	1	1	1	0	1	1		1	1	0	1	1	1	1	1		0	1	0	1	1	0	1	1	1	0
1926034	YES	1	1	1	1	0	0	1	1	0	1	0	1	1		0	0	0	1	0	1	1	1	1	1	0	1		0	0	1	1	0	0	1	1	0	0	1	0	0	0	0	1	0	1	1		0
1926035	YES	1	1		1	0	0	0	1	0	1	1	0	1	1	1	0	0	0		1	1	0	0	1	1	0	1	1	1	1	1	0	1	1	1	1	1	1	1	0	1		1	0	1	1	1	0
1927003	YES	0	1	0	1	1	0	1	0	1	1	0	1	1	0	1	0	0	0	0	1	1	0	0	1	1	0	1	0		0	1	0	0	1	1	1	1	1	0	0	1	1	1	0	1	0	1	0
1927004	YES	1		0		0	1	1	0	1	1	1	0	1	1	1	0	1	1	0	1	1	0	1	1	1	0	1	1	0	1	0	0	0	0	1	0	0	1	1	0	1	0	1	0	1	1	1	0
1927005	YES	0	0	0	1	0	1	0	1	1	1	0	1		1	1	0	0	1	0	1	1	0	1	1	1	1	0	0	1	1	1	1	0	1	0		0	1	0	1	1	1	1	0	0	1	1	0
1927006	YES	1		1	1	1	0	1	1	0	1	0	1		1	1	0	1	1	0	1	1	0	1	1	1	0	1		0	1	1	0	0	1	1	0	1	1	1	0	1	0	1	0	1	1	0	0
1927007	YES	1	1	0		0	0	0	0	0	1	0	1	0		1	1	0		1	0		0	0	0	0		0	0		1	1	1	1	1	0	1	0	1	0	0	1	1	0			0	1	1
1927008	YES		1	0	1	0	0	0	1	1	0	0	1	1	1	1	0	0	1	0	1	1	1	0	1	1	0	0	1		1	1	0	1	1	0	0	1	1	1	0	1	0	1	0	1	1	1	1
1927009	NO	0	1	0	1	1	0	1	0	1	1	0	1	1	0	1	0	0	0	0	1	1	0	0	1	1	0	1		1	0	1	0	0	1	1	1	1	1	0	0	1	1	1	0	1	0	1	0
1927011	YES	0	1	0	1	0	1	1	1	1	1	1	0	0	0	1	1	0	0	1	1	1	0	1	1	1	0	1	1	1	1	0		1	1	1	1	1	1	1	1	1	0	1	0	1	1	1	1
1927012	YES	0	1	0	1	1	0	1	0	0	1	1	0	1	0	1	0	0	1	1	0	0	0	1	0	1	1	0	0	1	1	0	0	1	0	1	0	0	1	0	1	1	0	0	0	1	0	1	1
1927013	YES	0	1	0	0	1	0	1	0	0	1	1	1	1	1	1	0	0	0	1	1	1	0	1	1		1	0	0	1	0	1	0	1	1	0	0	0	1	1	0	1	0	1	1	1	0	1	1
1927014	YES	0	1	0	0	1	0	1	1	0	0	1	1	1	0	1	0	0	0	0	1	1	0	0	1	0	0	1	0	1	0	0	0	0	1	0	1	0	1	1	0	1	0	1	1	1	0	1	0
1927016	YES	0	1	1	1	1	0	1		1	1	0	1	1	1	1	0	0	0	0	1	1	0	1	1	1	0	0	0	1	0	1	0	1	0	1	0		1	0	1	1	1	1	1	1	1	1	0
1927018	YES	0	0	0	1	1	0	1	1	0	1	0	0	0	0	1	1	0	1	0	1	1	0	0	1		1	1	0	1	1	1	1	0	0	0	1	1	1	0	1	1	1	1	0	1	0	0	1
1927019	YES	1	1	1	1	1	0	1	0	0	0	0	1	1	1	1	0	0	0	0	1	1	0	1	1	0	0	1	0		1	1	0	0	1	1	0	1	1	1	0	1	0	1	0	1	1	1	0
1927021	YES	0	0	1	1	1	1	0	1	0	1	1	0	0	0	1	0	1	0	0	1	1	1	1	1	0	0	1	1	1	1	0	1	1	1	0	1	0	1	1	0	1	1	1	0	1	1	1	1
1927023	YES	0	0	0	1	0	1	0	1	1	1	0	1	1	0	1	0	1	0	0	0	0	0	1	1	1	1	1	0	1	1	0	0	1	1	1	1	0	1	1	1	1	1	0	0	1	0	1	0
1927026	YES	0	1	1	0	0	0	0	0	0	1	0	1	1	1	1	0	0	0	0	1	1	0	0	1	1	0	1	0	1	1	0	0	0	1	1	1	1	1	1	1	1	0	1	1	1	1	0	0
1927027	YES	0	0	0	0	0	1	0	1	1	1	1	1	0	1	1	0	0	1	0	0	1	1	0	0	1	0		1	1		1	0	0	1	1	1	0	1	1	1	1	0		0	1	1	1	1
1927028	YES	0		0	1	1	1	1	1	0	1	1	1	1	1	0	0	1		0	1	1		0	1	1	0	0	1	1	1	1		1	1	1	0	1	1	1	0	0	1	1	0	1	1		1
1927067	YES	0	1	1	1	0	1	0	1	0	1	0	0	1	0	0	0	0	1	0	1	1	1	0	1	1	0	1	0		1	1	0	0	1	1		1	1	0	0	0	0	1	0	1	1	0	1
1928002	YES	0	1	1	0	1	1	0	1	0	1	0	1	1	1	0	0	0	0	0	1	1	0	1	1	1	0	1	1		0	0	1	0	1	1	0	1	1	1	0	0	0	1	0	1	1	1	0
1928004	YES	1	1	0	1	1	0	0	1	0	1	0		1	1	1	0	1	1		1	1	1	1		1	0	1		1	0	1	1	0	1	1	1	1		1	0	1		1	0	1	0	1	1
1928010	YES	1	1	0	1	1	1	0	1	0	1	0	0	0	1	1	0	0	1	0	1	1	1	0	1	0	0	1	1	1		0	1	0	1	1	0	0	1	0	1	1	0	1	1	1	1	1	1
1928011	YES	1	0	0	1	0	0	1	1	0	1	0	1	1	1	0	1	1	0	1	1	1	1	1	1	1	1	0	1	0	1		0	0	0	0	0	1	1	1	1	0	1	1	0	1	1	1	0
1928013	YES	1	1	0	1		0	1	1	0	0	1	1	0	1	1	0	0	1		1	1	0	1	1	1	0	0	0		0	1	0	0	1	0	1	1	1	0	1	1	1	1	1	1	0	1	0
1928018	YES	1	1	1	0	0	1	0	1	0	1	1	1	1	1	1	1	0	1	1	1	1	0	0	1	1	1	0		1	1	1	0	0	1	1	0	1	1	1	0	1	1	1	0	1	1	0	0
1928033	YES	0	0	0	1	1	0	0	1	0	1	1	0	1	0	0	0	0	1	1	1	1	1	1	1	1	0	0	1	1	1	1	1	0	1	1	0	0	1	0		0	1	1	0	1	1	1	1
1929024	YES	1	0	0	0	1	0	0	1	0	1	0	1	1	0	0	0	0	0	1	1	1	0	1	1	1	0	1	0	1	1	1	0	1	1	1	1	1	1	1		0	0	1	0	1	0	1	0
1929026	YES	1	0	1		1	0	0	1	0	0	1	1	1	1	1		0			1		1	0	1	1	0	1	1	1	1	0	0	0	0	1			1	1	1	1	1	1	0	1	1	1	0
1929027	YES	1	1	0	0	1	1	1	1	0	1	1	1	0	1	1	0	0	1	0	1	1	0	0	1	1	0	0	0	1	0	0	0	0	0	1	0	1	1	1	1	1	0	1	1	1	1	1	0
1929029	NO	0	1	0	1	1	0	1	0	0	1	1	0	0	1	1	1	0	0	1	1	0	0	1	1	1	0	1	0	1	1	0	0	0	1	1	0	0	1	1	1	1	1	1		0	1	1	1
1929032	NO	1	0	0	1	0	1	0	0	0	1	1	0	1	1	1	0	0	1	1	1	1	0	1	1	1	0		1	1	1	1	0	0	1	1	1	1	1	1	1	1		1	0	1	1	1	0
1929034	NO	1	1	0	0		0	0	1	0	1	0	1	1	0	0	0	0	0	1	1	1	0	1	1	1	0	1	0	1	1	1	0	1	1	1	1	1	1	1	0	0	0	1	0	1	0	1	0
1929036	YES	0	0	0	1	1	1	1	1		1	1	1	1	1	1	0	1	1	0	1	1	0	1	0	1	0	0	0	1		1	0	0	1	1	1	1		1	0	1	0	1	0	1	1	1	0
1929039	YES	1	1	0	1	1	1	1	0	1	1	0		1	1	1	0	1	0		1	1	0	0	1	0	0	0	1	1	1	1	0	1	1	0	1	1	1	1	1	1		1	0	0	1	1	0
1929040	YES	1		0	1	1	1	1	1	1	1	1	0		1	1	0	0	1	0	1	1	0	0	1	0	0	0	1	1	1	1	1	1	1	1	0	0	0	1	0	1	1	1	0	1	1	1	0
1929042	YES	0	1	0	1	1	1	0	1	1	1	0	0	1	0	1	0	1	0	0	1	1	0	0	1	1	0	0	1	1	1	1	0	0	1	0	0	0	1	1	1	1	0	1	0	1	1	1	0
1930019	YES	0	1	0	1	1	0	0	0	0	1	0	0	1	0	1	0	0	1	1	1	1		1	1	1	1	0	0	1	1	0	0	1	1		0	0	1	0	0	1		1	0		0	1	0
1930020	YES	1	1	0	1	1	1	1	1		0	0	0	0	1	1	0	0	1	1	1	1	0	1	0	1	0	1		1	1	0	1	1	1	1	0	0	1	1	1	1	0	1	1	1	0	1	0
1930027	YES	1	1	0	1	0	0	0	1	0	1	0	1	0	1	1	0	0	1	0	1	1	0	0	0	1	0	1	0	1	0	0	0	1	1	1	0	1	1	0	1	1		1	1	1	0	1	1
1930029	YES	1	1	1	1	0	1	0	0	0	1	1	0	0	1	1	0	0	1	0	1	1	0	1	1	1	0	1	0	0	0	1	0	0	1	1	0	0	1	1	0	1		1	0	1	1	0	0
1930031	YES	1	1	1	1	0	0	0	0	0	1	0	0	1	1	1	0		1	0	1	1	0	1	1	0	0	1	0	1	1	1	1	0	1	1	0	1	1	1	0	1		1	1	1	0	1	0
1930032	YES	1		1	1	0	0	0	1	0	1	0	0	1	1	0	1	0	0	1	1	1	1	0	1	1	0	1	1	1	0	1	0	1		1	1	1	1	1	0	0		1	0	1	0	0	0
1930033	YES	1		1	0	0	1	0	1	1	0	0	1	1	1	1	0	0	0	0	1	1	0	0	1	1	0	1	1	1	1	0	0	0	1	1	0	1	0	1	1	1	1	1	0		1	1	0
1930034	YES	1	1	0	1	1	1	0	1	0	1	1	1	0	1	1	1	0	0	0	1	1	1	0	1	1	0	1	1	1	0	1	1	0		1		0	1	0	0	1	1	1	0			0	0
1930035	YES	1	1	1	1	0	0	0		1	1	0	1	0	1	0	0	0	0	0	1	1	0	0	1	0	1	0	0		1	1	0	1	1	1	0	0	1	1	0	0	1	1	1	1	0	1	0
1930039	YES	1	0	0	1	1	0	1	1		1	1	1	0	1	1	0	0	0	1	0	0	1	1	1	1	0	0	0	1	0	1	1	1	1	0	0	1	1	0	1	1	1	0	0	1	0	1	0
1930040	YES	1	1	0	1	0	0	1	1	1	1	0	1	1	0	1	0	0	1	1	1	0	0	1	1	0	0	1	1		1	0	0	1	1	1	0	1	1	1	0	1	1	1	0	1	1	1	1
1930042	YES	0		0	1	1	0	0	1	1	1	1	0	1	0	1	0	0	1	1	1	1	0	1	1	0	0	1	1		0	0	1	1	1	1	0	1	1	1	1	1	1	1	0	1	1	0	1
1930044	YES	0	1	0	1	1	0	0	1	0	1	0	1	0	1	1	0	0	0	0	1		0	1	1	1	0	1	0		0	0	0	0	1	0	1	0	1	0	1	1	1	1	0	1	1	1	0
1930045	YES	0	1	0	0	0		1		0	1	1	1		1	1	0	0	0	0	0	1	0	1	1	1	0	1	0	1	0	0	0	0			0	0	1	1	0	1		0	0	1	1	1	1
1930046	YES	0	1	0	1	0	1	1	1	0	1	0	1	0	1	1	0	0	1	0	0	1	0	1	1	0	0	1	0			0	0	0	1	1	1	1	1	1	0	1	1	1	0	1	0	1	0
1930047	YES	0	1	0	1	1	1	0	1	0	1	0	1	0	1	1	0	0	0	0		1	0	1	1		0	1	0	1	0	1	0	0	1	1	1	1	1	0	0	1	1	1	0	1	1	0	0
1930057	YES	0	1	0	0	0	0	0	0	0	1	0	1	0	1	1	0	0	0	0	0	1	0	1	0	1	0	1	1	1	0	0	0	0		1	0	0	1	0	1	1	0	1	0	1	1	1	0
1930060	YES	1	1	1	0	1	0	0	1	0	1	0	0	1	0	1	0	0	1	0	1	1	0	0	1	1	0	0	0	1	0	0	0	1	1	1	0	1	1	1	0	1		1	0	0	0		0
1931002	YES	1	0	1	1	0	1	0	1	0	1	0	0	0	1	1	0	0	0		1	0	0	1	1	1	0	0	0	1	0	1	0	1	1	0	1	1	1	0	0	1	1	1	0	1	0	1	1
1931004	YES	0	1	1	1	1	1	0	1	0	1	0	0	1	1	1	1	1	1	0	1	1	0	1	1	1	0	1	0	1	0	0	1	1	1	1	1	1	0	0	0	1		1	0	1	0		0
1931009	YES	1	1	0	1	1	1	0	1	0	1	1	1	1	1	1	0	0	0	0	1	1	0	0	1	1	0	1		1	1	0	0	1	1	1	1	1	0	1	0	1	0	1	0	1	1	0	0
1931011	NO	1		0	1	0	1	0	1	0	1	0	0	1	1	0	0	1	1	1	1	1	1	1	1		0	1	1	0	1	0	0	0	1	1	0	1	1	0	0	0	0	1	0	1	1	1	0
1931012	YES	0	0	0	1	1	0	0	1	1	1	1	0	0	1	1	1	0	0	0	1	1	1	0	1	1	0	1	0	1	1	0	0	0	1	1	0	0	1	1	0	1	1	1	0	1	1	0	0
1931013	YES	1	1	1	1	0	0	0	1	0	1	0	0	1	1	1	1	0	0	0	1	1	0	0	1	0	1	0	0	1	1	1	0	1	1	1	1	1		1	0	1	0	1	0	1	0	1	1
1932003	YES	0	1	1	0	1	1	1	1	0	1	0	1	1	1	1	0	0	1	0	1	1	0	0	0	1	1		0	1	0	1	0	1	1	0	0	1	1	0	0	1	0	1	1	1	0	1	0
1932004	YES	0	0	1	1	0	0	1	1	0	1	0	1	1	1	1	0	0	1	0	1	1	1	1	1		0	0	1	1	0	1	0	0	1	1	0	1	1	0	1	1	0	1	0	1	1		0
1932005	YES	1	1	0	1	1	0	0	1	0	1	1	1	0	0	1	1	0	1	1	0	1	0	0	0	1	0	0	0		1	0	0	0		0	1	1	1	1	1	1	1	0	0	1	0	0	0
1933003	NO	1		0	1	0	0	0	1	0	1	0	1	1	1	1	0	0	0	1	1	1	1	1	1	1	0	1	0	1	1	1	0	1	1	1	1	1	1	1	0	1	0	1	0	1	0	1	1
1933004	YES	1	0	0	1		0	1	1	0	1	0	1	0	1	1	1	0	1	1	1	1	1	0	0		1	0	0	1		1	1	1	1	1	0	1	1	1	0	1	1	1	0	0	0	0	1
1933005	YES	1	0	1	1	0	1	0	1	0	1	0	0		1	0	0	0	1	0	1	1	0	0	1	1	0	1		1	1	0	0	1	1	1	1	1	1	0	1	0	1	1		1	1	0	1
1933012	YES	1	1	1	1	1	1	0	1	1	1	0	0	1	1	1	0	1	1	1	1	1	1	1	1		0	1	0		1	0	1	1	1	1	0	0	1	1	0	1	1	1	1	1	1	1	0
1933013	YES	1	0	0	1	0	1	0	1	1	1	0	1	0	1	1	0		0	1	1	1	1	1	1	0	0	1		0	1	1	0	1	0	1	1			1	0	1	1	1	0	1	0	1	0
1933019	YES	0	1	0	1	1	1	0	1	0	1	0	1	0	0	1	0	0	0	1	1	1	0	0	1	0	0	1	1	1	0	1	0	0	1	1	1	1	1	0	0	1	1	1	0	1	1	1	1
1934001	NO	0	1	0	1	1	1	0	1	0	1	1	1	1	1	1	0	1	1	1	1	1	0	0	1	1	0	1	1		0	0	0	1	1	1	0	1	1	1	1	1	1	1	1	1	1	1	1
1934004	YES	1	0	0		1	0	0	1	0	1	0		1	0	0	0	1	1	1	1	1	0	1	1	0	0	1	0	0		0		1	1	1	1	1	0	0	0	0	1	1	0		0	0	1
1934027	YES	1	1	0	0	1	1	1	0	0	0	0	0	1	0	0	1	0	1	1	1	1	0	0	0	0	1	1	0	1	1	1	0	0	1	1	0	1	1	0	0	0	0	1	0	1	0	0	0
1935001	YES	1	1	0	1	1	0	0	1	0	1	0	0	1	1	0	1	1	1		1	1	0	0	1	1	1	0	0	0	1	0	0	0	1	1	0	1	1	1	0	0	1	1	0	1	0	0	0
1935002	YES	1	1	1	0	1	1	0	1	0	0	0	0	0	0	1	0	0	1	0	1	1	1	1	1	1	0	1	0	1	1	1	0	1	1	1		1	1	1	0	1	0	1	1	1	0	1	1
1935006	YES		1	0	1		0	0	1		1	1	0	0	1	1	0	0	1	0	1	1	0	0	1	1	0	1	1	1	1	0	0	1	1	1	0	0		1	1	1	1	1	1	1	1	1	1
1935008	YES	1	0	0	1	1	1	0	1	0	1	1			1	0	0		0	0	1	0	1	1	0	0	0	1	0	0	1	1	1	0	1		1	1	1	1	0	0	1	1	1	1	1	1	0
1935009	YES	1	1	0	1	1	0	1	0	0	1	1	1	1	1	1	0	0	1	1		1	1	0	0		1	0	1	1	0	1	0	1	1	1	0	1	1	1	0	1	1	1	0	1	1	1	0
1935047	YES	0	0	0	1		0	0		1	1	1		1	0	1		0	0	0	1	1	0	0	1	1	0	0	1		1	1	0	0	1	1	1	0	1	0	1	1	0	1	1	0	1	1	0
1936021	YES	0	1	1	1	0	1	0	0	0	1	1	1	0	1	1	0	0	0	1	1	1	0	0	1	0	1		0	0		0	0	0	1	1	0	0	1	1	0	1		1	0	1	1	1	1
1936022	YES	1	0	0	1	1	1	1	1	1	1	0	1		1	1	0	1			1	0		1	1	1	1	1	1	1	1	1	0	0	1	0		0	1	0	1	1	1	1	1	0	1	1	1
1936026	YES	0	1	0	1	0	0	1	1	0	1	1	1	0	1	1	1	0	0	0	0	0	0	1	1	0	0	0	1	1	0	1	0	0	1	1	0	0	1	1	1	1	1	0	0	1	1	0	0
1936027	YES	1	1	0	1	1	0	0	1	0	1	0	1	0	1	1	1	0	0	1		1	1	1	0	1	0	1	1	1	0	1	0	1	1	1	0	0	1	1	1	1	1	1	0	1	0	1	0
1936028	YES	1	1	0	0	1	1	0		0	1	0	1		0	1	0	1	0	1	1	1	0	0	1	1	1	1	1	0	0	1	0	1	1	0	0	0	1	1	0	1	1	1	0	1	0	0	1
1936037	YES	1		0	1	0	1	0	1	0	1	0	0	1	1	1	1	1	1	0	1	1	0	0	1		1	1	0	1	1	1	0	1	1	1	0	1	1	1	0	1		1	0	1	0	0	1
1937003	YES	1	1	1	0	1	0	0	1	0	1	0	1	1	0	1	1	0	0	1	1	1	0	1	1	0	1	0	0	1	1	0	0	0	1	1	1	1	1	1	0	1	1	1	0	1	0	1	1
1937010	YES	0	1	0	0	0	0	0	1	0	1	1	1	0	0	1	0	0	0	0	1	1	1	0		1	0	0	0	0	1	1	1	1	1	1	0	1	1	0	1	1	1	1	0	1	1	1	0
1937017	YES	0	0	1	1	1	0	0	1	0	0	0	0	0	1	1	0	0	0	0	1	0	0	0	1	0	0	0	1	1	1	0	0	0	1	1	0	0	1	0	0	1	1	1	0	0	0	1	1
1937034	YES	1	0	1	0	1	1	0	1	0	1	0	1	1	1	0	1	1	1	0	0	1	0	1	1	1	0		1	1		0	1	1		0	1	0	1	1	1	0	1	0	0	1	0	1	0
1938005	YES	1	1	1	1	0	0	0	1	0	0	0	1	1	1	1	0	0	1	0	1	1	1	1	1	0	0	0		1		1	0	1	1	1	1	0	1	1	0	1	0	1	0	1	0	1	1
1938007	YES	1	1	1	0	1	1	0		0	1	0	1	0	0	1	1	1		1		1	0	1	1	1	0	1	0	0	0	0		1		1	0	0	1	0	0	1		1	1	1	0	1	1
1939011	YES	1	1	0	0	1		1	1	0	1		1	0		0	1	0	1	0	1		0	1	0	0	0	1	0	0		1	1	0	1	1	0	1	1		1	0		1	0	1	1	1	0
1939013	YES	0	1	0	1	0	1	0	0	0	1	1	1	0	0	1		0	0	0	0	1	1	1	0	0	0	1	1	0	1	1	0	0	1	0	0	1	1	1	1	1			0	1	1	1	0
1939018	NO	1	1	0	1	0	0	0	1	0	1	1	1		0	1	1	0	1	1	1	1	0	0	1	0	1	0	0		1	1	0	0	1	0	0	1	1	1	0	1	1	1	0	1	1	0	0
1939020	YES	1	1	1	0	0	1	1	1	0	0	1	1	1	1		0	1	1	0	0	1	1	1	1	0	0	0	1		1	1	1	1	0	1	1	1	1	0	1		0		1	1		1	0
1939021	YES	1	1	0	1	0	0	1	1	0	1	0	0	0	1	1	0	0	0	1	1	1	1	1	1	1	0	1	1	1	1	0	0	1	1	1	0	1	1	0	1	1	0	1	0	1	1	1	0
1939025	YES	1	1	0	1	1	1	1	1	0	1		1	1		1	0		0	1	1		1	1		0	0	1	0	0	1	1	0			1	1	1	1			1	1	1	0	0	1	1	1
1939028	YES	1	1	1	0	0	1	0	1	1	1	0	0	0	1	1	0	0	0	0	1	1	0	0	1	0	1	1	0	1	1	0	0	1	1	1	1	1		1	1	1		1	1		1	1	0
1940014	YES	1	1	0	1		1	0	1	0	1	0		1	1	0	0	0	1	0	1	1	1	0	1	1	1	0	0	1	1	0	0	1	1	1	0	0	1	1	0	0	1	1	0	0	1	1	1
1941001	YES	1	1	1	1	1	0	0	1	0	1	1	0	1	1	1	0	0	1	1	1	1	1	0	1	0	0	1	0		1	0	0	0	1	0	0	0	1	1	1	1	0	1	0	1	1	1	0
1941006	YES	1	1	1	0	1	0	0	1	0	1	0	0	1	1	0	0	0	0	0	1	1	0	0	1	1	0	1	0	1	0	1	1	1	1	1		1	0	1	0	0	0	1	0	1	1	0	0
1941007	YES	1	0	0	1	1	0	0	1	0	1	1	0	0	1	1	0	0	1	0	1		0	0	1	1	0	1	1	0	1	0	0	1	1	1	1	0	1	1	0	1	0	1	0	1	1	1	1
1941009	YES			0	0	1	0	0	1	0	1	0	1	0	0	1	1	0	1	0	1	1	1	1	1	1	0	0	0	1	0	1	0	1	1	1	0	0	1	1	0	1	0	1	1	1	0	1	0
1941017	YES	1	0	0	1	1		1	1	0	1	1	0	0	1	1	0	1	1	1	1	1	1	1	0	0	0	1	1		1	0	1	0	1	1	0	1	0	1	1	1	1	1	0	1	1	1	1
1941019	YES	1		1	0	0	1	1	1	0	1	1		0	0	1	0	0	1	0	1	1		0	0	1	0	0	0	1	1	1	0	0	0	1	1	1	1	0	1	1	0	1	0	1	1	0	0
1941022	YES	1		1	1	1	0	0	1	0	1	0	0	1	1	1	0	0		0	1	1	0	0	1	1	0	1	1	1		0	0	1	1	1	1	1	1	1	1	1	0	1	0	1	0	1	1
1941023	YES	1		0	0	1	1	1	1	0	1	1	1	1	1	1	0	0	1	0	1	1		0	0	1	0	1	1	1	0	1	0	1	1	1	0	1	1	1	1	1		1	1	1	1	1	0
1941025	YES	1	0	0	1	1	1	0	1	0	1	0	1	0	1	1	1	0	0	0	1	1	1	0	0	1	0	1	0	0	1	1	1	0	1	1	1	0		1	1	1	1	1	0	1	1	1	0
1941026	NO	1	1	0	1	0	1	1		1	1	1	0	0	1	1	1	1	1	0	1	1	0	1	1	1	0		0	1	1	1	0	0	1	1	0	1	1	0	1	1	1	1	0	1	1	1	0
1941028	YES	1	0	0		0	1	0	1	1	1	1	1	0	1	1	0	1	0	0	1	0	1	1	1	1	0	0	0	1	1	1	0	0	1	1	0	0	1	0	1	1	1	1	0	1	1	1	1
1941029	YES	1	0	1	0	1	0	0	1	0	0	1	0	0	1	1	0	0	1	0	1	0	1	0	1	1	1	0	0	1	1	0	1	0	1	1	0	0	1	1	0	1	0	1	0	1	1	1	0
1941030	YES	1	1	1	1		1	0	1	0	1	0	0	1	1	1	0	0	1	1	1	1	0	1	1	1	0	0	1	1	1	1	0	1	1	1	0	1	0	1	0	1	0	1	0	1	1	1	0
1941049	NO	1	0	1	0	1	1	1	1	1	1	1	1	1	1	0	1	1	1	0	1	1	1	0	1	0	0	1	0	0	1	1	0	1		1	0	1	1	1	1	0	0	1	0	1	0	1	1
1942002	YES	1	1	0	0	1	0	1	1	0	0	0	0	0	1	1	0	0	0	0	1	1	1	0	0	1	0	0	1	1	1	1	1	1	1	1	0	1	1	1	1	1	0	1	0	1	1	1	0
1942003	YES	1	0	0	1	0	0	1	1	0	1	1	0	0	1	0	0	0	0	0	1	1	1	1	1	1	0	0	1	1	0	0	0	1	1	1	0	0	1	0	0	0	1	1	0	1	1	1	1
1942006	YES	0		0	0	0	1	1	1	0	1	0	0	0	1	1	0	0	1	0	0	1	0	0	1	1	0	1	1	1	1	0	0	1	1	1	0	1	1	1	1	1	1	0	1	1	1	1	1
1942029	YES	1	1	0	1	1	1	0	1	0	1	0	0		1	1	0	0	1		1	1	1	0	1	0	1	0	0	1	0	1	0	1	1	1	1	0	1	0	0	1	1	1	0	1	0	1	0
1942035	YES	1	1	1	1	1	0	0	1	0	1	1	0	1	1	1	0	0	1	1	1	1	0	1	1	0	0	0	1		0	1	0	1	1	1	1	1	1	0	1	1	1	1	0	1	1	1	0
1943003	YES	1			0	1	1	0	1	0	1	1	0	1	1	1	0		1	0	1	1	0	0	1	1	0	0	0	1	1	0	0	0	1	0		1	1	0	1	1	0	1	1	1	1	1	1
1943004	YES	0	1	0	1	0	0	0	0	0	1	0	0	1	1	1	0		1	0	1	1	1	1	1	1	0	0	0	1				1	1		1	1	1	1	1	1		1	0		0	1	0
1943005	YES	0	1	0	1	1	0	1	0	0	1	0	1	1	1	1	1	0	1	1	1	1	0	0	1	1	1	0	0		1	1	0	0	1	0	0	0		0	0	1	0	1	0	1	0	1	1
1943006	YES	1	0	0	1	1	1	1	1	0	1	0	0	0	0	1	0	0	0	0	1	1	0	0	1	1	0	0	1	1	0	1		1	1	1	0	0	1	0	1	1	1	1	1	1	1	0	0
1943007	YES	0	0	1	0	0	0	1	0	0	0	0	0	0	1	1	0	0	1	0	1	1	1	0	0	1	0	1	1	1	1	1	0	0	1	1	0	1	1	1	0	1	1	1	1	1	1	1	0
1943009	YES	0	0	1	1		0	0	1	0	0	0	1	1	1	0	0	0	1	1	1	1	0	0	1	0	0	1	0	0	0	1	0	0	1	1	0	1	0	1	0	0	1	1	1	1	0	1	0
1943010	YES	1	1	1	1	0		0	1	0	1	0	0	0	1	0	0	0	1	0	1	1	0	0	1	1	0		0		0	1	0		0	1	0	1	1	1	1	0	0	1	1	0	1	1	1
1943012	YES	1	1	0	1	0	0	0	1	0	1	0	0		1	1	0	1	1	0	1	1	0	0	1	0	1		0	1	0	1	0			1	0	1	1	1	1	1	0	1	1	0	0	1	1
1943016	YES	1	1	0	1	1	1	0	0	1	1	1	1	0	1	0	1	1	1	0	1	1	0	0	1		0	0	1	1	1	1	0	1		1	0	0		1	1	0	1	1	0		1	1	0
1943019	YES	0	0	1	1	1	1	0	1	0	1	1	1	1	1	0	0	1	1	1	1	0	0	0	1	1	0	0	0	1		0	0	0	1	1	1	0	0	1	0	0	1	1	0	1	0	1	0
1943020	YES		1	1	1	0	0		0	0	1	1		1	1		0			0	1	1	0	0	1		0	1	1	1	1	1		0	1	1	1	0	1	0	0	0	0	1		1	1
1943024	YES	1	1	1			0	0	1	1	1	1		1	1	0	0	1	1	1	1	1	0	0	1	1	0	0	0	1	1	0	0		1	1	0		1	0	0	0	1	1	0	1	1	1	1
1944001	YES	0	1	0	1	1	1	1	1	1	1	0	1	1	1	1	0	0	0	1	1	1	1	0	1		1	1	1	1	1	1	1		1	0	0	0		0	0	1	1	1	1	1	1	1	0
1944003	YES	0	0	0	1	1	0	0	1	0	0	0	1	0	1	1	0	0	0	0	1	1	0	1	0	1	0	1	0	0	1	1	0	0	1	0	1	1	1	1	1	1	0	1	0	1	1	1	0
1944005	YES	1	1	0	0	1	1	0	1	0	1	1	0	0	1	1	1	0	0	1	1	1	1	0	1	1	0	1	1	1	1	1	0	0	0	1	0	0	1	1	1	1		1	0	0	0	0	1
1944006	YES	0	1	1	1	1	0	1		0	0	0	0	0	1	1	0	0	1	0	1	1	0	0	0		1	1	0	1	1	1	1	0	1		0	0	1	1	0	1		1	0	1	0	1	0
1944008	YES	0	0	1	1	1	1	1	1	0	1	1	1	1	1	1		0	1	0	1	1	1	0	1	1	0	0	0		0	0	0	0		1	1	1	1	0	0	1		1	0	1	0	1	0
1944012	NO		1	0	1	1	1	1	1	1	1	0	1	1	1	1	1	1	1	1	1	1	0	0		1	0	0	1	1	0	1	0		1	0	1	1		1	0	1	1	1	0	1	1	0	0
1944013	YES	1	1	0	1	0	1	1	1	0	1	0	1	0	1	0	0	1	0	1	1	1	0	0	1	0	0	1	1		0	1	0	0	1	1	0	0	1	1	0	0	1	1	0		1	1	0
1944018	YES	1	1	1	0		0	0	1	0	1	0	0	1	1	1	0	0	1	0	0	1	0	0	1	0	0	0			1	1	0	1		1	1	1	1	1	0	1		1	0	1	0	0	1
1944019	YES	1	1	0	1	1	0	0	1	0	0	0	0	1	1	1	1	0	1	0	1	1	0	0	1	1	0	0	1	1	0	1	0	1	1	1	0	1	1	1	0	1	1	1	0	1	0	0	0
1944023	YES	1	1	0	1	0	0	0	1	0	1	0	0	0	1	1	1	0	1		1	0	1	0	1	1	0	1	0	1	1	0	0		1	1	0	1	1	1	0	1	1	1	0	1	1	1	1
1944036	YES	0	1	0	1		0	1	1	0	0	1	1	0	1	1	1	0	1	0	1	1	1	0	0	0	1	1	0	1	1	0	1		1	1	0	0	1	1		1	1	1	0	1	1	1	0
1944040	YES	1	0	0	1	1	1	0	1	0	1	1	1	0	1	1	0	0	1	0	1	0	1	0	1	1	0	1	0	1	0	0		1	1	1	0	0	1	1	0	1	1	1	0	1	0	1	1
1944048	YES	0	1	0	1	0	1	1		0	1	0	1	1	0	1	0	1	0		1	1	0	0	0	1	1	1	1	1	1	1	0	0	1	1	0	1	1	1	0	1		1	0	1	1	1	1
1944056	YES	1	0	0	1	0		0	1	0	1	0	0	1	1	1	0	0	0		0		1	0	0	1	0	1	1	0	1	1	0	0		1	1	0	1	1	1	1		1	0	1	1	1	0
1945001	YES	1	0	1	1	1	1	1	1	1	1	1	1	1	1	1	0	0	1	0	0	1	0	1	1	0	0	0	0	1	1	1	0	0	1	0		0		0	1	1	1	0	0	1	1	1	1
1945002	YES	1	0	1	1	0	0	1	1	1	1	1	1	0	1	1	0	0	1	0	1	0	0	0	1	1	1	1	0	0	0	1	0	1	1	0	0	0	1	0	0	1		1	0	1	0	0	0
1945013	YES	1	1	0	0	0	0	1	0	0	1	0		1	1	1	1	0	0	0	1	1	0	1	0	1	1	0	1		1	1	0	0	1	0	0	0	1	1	0	1	1	1	0	1	0	1	0
1945014	YES		1	0	0	1	0	0	1	0	1	0	0		1	1	0	0	0	0	1	1	1	1	1	1	0	1	0		1	0	0	0	1	0		1	1	0	1	1	1	1	1	0	1	1	1
1945017	YES	1	0	0	0	1	0	0	1	1	0	1	1	0	1	0	0	0	1	1	1	1	1	0	1	0	0	1	0	0	1	1	1	1	1	1	0	0	0	0	0	0		1	0	1	1	1	1
1945018	YES	1	0	0	0	1	1	0		0	1	0	0	0		0	0	0	1	0	1	1	1	1	1	0	0	0	0	1	1	1	0		1	1	1	1	1	1	0	0	1	1	0	1	0	1	0
1945019	YES	0	1	1	1		1	1	0	0	1	1	0	0	1	1	0	1	1	0	1	1	1	1	1	1	0	1	1	1	1	1	0	1	1	1	0	0	1	1	0	1		1	0	1	1	1	1
1945025	YES	1	1	1	0	0	0	1	1	0	1	0	0	0	1	1	0	0	1	0	1	0	0	0	1	0	1	1	0	0	0	0	0	0	1		0	0	1	1	0	1	0	1	0	1	0	1	0
1945036	YES	1	1	0	1	1	1	1	1	0	1	0		1	1	1	0		1	0	1	1	0	0	1	1	0	1		1	1	1	0	0	1	1		1		0	1	1	1	1	0	1	1	1	0
1945043	YES	0	1	0		1	0	0	1	0	1	0	1		1	0	0	0	0	1	1	1	0	1	1	1	0	0	0	1	0	0	0	1	1	1	1	1	1	0	1	0		1	0	0	0	0	1
1945049	YES	1	1	0	1	0	1	1	1	0	1	0	0	0	1	1	0	0	1	0	0	1	1	0	0	1	0	1	1		1	1	0	0	1	0	0	1	1	1	1	1		1	1	1	1	1	0
1945050	YES	1		0	0	1	1	0	1	0	1	1	0		1	1	1	0	1	0	1	1	1	0	1	1	0	1	0	1	1	1	1	1	1	1	1	1	1	1	0	1	0	1	1	1	0	1	1
1945054	YES	0	1	0	1	1	1	1	1	1	1	0	1	1	0		0	0	0	1	1	1	0	1	1	0	0	0	0		0	0	0	0	1	1	1	1	1	0	1	1		1	1	1	1	0	0
1945055	YES	1		0			1	1	1	0	1		0	1	1	1	0	0	1	0	0	0		1	1	1					1	1		0	1	1	1	1	1	0	1	1				1	1	1	1
1945057	YES	1	0	0	1	1	1	0	1	1	1	0	1		0	1	0	0	1	0	1	1	1	0	1	1	0	0	1	1	1	1	1	1	1	1	1	0	1	1	0	1	1	1	0	1	0	1	1
1945059	YES	1		0	1	1	0	1	1	0	1	0	0	1	1	1	0	0	0	1	1	1	1	0	0	1	1	0	0	1	1	1		1	1	0	1	1	1	1	0	1	0	1	1	1	0	1	0
1945060	YES	0	1	1	0	0	0	0	1	0	0	1	0	1	1	0	0	0	0	0		1	1	0	1		0	0	0	1	1	1	0		1	1	1	1	1	0	0	0		1	0	1	0	1	1
1945063	YES	1	1	0	1	0	1	0	1	0	1	0	1	0	1	1	1	1	1	1	1	1	0	0	1	1	1	0	0	1	1	1	0	1	1	0	0	0	1	1	1	1	1	1	1	1		0	0
1945071	YES	0	0	1	1	1	0	1	1	0	1	0		0	0	1	0	0	0	0	1	1		0	1	1	0	0	0	1	1	1	0	1	0	1	0	1	1	1	1	1	1	1	0	1	1	1	0
1945072	YES	1	0	0	0	1	0	1	1	0	1	0	1	0	1	1	0	0	1	0	1	1		0	0	1	0	1	0		1		0	1		0	1	0	1	1	1	1	0	1	1	1	0	1	1
1945074	NO	0	1	1	0	1	0	0	1	0	0	0	0	1	0	1	0	0	1	0	1	1	0	1	1		1	0	0	1	1	1	0	0	1		0	1	1	1	1	1	0	1	0	1	0	1	0
1945077	YES	0	1	0	0	0	0	0	1	0	1	0	1	0	1	1	0	0	0	1	1	1	1	0	0	1	1	0	0	1	1	0	1	1	1	1	1	0	1	1	0	1	1	1	0	1	0	0	1
1945078	YES	1	1	0	0	1	0	1	0	0	1	1	1	1	1	1	1	0	1	0	1	1	1	0	0	0	0	1	1		1	1	0	1	1	0		0	1	1	0	1	1	1	1	1		1	1
1945079	YES	0	1	0	0	0	1	1	1	0	0	0	1	1	1	1	0	0	0	0	0	0	1	0	0	0	1	1	1	1	0	0		1	1		1	1	1	1		1		0	0	1	1	0	0
1945101	YES	1	0	0	0	0	1	1	1	0	1	1	1	0	1		0	0	1	0	1	1	1	1		0	0				1	0	0	0	0	0	0	1	1	0	1		0	1	0	1	1	1	1
1945102	YES	0	1	0	1	0	0	1	1	1	1	0	1	0	1	1	0	0	1	1	1	1	0	1	1	1	0	0	0	1	1	1	1	0	1	1	0	0	1	0	0	1	1	1	0	1	0	1	1
1945128	YES	0	0	0	0	1	0	0	1	1	1	1	0	0	1	0	0	0		0	0	1	1	0	0	0	1	0	0	1	1	0	0	0	1	0		0	1	0	0	0	0	0	0	1	1	0	0
1945130	YES		1	0	1	1	0	0	1	0	1	0	0	0	1	1	0	0	1	0	1	0	1	1	1	1	1	1	0	1		1	0	0	1	0	1	0	1	0	0	1	0	1		1	1	1	0
1945133	YES	1		0	0	1	0	0	1	1	1	1	0	0	1	1	0	1	1	1	1	1	0	1	1	0	0	1	1			1	0	1		1	0	0	1	1	1	1	0	1	1	1	1	1	1
1945134	YES	0		1	1	0	0	0	1	0	1	1	1	0	0	1	0	0	0	1	1	1	1	0	1	0	0	0		1	1	1	0	1	0	1	0	0	1	1	0		1	1	0	1	1	1	0
1945136	YES	1	1	0	1	1	0	0	1	0	1	1	1	0	1	1	0		1	0	0	1	1	0	1	0	1	1	0	0	0	1	0	0	1	1		0	1	1	0	1	1	0	1	1	1	1	1
1945148	NO	1	1	1	1	1	0	1	1	0	0	1	1	1	1	0	0	1	1	1	1	1	0	0	1	1	0		0	1	1	1	1	1	1	1	1	1	1	0	1	0	1	1	0	1	1	0	0
1945150	YES	1	0	0	1	0	1	0	1	1	1	0	0	1	1	1	0	1	1	1	1	1	0	0		0	0	0	1	0	1	1	1	0	1	1	0	1	1	1	1	1	1	1	0	1	1	1	0
1945151	YES	1	1	0	1	0	0	0	1	0	0	0	0	0	1	1	0	0	1	0	1	1	1	0	0	1	0	0	1	1		0	0	0	1	0	1	1	1	1	1	1		1	1	1	1	1	1
1945152	YES	1	1	1	1	0	0	0	0	0	1	0	0	0	1	1	0	0	1	1	1	1	1	0	1	1	0	0	0		1	0	0	0		0	0	0	1	0	0	1	1	1	1	1	1	1	1
1945155	YES	1		0	0	0	1	1	0	0	1	1	1	1	1	1	1	1	1	1	1	1	0	0	1	1	1	0	0	1	0	1	0	1	1	1	0	1	1	0	1	1	0	1	1	1	1	1	0
1945157	YES	1		1	0	1	0	1	1	1	1	0	1		1	1	0	1	0	1	1	1	1	0	1	1	0	1	0	0	1		0	0	1		0	1	1	0	0	1	1	1	0	1		1	1
1945166	YES	1	0	0	1	1	1	1	1	0		0	0		1	0		0	1	1	1	1	1		1	1	0		1	1	1	1	0		0	0	0	0	1	1	0	0	1	1	0	1	1	0	1
1945167	YES	1	1	0	1	0	0	0	1	0	1	1		1	1	1		0	1	0	1	1	0	0	1		0	1	0	1	0	0	0	0	1	1	0	1	1	0	1	1	0	1	1	1	0	1	1
1945176	YES	1	1	0	1		0	1	1	0	1	0	1		1	1	0	1	0	1	1	1	0	0	1	1	0	1	1	0	1	0	0	1	1	1	1	1	1	1	1	1		1	0	1	1	1	0
1945179	YES	1	1	0	1	0	1	0	1	0	1	1	1	1	1	1	0	0	1	0	1	1	1	1	0	1	0	1	1	0	0	0	0	1	1	1	0	1		1	1	1	0	1	1	1	1	1	0
1945186	YES	1	0	1	1	0	1	0	1	0	1	0	0	1	1	1	0	1	1	1	1	1	0	1	1	1	0	1	1	1	1	0	0	0	1	1	0	1	1	1	1	1	0	1	0	1	1	1	0
1945189	YES	1	1	0	0	0	0	1	1	1	0	1	0	1	0	1	0	1	0	0	1	1	0	1	1	1	0	0	1	0	1	1	1	1	1	1	0	1	0	0	1	1	0	1	0	1	1	0	0
1945191	YES	1	1	1	0	1	1	1	0		1	1	0	1	1	1	0	1	0	0	0	1	0	0	1	1	0	1	1	1	1	0	1		0	0	0	1	1	0	0	1	0		1	1	1	1	1
1945192	YES	0		1		0		1	0	0	1	1	1	1	1	0	0	1		1	1	0	0	0	1	1	0	1	1	0	1	0	1		0		1	1	1	1	1	0		1	0	1	1		0
1945193	YES	0		0		1	1	0	0	1	0	0	0	1	0	1	0	0	1	1	1	1	1	1		0	0	0	1	0	1	1	0	1	1	1	1	0	1	0		1	1	1	0	1	0	1	0
1945198	YES	1	1	0	1	1	0	1	1	0	1	1	1	1		1		0	0	0	1	1	1	1		0	0	1	0		1	1	0	0	0	1	1	1	1	0	1	1		1	1	1		0	1
1946006	YES	1	1	1	1	1	1	1	1	0	0	0	0	0	1	1	0	1	1	1	1	0	1	1	0	1	0	1	0	1	1	0	0	0	1	1	0	1	1	1	0	1	1	1	0		1	1	0
1946014	YES	0	1	1	0	1	1	0	1	0	1	0	1	1	1	1	0	0	1	0	1	1	0	1	1	1	0	1	0		1	1	0	0	1	1	1	1	1	0	0	1	0	1	1	1	1	1	1
1946017	YES	0	1	1		0	1	1	0	1	1	1	0	0	1	1	0	1	0		1	1	0	1	1			1	1			0			1	1	1	1	1	1	0	1		1	0	1	1	1	0
1946019	YES	1	1	0	0	1	0	0	1	0	0	1	0	1	1	0	0	0	1	0	1	1	1	0	1	1	0	1	0	1	1	1	0	0	1	1	1	1	1	1	1	0	1	1	0	1	0	1	1
1946022	YES	0	1	1	0	1	0	0	1	0	0	0	0	1	0	1	0	0	1	0	1	1	0	1	1		1	0	0	1	1	1	0	0	1	0	0	1	1	1	1	1	0	1	0	1	0	1	0
1946023	YES	1	0	0	1	0	0	1	1	1	1	0	1	1	1	1	0	0	1	1		0	0	1	0	1	0	1	1	1	0	0	0	1	0	1	0	0	1	1	1	1	1	1	0	0	1	1	0
1946024	YES	0	0	0	1	0	1	1	1	0	1	0	0	0	1	1	0	0	1	0	1	1	0	1	0	1	0	0	1	0	1	1	0	1	1	1	0	1		0	1	1	0	1	0	1	1	1	1
1946032	YES	0	1	0	1	1	1	0		1	1	1	0	0	1	1	0	1	1	1	0	1	0	1	1	0	0	0	1	1	1	1	0	0	1	1	0	1	1	1	0	1	1	0	1	1	1	1	0
1946034	YES	1	1	0	1	0	1	0	1	0	1	1	1	0		1	0	0	1	0	0	0	1	0	0	1	0	1	0		1	1	0	1	1	1	0	0	1	1	0	1	1	0	0	1	0	1	0
1946042	YES	1	1	1	1	1	1	0	1	0	1	0	0	0	0	1	0	0	1	1		0	0	0	1		0	1	0	1	1	1	1	0	1	1	0	0	1	1	0	1	1	1	0	1	1	0	1
1946043	YES	1	0	0	1	1	0	1	1	0	0	1	0	0	1		0	0	1	0	1	1		0	1	0	0	1	0	1	1	0	0	1	1	1	0	0	1	0	0	1	1	1	0	1	0	1	1
1946079	YES	1	0	0	1	1	1	0	1	1	1	1	0	1	1	1	0	0	1	0	1	0	1	1	1	1	0	1	1		0	0	1	1	1	1	0	1	1	1	1	1	0	1	0	1	1	1	1
1946082	YES	1	0	0	1	0	1	0	1	0	1	0	1	0	1	0	0	1	1	0	0	1	0	0	1	1	0	0	1	1	1	0	1	0	1	1	0	0	1	0		0	1	0	0	1	1	1	0
1946088	NO	1	1	0	0	0	1	0	1	1	0	0	0	0	1	1	0	1	0	0	1	1	0	1	1	1	0	0	0	1	1	1	1	0	1	1	0	1	1	1	0	1	1	1	0	1	1	1	0
1946091	YES	1	1	0	1	0	1	1		0	1	1	1	1	1	1	0	0	0	0	0	1	0	0	0	1	0		0	1	0	0	1	1	1	1	1	0	1	1	1	1	0	1	1	1	1	1	1
1946094	YES	1	1	0	0	1	1		1	0	1	1	1	1	1	0	0	0	1	1	1	1	1	1	1	0	0	0	0		1	1	1	1		0	1	0	1	1	0	0		1	1	1			0
1946095	YES	1	0		1	1	1	0	1	0	1	0	0	1	0	1	1	1		0	1	1	0	1	1	0	0		1	1		1	0	0	1	0	1	1	1	0		1		1	0	1	1	0	1
1946100	YES	1	1	1	1	1		1	1	0	1	1	1	1	0	1	0	0	0	0	1		1	1	1	0	0	1		0	1	1	0	1		1		1	1	1	1	1	0	1	0	1	1	0	0
1946104	YES	1		0	1	1	0	0	1	0	0	0	0	1	0	1	0	1	0	0	1	1	0	1	1	0	1	1	1	1	1	1	0	0	1	1	0	1	1	0	0	1	1	1	0	1	1	0	0
1946107	YES	0	1	0	1	0	0	0	1	0	1	0	0		0	1	1		0	1	1	1	0	0	1	0		0	1	0	1	1	1	0	1	1	0	1	1	1	0	1	1	1	0	1	0	1	0
1946108	YES	1	1	1	1	1	0	1	1	0	0	1	0	0	1	0	0	1	1	1		1	0	0	1	1	0	0	0	1	1		1	1	1	1	1	1	1	0	1	0	1	1	0	1	1	0	0
1947001	YES	1		0	1	0	0	0	1	0	1	0	1	1	1	1	0	0	0	1	1	1	1	1	1	1	0	1	0	1	1	0	0	1	1	1	1	1	1	1	0	1	0	1	0	1	0	1	1
1947004	YES	0		0	0		0	0	1	1	0	0	0	0	1	0	0	0	0	0	1	0	0	1	1	0	0	0	1	1	1	1	1	1	1	1	0	1	1	0	0	0	1	1	0	1	1	1	0
1947008	YES	0	0	0	0	1	0	1	1	0	0	0		1	1	1	0	0	1	0	1	1	1	1	1	1	0	1	1	1	0	1	0	0	1	1		0	1	0	1	1	1	1	0	1	1	1	0
1947030	YES	0	1	0	1		0	1	1	0	1	1	1	0	1	0	0	0	0	1	1	0	1	0	1	0	0	0	0	1		0	0	0	1	1	0	1	1	0	1	0		1		1	1	1	1
1947031	YES	1	1	0	1	1	1	1	0	0	1	0	0	1	1	1	0	0	1	1		1	1	0	0	0	0	1	0	0	1	0	1	0	1	1	1	1	1	1	0	1	1	1	0	1	0	1	0
1947046	YES	1		1	1	0	1	0	1	0	1	0	0	1	0	1	0	0	1	0	1	1	0	0	0	1	0	1	0	1	1	1	0	0	1	1	0	1	1	1	1	1	0	1	1	1	1	1	0
1947047	NO	1		0	0	1	1	0	1	1	1	1	0	0	0	1	0	0	0	0	1	1	0	1	0	1	0	0	1	1	0	1		1	1	0	1	0	1	1	1	1	1	1	0	1	1	1	0
1947050	YES	1	0	0	1	0	0	1	1	1	1	0	0	1	0	1	0	0	0	0	1	1	0	1	1		0	1	0	1	1	1	1	1	1	1	1	0	1	0	1	1	0	1	0	1	0	1	0
1947057	YES	1	1	0	1		1	0	1	0	1	0	1	0	1	1	1	0	0	0	1	1	1	1	0		0	0	1	0	0	0	1	1	1	1	0	0	0	0	0	1	0	1	1	1	1	0	1
1947059	YES	1	1	1	1	1	0	0	0	0	1	0	0	0	0	0	0	1	0	0	1	0	0		1	0	1	1	0		0	0	1	0	0	0	0	0	1	0	1		1	1	1	0	0	1	1
1947061	YES	0	1	1	1	0	1	0	0	0	1	0	0	1	1	1	1	0	1	1	1	1	0	0	1	0	1	1	1	1	1	0	1	0		0	0	0	1	0	0	1	0	1	0	1	1	1	0
1947062	YES	0	1	1	0	1	0	0	0	0	1	0	0	1	1	1	0	1	1	1	0	1	0	1	1		0	0	0	1	1		0	1	1	1	0	1	1	0	1	1	1	1	1	1	0	1	0
1947065	YES	0	1	0	1	1	0	0	1	0	1	1	0	1	0	1	0	0	0	0	1	1	1	1	1		0	1	1	1	1	1	1	0	1	1	1	0		0	0	1	1	1	0	1	1	1	1
1947067	YES	1	1	0	1	0	1	1	1	0	1	0	0	1	1	0		0	1	0	0	1	0	0	1	1	0		0	1	0	0	0		0	0	0	0	1	0	1	0	1	0	1	1	1	1	1
1947068	YES	0	1	1	1	0	1	1	1	1	1	0	0	0	1	1	0		1	0	1	0	0	1	1		1	0	1	1	1	0	0	0	1	0	0	0	1	0	1	1	1	1	1	1	1	1	1
1947069	YES	0		0	1	1	0	0	0		1	0	1		1	1	0		1	0	0	1	0	0	1	0	0	0	1	1	1	1	0	1	1	1	0	1	1	0		1		0	0	0	1	1	0
1947070	YES	0	1	0	1	1	1	1	1	1	1	0	1	1	1	1	0	0	0	0	1	1	1	1	1	0	0	1	1	0	1	1	1	1	1	0	0	0	1	0	0	1	1	1	0		1	1	0
1947072	YES	0	1	0	1	1	1	0	0	1	1	0	0	0	1	1	0	0	0	0	1	1	0	1	1	1	0	0		1	1	0	0	0	1	0			1	0	1	1	0	1	1	0	0	1	1
1947073	YES	0	1	0	1	0	0	0	0	1	1	1	1	0	1	1	1	0	0	0	1	0	0	0	1	1	0	0	1	1	1	0	0	1	1	1	0	1	1	1	1	1		1	0	1	1	1	1
1947074	YES	0	0	0	0	1	1	1	1	0	0	1	0	0	1	0	0	0	1	1	0		1	0	0	0	0	1	0	0	1	0		1		1	1		1		1	0	0	0	0	1	0	1	1
1947076	YES	1	1	0	1	0	1	1	1	1	1	1	1		1	1	0	1	1	0	1	1	0	1	1	1	0	1	1		0	1	0	1	1	1	0	1	1	1	1	1	0	1	1	1	1	1	0
1947080	YES	1	0	0	0	1	1	0	1	0	1	1	1		1	1	0	1	1	1	1	1	0	0	1	0	0	0	0	1	1		0	0	1	0	0	1	0	0	0	1	1	1	0	1	1	0	0
1947082	YES	0	1	0	1	0	1	1	0	0	1	0	0		1	1	1	0	0	0	1	1	1	1	1	1	1	1	0	1	1	0	0	1	1	0	0	0	1	1	0	1	1	1	0	1	1	1	1
1947084	YES	0	1	0	0	0	0	0	1	1	1	0	1	0	1	1	1	0	1	1	1	1	0	0	1	1	0	0	1	0	1	1	0	1	1	0	0	0	1	1	1	1	0	1	0	1	0	1	1
1947086	YES	0	1		0	1	0	1	1	0	0	0	0	1	1	1	0	0	0	1	1	1	1	1	1	1	1	1	0	1	0	0	0	0	1	1	1	0	1	1	0	1	0	1	0	1	1	1	0
1947088	YES	0	1	1	1	0	1	1	1	0	1	0	0	0	1	0	0	0	0	0	1	0	0	1	1	1	1	0	0	1	1	1	0	0	1	0	0	0	1	1	0	0		1	0	1	1	1	0
1947095	YES	0	1	1	1		0	1	0	0	1	1	1	0	0	0	0	0		0	1	1	0	0	1	1	1	1	1			0	0	0	1	1	0	1	1	0	0	0	0	1	1	1	1	1	0
1947096	NO	1	1	0	1	0	1	0	1	0		0	1	0	1	1	0	0	1	0	1	1	1	1	1	0	0	0	0		0	0	0	0		1	0	1	1	1	1	1		1	1	1	1	1	0
1947097	YES	0	0	0	1	0	1	0	0	1	1	1	0	1	0	1	1	0	0	0	1	1	0	1	1	1	0	0	0	1	1	1	0	0	1	1	0	1	1	1	1	1	0	1	0	0	1	1	0
1947098	YES	0	1	0	1	1	1	1	1	0	1	1	0	1	1	1	0	0	1	0	0	1	0	1	0	1	0	1	1		1	1	1	1	1	1	0		1	0	1	1	0	1	1	1	1	1	1
1947100	YES	1	0	0	1	0	0	1		0	1	1		1	1	1	0	0	0	0		1	1	0	1		0	0	0	0	1	0	1		0	1	0	1	1	0	0	1	1	1	1	1	1	1	0
1947102	NO	0	0	0	1	1	1	0	1	0	1	1	1	1	1	1	0	0	1	0	1	1	0	0	1	0	0	1	1		0	1	0	1	1	1	1	0	1	1	1	1	0	1	1	1	1	1	0
1947108	YES	1	0	0	0	0	1	1	1	0	1	0	1	0	0	1	0	0	0	1	1		0	0	1	0	0	0	0	0		1	1	1	1	1	1	0	1	1	0	1	1	1	0	1	1	1	1
1947110	YES	0	1	0	1	1	0	0	1	1	1	0	0	1	1	1	0	0	1	0	1	1	0	1	1	0	0	0	0	1	1	0	0	0	1	0	0	1	1	0	1	1	0	1	1	0	1	1	0
1947111	YES	1	1	0	0	0	0	1	1	0	1	0	1	1	1	1	1	0	1	0	1	1	0	0	1	1	0	0	0	0	1	1	0		0		1	0	1	1	1	1	1	1	0	1		1	0
1947114	YES		1	0	0	0	0	0	1	1	1	0	1		1	1	0	0	1	0	1	1	0	1	1	1	0	1	0	0	0	1	1	0	1	0	1	1		0	1	1	0	1	1	1	1	1	0
1947116	YES	1		0	1	0	0	0	1	0	1	0	0	0	1	0	0	0	0	0	1	1	1	0	1	1	0	1	1	1	1	1	0	1	1	1	1	0	1	0	0	0	1	1	0	1	1
1947119	YES	0	0	0	1	0	0	0	1	0	1	0	0	0	1	1	0	0	1	0	1	1	0	0	1	0	1	0	0	1	1	1	0	1	1	1	0	1	1	1	1	1	1	1	1		1	1	1
1947122	YES	1	1	0	0	0	1	1	1	0	1	0	1	0	1	1	0	0	1	1	1	1	0	0	1	1	1	1	1	0	0	0	0	1	1	1	0	0	1	1	1	1	1	1	1		1	0	0
1947123	YES	1	1	0	1	0	0	0	0	0	1	0	0	0	1	1	0	0	0	0	1	0	1	0	1	0	1	1	0	1	1	1		0	1	1	1	0	1	1	1	1		1	0	1	1	1	1
1947124	YES	0	0	0	0	0	0	0		0	1	1	1	0	1	1	0	0	0	0	1	1	1	0	1	1	0	0	0	0	0	0	0	0	1	1	0	1	1	1	1	1	0	1	1	1	1	0	0
1947127	YES**	0	0	0	0	0	0	0	1	0	0	0	0	0	1	0	0	0	1	0	0	1	1	1	1	1	1	0	0	1	1	1	0	0	1	0	1	1	1	1	1	0		0	0	1	0	1	1
1947129	YES	0	1	1	1	0	1	0	0	1	1	0	0	0	0	1	0	1	1	0	1	1	0	1	1	0	0	0	0	1		1	1	0	1	1	0	1	1	1	1	1	0	1	0	1	0	1	0
1947130	YES	1	1	1	0	1	0	1	1	0	1	0	1	1	1	1	0	0	1	1	1	1	1	1	1	0	1	0	1	0	0	1	0	1	1	0	0	0	1	1	1	1	0	1	1	1	1	1	1
1947133	YES	0	0			1	1	0	1	1	1	1	1	0	1	1	0	1	1	0	1	1	0	0	1	1	0	1	0	1	0	0	0	0	1	1	1	0	1	1	1	1	0	1	1	1	1		0
1947135	YES	0	1	0	0	0	1	0	0	0	0	0	1		1	1	0	0	0	0	1	1	0	1	1	1	1	0	0	1	1	1	1	0	1	0	0	0	1	0	0	1	1	1	0	1	1	1	0
1947136	YES	1	1	1	0	1	0	1	1	1	1	1	1	1	0	1	0	0	1	1	1	0	0	1	1	1	0	0	1			0	0	0	0	0	1	1	1	1	1	1	0	1	0	1	0	1	0
1947137	YES	1	1	0	0	0	1	0	1	0	1	1	0	0	1	1	0	0	1	1	1	1	0	0	1	1	0	0	0	1	0	1	0	0	1	1	1	0	1	1	1	1	1	1	1	1	1	0	0
1947138	NO	0	1	1	0	0	1	1	1	0	0	1	0	1	1	1	0	0	1	1	1	1	0	0	1	1	1	1	1	1	1	1		1	0	0	0	0	1	1	1	1		1	0	1	1	1	0
1947140	YES	0	1	0	1		0	1	1	0	1	0	0	0	1	1	0	0	1	0	1	0	0	1		0	1	1	1	1	1	1	0	1	0	1	0	1	1	1		1		1	1	1	0	1	1
1947141	YES	0	1	1	1	0	1	1	1	0	1	0		1	1	1	0	0	0	1	1	1	0	1	1		0	1	1	1	1	1	0	1	0	0		0	1	1	1		1	1	1	1	1	1	1
1947147	YES		1	0	1	0		1	1	0	1	1	1		1	1	0	0	1	1	1	1	0	1	1	1	1	1	0	1	0		0		1	0	0	1	1	1	1	1	0	1	1	1	1	1	0
1947148	YES	1	0	0	1	0	0	0	1	0	1	0	0	1	0	1	1	0	1	1		1	0	1	1	1	0	0	1	1	1		1	0	1	0	0	1	1	1	1	1	1	1	1	1	1	1	1
1947153	YES	0	1		0	0	0	1		1	1	1	0	1	0	1	0	0	0	0		1	0	1	1	1	0	0	1	0	1	1	1	1	1	1	0	1	1	1	1	1	1	1		1	1	1	1
1947155	YES	0	1	1	0	0	0	0	0	0	1	0	1	1	1	1	0	1	1	0	1	1	1	1	1	0	0	1	1		1	1	0	1	1	1	0	1	1	1	1	1	0	1	1	1	1	1	1
1947158	YES	0	1	0	1	1	1	0	1	1	1	1	0		1	1	1	0	0	0	1	1	0	0	1	0	0	0	0	0	1	0	1	0	1	1	0	0	1	0	0	1	1	1	0	1	1		1
1947159	YES	0	0	0	1	0	0	1	0	0	1	1	1	0	1	1	0	0	1	1	1	1	0	0	1	1	1	0	0	1	1	1	1	0	1	0	0	0	1	0	0	1	0	1	1	0	1	1	1
1947161	YES	0	0	0	1	0	0	0	1		1	1	1	1	1	1	0		0	1	1	1	0	1	1	1	1	1	0	1	1	1	0	0	1	0	1	0	1	0	0	1	1	1	1	1	1	1	0
1947163	YES	0	1	0	1	1	0	0	1	0	1	0	1	1	1	1	0	1	0	1	1	0	0	1	1	0	1	1	0	0	0	0	0	0	1	0	0	1	1	1	0	1	1	1	1	1	1	1	0
1947164	YES	1	1	0	1	0	1	1	1	0	1	0	1		1	0	0	0	0	0	1	1	0	1	0	0	0	1	1		0	1	1	0	1	0	1	1	1	1	0	0	0	1		1	1	1	1
1947166	YES	0	0	1	1	0	0	0	1		1	0	1	1	0	1	0	1	0	0	0	1	0	1	1		1	0	0		0	1		0	1	1	0	1	1	0	0	1	1	0	0	1	1	1	1
1947168	YES	1	0	0	0	1	1	1	1	1	1	0	0	1	1	1	0		1	0	0	1	0	1	0	1	0	1	0	1	1	1	1	1	1	1	0	0	1	1	1	1	1	0	0	1	1	1	0
1947173	YES	1	1	0	1	0	1	1	1	0	1	0	0	0	1	1	0	0	1	0	1	1	0	0	1	0	1	0	1	1	1	0	0	0	0	1	0	1	1	1	1	1	1	1	0	0	1	1	1
1947174	YES	0	1	0	1	0	1	1	1	0	1	0	0	0	1	0	0	0	0	1	0	1	0	1	1	0	0	1	0	1	1	0	1	1		1	0	0	1	0	1	0	0	0	0	1	1	1	1
1947180	YES	0	1	1	1	0	0	1	1	1	1	0	0	1	1	1	1	0	1	0		1	0	1	1	0	1	1	1	1	1	0	0	0	1	0	0	1	1	1	0	1	0	1		1	1	1	0
1947182	NO	0	0		1	1	1	0	1	1	1	0	1	1	1	1	0		1	0	0	1	0	0	1	1	1	0	0	0	0	1	0	1	1	0	0	1	1	1	1	1	1	0	1	1	1	1	0
1947183	YES	0	0	0	1	1	1	0	0	1	1	0	1	1	1	1	0	0	1	0	0	1	0	0	1	1	1	0	0		0	1	0	1	1	0	0	1	1	1	1	1	1	0	1	1	1	1	0
1947184	YES	0	0	0	1	1	0	0	1	1	0	0	1	1	0	1	0		0	0	1	1	0	1	1	0	0	1	0		1	1	0	1	1	1	1	0	1	1	1	1	1	1	1	1	1	1	0
1947189	YES	1	0	0	0	1	0	0	1	0	1	1	0	1	0	1	0	1	0	0	1	1	1	0	0		0	0		0	1	0	1	1	1		1	1		0	1	1	0	1	0	1	1	1	1
1947190	YES	1	0	0	1	0	1	1	1	0	1	0	1	1	1	1	0	0	1	0	1	1	1	0	1	1	1	0	1	0	1	1	1	0	0	0	1	1	1	1	1	1	1	1		1	1	1	0
1947191	YES	1	0	1	1	0	1	0	1	1	1	0	1	1		1	0	1	0	1	1	0		1	1	1	0	1	0	0	1	0	1	0	1	0	0	0	1	1	1	1	0	1	1	1	1	1	0
1947193	YES	1	0	0	0	0	0	0	1	0	0	0	1		0	1	1	0	1	0	0	1	0	0	1		1	1	1		0	0	1	0	1	1	0	1	1	1	0	1	0	0	0	1	1	1	0
1947194	YES	1	0	0	0	0	1	1	1	0	1	1	0	1	0	0	0	0	1	0	1	1	0	0	1	1	1	1	0		1	0	1	1	1	0	0	0	1	1	0	0	1	1	0	1	1	0	0
1947195	YES	0	1	0	1	1	1	1	1	0	1	1	0	1	1	1	0	0	1	0	1	1	0	1	1	1	0	1	1	1	0	1	0	1	1	0	0	1	1	1	1	1	0	1	1	1	1	1	1
1947198	YES	0	0	0	1	1	0	0	1	0	1	0	1	1	1	1	0	0	1	0		1	0	1	1		0	1	0		0	0	1		1	1		1	1	0	1	1	1	1	1	1	0	1	0
1947202	YES	1	1	0	0	0	1	0	0	1	1	0	1	1	1	1	0	0	1	0	1	1	0	1	1	1	0	1	0	1	0	1	0	0		1	1	1	1	1	1	1	0	1	0	1	0	1	1
1947203	YES	0	1	0	1	0	1	1	0	0	1		0		1	1	0	0	0	0	0	1	0	1	1	1	1	1	0	1		0	0	0	1	1	0	1	1	1	1	1		1	0	1	1	1	1
1947207	YES		1	1	1	0	0	0	1	0	1	0	1	1	1	1	0	0	0	0	0	1	0	1	1	1	0	1	0	0	1	1	0	0	1	1	0	1	1	0	1	1		0	0	1	0	1	0
1947213	YES	0	1	1	0	1	1	0	1	0	1	1	0	0	0	1	1	0	1	0	1	1	0	0	0	0	0	1	0	1	1	1	0	1	0	1	1	1		1	1	1	0	1	0	1	1	1	0
1947216	YES	1	1	0	1	0	1	1	1	0	0	0	1	0	0	1	0	0	0	0	1	1	0	0	1	1	1	1	0	1	1	1	1	0	0	0	1	0	1	1	0	1		1	0	1	0	1	1
1947223	YES	0	1	0	1	1	1	0	1	0	1	0	0	1	1	1	0	0	1	0	1	1	0	0	1	0	0	0	1	1	1	1	1	1	1	1	0	1	1	1	1	1	1	1	1	0	1	1	0
1947227	YES	1		1	0	1	0	1	1	0	1	1	1	1	1	1	1	0	1	1	0	1	0	1	1	1	1	0	0			1	0	0		0	1	1	1	1	0	1	1	0		1	0	0	0
1947231	NO	1	1	1	0	0	0	1	1	0	1	0	0	0	1	1	0	0	1	0	1	0		0	1	1	1	1		0	0	0	0	0	1	1	0	0		1	0	1	0	1	0	1	0	1	0
1947235	YES	1	1	0	0	1	1	0	1	0	1	1	0	0	1	0	0	0	1	1	1	1	1	0	0	1	0	1	0		1	1	0	1	1	1	0	1	1	0		0		1		1	0	1	1
1947236	YES	0	1	0	0	1	0	1	1	0	1	1	1		1	1	0	0	0	1	1	1	0	1	1	1	1		0		0	1	0	0	0	0		0	1	1		1		1	0	1	1	0	1
1947237	NO	0	1	0	0	1	0	1	1	0	1	1	0	0	1	1	0	0	0	1	1	1	0	1	1	0	1	0	0	1	0	1	0	0	0		0	0	1	1	1	1	0	1	0	1	1	0	1
1947242	YES	0	1	0	1	1	0	0		0	1	0	0	1	1	1	0	0	0	0	1	0		0	1	1	0		0	1		1	1	0		1	1	1	1	1	0	1	1	1	0	1	1	1	1
1947245	YES	0		0	1	1	1	1		0	1	0	1	0		1		1	1	0	1	1		1	1	1	1	0	0	1	1	1	0	0	1	0	0	1	1	1		1	1	1	1	1	1	1	1
1947248	YES	1	1	1	1	0	1	0	1	0	1	0	1	1	1	1	0	0	0	1	1	1	0	1	1	0	0	1	0		1	1	0		1	1	1	0	1	0	1	1	1	1	1	1	1	1	1
1947250	YES	1	0	0	0	1	1	1	1	1	0	0	1	1	0	0	0	0	1	1	1	1	0		0	1	1	1	1	0	0	0	1	0	1	1	0	1	1	0	0	0	1	1	0	0	1	1	0
1947259	YES	0	1	0	0	1	1	1	0	0	1	1	1	0	1	1	1	0	1	0	0	1	0	1	1	1	0	1	0	0	0	0	0	0		0	0	1	1	0	1	1	0	0	0	1	1	1	0
1947260	YES		1	0	1	1	0	0	1	0	0	1	1	1	0	1	0	0	1	1	1	1	1	0	0	0	0	1	0			0	0	1		0	0	0	1	0	1	1	1	1	0	1	1	1	1
1947262	YES	1	1	0	1	1	0	0	1	0	0	0	1	0	1	1	0	0	0	0	1	1	0	1	1	0	0	0	0		1	0	1	0	1	1	0	0	1	0	1	1	1	1	1	0	1	1	1
1947263	YES	0	1	0	1	1	1	0	0	1	1	0	1	1	1	1	1	1	1	1	1	1	0	1	1	0	1	1	0	1	0	0	0	0	1		1	0	1	0	1	1	1	1	0	1	1	1	0
1947264	YES	0	1	1	1	1	0	0	0	0	1	0	0	1	1	1	0	1	0	1	1	1	1	1	1	0	1	0	0	1	0	0	0	1	1	1	0	0	1	0		1	0	1	0	0	0	1	1
1947272	YES	1	1	0	0	1	0	1	0	1	0	0	1	0	1	0	0	0	1	0	1	1	0	0	0	0	0	1	1	0	1	0	0	1		1	0	0	1	0	1	0	0	1	1	0	1	1	0
1947276	YES	0	1	1	1	0	0	0	0	0	1	0	1	0	1	1	1	0	1	0	1	1	0	0	0	1	1	0	0	1	0	1	1	0	1	1	0	0	1	1		1		1	0	1	1	1	1
1947283	NO	0	0		1	1	0	0	1	0	1	0	0	1	1	1	0	0	1	0	1	1	0	1	1	1	1	0	1		1	0		0	0	0	0	0	1	1	1	1	1	1	0	1	0	1	1
1947288	YES		1	0	0	0	1	1	1	0	1	1	1	1	1	1	0	0	1	0	1	1	0	0	0	1	0	1	1		0	1	0	1	1	0	0	1	1	1	1	1	0	1	1	1	1	1	0
1947295	YES	0	1	0	1	0	1	1	0	0	1	1	0		1	1	0	0	1	0	1	0	0	1			0	0	1	1	0	1	0	0	1	0	0	1	1	1	1	1	0	1	0	1	1	1	1
1947297	YES	0	0	0	0	1	1	1	1	0	1	0	0	0	1	1	0	0	0	0	1	0	0	1	1	1	1	0	0	1	1	1	1	0	1	0	0	1	1	1	1	1	1	1			1	1	1
1947298	YES	0	1	0	1	0	1	0	0	0	1	1	1	0	1	1	0	1	1	1	1	1	0	0	1		0		1		0	0	0		1	1	0	1	1	1	1	1	0	1	1	1	1	1	1
1947300	YES	0	1	0	1	0	0	0	1	0	1	1	0	1	1	1	0	0	1	0	1	1	1	0	1	0	0	0	0	1	1	0	0	0	1	0	0	0	1	0	1	1	1	1	1	1	1	1	0
1947305	YES	1	1	0	0	0	1	1	1	0	1	1	0	1	1	1	0	0	1	0	1	1	0	0	1	1	0	0	0	1	1	0	0	1	1	1	0	1	1	0	1	1	0	1	0	1	1	1	0
1947306	YES	1	1	0	0	0	0	1	0	0	1	0	0	1	1	1	0	1	1	1	1	1	0	1	0	1	0	1	1	1	1	0	0	0	1	1	0	1	1	0	1	1	1	1	1	1	1	1	0
1947309	YES	1	1	0	1	0	0	1	0	0	1	0	0		1	1	0	1	0	0	1	1	0	0	1	1	0	1	0			0	0	0	1	1	0	1	1	1	1	1	0	1	0	1	1	1	1
1947310	YES	1	1	0	0	0	1	0	0	0	1	0	1	1	0	1	1	0	0	1	1	1	0	1	0	0	1	0	1		1	1	0	1	1	1	0	1	1	1	0	1		1	0	1	0	1	0
1947316	YES	1	1	0	0		1	1	0	0	1	0	0	0	1	1	1	0	0	0	1	1	0	0	1	1	0	1		1	1	1	1	1	0	1	0	1	1	0	0	1	1	1	1	0	1	1	0
1947318	YES	1	0	0	1	0	0	0	1	0	1	0	0	0	1	1	0	0	1	0	0	1	0	1			0	0	0	1	1	1	1	0	1	1	0	1	1	0	0	1	1	0	0	0	0	1	1
1947319	YES	1	1	0	1	0	0	1	0	0	1	0	1	1	0	1	1	0	0	0	1	0	0	1	1	1	0	1	0	0	1	0	0	0	1	0	0	1	1	1	1	1	0	1	0	0	0	1	0
1947320	YES	0	1	0	0	1	1	0	1	0	1	1	1		0	1	0	0	1	0	1	1	0	1	1	1	0	1	1		1	1		1	1	0	0	0	1	0	1	1	1	1	0	1	1	0	1
1947321	YES	1	0	0	0	1	0	0	1	1	1	1	1	0	1	1	1	0	0	0	1	1	0	1	1	0	1	0	1	1	0	1	0	1	1	1	0	0	1	1	0	1	1	1	0	1	1	1	0
1947322	YES	1	0	0	0	1	1	1	1	0	1	0	1	1	1	1	0	0	1	0	1	1	0	0	1	0	1	0	1		0	1		1		1	0	1	1	0	1	1	0	1	0	1	1	1	0
1947324	YES	0	1	0		0	1	0	1	1	1	1	1	0	1	1	1	1	1	0	0	0	0	1	1	0	0	0	0		1	0	0	0	1	0	0	0	1	1	1	1	1	0	0	0	1	1	0
1947325	YES	0	0	0	1	0	0	1	1	0	1	0	1	0	0	1	0	1	0	1	1	0	0	1	1	0	1	1	0	0	1	1	1	1	0	0	1	1	1	1	0	1	1	1	0	1	0	0	1
1947326	YES	0	1	0	1	0	1	0	0	0	1	0	0	1	0	1	1	0	1	0	1	0	0	1	1			0	1	1		1	0	1	1	1	0	1	1		1	1		1		1		1	1
1947330	YES	1	0		1	1	1	0	1	0	1	0	0	1	1	1	1		1	0	1	1	0	1	0	1	0		1	1	0	1	1	0	1	0		1		1	1	1	1	1	0	1	1	1	1
1947331	YES	1	1	0	1	1	1	1	1	0	1	1	1	1	1	0	0	0	1	1	1	1	0	1	0	1	1	1	0	0	1	0	0	1	1	1	0	0	1	1	0	0	0	1	1	0	1	1	0
1947333	YES	1	0	0	1	1	0	0	1	0	1	0	0	1	1	1	0	0	0	0	1	1	0	0	0	1	0	0	1	1	0	1	1	0	1	0	0	1		0	0	1	0	1	0	1	1	0	0
1947345	YES	1	0	0	1	0	1	1	1	0	1	0	0	1	1	1	0	1	1	1	1	1	0	1	0	1	0	1	1	1	1	1	0	1	1		0	1	1	1	1	1	0	1	0	1	1	1	0
1947348	YES	0	1		0	1	0	1	1	1	0	0	1		1	1	0	0	1	0	1	1	0	1	1	0	0		0		0	0	0	0	1	0		1	1	0	1	1	1	1		1	0	1	0
1947350	YES	0	1	0	1	0	0	0	1	1	0	0	1	1	1	1	0	0	1	0	1	1	0	0	1	0	0	0		1	1	1	0		1	0	0	0	1	0	0	1	1	1	0	1	1	1	0
1947352	YES	0	1	0	0	0	0	1	1	1	1	0	0		1	1	0	0	0	0	1	1	0	1	1	1	0	0	0	1	1	1	0	0	0	1	0	1	1	1	0	1	0	1	0	1	1	1	0
1947356	YES	0	0	1	1	1	0	0	1	1	1	0	0	1	1	1	0	1	1	0	1	1	0	0	1	0	0	0		1	1	1	0	0	1		0	1	1	1	1	1	0	1	1	0	1	1	0
1947357	YES	0	0	1	1	1	0	0	1	0	1	1	0	0	1	1	0	0	1	0	1	1	1	1	0	1	1	0		1	1	0	1	1	1	0	0	1	1	1	1	1	0	1	0	1	1	1	0
1947358	YES	1	1	0	0	0	0	1	0	0	1	0	1	1	1	1	0				0	1	0	1	1	1	0	0	0		1	0	1	0	1	0	1	1	1	0	0	1	1	0	0		0	1	1
1947364	NO			1	1	0	1	0	0	1	1	0	1		1	1	0	0			0	1	0		1		0	1	1	0		0	0	0	1	1	0	0	1	1	1	1	1	1	0	1	1	1	1
1947365	YES	0	0	0	1	1	0	1	0	0	1	1	0	0	0	1	1	0	1	0		1	0	1	1	1	1	1	0	1	1	0	0	0	1	0	0	1	1	1	1	1	1	1	1	1	0	1	1
1947371	YES	0	0	0	1	0	0	0	1	0	1	0		1	1	1	0	0		0	1	1	0	0	1	1	1	0	0	1	1	1	0	1	1	1		1	1	0	0	1	1	1	1	1	1	1	1
1947376	YES	0	0	1	1	0	0	1		0	0	1	1	1	1	1	1	0	0	1	1	1	0	1	1	1	0	0	0	1	1	0	1	1	0	1	0	1	1	1	0	1	0	1	1	1	1	1	0
1947377	YES	1		0	1	1	1	0	1	0	1	0	1	1	1	1	0	0	1	1	1	1	1	1	1	1	1	1	1	1	1	1		1	0	1		1	1	1	0	1	1	1			1	1	0
1947381	YES	1	0	0	0	0	1	0	1	0	1	1	1	1	1	1	0	1	1	0	1	1	0	1	0	1	0	1	1	0	1	1	1	0	1	1	0	1	1	1	1	1	0	1	1	1	1		0
1947383	YES	1	1	1	1	0	0	0	1	0	1	0		0	1	1	0	0	0	0	1	1	0	1	1	0	1	0	1	1	1	0	0	1	1		0	0	1	0	1	1	1	1	0	0	0	1	1
1947454	YES	1		1	1	1	1	1	1	0	0	0	0	0	1	0	0	1	1	1	1	0	0	1	1	1	0	1	0	0	1	1		0	1	1	1	1	1	1		0		1	0	1	0	1	0
1947457	YES	1	1	0	1	1	1	0	0	0	1	0	1	0	0	1	0	0	1	0	0	1	0	0	1	0	1	1	1		1	1	0	1	1	1	0	0	1	0		1	1	0	1	1	1	1	1
1947460	YES	0		1	1	0	1	0	0	1	1	0	1	1	1	1	0	0	1	0	0	1	0	1	1	0	0	1	1	1		0	0	0	1	1	0	0	1	1	1	1		1	0	1	1	1	1
1947462	YES	1	0	0	0	1	0	0	1	1	1	0	0		1	1	0	1	1	0	1	1	0	0		0	0	0	1	1	1	1	1	0		0	0	1	1	0	1	1		1	0	1	1	1	0
1947463	YES	1	0	0	0	0	1	1	1	0	1	0	1	0	1	1	0	0	1	0	1	1	0	1	1	1	1	1	0		0	0	1	0	0	0	0	0	1	1	0	1	0	1	1	1	1	1	0
1947465	YES		0	0	1		0	0	0	1	1	0	1	1	1	1	0	0	1	0	1	1	1	1	1	1	1	0		1	1	1	0	0	1	1	0	1	1	0	0	1	0	1	0	1	0	1	0
1947466	YES	1	1	0	1	0	1	0	1	1	1	0	0		1	1	0	1	1	0	1	1	0	1	0	1	0	1	1	0		1	0	1	1	1	0	1	1	1	1	1	0	1	0	1	1	1	0
1947467	YES	1		0	0	0	1	1	1	0	1	0	1	0	1	1	0	0	1	1	1	1	0	0	0	1	0	1	1	1	1	0	0	1	1	1	0	1	1	1	0	1	0	1	0	1	1	0	1
1947468	NO	0		1	1	1	1	1	1	0	1	0	1	1	1	1	0	1	1	0	1	1	0	1	1	1	1	0	0	0	0	1	0	0	1	0	0	1	1	1	1	1	0	1	1	1	1	1	1
1947469	YES	1	1	1	1	1	0	1	1	0	1	1	1	1	1	1	0	0	1	1	1	1	0	1	1	1		1	0	1	0	0	0	1	1	0	1	1	1	1	1	1	1	1	1	1	0	1	0
1947474	YES	1	1	0	0	0	1	0	1	0	1	0	0	0	1	0	0	0	0	1	1	1	1	1	1		1	0	1	0		1	0	1	1	1	1	0	1	1	1	0	1	1	0	1	1	1	1
1947480	YES	0	1	1	1	1	0	1	1	1	1	0	1		1	1	0	0	1	0	1	1	0	0	1	0	0	1	1	0	1	1	0	0	1	1	0	1	1	1	1	1	1	1	0	1	1		1
1947485	YES	1	0	0	0	1	0	0	1	1	1	1	0	1	0	1	0	0	1	0	1	1	0	0	0		0	1	0	1	1	1	0	0	1	1	1	1	1	0	0	1		1	0	1	0		0
1947499	YES	1	0	0	0	1	0	1	1	0	1	0	0	0	1	1	0	0	1	0	1	1	0	1	1	1	1	1	0	1	1	1	0		0	0	0	0	1	1	0	1	0	1		1	0	1	0
1947505	YES	1	1	0	1	1	1	0	1	1	1	0	1	1	1	1	0	1	1	1	1	1		0	1	1	0		1	0	1	1	0	1	1	1	0	1	1	1		1	1	1	1	1	1	1	0
1947508	YES	0	1	0	1	1	0	0	1	0	1	0		1	1	1	0	0	1	0	0	1	0	1	1	1	0	0	0	1		0	0	1	1	1	1	1	1	1	1	1	1	0	1	1	1	1	1
1947511	NO	1	1	0	1	1	1	1	1	0	1	1	0	1	1	1	0	0	0	0	0	0	1	0	1	1	0	1	0	1	1	1	0	1	1	0	0	1	1	1		1	1	0	0	1	1	1	1
1947512	YES	1	0	0	1	0	1	1	1	1	1	1	1	0	1	1	0	0	1	1	1	1	1	1	0	1	0	1	1	0	1	0	0	0	1		0	0		1	0	1	1	1	1	1	0	0	0
1948001	YES	1	1	0	0	0	1	0	1	1	1	0	1	0	1	1	0	1	0	1	1	1	1	1	1	0	0	1	1			0	1	0	0	1	1	1	1	0	0	1	1	1	0	1	1	0	0
1948005	YES	0	0	0	0	1	0	0	1	0	1	0	0	1	1	1	0	0	0	0	1	1	1	0	0	1	0		0		0		1	0	1	0	0	1		1	1	1	1	1	0	1	1	1	1
1948006	YES	1	1	1	1	1	1	0	0	0	1	1	0	1	0	1	0	1	0	1	1	1	0	1	0	1	0	1	0	1	1	1	0	0	0	0	0	1	1	1	1	1	1	1		1	0	1	0
1948021	NO	1	0	0	0	0	0	1		1	1	1	1	0	1	0	0	1	1	1	0	1	1	0	1	1	0	0	1	0	1	0	0	0	1	1	0	0		1		0	0	0	0	1	1	1	0
1948022	YES	1	1	0	1	0	1	1	1	1	1	1	0	0	1	0	0	1	1	0	1	1	0	1	0	1	1	1	1	1	1	0	0	1	1	1	0	0	1	1	0	0	0	1	0	1	1	1	0
1948023	YES	1	0		1	0	0	1	0	0	1	1	0		1	1	0		0		1	1	1	1		0	0	0	0	0	1	0	1	0	0	1	0	1	0	0	0	1	1	1	1	0	1	1	1
1948024	YES	1	1	1	1	0	0	1		0	1	1		0		0	0	0	0	1	0	1	1	1		1	0	1	0	1	1	0	0	1	1	1	0	0	1	1	1	0	0	1	0	1	1	1	0
1948025	YES	1	0	1	1	0	0	0	1	0	1	1	1	1	1	1	0	0	1	1	0	1	1	0	1	0	1	1	1	0	1	0	0	0	1	1	0	0	1	1	0	1	0		0	1	0	1	0
1948029	YES	0	1	1	1	1	1	0	1	1	1	0	0	1	1	1	0	0	1	1	1	1	0	0	1	1	0	1	0	1	1	1	0	0	1	1	1	1		1	1	1	0	1	0	1	1	1	0
1948031	YES	1	0	1	1	0	1	1	1	0	1	0	1	1	1	0	0	1	1	0	1	1	1	0	1	1	1		0		1	1	0	1	1	0	1	0	1	1	0	0	1	1	0	1	0	0	1
1948032	YES	0	0	0	1	1	1	0	1	0	1	0	0	1	1	1	0	1	0	1	1	1	0	1	1	0	0	1	1	1	0	0	0	0	1	1		1	1	0	1	1	1	1	0	1	1	1	0
1948033	YES	1	0	0	1	0	0	0	1	0	1	0	0		0	0	0	0	1	1		1	1	1	1	1	0	1	1	1	0	1	0	0	1	1	1	1	1	0	0	0	1	1	0	1	0	1	0
1948038	YES	1	0	0	0	1	1	0	1	0	1	0	1	1	1	1	0	0	1	1	1	1	1	0	0	1	0	0	0	0	1	0	0	1	1	1	1	1	1	1	0	1	0	1	0	1	1	1	1
1948039	YES	1	0	0	1	1	1	1	1	0	1	0	1	0	1	1	0	0	1	0	1	1	0	0	1	1	0	1	0		0	0	1	0	1	1	0	0	1	1	1	1	1	1	1	1	0	1	0
1948040	NO	1	0	0	1	1	1	0	1	0	1	1	1	1	1	1	1	0	0	1	1	1	1	1	1		0	1	1	1	1	0	0	1	1	1	1	0	1	1	0	1	0	1	0	1	1	1	1
1948041	NO	0	1	0	1	1	1	1	1	1	1	0	1	1	1	1	0	0	0	1	1	1	1	0		0		1	1	1	1	1	1	1	1	0	0	0		0	0	1	1	1	1	1	1	1	0
1948045	YES	0	1	0	1	1	0	0	1	0	1	0	0	1	1	1	0	0	0	0	1	0	0	1	1	1	1	0	1	1	1	1	0	0	1	1	0	0	1	0	1	1		1		1	1	1	0
1948105	NO	1	1	0	1	0	1	0	1	0	1	0	1	1	1	1	0	1	1	0	1	1	0	1	0	0	0	1	1			1	0	0	1	1	0	1	1	1	1	1	0	1	0	1	1	0	0
1948109	YES	1	1	0	0	0	1	1	1	1	0	1	1	0	1	1	0	0	1	0	1	1	1	0	1	1	0	1	0	0	0	0	0	1	1	0	1	0		1	1	1	0	1	1	1	1	0	1
1948111	YES	1	1	0	1	1	0	0	1	0	0	0	1	1	1	0	0	0	1		1	1	1	0	1	1	1	0	0	1	1	1	0	1	1	1	1	1	1	1	0	0		1	0	1	0	0	0
1948159	YES	1		1	0	1	1	0	1	1	1	0	0	1	1	1	0	1	1	1		1	0	1	1	0	0	0	0	0	1	0	0	1	1		1	0	1	1	1	1	1		1	1	0	0	0
1948163	YES	1	0	0	0	0	1	0	1	1	1	0	0	0	1	1	0	1	0	1	1	1	1	1	0	0	0	0	0	1	1	0	0	0		1	0	1	1	1	0	1		1	0	1	1	0	0
1948170	YES		1	1		0	1	1	0	0	1	0	0	1	1	1	0	1	0	0	1	1	0	1	0	0	1	0	0		1	0	0	0	0	1	0	0	1	0	0	1		1	1	1	1	1	1
1948180	YES	0	1	0	0	0	1	0	1	0	1	0	0	1	1	1	0	0	1	0	1	1	1	0	1	1	0	0	0	1	1	1	0	0	1	0	1	1	1	0	1	1	1	1	1	1	1	1	1
1948182	YES	0	0	0	0	1	1	1	1	0	0	0	1	1	1	1		0	1	0	1	0	1	0	1	1	0	0	1		1	1	1	0	0	0	0	1	1	0	0	1	1	1	1	1	1	1	0
1948202	YES	1	1	0	0	0	0	0	1	1	1	0	1	1	1	1	1	1	0	0	1	0	0	0	1	1	0	0	1		1	1	1	1	1		1	0	1	1	1	1	1	1	0	1	1	1	0
1948203	YES	0	1		1	1	0	0	1	0	0	0	1		1	1	0		0		1	1	1	0	1	1	1	1	0		0	1	0	0	1	1	1	1	1	1	0	1		1		1	1	1	1
1948204	YES	0	0	1	0	1	1	1	1	0	1	1	1	0	1	1		1	1	0	1	1	0	0	1	1	0	0	0	0	1	1	0	1	1	0		1	1	1	1	1	0	1	1	1	1	1	0
1948209	YES	1	0	0	1	0	1	0	1	1	0	0	1	0	1	1	0	0	1	1	0	1	0	0	1	1	1		1	1		0	0	1		1	0	1	1	1	1	1	1	0	0	1	1	1	0
1948210	YES		0	0	1	1	0	1	0	1	1	0	1	1	0	1	0	1	0	1	1	0	0	0	1	1	0	1	0	1	0	1	1	0	1	0	1	1		0		1	0	1	0	0	1		0
1948211	YES	0	1	1	0	1	1		1	1	1	0	0	0	1	1		0	0	1	1	1	1	1	1	1	1	0	1	0	0	1	1	0	0	1	0	0	1	1	1	1		1	0		1	1
1948212	YES	1	1	0	0	1	1	1	1	0	1	1	1	1	1	1	0	0	1	0	1	1	0	1	1	1	1	1		0	0	1	0	0	1	0	0	1	1	1	1	1	1	1	1	1	1	1	0
1948213	YES	1	1	0	1	0	1	1	1	0	1	1	1	1	1	1	0	0	1	0	1	1	0	1	1	1	0	1	0		0	1	0	1		0	1	1	1	1	1	1	0	1	1	1	1	1	0
1948215	YES	0	1	0	1	0	0	1	0	0	0	0	1	1	0	1	0	0	0	0	1	1	1	0	1	1	1	1	0	0	0	1	0	0	1	1	1	0	1	1	0	1	0	1	0	1	1	0	1
1948217	YES	0	1	0	0	1	0	1	1	0	1	0	0	1		1	0	0	0	0	1	1	0	1	0	1	0	1	0		1	0	1	1	1	0	0	1	1	1	1	1	0	1	1	1	1	1	1
1948221	YES	0	1	0	1	0	1	1	1	0	1	0	1	0	1	1	0	0	0	0	0	1	1	0	1	1	1	1	0	1	0	1	1	1	1	0	1		1	1	0	1	0		0	1	1	1	1
1948222	YES	1	1	1	1	0	0	1	1	0	1	1	1	0	0	1	0	1	0	0	1	1	0	1	1	0	1	1	0	0		0	0	1	0	1	0	1	1	0	1	1	0	1	0	1	1	1	1
1948223	YES	0	1	0	1	1	1	0	1	1	1	0		1	1	1	0	0	0	0	0	1	0	1	1	1	1	0	0	1	0	1	1	0	1	0	0	0	1	1	0	1	1	0	0	1	1	1	0
1948224	YES	0	1	1	0	1	1	1	0	0	1	0	1	1	1	1	0	1	0	1	1	1	1	1	1	1	1	1	0	0		1	0	0		0	0	0	1	1	1	1	0	1	0	1	1	1	1
1948225	YES	1	0	0	0	1	0	1	0	0	1	1	1	1	1	1	1	0	1	1		1	0	0	1	1	0	1	0	0	0	1	0		0	0	0	1	1	1	1	1	0	1	1	1	1	0	0
1948226	YES	1	1	0	1	1	1	1	1	0	1	0		0	0	1	1	1	0	0	1	1	0	1	1	1	1	1	1	1	1	1	1	0	1	1	0	1	1	0	0	1	0	1	1	1	1	0	0
1948228	YES	1	1	0	1	1	1	1	1	0	1	0	0			1	0	1	1	0	0	1	0	1	1	0	1	1	0	1	1	0	1	0	1	0			1	1	0	1	1	0	0	1	1	1	0
1948232	YES	1		0	1		0		1	0	1	0	0	0	1	1	0	0	1	0	1	1	0	1	1	1	1	1	0	1	1	1	1	0	0	1	0	1	1	0	0	1	1	1	1	1	1	1	1
1948233	YES	1		0	1	0	0	0	0	0	1	0	1	0	0	1	1	0	1	1	1	1	0	1	1	0		0		0		0	0	0	1	1	0	1	1	1		1	0	1	0	0	1	1	1
1948234	YES	1	1	0		0	1	1	1	0	1	1	1	1	1	1	1	0	1	0	1	1	0	0	0	1	0	1	1	1	0	1	0	1	1	0	0	1	1		1	1	0	1		1	1	1	0
1948235	YES	0	1	1	0	0	0	0	1	0	0	0	1	1	1	1	1	0	1	0	1	1	0	1	1		0	1	0	1	0	0	0	0	1	0		0	1	1	1	1	0	1	1	1		1	0
1948236	YES	1	1	0	0	0	1	1	1	0	1	0	1	0	1	1		0	1	1	1	1	0	1	1	1	0	1	0		1	0	0	1	0	0	0	0	1	1	1	1		1	0	1	1	1	0
1948243	YES	0	1	0	1	0	0	0	1	0	1	0	0	0	1	1	0	0	0	0	1	1	0	0	1	0	1	0	1	1	1	1	0	1	0	1		0	1	1	1	1		1	1	0	1	1	0
1948246	YES		1	0	1	1	1	0	1	0	1	0	1	0	1	1	1	0	0	0	1	0	0	1	0	1	0	1	0	0	0	1	1	0	1	1	0	1	1	0		1	0	1	0	1	1	0	0
1948247	YES	0	1	0	1	1	0	0		0	0	0	1	1	1	0	0	1	0	1	1	1	0	0	1	1	0	1	1	0	0	0	0	1	1	0	0	0	1	1	1	0	0	1	0	1	1	1	0
1948248	YES	0	1	1	1	1	1	1	0	1	1	0	0	1	1	1	0	1	0	0	0	1	0	1	1	1	1	1	1		0	1	0	0	1	1	0	0	1	0	0	1	0	0	0	1	1	1	0
1948253	YES	0	0	0	1	1	0	0	1	0	1	0	0	0	1	1	0	0	1	0	1	1	0	0	1	0	1	0	1	0	1	0	1	1	1	1	0		1	1	1	1	1	1	1	1	1	1	1
1948254	YES	0		0	0	0	0	0	0	0	1	1	1	0	1	1	0	0	0	1	1	1	0	0	1	1	0	1	0	0	0	0	0	1	1		0	0	1	1	1	1	0	1	1	1	1	0	1
1948256	YES	1	1	0	0		0	1	1	0	0	0	1	1	1	1	1	0	1	1	1	0	0	1	1	1	0	1	0	0	0	1	0	0	1	1	0	0	1	0	1	1	0	1	0	1	0	1	0
1948257	YES	0	1	1	1	0	1	0	0	1	1	1	1	1	1	1	0	1	0	0	1	1	0	0	1	0	0	1	1	1	1	0	0	0		1	0		1	1		1	0	1	0	1	1	1	0
1948263	YES	0	1	0	1		1	1	1	0	1	0	1	1	1	1	0	0	0	0	1	1	0	1	1	0	0	1	0	0	0	0	0	1	1	1	0	1	1	1	1	1	0	1	0	1	1	1	1
1948266	YES	1	1	1	1	1	1	0	1	0	1	0	0	1	0	1	0	0	1	0	1	1	1	1	1	1	1	1	0	0	0	1	1	1		0	0	0	1	1	1	1	0	1	1	0	1	1	1
1948270	YES	1	1	1	0	0	1	1	1		1	1	1	1	1	1	0	1	1	0	1	1	0	1	1	1	1	1	0	0	1	0	0		0	0		1	1	1	1	1		1	0	1	1	1	1
1948272	YES	0	1	0	0	1	1	1	1	0	1	0		1	1	1	0	1	0	0	1	1	0	1	1	1	1	1	0	1	1	1	0	0	0	0		0	1	0	1	1	1	1	1	1	1	1	0
1948273	YES	1	1	0	1	0	0	0	1	0	1	0	0	0	1	1	0	0	0	0	1	1	0	0	1	0	1	1	1	1		1	0	0	1		1	0	1	1		1	1	1	1	1	1	1	1
1948277	YES	1	1	0	1	1	0	1	1	1	0	0	1	1	1	1	0	0	1	0	1	1	0	0	1		0	0	0	1	0	0	0	0	1	0	1	1	1	1	1	1	0	1	1	1	1	0	0
1948278	YES	0	1	1	1	0	0	1	1	1	1	0	1	1	1	1	0	0	1	0	0	1	0	1	1	1	0		0	0	0	1	1	0	0	1	1	0	1	1	0	1	1	1	0	1	0	0	0
1948280	YES	0	0	1	0		0	0	1		1				1	1	0	1	1	0	1	1		1	1		0	1	0	1	1	1	0	1	1	0	1	1	1	1	0	1	0	1	0	0	1	1	1
1948283	YES	0	1	0	0	1	0	1	1	0	1	0	1	0	1	0	1	0	0	1	1	1	0	0	1	1	1	0	0	1	0	1	0		1	0	1	1	1	1	1	0	0	1	0	1	0	1	1
1948286	YES		1	1		1	1	1	1	0	1		1	1	1	1	1	1	1		1	0	1	0	0			1	1	1	1	1	1		1	0		1		1	1	1		1	1	1	1	1	0
1948289	YES	1	0	0	0	1	0	1	1	0	1	0		1	1	1	0	0	0	1	1	1	1	1	1	0	0	1	0			1	0	0	1	0		1	1	1	1	1	1	1	0		1	1	0
1948291	YES	0	0	1	0	0	1	1	1	0	1	0	0	1	1	0	0	1	0		1	1	0	1	1	1	1	1	0		1	0	0	0	1	0	0	0	1	1	1	0	0	1	0	0	1	1	0
1948292	NO	1	0	0	1	0	1	0	1	0	1	0	1	1	1	1	0	0	0	1	1	1	0	1	1	0	1	1	0	0	0	0	0	0	0	0	0	1	1	0	1	1	0	1	0	0	1	1	0
1948293	YES	0	1	1	1		1	1	1	0	1	0	1	0	0	1	0	0	0	0	0	1	1	1	1	0	1	1	0	1	0	0	0	0	1	0	1	0	1	1	1	1	1	0	1	1	1	1	1
1948296	YES	1	0	0	1	0	1	1	1	0	1	1	1	1	1	1	0	0	1	0		1	0	0	1	0	1	0	1		1	1	0	0	0	1	0	0	1	0	1	1	1	1	1	1	1	1	0
1948298	YES	0	1	0	1	0	1	0	1	0	1	0	0	1	1	0	0	0	0	0	1	0	0	1	1	1	1	1	0	0	0	0		1	1		0	1	1	0	1	0	0	1	0	1	1	1	0
1948300	YES		0	0	0	0	1	1	0	1	1	1	0	0	1		1	0	1	1	1	1	0	1	1	1	0		0	1	1	1	0	0	0	0		1	1	1	1	1	0	1	0	1	1	1	0
1948301	YES	0	0	0	1	1	0	0	1	0	1	0	0	1	1	1	0	0	1	0	1	1	0	1	1	1	1	0	1	0	1	0	1	0	0	0	0	0	1	1	1	1	1	1	0	1	0	1	1
1948306	YES	0	1	0	0	1	1	1	1	0	1	1	0	1	1	1	0	1	1	0	0	1	0	1	1	1	0	1	1		0	0	1	0	1	0	0	1	1	1	1	1	0	1	1	1	1	1	0
1948307	YES	1		0	1	0	0	0	1	0	1	0	1	1	1	1	0	0	1	0	1	1	0	1	1		0	0	0	0	0	0	1	1	1	1	0	1	1	0		1	1	1	1	1	0	1	0
1948310	YES	0	1	0	1	0	0	0		0	0	1	0	1	0	1	0	0	0	1	1	1	1	1	1	0	1	1	0	1	1	0	0	0	1	1	0	1	1	1	0	1	1	1	0	1	1	1	0
1948311	YES	0	1	1		1	0	1	1	0	1	1	1		1	1	0	1	1	1	1		1	1	1	1	1		0		0		1	0	0	0	0	0	1	1	1	1		1	0	1	1	1	1
1948312	YES	0	1	0	0	0	1	1	1	0	0	0	1	1	1	1	0	0	0	0	1	0	1	0	0	0	1	1	1	0	1	1	1	1	1		1		1	1	0	1	1	1	1	1	1	1	0
1948316	YES	0	1	1	0	1	0	0	1	0	1	1	1	1	0	1	1	0	0	0	1		1	1	0	1	1	1	0	0	1	1	1	1	1	0	0	0	1		1		0	1	0	1	1	0	0
1948317	YES	1	1	0	1	0	1	0	1	0	1	0	1	1	1	1	0	0	1	0	1	1	0	0	0		0	1	1	0			0	0	1	1	0	1	1	1	1	1	0	1	0	1	1	1	0
1948318	YES	1	1	0	1	0	1	0	1	1	1	1	1	1	1	1	0	0	1	1	0	1	0	1	1	1	1	1		1	0	0	0	0	1	0	0	0	1	0	1	1	1	0	0	1	1	1	1
1948320	YES	0	1	0	0	0	1	1	1	1	1	0	1	1	1	1		0	0	0	0	0	0	0	0	0	1	1	1	1	0	0	1	1	1	1	1	1	1	1	0	1		0	0	1	1	1	0
1948323	YES	1	0	0	1	0	1	0	1	0	1	0	1	1	1	1	0	0	0	1	1	1	0	1	1	0	1	1	0	0	0	0	0	0	0	0		1	1	0	1	1	0	1	0	0	1	1	0
1948325	YES	0	0	1	1	1	0	0	1	0	1	0	0		1	1	0	0	1	0	1	1		1	1	1	1	1	0	1	0	0	0	1	0	1	0	0	1	1	0	1	1	1	0	1	0	1	1
1948328	YES	0	1	0	1	0	0	1	1	0	1	0	1	0	1	1	0	0	0	0	0	1	1	0	1	1	1	1	0	1	0	0	0	1	1		1	0	1	1	0	1	0	0	0	1	0	1	0
1948329	YES	0	1	0	0	1	1	1	0	0		0		1	1	1		0	0	1	1	0	1	1		1	0	1	0	1		0	0	0	1	0		0	1	1	1	1	0	1	0	1	1	1	0
1948330	NO	0	1	1	0	1	0	0	1	0	1	1	1	1	0	1	0	0	0	0	1	1	0	1	0	1	1	1	0	0		0	0	1	1	0	0	0	1	1	1	1	0	1	0	1	1	0	0
1948344	YES	1	0	0	1	1	0	0	1	0	1	0	0	1	1	1	0	1	0	0	1	1	0	1	1	1	1	0	0	1	1	0	1	0	1	0	1	1	1	0	1	1	1	1	0	1	0	1	1
1948345	YES	1	0		1	1	1	0	1	0	1	0	0	1	1	1	0	0	0	0	1	1	1	0	1	1	0	0	1	1		1	1	0	1	1	0	0	1	1	1	1	1	1	1	1	1	1	0
1948348	YES	1	1	0	1	1	0	0	1	1	1	0	0	0	1	1	1	0	0		1	1	0	0	1	0	0	0	0		1	0	0	1	1	0	0	0	1	1	1	1	1	1	1	0	1	1	1
1948349	YES	0	1	0	1	1	0	0	0	0	0	1	0	0	1	1	1	0	1	0	1	1	0	0	1	1	0		1	1	0	1	0	1	1	1	0	0	1	1	0	1	0	1	1	1	1	0	1
1948353	YES	0	0	0	1	0	0	0	1	0	1	0	0		1	1	0	0	0	0	1	1	0	0	1	1	0	0	0	1	1	1	0	0	1	0	0	1	1	0	1	1		1	0	0	1	1
1948354	YES	0	1	0	1	1	1	1	1	0	1	0	0	1	0	1	0	0	0	0	0	1	0	0	1	0	1	1	0	1	1	1		0	1	0	0	1	1	0	0	1	1	0	1	0	0	1	1
1948355	YES	0	0	0	1	0	1	0	0	1	1	1	0	0	1	1	0	0	0	0	1	1	1	1	1	0	0	1	1	0	1	0	0	1	1	1	1	1	1	1	0	1	0	1	0	1	1	1	0
1948358	NO	0		0	1	0	0	1	0	1	1	0	0	1	1	1	0	0	0		1	1	0	1	1	1	1	1	1	1	1	1	0	0	1		0	1	1	0	0	1		1	0	0	1	1	1
1948359	NO	0	1	0			1	0	0	0	1	1		0	1	1	1	0	0	0	1	1	1	1	1	1	1	1	1	0	1	1	0	0		0	0	1	1	1	0	1	0	1	0	1	1	1	0
1948361	YES	1	1	1	0		0	0	1	1	1	0	1	1	1	1	0	0	0	0	1	1	0	0	1	1	1	0		0	0	0	0	0	1	0	0	1	1	0	1	1	0	1	1	1	0	1	1
1948362	YES	0	0	0	0	1	1	1	1	1	1	0	1		1	1	0		1	0	1	0	0	1	1	0	0	0	0	1	1	1	1	1	1	1	0	0	1	0	1	1		1	1	0	1	1	0
1948363	NO	0	0	1	1	1	1	1	1	0	1	0	0	1	0	1	1	0	1	1	1	1	0	1	1	0	1	1	0	1	1	1		1	1	1	0	0	1	0	1	1	1	1	1	1	1	1	1
1948364	YES		1	0	1	0	1	0	1	0	1	0	1	1		1	0	1	1	0	1	1	0	1	1	1	1	1	1	0	1	1	0	0	1	1	0	1	0	1	1	1		1	0	1	1	0	1
1948367	YES	0		0	1	1	0	0	1	1	1	0	0	1	1	1	0	0	0	1	1	0	0	1	1	0	1	0	0	1	1	1	0	1	1	1	0	0	1	0	0	1	1	1	0	1	1	0	0
1948368	NO	1	1	0	1	1	1	1	1	0		0	0	0	0	1	1	1	0		1	1	0	1	1	1	1	1	1	1	1	1	1	0	1	1	0	1	1	0	0	1	1	1	1	1	1	0	0
1948369	YES	0	1	1	1	1	1	0	1	0	1	0	1	1	1	1	1		0	1	1	1	0	0	0		0	1	0	1		1	1	1	1	1	0	0	1	0	0	1	1	1	1	0	1	1	0
1948370	YES	0	0	0	1		1	0	0	0	1	0	1	1	1	1	1			0	1	0	0	0	0		1	1		1	0	0	1	1	1	0	1	1	1	1	0	1	1	1	0	1	1	1	0
1948372	YES	0	1	0	1	0	1	1	1	0	1	0	1	0	1	0	0	0	0	1	1	1	0	1	1	0	0	1	0	0	1	1	0	1	1	0	0	1	1	1	1	0		1	0	1	1	0	0
1948373	YES	0	0	1	1	1		1	1	0	1	0	0	1		1	1	0	1	1	1	1	0	1	1	0	1	1	0	1	1	1	1	1	1	1	0	0	1	0	1	1		1	1	1	1	1	1
1948374	YES	0	1		1	0	0	1		0	1	0		1	1	1	0	1	0	1	1		1	1	1	1	0	1	0	0	1	1	1	0		0	0	1	1	1	0	1	1	1	0	1	1	1	1
1948375	YES	1	1	0		0	1	1	1	0	1	1	1	1	1	1	0	0	1	0	0	1	0	0	0	1	0	1	1	0	0	0	0	1	1	0		1	1	1	1	1	0	1	0	1	1	1	0
1948376	YES	0	0	0	0	1	1	1	1	0	1	1	0	1	1	1	0	0	1	0	1	1	1	0	1	1	1	1	1		0	1	0	0	1	0	0	1	1	0	1	1	0	1	0	1	1	1	1
1948377	YES	0	1	0	1	0	0	0	1	1	1	0	0	1	1	1	0	0	0	0	1	1	0	0	1	1	0	1	1	1	0	0	0	0	1	1	0	1	1	0	0	1		1	1	1	1	1	1
1948378	YES	0	1	0	1	1	1	0	1	1	1	0	1	0	1	1	1	0	1	1	1	1	0	0	1	0	0	1	0		0	0	0	0	1	1	0	1	1	0	1	1	1	1	0	1	0	1	0
1948379	YES	1	1	0	0	1	0	0	1	0	1	0	0		1	1	1	0	1	0	1	1	1	0	0	1	0		1	0	1	0	1	0	1	0	1	0	1	1	1	1		1	1	1	1		1
1948380	YES	0		0	1	1	0	0	1	1	1	0	0	0	1	1	0	0	0		0	1	1	0	1		0	1	1	1	1		0	0	1	1	0	0	1	1	1	1	1	0	0	0	1	1	0
1948381	YES	0		1	1	0	0	1	0	1	1	0	0		1	1	0	0	0	1	1	1	0	0	1		1	0	1	1	1	0		0	1	0	0	0	1	0		1	1	1	1	0	1	1	1
1948382	YES	0	1	0	1		1	1	1	1	1	0	0	1	1	1	0	0	1	0	1	1	0	1	1	0	0	0	1	1	1	1	0	0	1	0	0	1	1	1	1	1	0	1	1	1	1	1	1
1948388	YES	0	0	1	1	0	1	0	1	1	0	0	0	0		1	0	1	0	0	1	0	1	0	1	0	1	0	1	1	1	1	1	1		0	0	0	1	0	0	1	1	1	1	1	1	1	0
1948389	YES	1			1	0	0	1	1	1	1	0	0	1	1	1	0	0	0	0	1	1	0	1	1	0	1	0	1	1		1	0	0	1	0	0	1	1	1	1	1	1	1	1	0	1	1	0
1948392	YES	1	1	0	1	1	1	1	1	0	0	0	1	0	0	1	0	1	0	1		1	0	1	1	0	0	1	1	0	1	1	1	1	0	0	1	1	1	1	1	1	1		0	1	1	1	0
1948395	YES		0	0	1	0	1	0	0	0	1	0	0	1	1	1	0	0	1	1	1	0		1	1	0	1	0	0		1	1	1	0	1	1	0	0	1	1	0	1	0	1	1	1	1	1	0
1948396	YES	0	1	0	1	0	0	0	0	0	1	0	1		1	1	0	0	1	1	1	1	0	1	1	0	0	1	1	1	0	1	1	1	0	1	0	0	1	1	0	1	1	1	0	1	1	1	0
1948397	YES	1	1	0	0	0	0	1	1	1	1	0	1	1	1	1	0	0	1	0	0	1	0	1	1	1	1	0	1		0	1	0	0	1	0	0	1	1	1	1	1	0	0	0	1	1	1	0
1948398	YES	1	1	1	0	1	0	1	0	1	1	0	0	1	1	1	0	0	0	0	1	1	0	1	1	1	1	0	1	1	1	1	1		1	0	0	0	1	1	0	1		1	0	1	1	1	1
1948399	YES	0	1	1	1	0	1	1	0	0	1	0	0	1	1	1	0	1	0	0	1	0	0	0	1	1	0	0	1	1	1	0	1	0	1	0	1	0	1	1	0	1	0	1	0	1	1	1	1
1948400	YES	0	1	0	1	0	1	1	1	0	1	0	1		1	0	0	0	0	0	1	1	0	0	0	0	0	1	0	0	1	1	0	0	1	0		1	1	0	0	0	1	1	0	1	1	1	0
1948401	YES	1	1	0	0	1	1	0	1	0	1	0	1	0	0	1	1	0	0	0	1	0	0	0	1	0	0	0	1	0		1	1	0	1	0	0	0	1	0	0	1		1	1	1	1	0	1
1948402	YES	1	1	1		1		1		1	1	0	0	1	0	1	0	1	0	0	1	0	0	0	1	0	1	1	0		1	1	0	0		0	0	0	1	0	1	1		1	0	1	1	1	1
1948403	YES	0	1	0	1	1	1	1	1	1	1		1	1	1	1	0		0	1	0	1	0	1	1	0	0	1	1	1	1	1	0	0	0	0	1	0	1	1	1	1	1	0	1	1	1	1	0
1948405	YES	0		0	1	1	1	0	1	1	1	0	0	1	1	1	1	0	0	0	1	1	0	0	1	0	1	1	0	1	1	1	1	0	1	0	0	0	1	0	0	1	1	1	0	1	0	1	0
1948406	YES	1	1	0	1	0	0	1	1	1	1	0	0		0	1	1	0	1	0	0	1	0	0	1	1	0	1	0	1	1	1	0	0		0	0		1	0	0	1		1	0	1	1	1	0
1948409	YES	0	0	0	1	0	0	1	0	1	1	0	0	1		1	0	0	0	1	1	1	0	1	1	1	1	1	1	1	1	1	0	0		0	0	1	1	0	0	1		1	0	0	1	1
1948411	YES	0		1	1	1	0	0	1	0	1	0	0	0	1	1	0	1	0	0	1	1	1	0	1	1	0	1	0	1	1	0	0	0	1		0	0	1	1	1	1	1	1	1	1	1	1	1
1948412	YES	1	0	0	1	0	1	1	0	0	1	0	1	1	0	1	0	0	1	1	1	1	0	0	1	0	1	0	0	1	0	0	0	1		0	0	1	1	0	1	1	0	1	1	1	1	1	0
1948417	YES		1	0		0	1	0	1	0	1	1	1	0	1	1		0	0	0	1	1	1	1	1	1	1	1	1	0	1	1	0	0	1	0	0		1	1	0	1	0	1	0	1	1	1	0
1948482	YES	0	1	0	0	1	0	1			1	0	0	1	1	1	1	0	1	0	0	1	0	1	1	1	0	1	0	1	1	0	0	1	0	1	1	0	1	1	0	1	0	0	0	1	1	1	0
1948508	YES	0	0	0	1	1	1	0	1	0	1	1	0	1	1	1	1	0	1	0	1	1	1	0	1	0	0	1	0	1	0	0	0	1	1	1	1	1	1	1	1	1	1	1	0	1	1	0	1
1948587	YES	1		0	0	0	0	0	1	0	1	0	1	1	1	1	0	1	0	0	1	1	0	0	0	1	0	0	1	1	0	0	1	1	1	1	0	1	0	0	0	1	1	1	0	1	1	0	0
1948590	YES	0	1	0	0	1	1	0	1	0	1	1	0	1	1	1	0	0	1	0	1	1	1	1	0	0	1	0	1	1	1	0	0	0	1	0	0	1	1	1	0	1	1	1	0	1	1	1	0
1948592	YES	0	1	0	0		1	1	0	0	1	0		1		1	0	0	0	0	0	0	1	0	1	0	1	1	1		1	1	0	1	1		1	1	1	1	0	1		0	1	1	1	0	0
1948595	YES	1	1	0	1	0	1	1	0	0	1	1	1	1	1	1	0	0	0	0	1	0		0	0	0	1	0				0	0	1	1	0	0	1	1		1	1	0	1	0	1	1	1	0
1948597	YES	0	1	0	0	0	1	0		1	1	0	0	1	1	1	1	0	0	0	1	1	0	1	1	1	1	1	0	1	1	1	0	0	1	0	0	1	1	1	1	1	0	1	0	1	1	1	0
1948598	YES	0	1	1	1	0	1	1		1	1	1	1	0	1	1	0	0	0	0	1	1	1	1	1	0	1	0	1	0		1	0	0	1	0	0	0	1	0	0	1	1	1	0	1	1	1	1
1948599	YES	0	1		0	0		0	0	0	1	1	1	1	1	1	1	0	0	1	1	0	0	1	1	1	1	1	1	1	1	1	0	0	1	1	0	0	1	1	1	1		1	1	1	1	1	0
1948600	YES	0	1	0	0	0	1	1	0	0	1	0	1		0	1	0	0	0	0	1	1	1	0	0	1	0	0	0	0	0	0	0	1		0	0	0	1	0	1	1		1	1	1	1	1	0
1948603	YES			0	1				0	1	1	1	1	1	1	1	0	1		0	1		0	1	1	1		1	1	0	0	1	1	1	1	0	0	0	1	1	0	1	1	1	0	1	0	1	0
1948605	YES	0	1	1	1	1	0	0	1	0	1	0	0	0	0	1	1	1	1	1	1	1	0	0	0	1	1	0	1	1	1	1	1	0	1	0	0	1		0	0	1	0	1	1	1	1	0	0
1948608	YES	0	0	0		0	1	0	1	1	1	0	1	0	1	1	0	1	0	1	0	0	0	1	1	0		1		0		0	1	0	1	0	0	1	1		1	1	0	1	0	1	1	1	0
1948610	YES	0		0	1	1	1				1	1	1	1	1	1	1	0	1	0	1	1	0	1	1	0	1	1	1	0	1	1	0	0	1	0	0	1	1	1	1	1		1	0	1	0	1	1
1948611	YES	1	1		0		0	0	0	0	1	1	0			1	0	0	1	1	1	1	0	0	1	0	0	1	1			1	0	0	1	1	0	1	1	1	1	1	0	1	1	1	1	1	1
1948612	YES	0	1	0	0	0	1	1	1	0	1	0	0	1	1	1	0	0		0	1	1	0	1	1	1	1	1	0	1		1	0	0	0	1	0	1		0	1	1	0	1	0	1	1	1	0
1948613	YES	0	0	1	1	1	0	0	1	0	1	1	0	1	0	1	0	1	0	0	1	1	0	0	1	0	0	0	0	1	1		1	1	1	1	1	0	1	0	0		1	1	0	1	0	1	1
1948614	YES	1	1	1	1	1	0	0	1	0	1	0	1	1	1	1	0	1	1	0	1	1	0	1	1	0	0	1	0	1	0	0	1	0	1	0	0	0	1	0	1	1	1	1	1	0	1	1	0
1948615	YES	1	0		1	0	0	0	1	0	1	0		1	0	1	0	1	0	0	1	1	0	1	1	0	0		0	1	1	0	1	1	0	1	1	1	1	0	1	1	1	1	0	0	0	1	0
1948617	YES	1	1	1	0	1	1	0	1	1	1	1		1	1	1	0	0	1	1	1	0	0	1	0	0	1	0	1	0	1	0	0	0	1	0	0	1	1	0	1	1	1	1	1	1	1		0
1948638	YES	1	0	0	1	0	1	1	0	0	1	1		0	1	1	0	1	0	1	1	1	0	0	1	1	0	1		1		0	0			1	0	1	1	1		1	0	1	1	1	1	0	1
1948640	YES	0	0	1	0	0	1	0	0		1		0		1	1	0	0	1	0	1	1	0	0	1	1	0	1	0	1	1	1	0	1	1	1	0	1	1	0	0	1	1	1	0	1	1	1	1
1948642	YES	0	1	0	1	0	0	0	0	1	1	0	1	1	1	1	0	0	0	0	1	1	0	0	1	1	0	1	0	1	0	0	1	1	1	1	0	1	1	1	0	1	1	1	0	1	1	1	1
1948643	YES	1	1	1	0	0	0	0	1	0	1	1	1	1	1	1		0	1	0	1	1	0	1	1	1	0	0		1	0	1	0	1	1	0	1	1	1	1	1	1	0	1	0	1	0	1	1
1948644	YES	0	1	0	1	0	0	1		0	1	0	0	1	1	0	0	0	0	1	1	1	0	1	1	0	1	1	1	1	1	0	0	1	1	0	0	0	1	1	0	0	0	1	0	1	1	1	1
1948645	YES	0	0	0	1	1	1	0	0	0	1	0	0	0	1	1		0	1	0	1	1	0	0		1	0	1	1	1	0	0	0	1	0	1	0	1	1	1	0	1	1	1	0	0	1	1	0
1948647	NO	0	1	1	1	0	1	1	0	0	1	0	0	1	1	1	0	1	0	0	1	0	0	0	1		0	0	1	1		0	0	0	1	0	1	0	1	1	0	1	0	1	0	1	1	1	1
1948649	YES	0	1	1	1	0	0	0	0	0	1	0	0	1	1	1	0	0	0	1	1	1	1	1	1	1	1	1	0	1	1	0	1		1	0	0	0	1	1	1	1	1	1	1	1	1	0	0
1948650	YES	0	1	1	1		0	0	0	0	1	0	0	1	1	0	0	1	0	0	1	1	0	0	1	1	1	1	0	1	0	1	0	0	1	0	0	0	1	1	0	0	1	1	0	1	1	0	1
1948653	YES	0	1	0	0	1	0	1	1	0	1	1	1	0	0	1	1	0	0	1	0	1	0	1	0		1	1	0	1	0	1	0		1	0	0	1	1	1	1	1		0	0	1	0	1	0
1948656	YES	0	1	0	0	0	1	0	0	1	1	0	1	1	1	1	1	0	0		1	1	0	0	1	1	0	0	1	0	1	1	0	1	1	0	0	0	1	1	1	1		1		1	1	1	0
1948662	YES	0	1	0	0	1	1	0		1	1	0	1	1	0	1	0	0	1	1	0	0	0	1	1	1	1	1	0	1	1		0	0	1	0	1	0	1	1		1	0	0	1	1	1	1	1
1948666	YES	1	1	1	1	0	0	1	0	1	1	0	1	1	0	1	0	0	0	0	1	1	0	1	1		0	0	0	0	1	0	0	0	1	1	0	1	1	0	1	1	1	1	0	1	1	1	0
1948667	YES	1	1	0	1	1	0	0		0	1	1	1	1	1	1	0	0	1	1	1	1	0	1	1	1	1	0	0	1	0	0	0	0	1	0	0	1	1	0	1	1	1	1	1	0	1	1	0
1948671	YES	0	1	0	1	1	1	1	1	1	1	0	0		1	1	1	0		0	1	1		1	1	1	0	0	1		0	0	0	0	1	1	0	1	1	0	1	1	1	1	1	1	1	1
1948679	YES	1	1		1	1	1	0	1	0	1	1	1	1	1	1	1	1	1	0	0	1	0	1	1	0	1	1	0	0	1	0	0	1	1	0	0	0	1	1	1	1	1	0	0	1		1
1948683	YES	1	1	1	1	0	0	0	0	0	1	0	1	0	1	1	0	0		1	1	1	0	0	1	0	0	1	0		0	0	0	0	1	1		1	1	1	1	1		1	1	1	1	0	0
1948688	YES	1		1	1	1	1	0	1	0	1	1	1		0	0	0	0	1	0	1	1	0	0	1	1	1	0	0	1	1	0	0	1	1	1	0	0	1	1	0	0	0	1	0	1	0	1	1
1948705	YES		1	0	1	0	1	1	1	0	1	0	0	0	1	1	0	0	1	0	1	1	1	1	1		1	0	0	1	0	0	0	0	1	1	0	0	1	0	1	1	0	1	0	1	1	1	0
1948720	YES	1	1	1	1	0	0	1		0	1	1	0	1	1	1	0	0	0	0	1	1	0	0	1	0	1	1	0	1	0	0	0	0	0	1	0	0	1	0		1		1	1	1	1	1	0
1948721	YES	0	1	1	1	1	1	1	1	0	1	1	1	1	1	0	0	1	1	1	1	1	1	1	1	1	0		1	1	1	1	0	0	1	1	1	0		1	0	0	0	1	0	1	1	1	0
1948723	YES	1	1	0	0	0	1	1	1	0	1	1	1	1	1	1	0	0	1	0	0	1	0	0	1	0	0	1	1	0	0	0	0	1	1	1	1	1	1	1	1	1	0	1	1	1	1	1	0
1948724	YES	1	1	1	1		1	0	1	0	1	0	0	1	1	1	0		0	0	1	1	0	1	0	1	0	1	1		1	1	0	0	1	1	1	1	1	1	0	1	1	1	1	1	1	0	0
1948727	YES	0	1	0	1	1	0	1	0	0		1	1	1		1	1	1	0	0	0	1	0	1	1	0		0	1	0	0	0	1	0	1	0	0	0	1	0	1	1	1			1	1	1	1
1948728	YES	0	0	0	1	0	0	1	1	0	1	1	1	0	1	0	0	0	1	0	1	1	0	0	1	1	0	1	1		1	1	1	1	1	1	0	1	1	1	0	0	1	1	1	1	1	1	1
1948729	YES	1	0	0	1		1	1	1	0	1	1	1	1	1	0	0	0	0	0	1	1	0	1	1	0	0		0	0	1	0	0	1	1	1	0	0	1		1	0		1	0	1	1		1
1948732	YES	1	1	0	0	0	0	0	1	0	1	1	1		1	1	0	0	1	0	1	1	0	0	0	1	0	1	1	0	1	1	0	0	1	0	1	1	1	0	1	1	0	1	1	1	1	0	1
1948735	YES	0	0	0	1	0	1	1	1	1	1	0	1		1	1	0	1	1	1	1	1	1	0	1	0	0	1	1		1	1		0		1	1	1	1	1	1	1	1	1	0	1	0		0
1948736	YES		0	0				0	1	0	1	1	0	0		1	0	0	0	0	1	1	1	1	1	1	0	1	0		1	1	0	0	1	1	1	1	1	1	1	1	0	1	0	1	1
1948737	YES	1	1	0	0	1		0		0	1	0	1	1	1	0	1	0	1	1	1	1	1	0	1	1	1	1	0	1	1	0	0	1		1	1	1	0	1	0	0	1	1	0	1	0	0	1
1948739	YES	0	0	0	1	0	1	1	1	0	0	0	1	1	0	1	0	0	0	0	1	1	0	1	1	0	0	1	0	1		1	0	1	1	1	1	0	1	0	0	1	0	1	0	1	0	1	0
1948740	YES	0	1	0		0	1	1		1	1	1	1	0	1	1	0	0	0	0	1	1	0	0	1	1	0	1	0	0	1	1	0	0		0	0	1	1	0	1	1	0	1	0	1	1	0	1
1948743	NO	1	1	1	0	1	1	0	1	1	1	1	0	0	0	1	0	0	0	0	1	1	1	1		1	0	1	1	1	0	1	1	1	1	1	1	0	1	1	1	1	1	1	0	1	1	1	0
1948744	YES	0	1	1	1	1	1	0	1	0	1	0	1	1	1	1	0	0	1	0	1	1	0	0	1		1	1	0	1	0	1	0	0	1	0	0	1	1	0		1	0	1	0	1	1	1	0
1948745	YES		1	0	1	1	0	0	1	0	1	1	1	1	0	1	1	0	1	1	1	1	0	1	1	1	1	1	1	0		1	1	1	0	1	0	1	1	1	1	1		1	1	1	1	1	1
1948746	YES	1	1	1	1	1	1	1	0	1	1	0			1	0	0	0	0	0	1	1	0	0	0	1	0	1		1	1	1	0	0	0	1	0	0	1	1	1	0		1	0	1	1	0	0
1948761	YES	1	0	1	0	1	1	0	1	0	1	0	1	1	0	0	0	1	1	1	1	1	0	0	1	1	1	1	0	1	1	0	0	1	1	1	1	1		1	0	0	1	1	1	1	0	0	1
1948763	YES	0	1	0	1	1	1	1	1	1	1	1	1		1	1	0	1	0	0	1	0	0	0	1	0	0	1	0	1	1	0	0	0	1	1	1	0	1	1	0	1	1	1	0	1	1	1	0
1948774	YES	0	0	0	1	0	1	0	0	0	1	1	0	1	1	1	0	1	0	0	1	1	1	0	1	1	0	0	0	1	1	0	1	1	1	1	0	0	1	0	0	1		1	1	1	1		1
1948778	YES	1	0	0	0	0	0	0	1	0	0	0	1	1	1	1	0	0	1	0	1	1	1	0	1	1	0	1		1	0	1	1	1	1	1		0	1	1	1	1	1	1	0	1	1	0	0
1948784	YES	0	0	0	1	1	1	1	1	0	1	0	1	1	1	1	0	0	1	1	1	0	0	1	1	0	1	0	0		1	0	1	0	1	0	1	0	1	1	1	1	1	1	1	1	0	1	1
1949011	YES	1	0	0	0	1	0	0	1	0	1	1	0	0	1	1	0	0	1	0	1	0	1	1	1	1	0	1	0	1	1	0	1	1	1	1	1	1	1	0	0	1	0	1	0	1	1	1	0
1949020	YES	1	1	0	1	1	0	0	1	0	1	0	0	1	1	0	1	0	1	0	1	1	1	0	1	1	0	0	0	1	1	0	0	1	1	1	0	1	0	1	0	0	1	1	0	1	0		1
1949021	YES	1	0	0	1	0	1	1	1	0	1	0	0	1	1	1	0	0	1	1	1	1	1	1	1	1	0	0	1	1		0	1	0	1	1	1	0	0	1	0	1	1	1	0	1	1	1	0
1949022	YES	0	0	0	1	0	1	0	1	0	1	0	0	1		0	0	1	0		1	1	0	0	1	0	0	0	0	0	1	0	1	0	1	1	0	1	1	0	1	0	1	1	0		0	1	0
1949023	YES	1	1	0	1		0	0	1	0	1	0	1	0	1	0	0	0	1	0	1		1	1	1	0	0	0	1	0		1	0	0	1	1	0	0		0	0	0	1	1	0	1	1	1	0
1949040	YES	1	0	0	1		1	0	1	0	1	0	1	1	1	1	0	1	1	0	1	1	0	1	1		0		1	0		1	1	0	1	1	0	1		1	1	1		1	0	1	1		0
1949044	YES	0	1	0	0	0	0	1	1	0	1	1	0	0	1	0	0	0	1	1	0	1	0	0	1	1	1	1	0	1	1	0	0	0	1	0	0	1	1	1	0	0	0	0	1	1	0	1	0
1949046	YES	0	1	0	1	1	1	0	1	0	1	0	1	0	0	1	1	0	1	0	1	1	0	1	1	1	1	1	0	1	1	1		0	1	1	0	0	1	0	0	1	0	1	1	1	1	0	0
1949050	YES	1	1	1	1	1	0	1	1	1	1	0	1		1		0	1	0	0	1	1	0	0	1	0	1	1	0		1	1	0	1	1	0		0	1	1	0		1	1	0	1	1	1	0
1949051	YES	1	0	0	1	1	1	1	1	0	1	0	1	1	1	1	0	0	1	0	1	1	0	1	1	1	1	1	0	0	0	1	0	0	1	1		0	0	0	1	1		1	1	1	1	1	0
1949055	NO	1	1	1	0	0	1	1	1	1	1	0	0	1		1	1	0	0	1	0	1	1	0	0	1	0	1	0	1	1	1	0	0		0	0	0	1	1		1	0	1	0	1	1	1	0
1949056	NO	0	1	0	0	0	0	1		0	0	0	0	1	1	1	0	0	0	1	1	1	1	1	1	1	1	1	0	1	0	0	0	0	1	1	1	0	1	1	0	1	0	1	0	1	1	1	0
1949057	NO	1	1	0	1		1	1	1	0	1	1	0	1	1	1	0	0	0	0	0	0	1	0	1	1	0	1	0	1	1	1	0	1	1	0	0	1	1	1		1	1	0	0	1	1	1	1
1949077	NO	1		0	1	0	1	1	1	0	1	0	1	1	1	1	0	1	1	0	1	1	0	1	1	0	1	1	1	0	1	1	0	0	1	1	0	1	1	1		1	0	1	0	1	1	1	0
1949082	YES		0	0	0	0	0	1	0	0	1	1	1	0	1	1	1	0	1	0	0	0	1	1	0		0	0	0	0	1	0	0			0	0	1	1	1	1	1	0	0	0	1	1		0
1949083	YES	1	1	0		1	0	0	1	0	1	1	1	0	1	1	1	0	0	0		1	1	0	1	0	0	1	0	1	1	0	1	0	1	0	0	0	1	1		1	1	1		1	1	1	1
1949088	YES	1	1	0	0	0	0	0	1	0	1	0		1	1	1	0	0	1	0	1	1	0	1	1	1	0	1	0	1	0	1	0	1	1	1	0	1	1	0	1	1	0	1	1	1	1	1	0
1949092	YES	1	1	0	1	0	1	0	1	0	1	0	0	0		0	0	0	1	0	0	1	0	1	1		0	1	0	1	1	1	0	1	1	1	1	0	1	0		0	1	0	0	1	0	1	1
1949093	YES	1	0	0	0	1	0	0	1	0	1	1	0	0	1	0	0	0	1	0	0	0	1	1	1	0	1	1	0	1	0	0		1	1	1	0	0	1	1	1	0	0	0	0	1	0	1	0
1949095	YES	1	0	0	1	1	1	0	1	0	1	1		0	1	1	0	1	1	0	1	1	0	1	1	0	0	1	1	0		0	0	1	1	1	0	0	1	1	1	1	0	1	1	1	1	1	1
1949096	YES	1	0	1	1	0	0	1	1	0	1	1	1		0	1	0	1	1	0	1	1	1	0	1	1	0	1	1	0		1	0	1	0	1	0	0	1	0	0	1	0	1	1	1	1	1	1
1949098	YES	0	1	1	0	1	0	0	1	0	1	0	1	1	0	0	0	0	1	0	1	1	0	1	1	0	1	1	0	1	0	0	0	0	1	1	1	1	1	1	0	0	0	1	0	1	0	1	1
1949101	YES	1	0	0	0	0		0	1	0	1	1	0	0	1	1	0	0	0	0	1	1	1	1	1	0	0	0		0	1	1	0	0	1	1	0	1	1	1	1	1	1	1	0	1	1	1	0
1949103	YES	1	1	0	1	0	0	1	0	0	1		0	0	1	1	0	0	1	0	1	1	1	0	1	0		1	0			0	0	1	1	0	0	0	1		0	1	1	1	0		1	1	0
1949105	YES	0	1	1	1	0	0	1	1	0	1	1	0	1	1	0	0	0	1	1	1	1	1	0	1	1	0	1	0	1	1	0		1	0	0	1	0	1	1	0	0	1	1	0	1	0	1	0
1949110	YES	1	1	0	1	0	1	0	1	0	1	1	1	0	1	1	0	0	0	1	1	1	1	0	1		1	1	1		1	1	0	1	1	0		1	1	0	0	1	0	1	1	1	1	1	1
1949112	YES	1	0	1	1	1	0	0	1	1	1	0	1	1	1	1	0		0	1	1	1	0	0	1	0	0	1	0	1	1	1	0	0		0	0	0	1	0	1	1	1	1	1	0	0	1	1
1949113	YES	1	1	0	1	1	1	1	0	0	1	0	0	0	1	1	0	0	0	1	1	1	0	1	1	1	0	1	1	1	0	1	0	1			0	0	1	0	0	1	0	1	1	1	1	1	0
1949115	YES	1	1	1	1	0	1	1	0	0	1	0	1	0	1	1	0	0	1	1	0	1	0	0	1	1	1	0	0	1	0	1	0	1	1	0	0	0	1	1	0	1	0	0	0	1	1	1	0
1949133	YES	0	1	1	0	1	0	1	1	0	1	0	0	0	0	1	0	0	1		1	1	1	0	1	1	0	0	0	0	1	1	0	1	1	1	0	1	1	1	0	1	1	1	0	1	1	1	1
1949134	YES	1	0	0	1			0	1	0	0	1			1	1	1	1	1	0	1		0	1	1		0		0		1	0	0	0	1	1	0		1	1	0	1		1	1	1	1	1	1
1949135	YES	1	1	0	1	0	1	1	0	0	1	1	1	1	1	1	0	0	1	1	1	1	0	1			0	1	0	0	1	1	0	1	1	1		0	1	1	1	1	1	1	0	1	1	1	0
1949141	YES	1	0	0		0	1	1	1	0	1	1	1	1	1	1	0	0	1	0	0	1	0	1	0	0	0	1	1		0	1	0	0	0	1	0	1	1	1	1	1	1	1	1	1	1	1	0
1949142	YES	1	1		1	0	0	0	1	0	0	0	1	1	1	1	0	0	1	1	1	1	0	1	1	1	0	0		1	0	0	0	1	1	1		1	0	1	0	1	1	1	0	1	1	1	0
1949144	YES	1	1	0	1	0	1	1	1	0	1	1	1	1	1	1	0	1	1	0	1	1	0	0	0	1	0	1	0			1	0	1	1	1	1	1	1	1	1	1	1	1	1	0	1	1	1
1949146	YES	1	1	0	0	1	1	0		0	1	0	1	1	1	1	0	0	1	0	1	1	1	0	0	1	0	0	0	1	1	1	0	0	1	1	0	1	1	1	1	1	0	1	0	0	1	1	0
1949148	NO	0	1	0	0	0	1	1	1	0	0	0	1	1	1	1	0	0	0	0	0	0	1	0	0	0	1	1	1	1	0	0	1	1	1	0	1	1	1	1		1	0	0	0	1	1	0	0
1949153	YES	1		0	1	1	1	1	1		1	0	0	1	1	1	0		0	0	0	1	0	1	1	1	0	0	0	1	1	0	1	0	1		0	1	1		1	1	1	1	0	1	1	1	1
1949161	YES	0	1	1	0	1	1	1	1	0	1	0	1	1	0	1		0	1	0	1	1	0	1	1	1	0		0		0		1	0	0	0	0	1	1	0	0	1	0	1	0	1	1	1	0
1949166	YES	0	1	1	1	1	1	0	0	1	1	0	0	1	0	1	1	0	1	1	1	1	0	1	1	0	1	0	1	1	1	1	0		1	0		1	1	1	0	1	0	1	1	1	1	1	1
1949169	YES	0	1	0	0	1	0	1	1	1	1	1	1			1	0		1	0	1	0	0	1	1			1	0		1	0	0	0	1	1	0	0	1	1	0	1	1	1	1		0	1	1
1949170	YES	0	1	0	0	0	0	1	1	1	1	0	0	0	1	1	0	0	0	1	1	1	1	1	0	0	0	0	1	0		0	1	0	1	1	0	0	1	1	0	1		1	0	1	0	1	0
1949176	YES	1	1	0	0	1	0	1	0	0	1	1	1	0	1	1	0	0	1	0	1	1	1	1	1		0	1	0	0	1	0	1	0		0	0	0	1	1	0	1	0	1	0	1	0	1	1
1949178	YES	1	1	0	1	0	1	0	1	0	1	1		0		1	1	0	1	0	1		0	1	1	0	0	1	1	0	1	1	0	1	1	0	0	0	1	1	1	1	0	1	1	1	1	0	1
1949179	YES	1	1	0	0		0	0	1	0	0	0	0	0	1	1	1	0	1	1	1	1	0	0	0		0	0	1		0	1	0	1	1	1	0	0	1	1		1	0	1	1	1	1	1	1
1949180	YES	0	1	1	1	0	1	0	1	0	1	0	0		1	1	1	1	1	0	1	1	0	1	1		1	1	0	1	1	0	0	1	1	0	0	1	1	1	0	1		1	0	1	1	1	1
1949182	YES	1	1	1	0		1	1	1	0	1	1	0	0	1	1	0	1		0	1	1	1	1	1	1	0	1	0	1	0	1	1	1	0	1		1	1	0	1	1	0	1	1	1	1	1	0
1949189	YES#	1	1	1		1	1	1	1	0	1	1	1	1	1	1	0	0	1	0	1	1	0	0		1	0	1	1	1		1	0	1		0	1	1	1	1	1	1	0	1	1	1	1	1	0
1949194	YES		1	1	1	1	1	0	1	0	1	1	0	1	0	1	0	1	0	0	1	1	0	0	1	0	0	1			1		0	0	1		0	1	1	1		1	0	1	0	1	1	0	1
1949203	YES	0	0	1	0	0	1	0	1	0	1	0	0	1		1	0	0	1	0	1	1	1	1	1	1	0			0		0	0	0			0	0	1	1	1	1	0	1	1	1	1	1	0
1949205	YES	0	1	0	1	0	0	1	1	0	1	1	1	0	1	1	1	0	0	1	1	1	1	0	0	0	0	1	1	0	1	0	0	0	1	1	0	1	1	1	1	1	1	1	0	1	1	1	0
1949207	YES	1	1	0	0	0	1	1		1	1	1	0	1	0	0	0	0	1	0	1	0	0	0	1		0	0	1		0	0	1	1	1	1	0	0	1	0	1	0	1	1	0	1	0	0	0
1949209	YES	1	1	0	1	1	0	0	1	0	1	1	0	1	1	1	0	0	1	0	1	1		0	1	0	1	1	1	1	0	0	0	1	1	1	0	0	1	0	0	1	0	1	0	1	1	1	0
1949211	YES	1	0	0	1	1	1	0	1	0	1	1	0	0	1	1	0	0		0	1	1	0	1	1		0	1	0	0	1	1	0	0	1	1	0	1	1	1	1	1	1	1	0	1	1	1	0
1949213	YES	1		0	1	1	0	1	1	0	1	0	1	0	1	1	0	0	1	0	1	1	0	0	1	0	0	0	0		1	0	0	1	1	1	0	1	1	1	1	1	1	1	1	1	0	1	0
1949214	YES	1	1	0	0	1	1	1	1	0	0	1	1	1	1	1	0	0	0	0	1	1	0	1	1	1	0		0	1	0	1	0		1	0	1	0	1	1	1	1	0	1		1	1	1	0
1949221	YES	0	0	0	1	1	0	1	1	0	1	1	0	1	1	0	0	0	0	0	0	1	0	0	1	1	1	1	0	1	0	0	0	0	1	0	1	1	0	0	0	0	1	0	0	1	1	1	0
1949222	YES	1	1	0	1	0	0	1	0	0	1	0	1		1		1	0	1	0	0	0	0	1		0	0	1	0		1	0	1	1	0	1	1	0	1	0	0	0	0	1	0		0	1	0
1949223	YES	1	1	1	1	1	0	0	0	0	1	1	1	0	1	1	0	1	1	0	1	0	0	0	1	1	0	1	1	1	0	0	1	1	1	1	0	0	1	1		1	1	1	1	1	1	1	0
1949272	YES	1	1	1	1	0	0	1	1	0	0	0	0	1	1	0	1	1	0	0	1	1	0	1	1	1	0	0	1	1	0	1	0	1	1	1	0	1	0	0	0	0	1	1	0	1	1	1	0
1949275	YES	1	0	1	1	1	1	1	1	0	0	0		1	1	1	0	0	1	0	1	1	0	0	1	0	0	1	1	0		1	0	0	1	0	0	1	1	0		1	0	1	0	1	1	1	0
1949276	YES	1		0	1	0	0	0	1	0	1	1	0	1	1	1	0	0	1	1	1	1	0	1	1	1	0	1	1	0	1	0	0	0	1	1	1	0		0	1	1	1	1	0	1	1	1	0
1949277	YES	1	1	0	0	0	0	1	0	0	0	1	0	1	1	1	0	0	0	0	1	1	1	0	1	1	0	1	0	1	0	1	0	0	0	0	0	0	1	1	0	1	1	1	0	1	1	1	0
1949279	YES	1	1	0	1	0	0	0	1	0	0	1	0	1	0	1	0	0	0	0	1	1	1	1	0	0	0	0	1	0	0	1	0	1	1	1	0	1	1	0	0	1	1	1	0	1	1	1	0
1949282	YES	1	1	1	0	0	1	0	0	1	1	0	1	0	1	0	0	0	0	0	1	1	1	0	1	1	0	1	1	0	1	1	0	0	1	1	0	0	1	1	0	0	1	1	0	1	1	0	0
1949287	YES	1	1	0	0	1	1	0	1	0	1	1	1	1	1	1	0	0	1	1	1	1	1	0	1	1	0	1	1	1	0	0	0	0	0	1	0	1	1	0	1	1		1	0	1	1	1	0
1949288	YES	0	0	1	1	1	1		1	0	1	0	0	0	1	1	0	0	0	0	1	0	0	1	1	1	1	1	1	0	0		0	0	1	1		1	1	1	0	1	1	1	0	1	1	1	1
1949290	YES***	1	1	1	1	1	1	0	1	0	1	0	1	1	0	0	1	1	1	1	1	1	1	0	1	1	0	1		1	0	1	0	1	1	1	1	0	1	1	0	0	1	1		1	1	1	1
1949291	YES	0	1		1	0	0	0		0	1	0	0	1		1	0	0	0	0	1	1	0	0	1	0		1		0	1	0	1	1		1		1	1	1	1	1	0	1			0	1	1
1949292	YES	0	1	1	1	1	0	0	1	0	1	0	1	1	1	0	0	0	0	0	1	1	0	1	1	0	0	1	0	1	0	1	0	1	1	1	1	1	1	0	0	0	1	1	0	1	0	1	0
1950002	YES	1	1	1	1	1	0	1	1	0	1	1	1	1	1	1	0	1	0	1	1	0	1	1	1	1	0	1	0	1	1	0	0	1	0	1		0	1	0		1	1	1	1	1	0	1	0
1950003	YES	1	1	1	1	1	1	1	1		1	1	0	0	1	1	0	1	0	1	1	1	1	0	1		0	1	1	0		0	1	1	1	0	0	1	1	0	0	1	0	1	1	1	1	0	0
1950027	YES	1	0	0	1	1	1	0	1	0	1	0	1	1	1	1	0	1	1	0	1	1	0	1	1	0	0	1	1	1	1	1		1	1	1	0		1	1		1	0	1	0	1	1	1	1
1950033	YES	1	0	0	1	1	1	0	1	0	1	0	1	1	1	1	0	0	1	0	0	1	0	0	1	1	0	0		1	1	0	1	1	1	1	0	1	1	0	1	1	1	0	1	1	1	1	1
1950036	YES	1	1	0	1	0	0	1	1	1	0	1	0	0	1	1	0	0	0	0	1	1	1	1	0	1	0	0	0	0	1	0	1	0	1	1	0	1	1	1	1	1	1	1	0	1	1	1	1
1950037	YES	0	1	0	1	1	0	0	0	0	1	0	0	1	0	1	0	0	1	0	1	1	0	0	1		1	0	0	1	1	1	0	0	1	1	0	1		1	0	1	1	1	0	1	0	0	0
1950041	YES	1	1	0	1	0	1	1	1	1	1	1	0			1	0		1	0	1	1	1	1	1	1	0	1	0	1	1	1			1	1	0	1	1	1	1	1	1	1	0	1	1		1
1950042	YES	1		1	0		0	1	0	0	1	0	0	1	1	1	0	1	0	0	1	1	0	0	1		0	1	0	1		1	1	1	1	1	0	1	1	1	1	1	1	1	0	1	1	1	0
1950043	YES	1		1	0	0	1	0	1	0	1	1	1	0	1	1	1	1	1	0	1	1	0	1	1	0	0	1	1	0	1	1	0	0	1	1	0	1	1	1	1	1	0	1	0	1	1	0	0
1950044	YES	1	1	0	0	1	1	1	1	0	1	1	0	1	1	1	0		0	0	1	1	0	0	1	1	0	1	0	1	1	1	0	0	1	0		1	1	1	1	1	0	1	1	1	1	1	1
1950058	NO	1	1	0	1	1	0	0		1	0	1	0	0	1	1	0	0	1	1	1	1	1	0	0	1	0	0	1	1	1	1	0	0	1	1	0	1	1	0		1	0	1	0	1	1	1	0
1950064	YES	0	1	0	0	0	0	1	1	0	1	0	1	1	1	1	0	0	1	0	1	1	0	1	1	1	0	1	0	0	1	0	0	0	1	1	1	1	0	1	1	1	0	1	1	1	0	1	1
1950065	YES	0	1	0	1	1	0	1		0	1	1	0		1	1	1	1	1	0	1	0	0	1	1	0	0	0	0	1	1	1	1	0	1	1	0	0	1	1	0	1	1	1	1	1	1	1	0
1950067	YES	1		1	1	0	1	0	1	0	1	0	1	1	1	0	0	0	1	1	1	1	1	0	1	1	0	1	1	1	0	1	0	0	0	1	1	0	1	0	0	0	0	1	0	1	1		0
1950070	YES	0	1	1	0		0	0		0	1	0		1	1	1	1	0	1	0	1	1	0	0	1	0	1	0	0	1	1	1	1	0	1	1	0	1	1	1		1	0	1	1	1	1	0	0
1950071	YES	1	1	0	1	0	0	0	1	0	1	0	1	1	1	0	0	0	1	0	1	0	1	1	1	0	0	0	0		1	0	0	0	1	1	0	1	1	1	0	0	1	1	1	1	1	1	0
1950072	YES	1		1	0	0	0	1	1	0	1	0	0	1	1	1	1	0	0	0		1	0	1	1	0	0	1	0	1	0	0	0	1	1	1	0	1	1	0	0	1	0	1	0	1	1	1	1
1950073	YES	0	0	0	0	1	1	1	1	1	1	1	0	1	0	1	0	0	0	0	1	1	1	0	1	1	0	1	1		1	1	0	0	1	1	0	0	1	0	0	1	1	1	0	1	1	1	0
1950074	YES	0	0	1	0	0	1	1	1	1	1	0	0	1	0	1	0	1	1	0	1	1	0	0	1		1	1	0	1	0	0	0	1	1	0	1	1	0	1	0	1	0	1	0	1	1	0	0
1950075	NO	0	1	0	1	1	1	0	0	0	1	1	1	0	1	1	1	0	0	0	1	1		1	1		1	1	1		1	1	0	0	1	0	0	1	1	1	0	1	0	1	1	1	1	1	0
1950078	YES	0	0	0	0	1	1	1	1	0	1	1	0	1	0	1	0	1	0	0	1	1	1	0	1		1	1	1	1	1	1	0	0	1	1	1	0	0	0	0	1	0	1		1	1	1	0
1950079	YES	0	0	0	1	1	0	0	1	0	1	0	0	1	1	1	0	0	1	0	1	1	1	1	1	1	0	1		1	0	1	0	0	1	1	0	1	0	0	0	1	0	1	0	1	1	1	0
1950080	YES	1		0	0	1	1	0	1	1	1	1	0		1	1	0	0	1	0	1	0	1	0	1	1	1	1	0	1	1	0	0	1	1	1	0	1	1	1	0	1	1	1		1	1	1	0
1950083	YES	0	0	1	1	0	1	0		0	1	0	0	0	1	0	0	0	1	0	1	1	0	0	1		0	1	0	1	1	0	0	0	1	1	0	1	1	1	0	0	1	1	0	1	0	1	0
1950085	YES	1	1	0	1	1	1	1	1	0	1	0	1		1	1	0	1	1	0	1	1	0	0	1	1	1	1		1	0	0	0	1	1	1	0	0	1	1	1	1	0	1	0	1	1	1	0
1950086	YES	1	1	0		0	1	1	1	0	1	1	1	1	1	1	0	0	1	0		1	1	1	1	1	0	1		1	0	0	0	1	0	0	0	1	1	1	1	1		1		1	1		0
1950097	YES	1		0	0	0	0	0	1		1	0	0		1	1	0	0	1	0	1	1	1	1	1	0	1	0	0	0	1	1	0	1	1	0	0	0	1	0	0	1	1	1	0	1	0	1	0
1950098	NO	0	0	1	1		1	0	0	0	1	1	0	0	0	1	0	1	0	0	1	1	1	1	1	0	0	1	1	1	1	0	1	1	1	0	1	0	1	1	0	1	1	1	0	1	1	1	1
1950100	YES	1	1	0	1	0	1	1	1	0	1	0	0	0	0	1	0	0	1	0	1		0		0	0	0	1	1	0	1	1	0	1	1	1	0	1	1	1	1	1		1	0	1	1		0
1950102	YES	1	0	0	1	1	0	0	1	0	1	0	0		1	1	0		0	0	1	1	1	1	1	0	1	1	1	0	1	1	0		1	1	1	1	1	1	1	1	1	1	1		1	1	1
1950106	YES	0	1	0	0	1	1	1	1	0	1	0	0	1	1	1	0	0	0	0	1	1	1	0	1	0	0	0	1	1	0	1	0	0	0	1		1	1	1	1	1	0	1	1	1	1	0	0
1950114	YES	0	1	0	1	0	0	1	1	1	1	0	0	1	1	1	0	0	1	0	1	1	0	0	1	1	0	0	1	0	0	0	0	0	1	0	0	0	1	1	1	1	0	1	1	0	1	1	0
1950116	YES	1	1	0	1		1	1	1	0	1	1	1	1	1	1	0	0	1	0	1	1	0	1	1		1	0	0		1	1	0	0	1	1	0	1	1	1	1	1		1	0	1	1	0	1
1950117	YES	1	1	0	1	1	0	1	1	0		0	1	1	1	1	0	1	1	0	1	1	1	1	0	1	0	1	1	0	1	1	1	1	1	1	0	1	0	1	1	1	1	1	0	1	1	0	0
1950120	YES	1	0	0	0		1	1	1	0	1	0	0		1	1	0	1	1	0	1	1	0	0	1		0			1	1	1				1		1	1	1	0	1	0	1	0	1	1	1	0
1950121	YES	1	0	0	1	1		0	1	0	1	0	1	1	1	1	0	1	1	1	1	1	1	0		1	0		0				1		1	1	1	1	1	0	1	1	1	1	1	1	1	1	0
1950122	YES	1	1	0	1	1	0	0	1	1	1	0	1		1	1	0	1	1	1	1	1	0	0	1	0	1	0	1	1	1	0	0	1	1		0	0	0	0	1	1	1	1	1	0	0	1	1
1950123	NO	0	1	0	1	1	0	1	1	0	1	0	1	0	1	0	0	1	0	1	1	1	0	1	1	0	0	0	1	1		0	0	1	1	1	1	1		1	1	0	1	1	0	1	1	0	0
1950124	NO	0	1	1	0	1	0	1	1	0	0	0	0	1	1	1		1	1	0	1	1	1	0	0	1	0	1	1	1	1	1	1	0	1	1	1	1	1	1	0	1	1	1	1	1	1	1	0
1950127	YES	0	1	0	1	0	1	0	1	1	1	0	1	1	1	0	1	1	1	1	1	1	0	0	1		0		1	1	1	1	0	0	1	1	0	1	1	1	0	0	1	1	0	1	1	1	1
1950129	NO	0	0	1	0	0	0	1	0	0	0	0	1	1	1	1	0	0	1	0	1	1	1	0	0	1	0	1	1	1	1	1	1	0	1	1	0	1	1	1	0	1	1	1	1	1	1	1	0
1950130	YES	0	1	1	1	0	0	1	1	1	1	0	1	0	0	1	0	0	0	1		1	1	0	1	0	1	0	1	1	1	1	0	0	0	0	1	0	1	1	0	1	1	1	0	1	1	1	0
1950131	NO	0	0	1	0	0	0	1		0	0	0	0	1	1	1	0	0	1	0	1	1	1	0	0	1	0	1	1	1	1	1		0	1	1		1	1	1	0	1	1	1	1	1	1	1	0
1950132	YES	1	1	0		0	1	0	1	1	1	0	1	0	0	1	1	0	1	0	0	1	0	0	1	0	1	0	1	1	1	1	0	1	1	0	0	0	1	1		1	0	0	0	1	1	1	0
1950135	YES	0	1	0	0		1	0	1	0	1	1	0	0	1	0	0	0	0	0	1	1	0	1	0	0	1	0	1	1	1	0	0	0	1	0	1	1	1	1	1	0	0	1	0	1	1	1	1
1950139	YES	0	1	0	1	1	1	0	1	1	1	1	0	0	0	1	0	0	1	0	1	1	0	0	1	1	0	0	1	1	1	1	0	0	1	1	0	0	1	0	1	1	1	1	0	1	1	1	1
1950140	NO	1	0	0		0	0	0	0	1	1		0		1	1	0	0	1	1	1	1	0	1	1	0	1	1	0	1		0	0	0	1	1	0	1	1	0	1	1		1	1	0	1		0
1950141	NO	1	0	0				0	0	1	1	1	0	0	1	1	0	0	1	1	1	1	0	1	1	0	1	1	0	1	0	0	1	0	1	1	0	1	1	0	1	1	1	1	1	0	1	0	0
1950144	YES	0	1	0	1		1	1	1	0	1	0	1	0	1	1	0	1	0	0	1	1	0	1	1	1	0	1	1		1	1	0	1	1	1	0	1	1	1	1	1	0	1	1	1	1	1	0
1950145	YES	0	1			1	0	1	0	0	1	0	1	0	0	1	1	0	0	1	0	1	0	1	1	0		1	0	0	1		0	0	1		1	1	1	1	0	1	0	0		1	0	1	1
1950146	YES	1	1	0	1		1	1	0	1	1	1	0	0	0	1	0	1	1	0	1	1	0	0	1	0	0	1	1		1	1	0	0	1	0	0	1	1	0	1	1	1	1	0	0	1	0	1
1950149	YES	1	1	0	0	0	0	0	1	0	1	1	0	1	1	0	0	0	0	0	1	1	1	0	1	1	0	0	1	1	1	1	1	0	1	0		0	1	0	1	0	0	1	0	1	1	1	0
1950150	YES	1	1	0	1	1	1	1	1	1	1	0	0	1	0	1	0	1	1	0	1	1	0	0	1	1	0	1	1	1	1	1	0	0	1	0	0	1	1	0	1	1	0	1	0	1	1	0	1
1950151	NO	0	1	0	0	0	1	0	1	0	1	0	1	0	1	1		0	1	0	1	1	0	0	1	1	0	1	0	1	0	0	0	0	1	0	0	1	1	0	0	1	1	1	0	1	1	1	0
1950152	YES	0	1	0	1	0	0	0	0	0	0	0	0	1	1	1		0	0	0	1	1	1	1	1	1	0	1	0	0	1	0	0	0	1	1	0	1		0	0	1	0	1	1	1	1	1	0
1950153	YES	0	1	1			1	1	0	1	1	0	1	1		1	1	0	0	0	1		0	0	1	0	0	1	1	0	0		0	1	1		0	1	1	1	1	1	0	1		1	1	1	1
1950154	NO	0	1	0	1	1	1	0	1	1	1	0	0	1	1	1		0	1	0	0	1	0	1	1	1	1		0	1	0	1	1	0	1	0	0	0	1	1	0	1	1	0	0	1	1	1	0
1950155	YES	1	0	0	0	0	0	0	1	0	1	0	0	1	1	1	0	0	1	0		1	0	1	1	1	0	0	0	0	0	1	0	1	1	0	0	0	1	1	1	1	1	1	1	1	1	1	0
1950158	YES		1	0	1	1	1	1	1	0	0	0	1	1	1	0	0	0	1	0	1	1	1	1	1		1	1	1	1	0	1	1	1	0	0	0	0	1	1		0	0	1	0	1	1		0
1950160	YES	0	0	0	0	1	1	1	0	0	1	0	0	0	1	1	0	0	0	1	1	1	0	0	1	1	1	1	1	1	0	0	1	1	1	0	0	0	1	1	1	1	0	1	0	1	1	0	0
1950161	NO	0	1	0	0	0	1	1	0	0	0	0	1	1	1	1	0	0	0	0	0	0	1	0	0	0	1	1	1			0		1	1	1	1	1	1	1	1	1	1	0	0	1	1	0	0
1950163	YES	0	1	0	1	1	0	0	1	1	0	0	0	0	1	0	0	0	0	0	1	1	0	0	1	0	0	1	1	1	0	1	0	0	1	1	1	1		1	1	0	1	1	1	1	1	1	1
1950165	YES	0	0	0	1	1	1	0	0	0	1	0	1	0	1	0	0	0	0	1	1	1	0	1	1	1	1	0	1			0	0	1	1	1	0	0	1	1	0	0	1	1	0	0	1	1	0
1950167	YES	1	1	1	1	1	0	1	1	0	0	0	0	0	1	1	0	0	0	0	1	1	0	1	1	1	0	1	0	1	1	0	0		1	0	0	1	1	1	0	1	1	1	1	1	0	1	0
1950172	YES	1		1	1		0	1	1	1	1	0	0		1	1	0	0		0	1	1	0	1	1	0		0	1	1	1	1	1	0	1	1	0	1	1	1	1	1	1	1	1	1	1	1	1
1950174	YES	1	0	0	1	1	0	0	1	0	0	0	1	0	0	1	0	0	0	1	0	1	0	0	1	1	1	1	0		0	0	1	0	1	1	0	1	1	1	0	1	0	0	0	1	0	1	1
1950175	YES	0	0	0	0	0	1	0	1	0	0	0	0	1	1	1	0	0	1	1	0	1	0	1	1	1	0	0	1	1	1	1	0	0	1	0	0	0	1	0	1	1	0	0	1	1	1	1	0
1950178	YES	0	0	0	1	0	1	0	0	0	1	0	0	1	1	1	0	0	1	0	1	1	0	0	1	1	1	1	1	1	1	1	0	1	0	1	0	0	1	0	1	1		1	1	0	1	1	1
1950179	YES		1	1	1	0	0		1	0	1	0	0	1	1		1	0	1	1	1	0	0	1	1	1	0	1	0	1			0	1	1	1	0	1	1	1	0	1	0	1	0	1	0	1	1
1950182	YES	0	0	0	1	1	0	1	1	0	1	0	0	1	1	1	0		1		1	1	1	0	1	1	1	0	0	1		1	1	1	1	0		1	1	0	1	1	1	1	1	1	1	1	0
1950186	YES	0	1	0	0	1	1	1	0	0	1	1	0	0	1	1	1	1	1	0	1	1	0	1	1	1	0	0	1	1		1	1	1	0	1	0	1	1	0	1	1	1	1		1	1	1	0
1950191	YES	1	1	0	1	0	0	0	1	0	1	0	0		0	1	0	0	0	0	1	0	1	0	0	1	0	0	0	1	1	0	1	1	1	0	1	1	1	0	0	1	0	1	1	1	1	1	0
1950229	YES	1		0	1	1	1	1	1	1	0	1	0	0	1	1	0	0	1	1	1	1	0	1	0		0	1	1		1	1	1	1	0	1	1	1	1	0	0	1	1	1	0	1	1	1	0
1950285	YES	1	0	0	1	1		0	1	1	0	1	1	1	0	1	0	1	0	1	1	1	1	1	1	1	0	1		1	1	1	1		1	1	1	1	1	1	0	1	1	1	0	1	0	1	0
1950286	YES	1	1	0	1	1	0	0	1	1	0	1	0	1	1	1	0	0	1	1	1	1	1	0	0	1	0	0	1	1	1	1	0	0	1	1	0	1	1	0	0	1	0	1	0	1	1	1	0
1950289	NO	1		1	0	1	1	0	0	0	1	1	0	1	1	1	0	0	1	1	1	1	1	1	1	1	0	1	0	1	1	1	0	0	1	1	0	0	0	1	0	1	0	1	0	1	0	1	0
1950297	YES	0	1	1	1	0	1	1		0	1	0		1	0	1	0	1	1	0	1	1	0	0	1		0	1	0	1	1	1	0	1	1	1	1	1	1	1	0	1	0	1	0	1	1	1	1
1950299	YES	1	0	0	1	1	1	0	1	1	0	1	1	1	1	1	0	0	1	1	1	1	1	0	0	0	0	1	0	0	0	1	1	0	1	1	0	0	1	0	1	1	0	1	0	1	1	0	0
1950305	YES	0	0	0	1	1	0	0	1	0	1	1	0	0	1	0	0	1	1	1	0	1	0	1	1	1	0	0	0	1	1	0	1	0	1	1	1	0		0	1	0	1	0	0	1		1	0
1951003	YES	1	0	0	0	0	0	1	1	1	0	1	1	1	1	1	0	0	1	0		1	0	0	1	0	0	0	1	0	0	0	0	1	1	1	0	1	1	0	1	1	1	0	1	1	1	0	0
1951004	NO	0	1	0	1	0		0	1	0	1	1	1			0	0	1	0	0	1	0	0	0	1		0	1	0	0	1	0	1	1	1	0		1	1		0	0	1	1	0	1	0		0
1951005	YES	0	1	0	1	1	1	0	1	0	1	0	1	1	1	1	0	1	0	0	1	1	0	1	1	1	0	1	1	0	1	1	0	0	1	0	0	1		0	1	1	0	1	1	1	1	1	0
1951009	NO	1	1	0	1	0	1	0	1	1		0	1		1	1	0	0	1	0	1	1	1	1	1	0	0	0	0	0		0	1	0	1	1	0	1	1	1	1	1	0	1	1	1	1	1	0
1951017	YES	1	1	1	1	1	1	0	1	1	1	1	1	0	1	1	0	0	1	1	1	1	0	1	1	0	0	0	1	1	1	1	1	0	1	1	0	1	1	1	1	1	0	1	0	1	1	0	1
1951021	YES	0	1	0	1	0	0	0	1	1	1	0	1		0	1	0	0	0	1	1	1	1	0	1	0	0		1	1	0	0	1	0	1	1	1	1	1	0	0	1	1	1	0	0	1	1	0
1951023	YES	1	1	1	1	0	0	0	0	1	1	0	1	1	1	0	0	0	0	1	1	1	1	1	1	0	0	0	1	1	0	1		1	1	1	0	1	1	1	1	0	1	1	0	1	1	1	0
1951024	YES	1	1	0	1	1	0	0	1	0	1	1	0	1	1	1	0	0	1	1	0	1	0	1	1	1	0	0	1	1	0	0	1	0	1	1	0	1	1	1	0	1	1	0	0	1	1	0	0
1951025	YES	1	1	0	1	0	0	0	1	0	1	1	0	1	1	1		0	0	1	1	1	0	0	1	1	0	1	1	0	0	0	1	0	1	1	0	1	1	0	1	1	1	1	0	1	1	1	0
1951032	YES	0	1	0	1	0	1	1	1	0	1	0	1	0	1	1	0	0	0	0	1	1	0	1	1	1	0	1	1	1	0	0	0	0	1	1	0	1	1	1	0	1	0	1	0	1	1	0	0
1951034	YES	1	0	0	1	0	0	0	0	0	1	1	0	1	1	1	0	0	0	0	0	0	0	0	1	1	0	0	1	0	0	0	1	0	1	1	0	1	1	0	1	1	0	0	0	1	1	0	0
1951039	YES	1	1	0	1	1	0	1	1	0	1	0	1	1	1	1	0	0	1	0		0	0	0	1	0	1	0		1	1	0	0	1		1	0	1	1	0	1	1	1	1	1	1	1	1	1
1951040	YES	1	0	0	1	1	1	0	1	1	1	1		1	1	1	0	0	1	1	1	1	0	0	1	1	0		1	1	1	0	0	0	1	0	1	0	1	0	1	1	0	1	0	1	1	1	0
1951044	YES	0	1	1	0	1	0	0	1	0	1	1	0	1	1	1	0	0		0	1	1	1	1	0	0	0	0	0			1	1	0	1	0	1	1	1	0	1	1	0	1	0	1	1	1	1
1951045	YES	0	1	1	1	1	1	0	1	0	1	0	1	1	1	0	0	0	1	0		1	1	1	1	1	0	0	0	1	1	1	0		1	0	0	1	1	0	1	0	1	1	0	1	1	1	1
1951046	YES		1	1	1	1	0	0	1	1	1	0	0	1	1	1	0	0	1	0	1	1	0	0	1	1	0	0	0	1	0	0	0	1	1	0	0	1	1	0	1	1	1	1	0	1	1	1	0
1951047	YES	0	1	1	1	0	0	0	0	1	1	0	0	1	1	1	0	1	0	0	1	1	0	1	1	0	1		0	0	0	1	1	0	1	0	0	1	1	1	1	1	1	1	0	1	0	1	1
1951048	YES	1	1	0	1	1	0	0	1	0	1	0	1	1	1	1	1	1	0		1	1	0	0	1		0	1	1		0	1	0	1	1	1	1	1	0	0	0	1	1	1	1	1	1	1	1
1951049	YES	0	0	0	0	0	1	1	1	0	1	0		1	1	0	0	0	1	1		0	1	0	0	1	0	1	0	1	1	0	1	1	0		1	0	1	0	0	0	1	1	0	1	1	1	0
1951050	YES	1	1		1	1	1	1	0	1	1	0	0	1	0	1	1	0	0	0	1	0	0	1	1	0	0	0	0	1	0	0	0	1	1	0	0	1	1	1	0	1	1	1	1	1	1	1	1
1951054	YES	0	1	0	0	1	0	1	1	0	1	1	0	0	1	1	0	0	0	0	0	1	0	1	0	0	0	0	1	1	0	1	1	1	0	0	0	1	1	0	0	1	1	0	0	1	1	1	0
1951055	YES	1	1	0	1	1	1	0	1	0	1	0	1	1	1	1	1	1	1	0	1	1	1	1	0	1	0	0	1	0	1	1		1	1	1	1	1	0	1	0	1		1	1	1	1	1	0
1951056	YES	0	0	0		0	1	0	0	1	1	0		1	1	1	1	1	1	0	1	1	0	1	1	0	0	0	1	0	1	1		1	1	1	0	1	1	1	1	1	0	1	0	1	1	1	0
1951058	YES	0	1	1	1	1	0	0	0	1	1	0	0	1	1	1	0	0	1	0	1	1	0	1	1	0	0	0	0	1	1	1	0	0		0		0	1	1	0	1		1	1	0	0	0	1
1951060	YES	0	1	0	1	0	0	0	1	0	1	0	1	0	0	1	0	0	1	1	1	1	0	1	1	0	0	1	0		0	0	0	0	1	1	1	0		1	0	1	1	1	0	1	0	1	0
1951061	YES	0	1	0	1	1	0	0	1	0	1	0	1	1	1	1	0	0	0	1	0	0	1	1	1	1	0	0	1	1	1		0	0	1	1	0	1	1	0	1	1	1	0	1	1	1	0	0
1951062	YES	0	1	0	1	0	1	1		0	1	0	0	1	1	0	0	1	1	1	1	0	1	1	1		0	0	1	1	1	0	0	1	1			1	1	1	1	0	1	1	1	1	1	0	0
1951063	YES	0	1		1	1	1	1	1	0	1	0	1		0	0	0	0	1	0	1	1	0	0	1	1	0	0	0	1	0	0	1	0	1	1	1	1	1	0	0	0	1	1	0	1	0	1	0
1951065	YES	1	1	0	1	0	0	1	1	0	1	0	0	0	1	1		1	1	1	0	1	0	0	1	0	0	0	1	0			0	0	1	1	0	1		1	1	1	0	0		1	1	1	1
1951066	YES	1	1	0	1		1	0		1	1	1	0	1	0	0	0	1	1	1	1	1	0	0	1	0	0	0	1	0	1	0	0	1	1	1	0	1	1	1	0	0	1	1	0	1	1	1	0
1951067	YES	1	1	0	1	0	0	1	1	0	1	1	1		1	1	0	1	1	1	1	1	0	0	1	1	0	0	0		0		0	0	1	1	1	1	1	0	1	1	1	1	0	1	1	1	0
1951102	YES	0	1	0	0	0	1	0	1	0	1	0	1	0	1	1	0	0	1	0	1	1	0	0	1	1	0	1	0	1	0	1	0	0	1	0	0	1	1	0	0	1		1	0	1	1	1	0
1951103	YES	1	0	0		0	1	0	0	1	1	1	0	1	1	1	0	0	1	0	1	1	0	1	1	0		1	0	1		0	0	0	1	1	0	1	1	0	1	1	0	1	1	0	1	0	0
1951146	YES	1		0	1	0	0	1		1	1	0	0	1	1	1	0	0	1	0	1	1	0	0	1	0	0	1	0	1	1	1	0	0	0	1	0	1	1	1	1	1	1	1	1	1	1	1	1
1951148	YES	1	1	0	0	1	0	0	1	1	1	1	0	0	1	1	0	1	1	0	1	1	0	0	1	1	0	0	1		1	0	0	1	1	1	0	1	1	1	1	1	1	1	0	1	1	0	1
1951162	YES	0	1	0	1	0		0	0	1	1	0	1	0		1	1	0		0	0	0	0	0	1	0	0	1	0	0		1	1	1	1	1	0		1	0	1	1	1	1	0		0	0	1
1951164	YES	0	1	1	1	0	1	1	1	0	1	1	1	1	1	1	0	1	0	1	1	0	0	1	1	1	1	1	0		1	0	1	1		0	1	1	1	1	0	1	0	1	0	1	0	0	0
1951165	YES	1	1	0	1	1	1	0	1	1	1	0	1	1	1	1	0	0	1	1	1	1		1	0	0		0	1	1			0	1	1	0	0	0	1	1	1	1	0	1	0		1	1	1
1951166	YES	0	1	0	1	1	1	1	1	0	1	1	0	1	0	1	1	0	1	0	1	1	0	1	1	0	0	0	0	1	0	0	0	1	1	0	1		1	1	1	1	1	1	0	1	0	1	0
1951167	YES	0	0	0	1	1	1	1	1	1	1	0	1		0	1	0	0	0	0	1	1	0	0	1		1	1	1	0	1	1	0		1	1	0	1	1	0	0	1	0	1	0	0	0	1	0
1951168	YES	0	0			1		1	1	1	1	0	1	1	1	1	0	0	1	0	1	1	1	0	1	0	1		0	0		1	1	1	1	1		1	1	0	0	1	0	1	0	0	1	1	0
1951170	YES	0	1	0	1	1	1	0	1	1	1	0	1	1	1	1	1		1	0	1	0		0	1	0	0	0	1	1	0	0	1	1	1	0	0	1	1	1	1	1	1	1	0	1	1	1	1
1951172	YES	1	1	0	1	0	1	0	1	0	1	0		1	1	1	0	0	0	1	0	1	0	1	1		1	1	1	1	1	1	1	0	1	1	0	1	1	0	0	1	1	1	0	1	1	0	0
1951175	YES	0	0	0	1	1	0	0	1	0	1	0	1	0	0	1	1	1	0	0	1	1	0	1	1	0	1	1	0	0		0	1	0	1	0	0	0	1	1	0	1	0	1	0	1	1		0
1951176	YES	0	0	0	0	1	1	0	1	0	0	0	0	0	1	1	0	0	1	1		1	0	0	0	1	0	1	0	1	1	1	0	1	1	0	0	1	1	0	0	1	0	1	0	1	1	1	1
1951178	YES	0	0	0	1	0	1	0	0	0	1	1	1	1	0	1	0	0	0	1	1	1	1	1	0	0	1		0	0	1	1	0	1	1	0	1	0	1	1	0	1	1	1	1	1	0	0	1
1951179	YES	0	1	1	0	1	0	1		1	1	0	0	1	0	1	1	1	0	0	1	1	0	0	1	0	0	1	0	1	0	0	0		1	1	0	0	1	1	0	1	0	1	1	1	0	1	0
1951181	YES	1	0		1		0	1	0	1	1	1	0	1	0	1	0	0	0	0	1	1		1	1	1	0			1	1	1	0	1	1	1	1	0	1	1	1	1	1	1	0	1	0	1	1
1951184	NO	0	0	0	0	1	0	0	1	1	0	0	0	0	1	0	0	0	0		1	0	0	1	1	0	0	0	1	1	1	1	1	1	1	1		1	1	0	0	0	1	1	0	1	1	1	0
1951186	YES	0	1	0	1	0	0	0	1	0	1	0	0	0	1	1	0	0	0	1	0	1	0	0	1	0	1	0	1	1	1	0	0	0	1	1	0	1	1	0	0	1	0	0	0	1	1	1	0
1951187	YES	1	1	0	1	1	1	0	1	0	1	1	1	0	0	1	0	0	0	0	0	1	1	1	1	1	0	1	1	1	1	0	1	1	1	1	1	0	1	0	0	1	0	1	0	1	1	1	1
1951188	YES	0	1		1	1	1	1	1	1	1		0	0	1	1	0	0	0	1	1	1	0	1	1	1	0	1	0	0	1	0	0	0	1	1	0	1		1	0	1	1	1	0	1	1	1	1
1951190	YES	1	0	0	1	1	1	0	1	0	1	0	0	1	1	1	0	0	0	0	1	1	0	0	0	0	0	0	0	0	0	0	0	1	1	0	0	1	1	1	1	1	1	1	0	1	1	1	0
1951191	NO	0	0	0	1	0	0	0	0	1	1	0	1	1	0	1	0	0	0	0	1	1	0	0	1	1	0	0	1		1	1	0	0	1	0	0	0	1	1	1	1	1	1	0	1	1	1	1
1951193	NO	1	1	0	1	1	1	1	1	0	0	0	1	1	0	1	0	1	1	1	1	1	0	1	1	1	0	1	1	0	1	1	1	1	0	0	1	1	1	1	1	1	0	1	0	1	1	1	0
1951194	YES	1	0	0	1	1	1	0	1	0	1	0	1	1	0	1	1	0	0	1	1	1	0	1	1	0	0	1	1	0	1	0	0	1	1	1	0	1		1	0	1	1	1	0	1	1	1	0
1951196	YES	0	0	0	1	0	0	0	1	1	1	0	0	1	0	1	0	0	0	0	1	1	1	1	1	1	0	1	0	1	1		1	1	1	1	1	0	1	0	0	1	1	1	0	1	0	0	0
1951197	YES	0	0	0	1	1	0	0	1	1	1	0	1	1	1	0	0	0	0	0	1	1	0	1	1	0	0	0	0	0	0	0	1	1	0	1	0	1	1	0	1	0	1	1	0	0	1	1	1
1951199	YES	1	0	0	1	1	1	1	1	1	1	1	0	0	0	1	1	0	1	0	1	1	0	1	1	1	0	0	0		1	0	1	1		0	0	1	1	1	1	1	1	1	0	1	1	1	0
1951200	YES	1	1	0	1	1	0	0	1	0	1	1	1	1	1	1	1	0	1	0	1	1	1	1	0	0	0		1	1	0	0	1	0	1	0	1	0		1	0	1	1	1	1	1	1	0	1
1951201	NO	1	1	0	0	0	0	1	1	1	1	0	1	1	1	1	0	0	1	0	0	1	0	1	1	1	1	0	1	0	0	0	0	0	1	0	0	1	1	1	1	1	0	0	0	1	1	1	0
1951202	YES	1	0	1	1	1	1	0	1	0	1	1	1	0	1	1	1	1	1		1	1	0	1	0	1	0	1	1	1	1	0	0	0	1	1		1	0	1	0	1	1	1	0	1	1	0	0
1951203	YES	0	0		0	1	0	0	1	1	1	0	0	1	1	1	0		0	0	1	1	0	1	1	1	0	0	1	1	1	1	1	0	1	0		1	1	1	1	1	1	1	0	0	1	1	1
1951204	YES	1	1	0	0	0	1	1	0	0	1	0	1	1	1	1	0	0	1	0	1	0	0	0	1	1	1	1	1	1	0	1	0	0	1	1	0	1	1	0	1	1	0	1	0	1	1	0	1
1951207	YES	1	1	1	1	0	0	0	1	0	1	0	0	1	0	1	0	0	0	1	0	0	0	1	1	0	1	0	0	1	1	1	0	0	1	0	0	0	1	0	1	1	0	0	0	1	1	1	0
1951208	YES	0	1	0	1	0	0	1	0	1	1	0	0	1	1	1	0	0	1		0	0	0	1	1	0	1	1	1		1	1	0	0	1	1	0		1	1	1	1	1	0	0	1	1	1	0
1951209	YES	1	0	0	0	1	1	1	1		1	0	1	1	0	1		1	1	0	1	1		1	1		0	1	1	1	1	0		1	1	1	1	0	1	0	0	1	1	1	0	1	0	1	0
1951212	YES	0	1	0	1	0	1	1	0	1	1	1	0	1	0	1	0	0	0	0	1	1	0	0	1	1	0	1	0	0	1		0	1		1	0	1		0	1	1	0	1	0	1	0	1	0
1951217	YES	0	0	1	1	1	1	0	1	1	1	1	0	1	0	1	0	0	0	0	1	1	0	1	1	1	1	0	0	0	1	0	0	1	1	0	0	0	1	1	1	1	1	1	1	1	1	1	1
1951220	YES	1	1	1	1	0	0	1	1	0	1	1	1	0	0	1	1	1	0	0	1	1	0	1	1	0	1	1		1	0	0	0	1	1	1	1	1	1	1	0	1	1	1	0	1	1	1	0
1951221	YES	1	0	0	0	1	1	0	1	0	1	0	0	1	1	1	0	1	1	0	1	1	0	0	1	1	0	0	0	1	0	0		1	1		0	0	1	0	1	1	1	1	0	1	0	0	1
1951224	YES	1	0	1	1	0	1	1	1	1	1	0			1	1		0	1	0	1	0	0	1	1		0	1		1	1	0	1	0	1	1	0	1	1	1	1	1	1	1	0	1	1	1	1
1951228	YES	0	1	0	1	0	0	1	0	0	1	1	1	1	1	1	0	0	0	1	1	1	0	1	1	1	0	1	0		1	0	0	1	0	1	0	1	1	0	0	1	1	1	0	1	1	1	0
1951229	YES****	0		0	1	0	1	1	1	0	1	0	0	1	1	1	0	1	0	0	1	1	0	0	1	0	0	0	0	1	0	1	0	1	1	1	0	1	1	1	1	1	0	1	0	1	1	0	0
1951230	YES	0	1	0	1	1	0	0	1	0	1	0	0	1	0	1		0	1	1	1	1	0	1	1	0		1	0	0	0	0	1	0	1	0	1	0	1	0	1	1	1	1	0		0	1	1
1951232	YES*****	0	0	0	0		1	1	1	1	1	0	1	0	0	0	0	0		1	1	0	1	1	1	1	0	1	0	1	1	1	1	0	1	1	1	0	1	0	0	0		1	0	1	1	1	0
1951242	YES	0	1	0	1	0	0	0	1	1	1	0	1		1	1	0	0	1	1	1	1	0	0	1	1	0	1	0	0	0	0	0	0	1	0	0	1	1	0	1	1	1	1	1	1	0	1	0
1951245	YES		0	1	1	0	1	1	1	1	1	0	0	1	0	1	0	0	0	0	1	1		1	1	1	0	1		1	1	1	0	0	1	1	1	1	1	0	1	1	1	1	0	1	1	1	0
1951247	YES	1	0	0	0		1	0	1	1	1	1	1	1	1	0	0	0	1	1	0	1	0	0	0	1	1	1	0	1	1	1		0	1	1	0	1	1	0	0	0	1	0	0		1	1	0
1951250	YES	0		0	1	0	1	0	0	0	1	1	0	1	1	1	0	0	1	0	1	1	0	1	1	0	0	0	0	0	1	0	1	0	1	1	0	0	1	0	1	1	0	1	1	0	1	0	0
1951252	YES	0	1	0	0		1	0	1	1	1	1	1	1	1	1	0	0	0	0	1	0	0	1	1	0	1	1	1		0	1		0	1	1	0	1	1	0	0	1	0	1	0	1	1	1	1
1951256	YES	0	1	0	1	1	1	1	1	0	1	0	1	0	1	1	0	1	0	0	1	1	0	0	0	1	0	1			1	1	0	1	1	1	0	1	1	1	1	1		1	0	1	1	1	0
1951260	YES	1	1	0	1	1	0	1	0	0	0	1	1	1	1	1	0	0	1	0	0	1	0	0	1	1	0	1	1	1	1	0	0	0	1	0	0	1	1	0	0	1	0	0	1	1	0	1	1
1951262	YES	1	0	0	1	0	1	0	1	1	1	0	0	1	1	1	0	1	1	1		1	0	0	1		1	1	0	1	1	0	0		1	1	0	1	1	0	0	1	1	1	1	0	1	1	0
1951266	YES	1	1	0	1	0	0	0	1	0	1	0		1	1	1	0	0	1	0	1	1	1	0	1	1	0	1	0	1	1	0	0	1	1	1	1	1	1	0	1	1	1	1	1	1	1	1	0
1951279	YES	1	1	0	1	1	1	0	1	0	1	0	0	1	0	1	0	0	1	0	1	1	0	0	1	1	0	1	1	1	1	1	0	1	1	1	1	0		1	0	1	1	1	0	1	1	1	1
1951319	YES	1	0	0	1	0	1	0	1	0	1	1	1		1	1	1	0	0	1	1	1	1	1	1	0	0	1	1	1	1	0	0	1	1	1	0	0	1	1	0	1	0	1	0	1	1	1	1
1951341	YES	1		0	1	0	0	0	1	0	0	0	0	0	1	1	0	0	0	0	1	0	0	0	0	1	0	0	0	1	0	0	1	1	1	1	1	0	1	1	0	1	1	1	0	1	1	1	1
1952016	NO	1	1	0	1	1	1	1	1	1	1	1	0	1	0	1		1	1	0	1	1	0	0	1	0	0	0	1	1	1	1	0	1	1	0	0	1	0	1	1	1	1	1	0	1	1		0
1952019	YES	1	0	0	1	0	0	0	1	0	1	1	0	0	1	1	0	0	0	0	1	0	0	0	1	0	0	0	1	1	0	0	0	1		1	0	1	1	0	1	1		1	1	1	1	0	0
1952031	YES	1		0	0	1	1	0	1	1	0	0	0	1	1	1	0	0	0	0	1	1	0	1	1	0	1	1	0	0	1	1	1	1	1	0	0	1	1	0	1	1	0	1	0	0	1	1	0
1952034	YES	0	1	1	1	0	1	0	0	0	1	0	1	1	1	1	0	0	0	0	1	1	0	1	1	0	1	1	1		1	1	0	0	1	0	0	1	1	1	1	1	0	1	1	1	1	1	0
1952036	YES	0	1	1	1	0	1	0	1	0	1	0	1	1	1	1	0	0	1	1	1	1	0	0	1	1	1	1	0		1	1	0	0	1	0	0	1	1	1	1	1	0	1	1	1	1	1	1
1952040	NO	0	0	1	0	0	0	1	0	0	0	0	0	1	1	1	0	0	1	0	1	1	1	0	0	1	0	1	1	1	1	1	1	0	1	1	0	1	1	1	0	1	1	1	1	1	1	1	0
1952041	NO	1	0	0		0	0	0	0		1	1	0	1	1	1	0	0	1	1	1	1	0	1	1	0	1		0	1		0	1	0	1	1	0	1	1	0	1	1		1	1	0	1		0
1952044	YES	1	0	0	1	1	1	0	0	0	1	0	0	0	0	1	0	1	0	1	0	1	0	1	1	0	0	0	1		1	1	1		1	1	0	1	1	0	0	1	1	0	0	1	1	1	0
1952046	YES	1	0	0	0	0	1	0	1	0	1	1	0	1	1	1	0	0	0	0	0	1	1	0	1	1	0	0			1	1	0	0	1	1	0	1	1	1	1	1	0	0	1	0	1	0	0
1952047	YES	1	1	0	1	0	1	0	1	0	1	1	0	0	0	1	0	0	0	0	1	1	1	0	1	1	0	1	0	1	1	1	0	0	1	1	0	1	1	1	0	1	0	1	1	0	1	0	0
1952052	YES	0	0	0	0	0	1	1	1	0	1	1	0	0	1	1	1	0	0	0	1	1	1	0	1	0	0	0	0	1	1	1	0	0	1	0	1	1	1	1	1	1	1	1	1	1	1	1	1
1952054	YES	0	0	0	0	1	1	0	1	0	0	0	1		1	1	0	0	1	0	1	1	1	0	1	1	0	0	1	0	1	0	0	1	1	1	0	0	1	1	1	1	0	1	1	1	1	0	0
1952055	YES	0	1	0	1	1	1	0	0	1	1	1	1	0	0	1	0	0	1	0	1	0	1	0	1	1	1	0	0		1	1	0	0	1	0	0	0	1	0	0	1	1	1	0	1	1	0	0
1952106	YES	0	0	0	0	1	0	0		0	1	0	1	0	1	1	1	0	0	0	1	1	0	1	1		0	0	1	0	1	1	1	1	1	1	0	1	1	1	1	1	1	1	0	0	1	1	0
1952108	YES		1	0		1	0	0	1	0	1	0	1	0	1	1		0	1	1	1	1	0	0	1		1	0	1	0	1	0	0	0	1	1	0	1	1	1	1	1	0	1	1	0	1	1	0
1952109	YES	0		0	0	0	0	0	1	0	0	0	0	1	1	0		0	1	1	1	1	0	1	1	0	1	0			1	1	0	0	1	1	1	1		1	1	0	0	1	0	1	0	1	0
1952111	YES	0			0	1	1	0	1	0	1	1	1	1	1	0	0	1	1	1	1	1	0	1	1	1	0	1	1	0	0	1	1	1	1	1	1	0	1	1	0	0	0	1	0	1	1	1	0
1952113	YES	1	1	1	1	1	1	0	1	0	0	0	0		0	1	0	1	0	0	0	1	0	1	1	1	1	0	1	1	1	1	0	0	1	0	0	1	1	0	0	1	1	0	0	1	1	1	0
1952115	YES	1	0	0		1	1	0		0	1	0	0	1	1	1	0	1	0	0	1	1	0	0	1	0	0	0	1	0	1	1	0	0	1	1	0	1	1	1	1	1	1	1	0		1	0	0
1952116	YES	0	1	0	1	0	1	0	1	0		0	0	0	1	1	0	0		0	1	1	0	0	1	1	0	1	0	1	0	0	0	0	1	1	0			1	1	1	1	1	1	1	0	1	0
1952118	YES	1	1	0	1	1	1	1	0	0	1	1	0		0	1	0	1	1	0	1	1	0	0	1	1	1	0	1	1	1	1	0	0	1	1	0	0	1	1	0	1	1	1	0	1	1	0	0
1952119	YES	0	1	0	1	1	1	1	1	0	1	0	0	1	1	0	0	0	1	0	1	1	1	0	1	1	0	0	1	1	1	0	0	1	1	0	0	1	1	1	1	0	1	1	0	1	1	1	0
1952120	YES	0	1	0	1	1	0	0	0	1	1	0		1	1	1	0	0	1	0	1	1	0	0	1		0	1	1	1	1	1	0	1	1	1	1	0	1	1		1		1	1	1	1	1	0
1952121	YES	0	1	0	1	1	0	0	1	0	0	1	0	0	1	1	0	1	1	0	1	1	0	0	0	1	1	0	1	1	0	1	1		1	1	0	1	1	1	0	1	0	1	1	1	1	1	0
1952122	YES	1	1	0	1	1	1	0	1	1	1	0	0	1	1	1	0	0	0	1	1	1		0	0	1	0	1	1	1	0	1	0	0	1	0	1	0	1	0	1	1	1	1	0	1	1	1	0
1952124	YES	1	0	0	1	0	1	0	1	0	1	0	0		1	1	0	1	0	0	1	1	0	0	1	1	0	1	0	1		0	0	1	1	1	0	0	1	0	0	1	1	1	1	1	1	1	1
1952125	YES	0	1	0	1	1	1	1	1	1	0	1	0		0	1	0	1	0	0	1	1	0	0	1	0	1	0	1	1	1	1	0	1	1	0	0	1	0	0	0	1	1	1	0	1	1	1	0
1952128	YES	1	1	0	1	0	1	1	1	0	1	0	0	1	1	1	0	0	1	1	1	1	0	0	1	1	0	1	1	1	0	1		0		1	1	1	1	0	1	1	1	1	0	1	1	1	1
1952129	YES	1	1	1	0	0	1	1	1	0	1	1	1	1	1	1	1	0	0	0	1	1	0	1	1	0	0	0	0	0	1	1	0	1	1	0	1	0	1	0	0	1	0	1	1	0	0	1	1
1952130	YES	0	1	0	1	1	0	1	1	0	1	1	0	0	1	1	0	0	1	0	1	1	0	0	1	1	0	0	1	1	1		1	1	1	1	0	0	0	1	0	1	1	1	0	1	1	1	0
1952131	YES	1	1	0	1	0	1	1	1	0	1	1	1	1	1	1	0	1	0	0	1	1	0	0	1	1	0	1		1	0	1	1	1	1	1	0	1	1	0	1	1	0	1	0	1	1	0	0
1952174	YES	1	1	0	1	1	1	1	1	0	1	1	0	1	1	0	0	0	1	0	0	1	0	1	1	1	0	1	1	1	1	1	0	0	1	1	0	0	1	0	0	0	1	0	0	0	1	0	0
1952178	YES	0	1	0	1	0	1	1	1	1	1	0	1	1	1	1	0	1	0	1	1	0	0	1	1	1	1	0	0	0	1	1	0	1	0		0	1		1	0	1	0	1	0	1	1	1	0
1952179	YES	0	1	0	0	0	0	0	1	1	0	1	1	1	1	1	0	1	0	0		1	0	0	1	1	0	0	1	1	0	1	0	1	1	0	1	0	1	1	0	1	0	1	1	0	1	1	0
1952182	YES	1	1	1	0	0	1	0	1	0	1	1	0	1	1	1	0	0	0	0	1	1	0	0	0	1	0	1		0	0		0	1	1	1	0	1	1	1	1	1		1	1		1	1	0
1952186	YES	1	0		1	1	0	0	1	0	1	0	1	1	1	1	0	1	0	0	1	1	0	0	1	0	1	1			0	0	0	1	0		1	0	1	1	1	1	0	1	0	1	1	1	0
1952194	NO	0	1	0	1	0	1	0	1	0	1	0	0	0	1	1	0	0	1	0	1	1	0	0	1	1	0	1	0	1	0		0	0	1	1	0	1		1	1	1	1	1	1	1	0	1	0
1952221	YES	1	0	0	1		1	1	1	1	0	0	0	1	1	1	0	0	1	1	1	1	0	0	0		0	1	0	1	0	0	0	1	1	0	0	1	1	0	1	1	1	1	1	1	1	1	0
1952225	YES	1	1	0	1	1	0	0	1	0	1	1	0		0	0	0	0	0	0	1	1	0	0	1	1	1	1	1	1	0	1	0	0	1	1	0	1		0	0	0	0	1	0	1	1	1	0
1952270	YES	0		1	1	1	0	0	1		1	0	1	0	1	0	0	0	1	0	1	1	1	1	1	1	0	1	0	1	1	1	1	1	1	1	0	0	1	0	0	0	0	1	1	1		1	0
1953001	YES	1	1	0		0	0	0	0	0	1	1	0	0		1	0	1	1	0	0	1	0	0	1	1	0	0	1		1	0		1	1	1	0	1	1	1	1	1	0	1		1	1	1	0
1953002	YES	0	1	0	1	0	1	0	1	0	1	0	1	1	1	1	0	1	0	0	0	1	0	0	1	1	0	0	0	1	1	1	0	0	1		0	0	1	1	1	1		0		1	1	1	0
1953003	YES	1	1	0	1	0	0	0	0	0	1	1	1		1	1	0	0	0	0	0	1	0	0	1	1	0	0	1		1	0	0	0	1	1	0	1	1	0	1	1		0	1	1	1	0	0
1953004	YES	1	1	0	1	1	1	1	0	1	1	1	0		0	1	0	1	1	0	0	1	0	0	1		0	0	1	1	1	1	0	0	1	0	0	1		1	1	1	0	1	0	1	1	1	0
1953005	YES	1		0	0	1	1	1	1	1	1	0	1	0	1	0	0	0	0	0	1	1	1	0	1	1	0	1	1	0		0	0	0	1	1	0	1	1	0	1	0		1	0		1	1	1
1953006	YES	1	1	0	0	1	0	0	1	0	1	0	0	0	1	1	0	1	1	0	1	1	0	0	1	1	0	0	1	1	1	0	0	1	1	1	0	1	1	1	1	1	1	1	1	1	1	0	1
1953008	YES	0	1	0	1	0	0	1	1	0	1	0		1	1	1	0	1	1	0	1	1	0	0	1		0	0	1	1	0	0	0	1	1	1	0	0	1	1	1	1	1	1	1	1	1	0	1
1953009	YES	1	1	0	1	1	0	1		0	1	0	0	1		1	0	0	1		1	1	0	0	1		0	0	1	1	1	0	0	1	1	1		1	1	1	1	1	1	1	1	1	1	0	1
1953010	YES	1	1	0	1	1	1	1	1	1	1	0	0		1	1	0	0	0	1	1	1	1	0	1	1	0	1	1		0	0	0	0	1	1	0	1	1	0	1	1	1	1	0	1	1	1	1
1953012	YES	1	1	0	0	0	1	0	1	0	1	1	1	1	1	1	0	0	0	1		0	1	0	1	1	0	0	0	0	0	0	1	0	1	0	0	1	1	1	1	1	0	1	0		1	0	0
1953013	YES	0	1	0	1	1	1	0	1	1	1	1	0	0	1	1	0	1	1	0	0	1	0	0	0		0	0	1	1	1	1	0	0	1	1	0	0	1	1	1	1	0	0	1	1	1	0	0
1953014	YES	1		0	1	0	1	1	1	0	1	0	0	0	1	1	0	1	1	0	0	1	0	0	1	1	0	1	1	1	1		0	0	1	0		1	1	1	1	1	1	0	0	1	1	1	0
1953015	YES	1	0	0	0	0	0	0	1	0	1	1	1	0	1	1	0	0	0	1	0	0	0	0	0	1	0	1		0	0	1	1	0	1	1	0	1	1	0	1	1	1	0	0	0	0	0	1
1953029	YES	1	1	1	0	0	1	0	1	0	0	0	0	1	0	1	0	0	1	1	1	1	0	0	1	0	1	1	1	1	1	1	0	1	1	0	0	1	1	1	0	1	0	1	0	1	0	0	1
1953047	YES	1	1	0	1	0	0	0		0	1	0	1	0		1	1	0	1	0	1	1	0	0	1	0	0	0	1		0	1	0	1	1	0	0	0	1	1	1	1	1	1	1	1	1	0	1
1953050	YES	1	1	0	1	0	1	0	1	0	1	0	0	1	1	0	0	1	1	1	1	1	1	1	1	1	0	1	1	1	1	0	0	0	1	1	0	1	1	0	0	0	0	1	0	1	1	1	0
1953051	YES	0	0	0	1	0	1	0	1	0	1	0	1	1	1	1		0	1	0	1	1	0	1	1	0	0	1	0	0	0	1	0		1	0	0	0	1	0	1	1	0	1	1	0	0	1	0
1953054	YES		0	1	1	0	0	1	0	0	1	1	0	1	1	1	0	1	1	0	1	1	0	0	1	0	1	1	0	1	0	0	1	0	1	1	1	1		1	0	1	1	1	0	1	1	1	0
1953055	YES		1	1	0	1	0	0	0	0	1	0	1	1	1	1	0	0	0	1	1	1	0	0		0		0	1	0	1	0	0	0	1	1	1	1	1	1	0	1	0	1	0	0	0	0	0
1953056	YES	1		0	0	1	1	1	1	0	1	0	0	0	1	1	0	0	1	0	1	1	1	0	1	1	0	1	0	1	1	1	0	1	1		0	1	1	0	1	1	1	1	0	1	1	0	0
1953057	YES	0	1	1	1	1	0	0	1	0	1	0	1		1	0	0	0	1	1	1	1	0	0	1	1	0	1	0	1	0	1	0	1	1	1	1	1	1	0	1	0	1	1	0	1	0		1
1953058	NO	1	1	1	0	1	0	0	1	0	1	0		1	1	1	0	0	1	0	1	1	0	1	1	1	0	1	0	1	1	1	0	1	1	1	1	1	1	1	0	1	0	1	0	1	0	1	1
1953076	YES	0	1	1		1	0	1	1	0	1	1	1	1	0	1	0	0	1	0	1	1	1	0	1	1	0	0	0	0	0	1	0	1	1	1	0	1	1	0	1	1	1	1	0	1	1	1	0
1953081	NO	1	1	0	1		1	1	1	0	1	0	0	0	1	0	0	0	1	0	1	1	1	0	1	0	0		0	1	1	1	0	1	1	1	1	0	0	1	1	0		1	0	1	1	1	1
1953104	YES	1	1	0	0	0	0	1	1	0	1	0	0	0	1	1	0	0	1	0	1	0	1	1	0	1	0	0	1	1	1	1	0	0	1		1	1	1	1	0	1	0	1	1	1	1	1	0
1953133	YES	1	1	0	1	0	0	0	1	0	1	1	0	0	1	1	0	1	1	0	1	1	0	0	1	1	0	0	1	1	1	0	0	1	1	1	0	1	1	1	1	1	1	1	1	1	1	1	0
1953137	YES	0	0	0	0	0	1	1	1	1	1	0	1	0	1	1	0	0	1	0	1	1	0	0	1	1	0	0	1		1	0	1	0	1	0	0	0	1	1	1	1	1	1	1	1	1	1	0
1953139	YES	0		0	1	0	1	0	1	0	1	0	0	0	1	1	0	1	1	0	1	1	1	1	1	1	0	1	1	1	0	1	0	0	1	1	0	1	0	0	1	1	0	1	1	1	1	1	0
1953140	YES	0	0	0	1	0		1	1	0	1	0	1	1	1	1	0	0	0	1	1	1	0	0	1	1	1	1	1	0	1	0	0	0	1		0	1	1	0	1	1	0	1	0	0	0	0	1
1953141	YES	0	1	1	1	1	1	1	1	0	1	0	1	0	0	0	0	0	1	1	1	1	0	1	1	1	0	0	0	1	0	1	0	1	1	1	0	0	1	1	0	0	0	1	0	1	1	1	0
1953142	YES	1	1	1	0		0	1	0	0	1	1	1	1	1	1	0	1	1	0	1	1	0	0	1	1	0	1	1	1	1	0	0	1		1	0	1	1	1		1	1	1	1	1	1	1	0
1953144	NO	1	1	1	0	1	0	0	1	0	1	0	1	1	1	1	0	0	1	0	1	1		1	1	1	0	1		1	1	1			1	1	1	1		1	0	1	0	1	0	1	0	1	1
1953149	YES	0	0	0	1	1	1	1	1	0	1	0	0	1	1	1	0	0	0	0	1	1	0	0	0	0	0	1	1		0	0	0	1	1	1	0		1	0	1	1	1	1	1	1	1	1	0
1953150	YES	0	1	0	1	0	0	0	1	0	1	0	0	0	1	1	0	1	1	0	1	1	0	0	1	1	1	1	1	1	1	0	1	1	1	1	0	1	1	1	1	1	1	1	0	1	1	1	1
1953154	YES	0	1	0	1		1	0	1	0	1	0	1		1	1	0	1	0		1	1	0	0	0	1	0	1	1	1	0	1	0	0	1	1	0	1	1	0	1	1		1	0	1	1	1	0
1953165	YES	1	0	1	1	0	0	1	1	0	1	0	1	1	1	1	0	1	1	0	1	1	0	0	1	0	1	1	1	0	0	1	0	0	1	1	0	0	1	1	0	1	1	1		1	1	1	0
1954008	YES	1	1	0	1	1	0	0	1	0	1	1	1	0	0	1	0	0		0	1	1	1	0	1	0	1	0		1	1	0	1		1	1	0	0	1	1	0	1	0	1	0	1		1	0
1954024	YES	1	0	0	1	0	1	1	1	0	1	1	0	1	1	1	0	0	1	1	1	1	0	1	0	1	1	1	0	0	1	0	0	1	1	1	0	0	1	1	1	1	0	1	0	0	1	1	0
1954025	YES	1	1	1	0	1	0	0	1	0	1	1	1	1	1	1	0	0	1		1	1	1	1		1	0	0	1	1	1	1	0	1	1	1	0	1	1	0	0	1	1	1	1	1	1	1	1
1954026	YES	1	1	1	0	1	1	0	1	1	1	0			1	1	1	1	0	0	1	0	0	1	1	1	1	1	0	0		1	0	1	1	0	0	1	1	1	0	1	1	1	1	1	1	1	0
1954027	YES	1	1	1	0	0	1	0	0	0	1	0	0	0	0	1	0	0	0	0	1	1	1	0	1	1	1	1	1	1	1	0	0	0	1	1	0	0	1	1	0	1	0	1	0	1	1	1	0
1954028	YES	1		1		1	0	0	1	0	1	0	1	1	0	0	0	0		0		1	0	1	1	0	0	1		1	1	0	0	1	1	1	1	1		1	0	0	0	1	0	1	0		1
1954030	NO	1	1	0	0	0	1	1	1	0	1	0	0	0	1	1	0	0	0	1	1	1	1	0	1	0	0	1		1	1		0	1	0	1	1	0	1	0		1		1	0	1		1	0
1954031	NO	1	1	0	1	0	0	1	1	0	1	0	1	1	1	1	0	0	1	0	1	1	1	0	1	1	1	0	1	0	1	1	1	1	1	0		1	1	1	1	1	0	1	0	1	1	0	0
1954035	YES	1	0	0	1	1	1	1	1	0	1	0	0	0	1		0	0	1	0	1	1	1	0	1		0	0	1	1	1	0	1	1	1	1	1	1	1	0	0	1		1	0	1	1		1
1954051	YES	1	0	1	1	1	1	1	1	0	1	1	1	1	1		0	0	1	0	1	1	1	0	1		0		0	0	0	0	1	1	1	1	1	1		1		1	0	1	0	1	1	1	1
1954054	YES	0	1	0	0	1	0	1	1	0	1	0	0	1	1	1	0	1	1	0	1	1	0	0	1		0	0		1	1	0	0	0	1	0	0	0	1	1	0	1	0	1	1	0	0	1	0
1954069	YES	1	1	0	0	0	1	0	1	0	1	0	1	1	1	0	0	0	0	0	1	1	1	0	0	0	0	1	1	1	0	1	0	1	1	1	1	1	1	1	0	0	1	1	0	1	0	0	0
1954073	YES	1	0	0	0	1	1	0	1	0	1	0	1	0	1	1	1	1	1	1	1	1	1	1	1	1	0	1	0	1	1	0	0	1	1	1	0	0	1	1	1	1	1	1	0	1	1	1	0
1954088	YES	1	1	0	1	1	1	0	1	0	1	0	0	1	1	1	0	1	1	0	1	1	0	0	1	1	0	0	1	1	1	1	0	1	1	1	0		0	0	0	1	0	1	0	1	1	1	0
1954090	YES	0	0	0	1	0	0	0	0	0	0	1	0	0	0	1	0	0	0	0	1	1	0	0	1	1	0	1	0	1	0	1	0	0	1	1	0	1	1	0	0	1	0	1	1	1	0	0	0
1955001	YES	1	1	1	0	1	0	0	1	1	1	0	1	1	1	1	0	1	0	1	1	1	0	0	1		0	1	1		1	1	0	1	1	1	1	1	1	0	1	1	1	1	1	1	1	0	0
1955002	YES	1	1	1	1	1	0	0	1	1	1	0	1	1	1	1	0	1	1	0	1	1	0	1	1	0	0	1		1		0	0	1	1	1	1	1	1	1	1	1	1	1	0	1	0	1	1
1955003	YES	1	1	0	1	1	0	0	1	1	1	0	0	1	0	1	0	1	1	0	1	1	0	0	1		0	1		1	1	1	0	0	1	1	0	1	1	1	1	1	1	1	0	1	0	0	1
1955004	YES	1	0	0	1	1	0	0	1	0	1	0	1	1	1	1	0	0	1	0	1	1	0	0	1	1	0	0	0		1	0	0	1	1	1	1	1	0	0	1	1	1	1	1	1	0	0	1
1955005	NO	1	1	1	0	1	0	1	1	0	1	0	1	1	1	0	0	0	1	0	1	1	0	1	1	1	0	1	0	0	0	1	0	1	1	1	1	1	1	1	1	0	1	1	1	1	0	1	0
1955006	YES	0		1	1	0	0	0	1	0	1	0	1	1	0	1	0	0	1	0	1	1	0	0	1	1	0	1	0	1	1	0	0	0	1	1	0		1	1	0	1	0	1	0	1	1	1	0
1955007	YES	1	1	1	0	1		1	1	0	1	0	1	1	1	0	0	0	1	0	1	1	0	1	1	1	0	1	0	0	0	1	0			1	1	1	1	1	1	0	1	1	1	1	0	1	0
1955008	YES	0	1	1	0	0	0	0	1	0	1	0	1	1	1	0	0	0	1	1	1	1	0	1	1	1	1	1	0	1	1	1	1	1	1	1	1	1	1	1	1	0	0	1		1	1	1	1
1955009	YES	0	1	0		1	0	0	1	0	1	0	0		1	1	0	0	1	1	1	1	0	1	1	1	0	1	0	1	1	0	1	0	1	1	0	1	1	1	0	1	0	1	0	1	1	1	1
1955010	YES	1	1	0	0	1	0	1	1	0	1	0	1	1	1	1	0	0	1	0	1	0	0	0	1	0	1	1	1	0	1	0	1	1	1	1	0	0	1	0	1	1	1	1	0	1	1	0	1
1955011	YES	0	1	0	0	1	0	0	1	0	0	0	1	1	0	1	0	0	1	1	1	1	0	1	1	0	0	1	0	1	1	1	0	0	1	1		1		1	0	1	0	1	0	1	1	1	0
1955012	YES	1	1	1	0	1	0	0	1	1	1	0	0	1	1	1		1	1	0	1	1	0	1	1	0	0	1	0	1	0	1	0	1	1	1	1	1		1	1	1		1	1	1	0	1	1
1955013	YES	1	1	1	0	0	0	0	1	0	1	0	0	1	1	1	0	0	1	1	1	1	0	1	1	1	1	1	1	1	1	0	0	1	1	1	1	1	1	1	0	1	0	1	0	1	1	1	0
1955014	YES	0	1	0	1	1	1	1		1	1	0	0	1	1	1	0	0		1	0	1	0	0	1	0	0	1	1	0	0			1	1	0	0	1	1	0	1	1	1	0	0	1	1	0	1
1955015	YES	1	0	0	1	1	0	1	1	0	1	0	0	0	1	1	0	1	0	0	1	1	0	1	1	1	0	1	1	0			0	1	0	1	1	1	0	1	1	1		1	0	1	1	1	1
1955024	YES	1	0	1	0	1	0	0	1	0	1	1		1	1	1	1	0	1	1	1	1	0	0	1	1	0	0	1	1	1	0	0	1	1	1	0	0		1	1	1	1	1	0	1	1	1	1
1955026	YES	1	1	0	0	1	1	1	1	0	1	0	0	0	1	1	0	0	0	0	0	0	0	0	1	0	0	0	1	1	0	0	0	1	1	0	0	0	1	0	1	1	1	0	0	1	1	0	1
1955064	YES	1	0		1	0	1	1	1	0	1	1	0	0	1	1	0	0	1	0	1	1	1	0	1		0	1	0		0	1	1	1		1	0	1	1	1	1	1	0	1	1	1	1	1	1
1955066	NO*	1		1	1	0	0	0	1	0	1	0	1	0	1	0	0	1	1	1	1	1	1	0	1	0	0	1	1	0	0	0	0	0	1	1	0	0		1	1	0	1	1	1	0	1	1	0
1955067	YES	1	1	1	1	1	0	1	1	0	1	0	0		0	1	0	0	0	0	1	1	0	1	1	1	0	0	0	1	1	0	0	1	0	1	1	0	1	1	1	1	0	1	1	1	1	1	0
1955077	YES	1	0	1	1	0	0	0	1	0	1	0	1	0	1	0	0	1	1	1	1	1	1	0	1	1	0	1	0	0	1	1	0	1	1	1	1	1	1	0	1	0	1	1	0	1	0	0	0
1955078	YES	0	1	0	1	1	1	0	0	0	1	1	1	1	1	1	0	0	1	0	1	1	1	1	1	1	1	1	1	0	1	1	0	1	1	1	0	1	1	0	0	1		1	1		1	1	1
1955093	YES	1		0	1	0	1	0	0	0	1	1	0	1	1	1	0	0	1	0	1	1	1	1	1	1	0	0	1	1	1	0	0	0	1		0	0	1	0	1	1	0	1			1	0	0
1955143	YES	1	1	0	1	0	1	1	1	1	1	1	1	1	1	0	0	0	1	1	1	1	1	0	0	1	0	0	0		0	1	0	0	1	0	0	0	1	0	1	0	1	1	1	1	1	1	0
1956006	YES	1	1	1	1	1	1	1	1	0	1	1		1	0	1	0	1	1	0	1	0	0	0	1	1	1		1	1	1	0	1	0	1	0	1	1	1	0	1	1	0	1	1	1	1	1	1
1956013	YES	1	1	1	0	0	0	0	1	0	1	0	1		1	0	0	0	0	1	0		0	0	1	0	1	0	0	0	1	0	0	0	1	1	1	1	1			0	0		1	1	1	0	1
1956014	YES	0	1	1	0	1	0	0	1	0	1	0	1	1	1	1	0		1	0	1	1	0	1	1	0	0	1	0		0	1		1	1	1		1	1	1	0	1	0	1	0	1	1	1	1
1956031	YES	1	0	0	1	0	1	0	1	0	1	1	0	0	1	1	0	0	1	0	1	1	1	1	0		0	1	0	0	1	1	0	0	1	1	0	1	1	1	1	1	1	1	1	1	1	1	0
1956035	YES	1	0	1	1	1	0	0	0	0	1	0		0	1	1	1	0	0	0	1	1	1	1	1	0	1		0	1	0	1	0	1	1	0		0		0	1	1	1	1	1	1	1		0
1956065	NO		0	0	0	1	1	1	1	0	1	1	1	1	1	1	0	0	1	0	1	1		1	0	1	0	1	0			0	0	1	1	0	0		1	1	1	1	0	1	1		1	1	0
1957001	YES	1	1	0	0	1	1	0	0	0	1	1	0	1	0		0	0	0	1	1	1	1	1	1	0	0	0	0	0	1	0	0	0	1	0	1	1	1	0	0	1		1	1	1	0	1	0
1957003	YES	0	1	0		1	0	0	1	0	1	0	1		1	1		1	1	0	1	1	0	1	1	1	1	0	0	1	1	1	0	0	1	1	0	1	1	0		1	0	1	0	1	1	1	0
1957004	NO	1	1	0	1	1	0	1	1	1	1	0	1	1	1	1	0	1	1	0	1	1	0	0	1	0	0	0	1	1	1	0	0	1	1	1	0	1	1	0	1	1	1	1	1	1	1	0	1
1957012	YES	1	0	0	1	0	0	1	1	0	1	1	1	1	1	1	1	0	1	0	1	1	0	1	1	1	0	0	1	1		0		1	1	0		1	1	1	1	1	1	1	0	1	1	1	0
1957067	YES	1	1	1	0	1	0	0	1	0	0	0	0	1	1	1	0	0	1	0	1	1	0	1	1	1	1	0	0	1	1	1	0	1	1	1	0	1	1	1	1	1	0	1	0	1	0	1	1
1957073	YES	0	0	0	1	0	1	0	0	1	1	0	0	0	1	1	0	0	0	0	1	1	0	1	1		1	0	1	1	1	1	0	0	1	0	0	0	1	0	1	1	1	1	1	0	1	1	1
1957074	YES	0	1	0	1	1	1	0	1	0	0	0	0	1	1	1	0	0	1	0	1	1	0	1	0	0	0	1	1	0	1	0	0	0	1	0	0	0	1	1	1	1	0	1	1	1	1	0	0
1957076	YES	0	0	1	1	1	0	0	1	1	1	0	0	1	1	1	0	0		0	1	1	0	0	1	0	1	0		1	0	0	0	0	1	0		0		0	0	1	1	1	0	0	1	1	1
1957078	YES	0	0	0	1	0	0	0	1	1	1	0	0	0	1	1	0	0	0	0	1	1	0	1	1	0	0	0	0	0	1	0	0	0	1		0	0	1	1	1	1	1	1	0	0	1	0	0
1957079	YES	0	1	0	1	0	1	0		1	1	0	0	1	1	1	0	0	0	1		1	0	1	1		1	0	1	1	1	0	1	0	1	0	0	1	1	0	1	1	1	1	1	1	1	1	1
1957080	YES	0	1	0	1	0	0	1	0	1	1	0	1	0	1	1	0	0	0	0	1	1	0	0	0	1	1	0	0	1	1	1	1	0	1	0	0	1	1	1	1	1	1	1	1	1	1	0	0
1957082	YES	0	1	0	1	1	0	0	1	1	1	0	1	1	1	1	0	0	1	0	1	1	0	1	1	0	0	1	0			1	0	1	1	0	0	1		0	1	1	0	1	0	1	1	1	1
1957084	NO	1	1	0	1	0	0	0	0	0	1	0	0	1	1	1	0	0	1	0	1	1	1	0	1	0	0	1	0	1	1	0	0	0	1		1	1	1	0	1	1	1	1	1	1	1	1	0
1957086	YES	0	0		1	1	1	0	1	1	1	1	0	1		1		1	1	1	1	1	0	1	0	1	0	0	1	0		1	0		1	1	1	0	1	1	1	1		1	0	1			0
1957156	NO	1	1	1	0	1	0	0	1	0	1	0	0	1	1	1	0	0	1	0	1	1	0	1	1	1	0	1	0	1	1	1	0	1	1		1	1	1	1	0	1	0	1	0	1	0	1	1
1957160	YES		1	0	0	1	1	1	1	0		1	1	1	1	1	0	0	1	1	1	1	0	1	0	1	0	1	1	1	0	1		1	1	1	0	1	1	1	1	1	0	1	1	1	1	1	0
1957163	YES	0	0	0	0	1	1	0	1	0	1	0	1	0	1	1	0	0	0	0	1	1	1	0	0	1	1	0	0	0	1		0	0	1	1	1	1	1	1	0	1	0	1	0	1	0	1	0
1957165	YES	0	1	1	1	0	1	1	1	0	1	1	1	0	1	1	0	0	0	1	1	1	0	0	0	0	1	0	1	0	1	1	0	0	1	1	0	1	1	1	1	1	1	1	0	1	1	1	0
1957169	YES	1	0	0	1	1	0	1	1	0	1	0	1	0		0	1	0	1	0	1	1	1	0	1	1	0		0	1	0	1	1	1	0	1	0	0	1	1	0	0	1	1	0	1	0	0	0
1957175	YES	1	1	0	1	1	1	1	1	0	1	1	1	1	1	1	1	1	1	0	1	1	1	1	0	0	0	0	0	1	1	1		0	1	0	1	1	1	1	0	1	1	1	1	1	1	1	0
1957176	YES	1		0	1	1	0	0	1	0	1	0	1	0	0	0	0	0	0	0	1	1	0	0	1	1	0	1	1	1	1	0	0	1	1	1	1	0	1	0	1	0	0	1	0	1	1	1	1
1957177	NO	0	1	0	1	0	1	1		0	1	1			1	1	1	0	1	0	1	1	0	1	0	1	0	1	0	1	1	1	0	0	1	1	0	1	1	1	0	1	1	1	1	1	1	1	0
1957178	YES			0	1	1	0	0	1	1	0	0		1	1	1	0	0	1	0	1	0	1	1	1	0	0	0	0	0	0	1	0	0	1	1	1	0	1	0	0	1	0	1	0	1	1	1	0
1957179	YES	0	1	1	1	1	1	0	1	0	1	0	0	1				0	0	0	1		1	1		1	0	1	1	0	1	1	0	0	1	1	1	1	1	1	0	1	0	1	0	1	1	1	0
1957180	YES	1		0	0	1	0	0	1	0	1	1	0	0	1	1	0	0	0	1	1	1	1	1	1	1	0	0	0	0	1	1	1	1	1	1	1	1	1	0	1	1	1	1	0	1	1	1	1
1957181	YES	1	1	1	1	0	1	0	1	0	1	0	1	0	1	1	1	0	1	1	0	1	0	0	1	0	1	0	0		0	1	0	0	1	1	0	0	1	1	1	1	0	0	1	1	1	0	0
1957183	YES	1	1	1	1	0	0	0	1	0	1	0	1	1	1	1	1		0	1	1	1	0	1	1	1	0	0		1	1	1	0	1	1	1	1	1	1	1	0	1		1	0	1	1	1	0
1957184	YES	1	0	1	1	1	1	0	1	0		1	0	1	1	1	0	0	0	0	1	1	0	0	1	1	0	1	1	1	1	1	1	0	1	1	1	1		1	1	1	1	1	1	1	1	1	0
1957186	YES	1	1	0	0		1	0	1	1	1	0	0	0	0	1	0	0		1		1	0	0	0	0	0	1	0	0	0	1	1	1	1	1	0	1	1	1	0	1	1	1	1	1	1	1	0
1957188	YES	1	1	0	1	0	0	1	1	0	1	0	1	0		1	1	0	1	1	1		0	0	0	0	1	0	0	0	1	1	1	1	1	0	0	1	1	1	0	1		1	1		1	1	0
1957190	YES	0	1	1	1	1	1	1	1	1	1	0	1	0	0	1	0	0	0	1		1	0	1	1	0	0	0	1	1	0	1	0	0	1	1	1	1	1	1	0	1	0	1	0	0	1	0	0
1957191	YES	1	1	0	1	1	1	1		0	1	1	0	1	1	0	0	0	0		1	1	0	0	0	1	1	1	1			1	0	1	1	1	0	0	1	0	0	0	1	1	0	1	1	0	0
1957193	YES	0	1	0	1	1	1	1	1	0	1	0	1	0	1	1	0	1	1	0	1	1	0	0	1	0	0	1	1	0	0	0	0	0	1	1	0	0	1	0	0	1	0	1	0	1	1	1	0
1957194	YES	0	1	0	1	1	0	0	1	0	1	0	1		1	0	0	0	0	0	1	1	0	1	1	1	0	1	0	0	1	0	1	0	1	1	1	1	1	0	1	0	0	1	0	0	1	0	1
1957195	YES	0	1	0	1	1	1	0	1	1	1	1	1	1	1	1	0	1	0	0	1	1	0	0	1	1	0	1	1	1	1	1	0	0	1	0	0	1	1	0	1	1	0	1	0	1	1	0	1
1957196	YES	1	1	0	0	1	1	0	1	0	1	1	1	0	1	1	0	0	0	1	1	1	1	0	0		1	0	0	1	1	1	0	1	1	0	1	1	1	1	0	1	1	1	0	1	0	0	0
1957197	YES	1	1	0	0	1	0	0	1	0	1	0	0	1	0	1	0	0	1	0	1	1	0	1	1	1	0	1	0	1	1	1	0	1	1	1	0	1	1	1	0	1	0	1	0	1	0	1	1
1957198	YES	0	1	0	1	1	1	0	1	0		1	1	1	1	1	0	0	0	0	0	1	0	0	1	1	0	0	0	1	1	0	0	1	1	1	1		1	1	0	1	1	0	1	1	0	1	0
1957200	YES	1	1	1	1	1	1	0	0	1	1	0	1	0	0	0	0	1	0	1	1	1	0	0	1	1	0	0	1	1	1	1	0	0	1	1	1	0	1	1	1	0	1	1	0	0	1	1	0
1957201	YES	1	0	0	1	1	1	0	1	1	1	0	1	1	0	1	0	0	1	0	0	1	0	0	1		0	1	1	1	1	1	0	1	1	1	0	1	1	1	1	1	0	0	0	1	1	0	0
1957202	YES	0	1	0	1	1	1	1	0	0	1	0	1	0	1	1	0	0	0	0	0	0	0	1	1	1	0	1	1	0	1	0	1	0	1	1	0	1	1	0	1	1	1	1	0	0	1	1	1
1957203	YES	0	1	0	1	1	1	1	1	0	1	1	0	0	0	1	0	0	1	0		1	0	0	1	1	0	1	1	1	1	1	0	1	1	1	0	1	1	1	0	1		1	0	1	1	1	0
1957204	YES	0	0	0	0	0	1	1		1	1	1	0	0	0	0	0	0	0	1	1	1	0	1	1	0	0	1	1	1	0	0	1	0	1	0	0	0	1	1	0	0	0	1	0	1	1	1	0
1957205	YES	0	1	0	1	0	1	1	1	1	1	1	1	1	0	0	0	0	1	1	1	1	0	1	1	0	0	1	0	1	1	0	0		1	1	0	0	1	1		0		1	0	1	1		0
1957207	YES	0	1	0	1	1	1	1	1	1	1	0	0		1	1	1	1	1	1	1	1	0	0	1	1	0	0		1	1	1	0	0	1	0	0	1		1	0	1	1	1	0		1	0	0
1957210	YES	0	0	0	0	1	0	0	1	0	1	1	0	1	1	1	0	0	0	0	1	0		0	1	1	0	0	1	1	0	0	1	0	1	0	0	1	1	1	1	1	0	1	0	1	1	1	0
1957212	YES	0	0	0	1	0	1	0	0	0	0	0	0	1	1	1	0	1	0	0	1	1	1	0	1	1	0	0			0	1	0	0	1	1	0	1	1	1	0	1	0	1	0	1	1		0
1957213	NO	0	1	0	0	0	1	1	1	1	1	0	1	0	0	0	0	0		1	1	0	1	1	1	1	0	1	0	0	1	1	0	0	1	1	0	0	1	0	0	0	1	1	1	1		1	0
1957215	YES	0	1		1	0	0	1	0	0	1		0	1	1	1	1	1	0	1	0		1	1		0	0	1	0	0	1	0	1	1	1	1	1	0	1	1		1	0			1		1	0
1957218	YES	1	0	0	1	1	1	0	1	0	1	0	0	1	1	1	1	1	0	0	1	1	1	1	0	1	0	0	1	0	1	0	1	0	1	1	1	1	0	1	0	1	0	1	0	1	1	1	0
1957219	YES	1	1	0	1	1		0	1	0	1	0	1	1	1	1	0	0	1	1		1	1	1	1	1	0	0	0	1	1	0	1	1	1	1	0		1	0	1	1	1	1	1	1	1	1	1
1957225	NO		0	0	0	1	1	0	1	0	1	0	0	0	1	0	0	0	0	1	1	1	1	1	1	1	1	0	1	0	0		0	1	1	1	1	0		1		0	1		0	1	1	1	1
1957226	YES	0		0	1	0	1	1	1	0	0	0	1	0	1	1	0	0	0	0	1	1	1	0	1		0	1	1	1	1	0	0	0	1	0	1	0	1	0	0	1	1	1	1	1	1		1
1957230	YES	0	1	0	1	0		0	1	0	1	0	0	1		1	0	1	1	1		0	0	1	0	0	0	1		0	1			1	1	0	1	1	1		1	1	1	1	0		1	1	0
1957233	YES	1	1	0	1	0	1	1	1	1	0	1	0	0	1	1	0	0	1		0	1	0	0	1	1	0	0	0	1	1	0	1	0	1	1	1	0		1	1	1	1	0	1	1	0	1	0
1957235	YES	1	1	0	0	1	1	0	1	0	1	0	0	0	1	1	1	1	0	0	1	1	0	1	0	0	0	0	1	0	0	1	1	1	1	1	0	1		1	0	1	1	1	1	1	1	0	0
1957236	YES	1	1	1	1	1	0	0	1	0	1	0	0	1	1	0	1	1	1	0	1	1	0	1	1	1	0	1	0	1	1	0	0	1		1	1	1	1	0	0	0	1	1	0	0	0	1	0
1957238	NO	1	1	1	0	1	0	0	1	0	1	0	0	1	1	1	0	0	1	0	1	1	0	1	1	1	0	1	0	1	1	1	0	1	0		1	1	1	1	0	1	0	1	0	1	0	1	1
1957245	YES	1		0	0	1	0	0	1	0	1	0	1		1	0	0		1	1	1	0	1	0	1	1	0	1	0	1	0	1	0	1	1	1	0	0	1	1	1	0	1	1	0	0	1	1	0
1957246	YES		0	0	0	1	1	0	1	0	0	0	1	1	1	1	0	0	1	0	1	1	1	1	0	1	0	0	1	1	0	1	1	1	1	1	0	1	1	0	1	1	0	1	1	1	1	1	0
1957252	YES	0	0	0	1	0	1	1	1	0	1	1	0	1	1	1	1	0	0	0	1	1	0	1	1	1	0	1		1	0	0	0	1	1	1	0	1	1	1	0	1	1	1	0	1	1	1	0
1957253	YES	1	1	1	1	0	1	0	0	0	1	0	0	0	1	1	1	0	1	1	1	1	0	1	1	1	1	0	1	1	0	1	0	1	1		0	1	1	0	1	1	0	1	1	1	1	1	1
1957261	YES	1	1	0	0	0	1	1		0	1	1	0	0	1	1	0	0	1	0	1	1	1	0	1	1	0	1	1	1	1	1	0	1	1	1	0	0	1	1	0	1		1	0	1	1	1	0
1957264	YES	1	0	0	1	0		0	1	0	1	0	1	0	1	1	0	0	1	1	0	1	0	0	0	1	0	0		0	0	1	0	0	1		0	1	1	1		1	1	1	0	1	1	1	0
1957265	YES		0	0	0	1	0	1		1	1	0	1	0	0	1		1	1	0	1	1	0	1	1		0	1	1	0	1	0	0	1	1	1	1	0	1	1	1	1	0	1	1	1	0	1	0
1957269	YES	1	0	1	1	0	0	0	1	0	1	1	1	0	1	1	0	0	1	1	1	1	1	1	1	1	0	0	0	0	1	1	0	1	1	1	0	1	1	0	0	1		1	0	1	1	1	1
1957270	YES	1	1	1	1	0	1	0	0	0	1	0	1	0	1	1	0	0		1	1	1	0	1	0	1	1	1	1		1	1	0		1		0	1	1	1	1	1	0	1	0	1	1	1	0
1957271	YES	1	1	0	0	1	1	0	1	0	0	1	0	1	0	1	0	0	0	0	1	1	1	1	0	1	0	0	1	1	1	1	0	1	1	1	0	1	1	0	0	1	1	1	0	1	1	1	0
1957272	YES	1	0	0	1	1	1	1	1	0	1	0	0	0	1	1	0	0		0	1	1	1	0	1		0	1		0	1	0	0	0	1	1	0	1	1	0	1	1		1	0	1	1	1	0
1957273	YES	0	0	0	1	1	1	0	1	0	1	0	0		1	1	0	0	0	0		1	1	1	0	1	0	1	0	1	1	1	0	0	1	1	0	1	1	1	1	1	1	1	0	1	1	1	0
1958013	NO	1	0	1	0	1	1	0	1	0	1	1	0	1	1	1	0	0	1	0	1	1	0	1	1	0	0	1	0			0	0	1	1	1	1	1		1	0	1	0	1	1	1	1	1	0
1958017	YES	1		1	1	1	1	1	1	0	1	0	1	0	1	1	0	1	1	1	1	1	0	1	1			0	0	1	1		1	0	1	1	1	0	1	1		1	1	1	0	1	1	1	0
1958018	YES	1	1	1	1	1	1	1	1	1	1	0	0	1	1	1	0	1	1	0	1	1	0	0	1		0	1	1	1	1	1	0	1	1	1	1	1	0	0	1	1	0	1	0	1	1	1	0
1958021	YES		1	1	1	1	0	0	1	1	1	0	1	1	1	1	0	0	0	0	1	1	0	1	0		0	1	1		1	1	0	0	1	1	0	1	1	1	1	1	1	1	0	1	1	1	0
1958022	YES	1	1	1	1	0	1	0		0	1	1	1	0	0	0	0	1	1	0		1	1	0	1	0	0	0		0	0	1	0	0	1	1	0	1	1	1	0	0		1	0	1	0	1	0
1958023	YES		0	0	1	1	0	0	1	1	1	0	0	0	0	1	0	0	0	1	1	0	1	0	0	0	0		1	0	1	0	1	0	1	1	0	1	1	0	0	1	0	1	0	1	0	1	1
1958027	YES	0	0	0	0	0	0	0	0	1	0	0	0	1	1	1	0	0	0	0	1	1	1	0	0		0	1	1	1	1	1	1	0	1	1	0	1	1	1	0	1	1	1	0	1	1	1	0
1958028	YES	1	0	0	0	0	1	1	1	0	1	1	1	0	1	1	0	0	1	0	1	1	0	0	1	1	0	0	1	1	0	0	0	1	0	0	0	0	1	0	1	1	1	1	0	1	1	1	0
1958029	YES	1		0	0	0	1	0	1	0	1	1	1	0	1	1	0	0	0	0	1	1	0	0	1	0	0	0	0			1	1	1	1	0	0	1	1	0	0	1	0	1	0	0	1	1	0
1958030	YES	0	0	0	1	0	0	1	1	1	1	0	0	1	1	1	0	0	1	0	1	1	0	1	1		0	0	0	0		1	0	0	1	0	0	0	1	0	0	1	0	1	0	0	1	1	0
1958031	YES	1	0	0	1	0	1	1	1	0	1	1	1		1	1	0	0	1	0	1	1	0	1	1	0	0	0	1	0		0	0	0	1	0		0	1	1		1	1	1	1	1	1		0
1958033	YES	1	1	1	0	1	1	1	1	1	1	1	0	0		1		1	1	1	1	1	1	1	1	0	1	0	1		1	1		1	1	1	0	0	1	0	1	1	1	1	1			1	0
1958037	YES	1	0	1	1	0	0	0	1	0	0	1	1	1	1	1	0	0	1	0	1	1	0	0	0	1	0	0	0	0	1	0	1	0	1	0	0	0	1	0	1	1	0	1	1		1	1	0
1958038	YES	1	0	0	0	0	1	1	1	0	1	0	0	0	1	1	0	0	1	0	0	1	0	1	1		0	1	1	1		0	0	1	0		0	1		0	1	1	0	0	1	1	0	1	0
1958040	YES	1	1	0	0	0	1	1		0	1	1	0	1	1	1	0	0	1	1	1	1	0	1	1	0	1	0	1	1	1	1	0	1	1	1	0	1	1	0	1	1		1	0	0	1	1	1
1958041	YES	1	0	0	0	0	1	1	1	0	1	1	0	1	1	0	0	1	1	0	1	1	0	1	1	1	1	0	0	1	1	0			1	1	0	1	1	0	0	0	1	1	0	1	1	1	0
1958042	NO		1	0		0	1	1	0	1	1	0	0	0	1	1	0	1	0	0	0	1	0	1	1	1	1	0	0	1		0	0	0	1	0	0	1	1	1	1	1		1	0	1	1	1	1
1958043	YES	1	1	0	0	0	1	1	1	0	1	1	0	0	1	1	0	0	1	0	0	1	0	0	1	0	0	0		1	1	0	0	1	1	0	0	1	1	1	1	1	0	1	0	0		1	0
1958057	YES	1	1	0	0	0	0	1	0	0	0	1	1	1	0	1	0	0	0	0	1	1	0	1	1	0	0	1		0	0	0	0	0	0	1	0	1	1	1	0	1		1	1	1	1	0	1
1958058	YES	1	1	0	1	1	0	0	1	0	1	0	1	0	1	1	1	0	1	0	1	1	0	0	1		0	0	1	0	0			1	1	0	1	0	1	1	0	1	1	1	1	1	1	1	1
1958060	YES	0	1	1	1	0	1	1	0	0	1	0	0	0	0	1	0	0	1	0	1	1	1	1	1	0	0	0	1	1	1		0	1	1	1	0	0	1	1	0	1	1	1	0	1	1	0	1
1958061	YES	0	1	1	1	0	0	1	0	1	1	0		1	0	1	0	0	0	1	1		0	1	1		1	0	1		1	0	0	0	1	1	1	0	1	1	1	1	1	1	0	0		1	1
1958062	YES	1	1	0	1	1	1	0	1	1		0	1			1	0	1	1	0	1	1	0	1	1	1	1	1	1	0	1	1	0		1	1		1	0	1	1	1	1	1	0	1	1	1	1
1958063	YES		1	1		1	0	1	0	0	1	0	1		0	1	0	0	0	1	1	0	0	0	1	0	1	1		1	0		1	1	1	1	0	0	1	1		1	1	1	0	1	0		0
1958064	YES	1	0	1	0	0	1	1	0	0	1	0	0	1	0	1	0	0	0	0	0	1	0	1	1	0	1	0	0	1	0	1	0	0		0	0	0	1	1	1	1	0	0	0	1	1	0	1
1958065	YES	0			1	1	0	1	0	0	1	0	0	0	1	1	0	0	0	1	0	1	1	0	0	0	1	1	0	1	1	1	0	1	1	0	0	0	1	0	1	1		0	0	1	0	1	1
1958066	NO	1	1	0	1	1	1	1	1	0	0	0	1	1	0	1	0	1	1	1	1	1	0	1	1	1	0	1	1		1	1	0		0	0	1	1	1	1	1	1	0	1	0	1	1	1	0
1958067	YES	1	1	0	1	0	0	0	1	1	1	0	0	0	0	1	0	0	1	0	1	1	0	0	1	0	0	1	0	0	1	1	0	1	1	1	0	1	1	1		1	0	1	0	1	1	1	1
1958099	YES	0	0		1	1	0	0	1	1	1	0	1	1	0	1	0	0	0	0	1	1	0	0	1	1	0	0	1	1	1	1	1	0	1	0		0	1	1	1	1	1	1	0	1	1	1	1
1958100	YES	1	1	0	1	1	0	1	1	0	1	0	0	1	1	0	0	0	0	0	1	1	0	1	1	1	0	0	0	1	0	1	0	1	1	1	0	0	1	1	1	0	1	1	0	1	1	1	0
1958103	YES		0	0	1	0	1	0	1	1	1	1	0	0	1	1	0	0	0		1	1	0	1	1	1	0	0	0	1	1	0	0	0	1	0	0	0	1	1	1	1		1	0	1	1	1	1
1958105	YES	0	1	0	1	1	0	1	0	1	1	0	1	1	1	0	0	0		0	0	1	0	1	1		0	1	0		1	0	0	0	0	1	0	0	1	1	0	0	1	0	0	1	0	1	1
1958106	YES	0	1	0	0	0	1	0	1	1	1	1	1	1	1	1	0	0	0	0	0	1	0	1	1	1	1	1	1	1	1	0	0	1	1	0	1	1	1	0	1	1	1	0	1	1	1	1	1
1958109	YES	0	0	1	1	1	1	0	1	1	1	0	1	1	1	0	0	1	0	0	1	1	0	1	0	1	0	1	0	1	1	1	0	0	1	1	0	0	1	1	0	0	1	1	0	1	0	1	1
1958110	NO	0	0	1	1	1	1	1	1	0	1	0		1	0	1	1	0	1	1	1	1	0	1	1	0	1	1	0	1	1	1	1	1	1	1	0	0	1	0	1	1	1	1	1	1	1	1	1
1958111	YES	0	0		1	1	0	0	0	0	1		0	1	1	1		0	1	0	1	1	0	1	1	1	0	0	1	1	1	1	1	0	1	1	0	0	1	1	0	1	1	1	1	1	0	0	1
1958128	YES	0	1	0	0		0	0	1	0	1	0	0	0	1	1	0	0	1	0	1	1	0	1	1	1	1	0	0	1	0	1	0	0	1	0	0	0	1	0	1	1	1	1	0	1	0	1	1
1958129	NO	0	1	0	0	0	1	0	1	0	1	0	1	1	1	1	0	0	0	0	1	1	0	1	1	0	1	1	1	1	1	0	0	0	1	0		0	1	1	0	1	1	1	0	1	1	1	1
1958130	YES	0	1	0			0	0	0	1	1	0	1	1	1	1	0	0	1	0	0	1	1	1	1	0	0	0	0	0	1	0	0	0		0	0	0	1		1	1	1	1	1	0	1	1	0
1958139	YES	0	1	1	1	1	1	1	1	0	1	1	0	0	0	1	0	0	0	0	1	1	0	0	1	1	0	0		1	1	0	0	0	1	1	0	1		1	1	1	1	1	1	0	1	1	0
1958140	YES	0	0		1		0	0	1	0	1	0	1	1	0		0	0	1	0	0		0	1	1	0	1	0	1	0	1	0	0	0	1	1	0	0	1	0	0		1	1	1	0	0	1	0
1958141	YES	0		0	1	1	0	0	1	0	1	0	0	0	1	1	0	0		1	1	1	0	1	1	1	0	0	1	1	1	1	0	0	1	0	0	0	1	1	1	1	1	1	1	0	1	1	1
1958143	YES	1	1	0	1	1	1	0	1	1	1	0	1	1	1	1		1	0	0	1	1	0	1	1	1	1	0	0	1	1	1	0	0	1	0		1	1	1	0	1	1	1	0	1	1	1	1
1958151	YES	0	0	1	0	1	0	0	0	1	1	0		1	1	1	0		0	1	1	0	0	1	1	0	1	0	1	1	1	1	1	0	1	0	1	0	1	0	0	1	1	1	1	0	1	1	0
1958155	YES	1	0	0	1		0	0	1	0	1	0	1	0	1	1	0	0	1	0		1	0	0	1	0	0	0	1	0	0	0	0	0	1		0	0	1	1	0	1	1	1	1		1	1	1
1958156	YES	0	1	1	1	1	0	0	0	0	1	0	1	0	1	1	0			1	1	1	0	0	1	0	1		0	0	1	0	0	0	1	1	1		1	1	1	1	1	1		1	1	1	0
1958162	YES		0	0	1	1	1	0	1	1	1	0	1	1	1	1	0	0	1	0	1	1	0	1	1			0	1			0	1	0	1	0	0	0	1	0	1	1	1	1	0	0	1	1	0
1958164	YES	0	0	0	1	0	1	0	1	0	1	0	1	0	0	1	0	0	0	0	1	1	0	0	1	1	1	0	1	1	1	1	0	0	0	1	0	0	1	0	0	1	0	1	1	1	0	1	1
1958169	YES	1	0	0	1	0		0	1	1	1	0	0	0	1	1	0	0	1	0	1	1	0	0	1	0		0	1	0	1		0	0	1	1	0	1	1	1		1	0	1	1	0	1	1	1
1958193	NO	0		0	1	0	1	1	0	0	1	1	0	0	1	1	1	0	1	0	1	1	0	1	0	1	0	1	0	0		1	1	0	1	1	0	1	1	1		1	1	1	1	1	1	1	0
1959044	YES	1	0	0	1	1	0	0	1	0	1	0	1	0	0	1	1	1	1	1	1	1	0	1	0	1	1	1	0	1		0	0	1	1	0	0	1	1	1		1	1	1	0	1	0	1	0
1960007	YES	1	1	1	1		0	0	1	0	1	0	0	1		1	0	0	1	0	1	1	1	1	1	1	0	1	0	0	1				1	1	1	1		1	0	1		1	0	1	0	1	1
1960008	YES		1	0	0	1	0	1	1	0	1	0	1	1	0	1		1	1	0		1	0	0	1	1	1	1	0	1	1	1		0	1	1	0	1	1	1	0	1	1	1	1	1	0		1
1960009	YES	0	1	1	0	1	0	0	1	0	1	0	1	1	1	0	0	0	0	1	1	1	0	1	1	1	1	0	0	1	1	0	0	1	1	1	1	1	1	0	1	0	0	1	0	1	0	1	1
1960014	NO	1	0	0	1	1	1	0	1	0	1	0	0	1	1	1	1	1	0	0	1	1	1	1	0	1	0	0	1	0	1	0	1	0	1	1	1	1	0	1	0	1	0	1	0	1	1	1	0
1960039	NO	1		1	0	1	0	0	1	0	1	0	1	1	1	1	0	0	1	0	1	1	0	1	1	1	0	1	0	1		1	0	1	1		1	1	1		0	1	0	1	0	1	0	1	1
1960042	YES	0			1	1	0	1	1	0	1	1	1		1	1	0		1	1	1	1	1	0	0	1	0	1	1		1	1	1	1	1	0		1	1	0	1	1	1	1	0	1	1	1	1
1960044	YES	1	1	0	1	0	0	0	1	0	1	1	1	1	1	1	0	0	0	1	1	1	1	1	0	1	0	1	1	1	1	1	0	0	1			1	1	1	1	1		1	0	1	1		1
1960047	YES	0	1	1	1	1	1	0	0	0	0	1	0	1	1	1	0	0	1	0	1	1	0	0	0	0	0	1	0	1	0	0	1	0	1	1	1	0	1	0	0	1	1	1	0	1	0	1	0
1960050	NO	0	0	0	1	0	1	1	1	0	1	0	1	0	1	1	0	1	0	0	1	1	0	1	1	1	0	1	1		1	1	0	1	1	1	0	1	1	1	1	1	0	1	1	1	1	1	0
1960055	NO	0	1	1	1	0	0	1	0	0	1	1	0	1	1	1	1	1	0	1	0		1	1	1	0	0	1	0	0	1	0	0	1	1	1	1	0	1			1			0	1	1	1	0
1960056	YES	0	1	0	1	1	0	0	0	0	1	0	1	1	0	1	0	0	1	1	1	1	0	0	1	0	0	1	1	1	1	1	1	0	1	0	1	1	1	1	0	1	0	1	0	1	1	1	0
1960059	NO	1	1	0	1	0	0	1	1	1	1	0	0	1	0	1	1	0		0		1	0	0	1	1	0	1	0	1	1	1	0	0	1	0	0	1	1	0	0	1	0	1	0	1	1	1	0
1960060	NO	0	1	1	1	0	0	1		0	1	1	0	1	1	1	1	1	0	1	0	1	1	1	1	0	0	1	0	0		0	1		1	1	1	0	1	1	0	1	0	1	0	1	1	1	0
1961037	YES	1	0	1	1	1	1	0	1	1	1	0	1	1	0	1	0	0	0	1	0	1	0	1	1	0	0		1	1	0	0	0	0	1	1	0	1	1	0	1	1	0	0	0	1	1	0	0
1961041	YES	1	0	1	1	0	0	1	1	0	1	0	0	1	1	1	0	0	1	1	1	1	0	0	1		0	1	1	1	1	1	0	0	1	1	1	1	1	0	1	1	0	1	0	1	1	1	0
1961043	NO	0	1	0	1	0	1	1	1	1	1	1	0	1	1	1	0	0	1	0	1	1	0	1	1	0	1	1	1	1	1	1	0	0	1	0	0	1	1	1	1	1	1	1	0	1	0	1	1
1961047	YES	1	1	0	1	0	0	0	1	0	1	1	1	1	1	1	0	0	1	1	1	1	1	0	1	1	0	1	0	1	1	0	1	1	1	1	0	1	1	0	0	1	0	1	0	1	1	1	0
1961058	YES		1	1	0	1	1	0	1	0	1	0	0	1	1		0	0	1	0	1	1	0	1	1	1	0	1		1		1	0	1	1	1	1	1	1	1	1			1	0	1	0	1	1
1961065	YES	0	1	0	0	1	0	0	1	0	0	0	1	1	1	0	0	0	0	1	1	1	1	0	1	1	0	1	0	1	1	1	0	0	1	1	1	1	1	0	1	0	0	1		1	1	1	1
1961068	YES	1	0	0	0	0	0	0	1	0	1	0	0	1	1	1	0	0	0	0	1	1	0	0	1	1	0	1	1	0		0	1	0	1	1	0	0		0	1	1	1	1	0	1	1	0	1
1961074	YES	1	1	0	1	0	1	0	1	0	1	1	1		1	0	0	0	0	1	0	0	0	0	0	1	0	0	0	0	0	0	1	0	1	1		1	1	0	1	0	1	0	0	1	1	0	1
1961086	YES	0	1	0	0	1	1	1	1	0	1	0	1		1	0	0	1	0	0	1	1	0	0	1	0	0	1	1	1	1	1	0	0	1	0	1	1	1	1	1	0	1	1	1	1	1	1	0
1961087	YES	1		0	1	0	0	0	0	1	1	1	0	0	0	1	0	0	1	1	1	0	0	1	0	0	0	0	1		1	1	1	0	1	1	0	1	1	1	1	1		1	0	1	1	1	0
1961088	YES	0	0	0	1	1	1	1	1	0	1	0	1	1	1	1	0	1	0	0	0	1	0	1	0	0	0	1	0		1	0	0	0	1	0	0	1	1	0	1	1	0	1	0	1	1	1	0
1961097	YES	0	1	0	0	1	0	0	1	0	1	0	0		0	0	1	1	1	1	1	1	1	0	1		1	1	0	1	0	0	0	1	1	1	0	0	1	0	0	0		1	1	1	0	1	1
1961098	YES	1		1	0	0	1	0	1	0	1	0	0	1	1	0	1	1	0	0	1	1	0	0	1	1	1	0	1	1	1	0	0	0	0	0	0	0	1	1	1	0	1	1	0	1	0	0	1
1961099	NO	1	1	1	0	1	1	0	1	0	0	0	1	1	0	0	0	0	0	1	1	1	0	1	1	1	1	0	1	1	1	1	0	0	1	1	0	1	1	0	0	0	0	1	0	1	0	1	0
1962002	YES	1		0	1	0	1	0	1	0	1	0	1	0	1	1	1	1	1	0	1	1	0	0	1	1	0	1	0	0	0	0	0	1	1	1	0		1	0	0	1	1	1	0	0	1	1	1
1962016	YES	1	0	0	1	0	1	0	1	0	1	1	1	0	1	1	0	0	0	1	1	1	1	1	0	0	0	1	0	0	1		0	1	1	0	0	0	1	1	0	1	1	1	0	1	1	1	0
1962020	YES	1	1	1	0	0	0	0	1	0	1	0	0	1	1	1	0	0	0	0	1	1	0	1	1	1	0	1	0	1	0	1	0	1	1	1	1	1	1	0		1		1	0	1	1	1	0
1962022	YES	0	1	1	0		1	0	1	0	1	0	1	1	1	0	0	0	1	0	1	1	1	1	1	1	0	1	0		1		0	0	1	1	0	1	1	1	1	0	0	1		1	0	1	1
1962036	YES	0	0	0	1	1	1	1	1	1	0	1	0	0	0	1	0	1	0	1	0	1	0	0	1	0	0	0	1	1	1	1	0	0	1	0	0	0	0	0	0	1		0	0	1	1	0	0
1962037	YES	1	1	0	0	0	1	0	1	0	1	0	1	1	1	1	0	0	1	0	1	1	1	0	1	0	0	1		0	0	1	0	0	1	1	0		1	1	0	1	1	1	1	1	1	1	0
1962041	YES	1	1	0	1		1	1	1	0	1	1	0	0	0	1	0	1	0	1	0	1	0	0	1	1	0	0	1	1	1	1	0	1	1	1	0	1		0	1	1	1	0	0	1	1	1	0
1962042	YES	1	1	0	1	1		1	0	0	1	0	0	0	1	1	0	0	1		1	1	1	0	1	0	0	1	0	0	1	0	0	1	1	1	0	0	0	0	0	1	1	1	0	1	1	0	0
1962045	YES	0	1	1	1	1	0	0	1	0	1	0	1	1	1	0	0	0	0	1	1	1	0	1	1	1	0	1	0	1	1	1	0	1	1	1	1	1	0	0	0	0	1	1	0	0	0	0	0
1962064	YES	1	1	0	1	1	1	0	1	0	1	1	0	0	1	0	0	0	1	0	0	1	0	1	1	1	0	0	1		1	0	1	0	1	1	0	1	1	1	1	0	1	0	0	1	1	1	0
1962065	YES	0	1	1	1		0	0	1	0	1	1	0	1	1	1	0	0	1	0	1	1	0	0	1	1	0	1	0	1	1	1	0		1	1	0	1	1	1	0	1	0	1	1		1	1	0
1962081	YES	0	1	1	0	1	0	0	1	0	1	0	0	0	1	1	1	1	0	0	1	1	1	0	1	1	0	0	0		1	0	0	0	1	0	1	1	1	1	0	1	1	1	0	1	0	1	0
1963001	YES	1	1	0	1	0	1	0	1		1	1	0	1	1	1	0	0	1	0	1	0	1	1	1	1	1	1	1	1	0	1	0	1	1	1		1	1	0	0	1	0	1	0	1	1	0	0
1963005	YES	0	1	0	0	1	0	0	1	0	1	0	1	1	1	0	0	0	1	0	1	1	1	1	1	1	1	1	0	1	1	1	0	0	1	1	0	0	1	1	0	0	0	1	0	1	0	1	0
1963007	YES	1	1	1	0	0	0	0	1	0	1	0	1	1	1	1	0	0	0	1	1	1	0	0	1	0	1	0	1	1	1	1	0	1	1	1	1	1	1	0	0	1	0	1	0	1	0	0	0
1963019	YES	1	1	0	1	0	0	0	0	0	1	1	0	0	1	1	0	1	1		0	1	0	0	1	1	0	0	1	1	1	0	1	1	1	1	0	0	1	1	1	1	1	0	1	1	1	1	0
1963025	YES	1	1	0	0	1	0	1	1	1	1	0	1	0	1	1	0	0	1		1	1	0	0	0	0	0	1	0	0	1	1	0	1	1	1	0	0	1	0	1	1	1	1	0	1	1	1	1
1963053	YES	0	1	0	1	1	1	0	1		1	0		1	1	1	1	0	1	1	1	1	0	1	1	1	1	1	0	1	1	0	1	0	1	0		1		0	0	1	1	1	0	1	1	1	1
1963104	NO	0	1	1	0	1	0	0	1	0	1	0	0	1	1	1	0	0	0	0	1	1	0	0	1		1	0	0	1	1	0	0	1	1	1	1	1	0	0	1	1	0	1	0	0	0	0	1
1963105	NO		0	1	0	1	0	0	1	0	0	0	0	1	1	1	0	0	1	0	1	1	0	1	1	1	1	0	0	1	1	0	0		1		0	1	1	1	1	1	0	1	0	1	0	1	1
1963106	YES	1	1	1	1	1	1	0	1	1	1	1	1		1	1	0	0	1	1	1	1	0	0	1	1	1	0	1	1	1	1	0	0	1	0	0	0	1	1	0	1	0	1	0	1		1	0
1963107	YES	0	1	0	1	1	1	0	1	0	0	0	0	0	1	1	0	1	1	1	1	1	0	0	1	1	0	0	1	0	1	0	1		1	1	0	1	1	1	1	1	1	1		1	1	1	0
1963108	YES	0	1	1			0	0	1	0	1	0		1	0	0	0	0			1	1	1	0	1	0	1			0	1	1	1	1	1	1	0	1	1		0	0	1	1	1		0	0	0
1963112	YES	1	1	0	1	1	0	1	1	0	1	1	0	1	1	1	0	1	1	1	0	1	0	0	1	1	0	0	1		0	0	0	1	1	1	0	1	1	0	1	1	1	0	1	1	0	0	1
1963154	YES	1	1	1	1	1	1	1	1	1	0	0	0	1	1	0	0	0	1	0	1	1	0	1	1	0	0	0	1	1	1	1	0	0	1	1	1	1	1	0	1	0	1	1	0	1	1	1	0
1964001	YES	1	1	0	0	0	0	0	1	1	1	0	0	0	1	1	0	0	1	0	1	1	0	0	1	0	0	0	0	0	1	0	0	0	1	1	0	1	1	0	1	1	1	1	1	1	1	0	1
1964031	YES	1	1	1	1	0	0	0	0	0	0	0	0	1	1	1	0	0	1	0	1	1	0	0			0	0	0	1	1	1	0	0	1	1	0	1	1	1	0	1		1	0	1	0	1	0
1964033	YES	1	1	0	1	1	1	0	1	0	1	0	0	0	0	1	0	1	1	0	0	1	0	1	1	1	0	0	1	1	1	1	0	0	1	0	0	0	1	0	1	1		0	0	0	1	1	0
1964035	YES	1	1	1	1	1	1	0	1	0	1	0	1	1	1	1	1	0	1	1	1	1	1	0	1	1	1	0	0	1	1	0	1	1	1	1	0	1	1	0	0	1	1	1	0	1	0	0	0
1964036	YES		1	0	0	1	0	0	0	0	0	0	1	1	0	0	0	0	1	0	1	1	1	0	1		0	1	1	0		0	0	1	1	1	0	0		0	1	0	0	1	1	1	0	1	0
1964037	NO*****	0		0	0	0		1	1	1	1	0	1	0	0	0	0	0	0	1	1	0	1	1	1	1	0		0	0	1		1	0	1	1	0	0	1	0		0		1		1	1	1	0
1964065	YES	1		1	1	0	1	0	0	1	1	0	0	1	1	1	0	1	0	1	1	1	0	0	0	0	0	1	0	0	0	0	1	1	1	1	0	1	1	1	1	1	0	1	1	0	1	1	0
1964069	YES	0	1	0	0	1	0	0	1	0	1	0	1		0	0	1	0	1	0		1	1	1	1	1	0	1	1	0	0	0	0	1	1	1	0	0	1	1		0	1	1	1	1	0		1
1964076	NO	1	0	0	1	0	1	0		0	1	1	0	0	1	1	0	1	1	0	1	1	0	0	1	1	0	0	1	1	1	1	0	1	1	1	0	1	1	0	1	1	1	1	0	0	1	1	0
1965001	YES	1	0	0	0	1	0	0	1	0	1	0	1	0	1	1	0	0	1	1	1	0	1	0	1	0	0	1	0	1	1	1	0	0	1	1	0	0	1	1		1	0	1		1	1	1	0
1974443	NO	1	1	1	0	1	1	0	1	0	1	1	1	1	1	1	0	0	0	1	1	1	1	0	1	0	0	1	1		1		0	0	1	1	0	0	1	1	1	1	1	1	0	1	1	1	1
1965004	YES	0	1	0	0	0	1	0	0	0	1	0	1	0	1	0	0	0	1	0	1	1	0	0	1	0	0	0	0	1	0	1	0	0	1	1	0	1	1	1	1	0	0	1	0	1	1	1	0
1965009	YES	1	1	1	1	1	1	1	0	0	1	1	1	0	1	1	0	1		1	1	1	0	0	1	1	0	0	1	1		1	1	0	1	1	0		1	1	1	1	1	1	0	0	1	1	1
1965010	YES	0	1	1	1	1	1	0		0	1	0	1	0	0	0	1	0	0	0	1	1	0	1	1	0	0	0	1	1	1	1	0	0	1	1	0	1	1	1	1	0	0	1	0	1	1	1	0
1965012	YES		0	0	1	1	1	1	1	1	1	0	1	1	0	1	0	0	0	1	1	0	1	0	1	0	0	1	1	0	0	0	1	0	1	1	0	0	1	0	0	1	0	1	0	0	1	1	0
1965025	NO	1	0	0	0	0	0	0	1	0	1	0	0	1	1	1	1	0	0	0	1	1	0	1	1		1	0	0	1	1	1	1	1	1	1	1	1	1	1		1	0	1	1	1	0	1	0
1965026	YES	0	1	1	0	0	0	0	1	1	1	0	0	1	1	1	0	0	1	0	1	1	0	0	1	1	0	1	1		1	1	0	0	1	1	1	1		1	0	1	0	1	0	0	0	1	0
1965027	YES	1	1	0	1	1	1	0	1	1	1	1	0	1	0	0	0	0	1	0	1	1	0	0	1	1	0	0	1	1	1	1	0	1	1	1	0	1	1	1	0	0	0	1	0	1	1	1	0
1965034	YES	1	1	0	1		1	1	1	1	1	1	1		1	1	0	1	1	0	0	1	0	0	1	0	0	0	1		1	1	0	1	1	1	0	1		1	1	1		0	1	1	1	1	0
1965036	NO	1	1	0	1	1	0	1	1	1	1	0	1	1	1	1	0	1	1	0	1	1	0	0	1	0	0	0	1	1	1	0	0	1	1	1	0	1	1	0	1	1	1	1	1	1	1	0	1
1965037	YES	1	1	0	1	1		1	1	0	1	0	0		0	1	0	1	1	0	1	1	1	1	1	1	0	1	1	1	1	0	0	1	0	1	0	1	1	1	1	1	1	1	1	1	1	1	1
1965039	NO	0	1	1	1	0	0	1	0	0	1	1	0	1	1	1		1	1	1	1	1	1	1		0	0	1	0		0	1	0		1	1	1	1	1	1	0	1	0	1	0	1	1	1	0
1965040	NO	1	0	0	1	0	1	0	0	0	1	1	0	0	1	1	0	1	1	0	1	1	0	0	1	1	0	0	1	1	1	1	0	1	1	1	0	1	1	0	1	1	0	1	0	0	1	1	0
1965041	NO	0	1	0	0	1	0	1	0	0	1	1	1	1	1	1	0	0	0	1	1	1	0	1	1		1	0	0	1	0	1	0	1	1	0	0	0	1	1	0	1	0	1	1	1	0	1	1
1965043	NO	1	1	0	1	1	0	1	1	1	1	0	1	1	1	1		1	1	0	1	1	0	0	1	0	0		1	0	1	0	0	1	1	1	0	1	1	0		1	1	1	1	1	1	0	1
1965044	YES	1	1	1	1	0	0	1	0	0	1	1	1	1	1	1	0	1	0	1	1	1	0	0	1	1	1	1	0			1	0	1	1	1		1	1	1	1	1	0	1	0	1	1	1	0
1966002	NO	0	1	0	0	0	1	0		0	1	0	1	0	1	1	0	0	1	0	1	1	0	0	1	1	0	1	0	1	0		0	0	1	0	0	1	1	0	0	1	1	1	0	1	1	1	0
1966030	NO	1	0	0				0	1	0	1	1	0	0		1	0	0	1	1	1	1	0	1		1	0		1			1	0	0	1		1	1	1	1	1	1		1	0	1	1	1	0
1966035	YES	0	1	0	1	1	1	0	1	1	1	0	0	1	0	1	0	1	0	0	1	1	0	0	1		0	1	1	1	1	1	0	0	1	0	0	0	1	0	1	1	1	1	0	0	1	1	1
1966036	YES	1	1	0	0	0	0	0	1	0	1	0	0	1	1	1	0	0	1	0	1	1	1	1	1	0	0	1	0	1	1	0	0	0	0		0	1	1	0	1	1		1	1	1	1	1	1
1966037	YES	0	1	0	1		1	1	1	0	1	0	1	0	0	0	0	0	1	1	1	1	0	1	1	0	0	0	1	0	0	0	1	1	1	1	1	1	1	1	0	0	1	1	0	1	1	1	0
1966038	YES	0	1	1	1	0	1	1	0	0	1	0	1	1	0		0	0	1	0	1	0	0	1	1		0	1	0		1	0	0	0		1	0	0	1	1	0	1		1	1	1	0	0	1
1966039	YES	1	0	0	1	1	0	1	1	0	0	1	1	1	1	0	0	0	1	0	1	1	1	1	1	1	0	1	0		0	1	0	0	1	0	1	0		1	1	0	1	1	0	1	1	1	0
1966041	YES	1	0	0	1	0	1	0	0	1	1	1	0	1	0	1	0	0	1	0	1	1	1	0	1	1	1	1	0	1	0	1	0	0	1	0	1	1	1	1	1	1	0	1	0	1	1		0
1966044	YES	1	0	0	1	1	0	0		1	1	0	0	1	1	1	0	1	0	0	1	1	0	1	1		0	0	1	1	1	0	0	1	1	1	0	1	1	0	1	1	1	1	1	1	1		0
1966045	YES	1	1	0	0	1	0	1	1	0	1	0	0	0	1	0	0		0	1	1	1		0	1		0	1			1	1	0	0	1		1	1	1	1	1	0	1	1	0		1	0	1
1966046	YES	1	0	0	0	0	0	1	1	0	1	0	0	0	1	0	1	0	0	1	1	1	0	0	0	1	1	0	0	0	1	1	1	1	1	1	0	1	1	1	1	0	0	1	0	1	1	0	0
1966047	YES	1	1	0	0	0	0	0	1	0	1	0	0	1	1	1	0	0	0	0	1	1	0	0	1	1	0	0	0	0	1	0	1	0	1	1	0	0	1	0	1	1		1	0	0	1	1	0
1966072	YES	1	1	0	1	0	0	0	1	0	1	0	1	1	0	0	1	1	1	0	1	1	0	0	1	0	0	0		1	1	0	1	1	1	1		1	1	1	0	0	1	1	0	1	0	0	1
1966079	YES	1			1	0	1	0	1	0	1	0	1	0	1	0	1	1	1	0	1	1	1	1	1	1	0	1	0	1	1	0	0	0	1	1	0	0	1	0	0	0	1	1	1	1	0	1	0
1966146	YES	1		1	0	1	0	0	1	0	1	0	1	0	1	1	0	0	1	0	1	1	1	1	1	1	0	1	0	1	0	1	0	0	1	1	0	0	1	0	0	1	0	1	1	1	0	1	0
1966148	NO	1	1	1	0	1	0	0	1	0	1	0	0	1	1	1	0	0	1	0	1	1	0	1	1	0	0	1		1	1	1	0	1	1	1	1	1	1	1	0	1	0	1	0	1	0	1	1
1967002	YES	1		0	1	1	0	0	1	1	0	0	0	1	1	1	1	0		0	1	1	0	0	0		1	0		1	1	0	1	0	1	0	1	0	1	0	1	1	0	1	0	1	0	1	1
1967003	YES	0	1	1	0	1	0	0	1	0	1	0	0	1	1	1	0	0	0	1	1	1	1	1	1	1	0	0		1	1	1	0	0	1	1	1	1	1	1	1	1	1	1	0	1	0	1	1
1967004	YES	0	1	1	0	1	0	0	1	1	1	0	0	1	1	1	0	0	0	0	1	1	0	0	1	0	0	0	0	1	0	1	0	1	1	1	1	1	1	1	1	1	1	1	0	0	0	1	1
1967007	YES	1	0	1	1	1	0	0	1	0	1	1	1	0	1	1	0	0	1		1	1	0	0	1	1	1	1	0	0	1	0	1	0	1	1	0	1	1	0	0	1	0	1	0	1	0	0	1
1967009	NO	1	0	0	1	0	1	1	0	0	1	1	1		1		0	0	1	1	1	1	0			1	0	1	0	0	1	1	0	1	1	1	0	0	1	1			1	1	0	1	1		0
1967050	YES	1	1	0	1	1	0	1	0	1	0	0	1	1	1	1	1	0	0	0	1	1	0	0	1	1	0	1	1	0	0	0	0	0	1	1	0	0	0	1	1	1	0	1	1	1	1		1
1967052	YES	0	1	0	1	0	1	0	1	1	1	1	0	1	1	1	0	0	0		1	1	0	1	1	1	1	1	0	1	1	1	0	0	1	0	0	1	1	0	1	1		1	0	1	1	1	1
1967054	YES	1	1	0		1	1	1	1	0	1	1	0	1	1	1	0	1	1	0	1	1	1	1	0	0	0	1	1		1	1		1	0	1	0	1		0	1	1		1	1	1	1	0	0
1967055	YES	1	1	1	1	0	0	1	1	0	1	0	0	1	0	1	0	0	1	0		1	0	1	1	1	1			0	0	0	0	1	1	1	0	0	1	0	0	1	0	1	0	1	0	1	0
1967057	YES	1	1	0	1	1	1	1		0	1	1	1	1	1	1	1	0	0	1	1	1	1	1	1	0	0	0	1	1	0	1	0	1	1	1	1	1	1	0	1	1	1	1	1	1	0	1	0
1967058	NO	1	1	0	1	1	1	1	0	1	1	1	0	1	0	1		1	1	0	1	1	0	0	1	1	0	0	1	1	1	1	0	1	1	0	0	1	0	1	1	1	1	1	0	1	1		0
1967059	YES	1	1	0	1	0	1	0		1	1	0	0	1	1	1	0	0	1	1	1	0	0	1	1	1	1	0	1	1	1	0	0	0	1	1	1	1	1	1	0	1		1	1	1	0	1	0
1967060	NO	1	1	1	0	1	1	1	1	0	1	1		1		1	0	0	1	0	0	0	0	1			1		0	0	1	0	1	0	1	0	0	1	1	0	1	1	1		1	1		1	1
1967061	YES	1	0	1	0	1	1	1	1	0	1	1	0	1	1	1	0	0	1	0	1	0	0	1	1	1	1	0	0	1	1	0	1	0	1	0	1	1	1	0	1	1	0	1	1	1	1	1	1
1967062	NO	1	1		1	1	0	1	1	1	1	0	1	1	1	1	0	1	1	0	1	1	0	0	1	0	0	0	1	1	1	0	0	1	1	1	0	1	1	0	1	1	1	1	1	1	1	0	1
1967063	NO	1	1	0	1	1	1	1		1	1	1	0	1	0	1	0	1	1	0	1	1	0	0	1	1	0	0	1	1	1	1	0	1	1	0	0	1	0	1	1	1	1	1	0	1	1	1	0
1967065	NO	0	1	0	0	0	1	0	1	0	1	0	1	0	1	1	0	0	1	0	1	1	0	0	1	1	0	1	0	1	0		0	0	1	0	0		1	0	0	1	1	1	0	1	1	1	0
1967066	YES	0	1		1	0	1	1	1	0	1	0	0	0	1	0	0	1		1	1	1	0	0	1	1	0	0	0	1	1	0	0		1	1	1	0	0	1	0	0	1	1	1	1	0	1	0
1967067	YES	1	1	1	1	0	1	0	1		1	1	1		1	1	1	0	1	0	1	1	0	0	1	1	0	1	1	1	1	0	0		1	0	0	1	1	0	1	1	1	1	1	1	1	1	1
1967068	YES	1	1	0	1	1	1	0	0	1	1	1	1	0		1	0	0	1		1	1	0	0	1	0	0	1	1		1	1	1		1	0	0	1	1	1	0	1	1	1	0	1	1	1	1
1967069	NO	0	1	1	1	1	0	1	0	0	1	0	1	1	0	1		0	0	1	1	0	0	0	1	0	1	1	0	1	0	1	0	1	1	1	0	0	1	1	1	1	1	1	0	1	0	1	0
1967070	YES	0	1	0	1	1	1	1	1	0	1	0		0	1	1	0	0	0	0	1	1	0	1	1	0	0	1	0	1	0	0	0	1	1	0		1	1	0	1	1	1	1	0	1	1	1	0
1967071	NO	0	1		0	0	1	0	1	0	1	0	1		1	1	0	0	1	0	1	1	0	0	1	1	0	1	0		0	0	0	0	1	0		1	1	0	0	1	1	1	0	1	1	1	0
1967072	YES	1	1	0	0		1	0	0	0	1	0	1	0	1	1	1	0			1	0	0	1	1	0	0	0	1	0	1	0	0	0	1		0	0	1	1	0	1	0	1	1	1	1	1	0
1967073	YES	0	1	1	0		0	1		1	1	0	0	1	0	1	1	1	0	0		1	0	0	1	0	0	1		0	0	0	1	0	1	1	1	0	1	1	0	1	0	1	0		0	1	0
1967075	YES	0	1	0	0	0	0	1	1	0	1	0	1	1	1	1	0		1	0	0	1	0	1		1	1	1	1	1	1	1			1	1	0	1	1	0	1	1	0	0	0	1	1	1	0
1967076	NO	1	1	0	1	1	1	1	1	1	1	1	0	1	0	1	0	1	1	0	1	1	0	0	1	1	0	0	1	1	1	1	0	1	1		0	1	0	1	1	1	1	1	0	1	1	1	0
1967077	YES	0	1	0	1	0	1	0		0	1	0	0	0	0	0	0	1	0	0	1	1	1	0	1	1	0	0	1	1	1	1	0	0	1		0	1	1	1	0	0		1	0	0	1	0	0
1967078	NO	1	0	1	0	1	0	0	1	0	0	1	0	0	1	1	0	0	1	0	1	0	1	0	1	1	1	0	0	1	1	0	1	0	1	1	0	0	1	1	0	1	0	1	0	1	1	1	0
1967079	NO	0	0	1	0	1	0	1	1	0	0	0	1	1	1	1	0	1	1	0	1	1	1	0	0	1	0	1	1	1		1	1	0	1	1	1	1	1	1	0	1	1	1	1	1	1	1	0
1967080	NO	1	0	0	1	0	1	0	0	0	1	1	0	0	1	1	0	1	1	0	1	1	0	0	1	1	0	0	1	1	1	1	0	1	1	1	0	1	1	0	1	1		1	0	0	1	1	0
1967081	NO	1	0		1	0	0	0	1	0	1	1	0	1	1	1	0	0	0	0	0	0	0	0	1	1	0	0	1	1	0	0	1	0	1	1		1	1	0	1	1	0	0	0	1	1	0	0
1967082	YES	0	1	0	1	0	0	1	0	0	1	0	0	1	1	1	0	0	0		1	1	1	0	0	0	0	0	1	0	1	1	1	1	1	1	0	0	1	1		1	1	1	1	1	1	1	0
1967083	YES	1	1	1	1	1	0	1	1	0	1	1	0	1	1	1	0	0	1	0	1	1	0	1	1	0	1	0	1	0	1	0	0	0	0	1	0	1	1	0	1	1	1	1	1	1	1	1	1
1967085	NO	1	0	0		0	0	0	0	1	1		0	0		1	0	0	1	1	1	1	0	1	1	0			0	0		0	1	0	1	1	0	1	1	0	1	1	1	1	1	0	1	0	0
1967086	NO	1	1	1	1	1	0	1	1	0	1	0	0		1	1	0	0	1	0	1	1	0	0	1		0	0	1	1		0	0	1	1	1	0	1	1	1	1	1	1	1	1	1	1	0	1
1967089	YES	1	1	0	1	1	1	1	1	1	1	0	0	0	1	1	0	0	1	0	0	1	0	0	1	1	0	0	0	1	1	1	0	0	1	1	0	1	1	0	1	1	1	0	0	1	1	1	0
1967093	NO	1	0	0	1	1	1	0	1	0	1	0	0	1	1	1	1	1	0	0	1	1	1	1	0	1	0	0	1	0	1	0	1	0	1	1	1	1	0	1	0	1	0	1	0	1		1	0
1968017	YES	1	0	0	0	0	0	0	1	0	1	0	0	1	1	1	1	0	0	0	1	1	0	1	1	1	1	0	0	1	1	1	1	1	1	1	1	1	1	1	0	1	0	1	1	1	0	1	0
1968034	YES	1	1	1	0	0	0	1	1	0	1	0	1	1	0	1	1	0	0	0	1	1	0	0	1	1	1	0	0	1	1	1	1	1	1		0	0	1	1	0	1	0	1	1	1	0	1	0
1968035	YES	1		1	1	1	1	0	1	0	1	0	1		1	1	0	1	0	0	0	1	0	1	1	1	1	1		1	0	1	1	1	1	0	0	1	1	1	1	1	1	1	0	1	0	1	1
1968039	YES	1	1	0	1	1	0	0	1	1	1	0	0	0	0	1	0	1	0	1		0	0	1	1	0		0	0	0	1		0	1		1	1	1	1	1	1	1	1	1		1	0	1	0
1968056	YES		0	0	1	1	1	1	1	0	1	1	1	1	1	1	0		1	0	1	1	0	0	1	1	0	1	1	1	1		0	1	1	1	1	1		1	1	1	1	1	1	1	1	1	0
1968057	YES	1	0	0	1	1	1	1	1	1	1	0	1	1	1	1	1	1	1	0	1	1	0	0	1	0	0	1	1	0	1	0	1	1	1	1	1		1	1	1	1	0	1	1	1	1	1	1
1968059	NO	1	1	1	0	1	0	0	1	0	1	0	0	1	1	1	0	0	1	0	1	1	0	1	1	1	0	1	0	1	1	1	0	1	1		1	1	1	1	0	1	0	1	0	1	0	1	1
1968061	NO	1	0	0	1	0	0	0	1	0	1	0	1	1		1	0	0	0	1	1	1	1	1	1	1	0	1	0		1	1	0	1	1	1	1	1		1	0	1	0	1	0	1	0	1	1
1968067	YES	1	0	0	1	0	0	0	1	0	1	1	0	1	0	1	0	0	0	0	1	1	0	0	1	1	0	0	1	1	1	0	1	1	1	1	1	0	1	0	1	1	0	1	0	1	1	0	1
1968068	YES	1	1	1	1		1	0	1	0	1	0	1	1	1	0	0	1	1	1	1	1	0	1	1	1	1	1	1	1	1	1	0	0	1	1	0	0	1	1	1	0	1	1	0	1	1	1	1
1968069	NO	1	1	1	0	1	0	0	1	0	1	0	0	1	1	1	0	0	1	0	1	1	0	1	1	1	0	1	0	1	1	1	0	1	1	1	1	1	1	1	0	1	0	1	0	1	0	1	1
1968070	NO	1		0	0	0	1	1	1	0	1	0	1	1	1	1	0	0	0	1	1	1	1	0	0	1	0	1	1	0	0	1	1	0	1	1	0	1	1	1	1	1	1	1	0	1	1	1	1
1968097	NO	0	1	0	0		1	1	1	1	1	1	0	0	1	0	1		1	1	1	0	1	0	1	1	0	0	1	1	1	0	0	1	1	0	1	0	1	0	0	0	1	1	0	1	0	1	0
1968098	YES	1	1	0	1		1	1	1	0	1	0	1	0	1	0	0	1	0		1	1		0	1	1	0	1	0	1	1	1	0	0	1	1	0	1	1	0	1	0	1	1	0	1	1	0	1
1968190	YES	0	1	0	1	1	1	1	1	0	0	1	0	0	1	0	0	0	1	0	1	1	0	0	1		0	0	1		1	1	0	1	1	1	0	1	1	0	1	0	1	1		1	1	0	0
1969027	YES	0	1	1	1	0	0	1	1	0	1	0	0	0	1	1	0	1	1	0	1	1	0	0	1	1	1	1	1	1	0	1	1		1	0	1	0	1	1	1	1	1	1	1	0	1	1	1
1969028	NO	1	1	1	0		1	0	1	0	0	0	1	1	0	0	0	0	0	1	1	1	0	1	1	1	1	0	1	1	1	1	0	0	1	1	0	1	1	0	0	0	0	1	0	1	0	1	0
1969029	YES	1		0	1	1	0	1	1	0	1	1	1	1	0	1	0		1	0	1	1	1	0	0	0	1	0	1		1	1	0	1	1		1	0	1	1	1	1	1	1	1	1		0	1
1969036	YES	1	1	0	1	0	0	0	1	0	1	1	0	1	1	1	0	0	1	0	1	1	1	0	1	1	0	1	1	0	1	1	1	0	1	1	0	1	1	1	1	1	1	1	0	1	1	0	0
1969040	YES	0	1	1	0	0	1	1	0	1	0	0	1	0	1	1	0	0	0	0	1	1	0	0	1		0	1	0	0	1	1	0	0	1	1	0	1	1	0	0	1	1	1	1	1	1	0	1
1969041	NO	1	0	1		1	1	1	1	0	1	1	0	1	1	1	0	0	0	1	0	0	0		0	1		1	0		1	0	0	1	1	1	0	1	0	1	0	1		1	0	1	1	0	0
1969054	YES	1	1	0	1	0		0	1	0	1	1	1	1	1	1	0	0	0	1	0	1	0	0	0		0	1	1	0	0	1	1	0	1	1	0	1	1	1	1	1		0	0	1	0	1	1
1969060	YES	0	0		0	0	0	1	0	0	1	1	0	1	1	1	0	0	0	0	1	1	0	0	1		0	1	1	1	1	1	1	0	1	1	0	1	1	1	1	1	1	1	1	0	1	0	0
1969064	NO	0		1	0	0	0	1	0	0	0	0	0		1	1	0	0	1	0	1	1	1	0	0	1	0	1	1	1	1	1	1	0	1	1	0	1	1	1	0	1	1	1	1	1	1	1	0
1969065	NO	1	0	1	1	1	0	0	1	0	1	0		1	1	1	0	0	1	0	1	1	0	0	1	1	0	1	1	1	0	0	0	1	1	1	1	1	1	1	1	1	0	1	0	1	0	1	1
1969070	YES	0	1	0	0	0	0	0	1	0	0	0	0	1	1	1	0	0	1	0	1	1	1	1	1	1	0	1	0	1	0	1	1		1	1		1	1	0		1	0	1	0	1	1	1	0
1970001	YES	1		1	0	1	0	0	1	0	1	0	1	0	1	0	0	1	1	0	1	1	0	1	1	1	0	1	1	0	0	0	1	1	1	1	0	0	1	1	0	0	1	1	1	1	0	1	1
1970012	NO	1	1	1	0	1	0	0	1	0	1	0		1	1	1	0	0	1	0	1	1	0	1	1	1	0	1	0	1	1	1	0	1	1	1	1	1	1	1	0	1	0	1	0	1	0	1	1
1970020	NO	0	1	1	1	0	1	0	0	0	1	0	1	1	1	1	0	0	0	0	1	1	0	1	1	0	1		1		1	1	0	0	1	0	0	1	1	1	1	1	0	1	1	1	1	1	0
1970038	NO	1		0		0	1	1	1	0	1	0	1		1	1	0	0	0	1		1	1	0	0	1	0	1	1	0	0	1	1	0	1	1	0	1	1	1	1	1	1	1	0	0		1	1
1970039	NO	1	1	0	0		1	1	1	0	1	0	1		1	1		0	0	1	1	1	1	0	0	1	0	1	1	0	0	1	1		1	1	0	1	1	1	1	1	1	1	0	0	1	1	1
1970070	YES	1	1	0	1	1	0	0	1	0	0	0	0	1	0	1	0	1	1	0	1	1	0	1	0	1	0	0	1	1	1	1	1	0	1	0	1	0	1	1	0	1	1	1	0	1	1	0	0
1970083	YES	1	0	0	1	1	1	0	1	0	1	0	1	1	1	1	0	1	1	1	1	1	0	1	0	1	1	1	1	0	1	1	0	1	1	1	0	1	1	1	0	1	0	1	0	1	1	1	0
1970085	NO	0	1	0	0	1	0	1	1	0	1	1	1	0	0	1	1	0	0	1	0	1	0	1	0	1	1	1	0	1	0	1	0	0	1	0	0	0	1	1	1	1	1	0	0	1	0	1	0
1970106	YES	1	1	1	0		1	1	1	1	1	0	0		1	1	0	1	1	0	0	1	0	0	1		0	1	1	1	1	0	0			1	1	1	1	1	1	1	1	1	1	1	0	1	0
1971001	YES	1	1		1	1	1	0	1	0	1	0	1	1	1	0	1	1	0	1	1	1	0	1		1	1	0	1	1	0	0	1	1	1	1	0	0	1	1	1	0	1	1	0	1	0	1	0
1971008	YES	0	1	0	1	1	0	0	1	0	1	0	0	0	1	0	0	0	0	1	1	1	0	0	1	1	0	0	0	1	1	0	0	1	1	1	1	1	0	0	1	0	1	1	1	0	0	1	0
1971015	YES	1	1	0	1	1	1	1	0		1	0	1	1	1	1	0	1	1	0	1	1	0	0	1	1	0	0	0	1	1	1	0	0	1	1	1	0	1	1	0	1	0	1	0	1	1	1	0
1971025	YES	1	0	0	0	0	1	1	1	0	1	0	1	1	1	1	0	0	1	1	1	1	1	1	1	1	0	1	1	1	1		0	0	1	1	0	1	1	1	1	1	1	1	0	1	1	1	1
1971036	YES	0	1	0	0	1	1	1	1	0	1	0	1	1	1	1	0	0	0	1	1	1	1	0	0	1	0	1	0	0	0	0	1	0	1	1	1	0	1	1	1	1	1	1		1	1	1	1
1971046	NO	1	0	0	1	0	0	0	1	0	1	1	0	1	1	1	0	0	0	0	1	1	0	0	1	1	0	1	1		1	0	1	0	1	1	0	1	1	1	1	1	0	1	0	1	1	0	1
1971048	YES	0	1	0	1	0	1	1	1	0	1	0	1	1	1	1	0	1	0	0	1	1	0	0	1		0	0	1	1		1	0	0	1		0	0		1	0	1	1	1	0	1	1	1	0
1971050	YES	1	1	0	1	1	0	0	1	0	0	1	1	0	0	0	0	1	1	1	1	1	0	0	1	1	1	0	1	1	1	1	0	0	1	1	0	0	1	1	1	0	0	1	0	1	1	1	0
1971051	YES	1	1	0	1	0	1	0	1	1	0	0	0	1	1	1	0	0	0	0	1	1	1	0	1	1	0	1	1	1	0	1		0	1	1	0	1	1	0	1	1	1	1	0		1	1	0
1971052	YES	1	0	0	1	0	0	0	1	0	1	0	1	1	1	1	0	0	0	0	0	1	1	0	0	1	0	1	1	1	1	1	0	0	1	1	0	0	1	1	1	1	1	0	0	1	1	1	0
1971053	NO	1	0	0	1	0	0	0	1	0	1	0	1	1	1	1	0	0	0	0	0	1	1	0	0	1	0	1	1	1	1	1	0	0	1	1	0	0	1	1	1	1	1	0	0	1	1	1	0
1971054	NO	1	0	1	0	0	1	1	1	0	1	0	1		1	1	0	0	0	1	1	1	1	0	0	1	0	1	1	0	0	1	0	0	1	1	0	1	1	1	1	1	1	1	0	0	1	1	1
1971060	YES	1	1		1	1	0	0	1	1	1	0	1	1	0	1	0		1	1	1	1	0	1	1	0	0	1	0	1	1	1	0	1	1	1	1	1	0	1	1	1	1	1	0	1	0	1	1
1971121	YES	1	1	0	1	1	1	1	1	1	1	1	1	1	1	1	0	0	1	0	1	1	0	0	1	0	0		1	1	1	1	0	1	1	1	0	1	1	1	1	1	0	1	0	1	1	1	0
1972006	YES	0	1	0	1	1	0	0	1	1	1	0	1	0	1	1	1	0	1	0	1	1	1	0	1	1	1	0	0	1	1	0	0	0	1	1	0	1	1	1	1	1	1	1	0	1	0	0	0
1972026	YES	1	1	1	0	1	0	1	1	0	1	0	0	1	0	1	0	0	0	1	1	1	0	1	1	0	1	0	0	1	1	1	0	0	1	1	1	1	1	1	0	1	0	1	0	1	0	1	1
1972039	YES	1	1	0	0	0	1	1	1	1	1	0	1	1	1	1	0	0	1	1	1	1	0	0	1	1	0	1	1	0	1	0	0	0	1	1	0	0	1	1	1	1	1	1	0	1	0	0	1
1972082	NO**	0	0	0	0	0	0	0	1	0	0	0	0	0	1	0	0	0	1	0	0	1	1	1	1	1	1	0	0	1	1	1	0	0	1	0	1	1	1	1	1	0		0	0	1	0	1	1
1972128	YES	0	0	0	0	0	1	0	1	0	0	0		1	1	1	0	0	0	0	1	1	0	0	1	0	1	0	1		1	1	0	1	1	0	0	0	1	0	1	1	0	1	0	1	1	1	1
1972129	YES	0	1	0	1	1	1	0	1	0	1	0		1	1	1	1	0	1	0	1	1	1	0	1	1	0	0	0	0	0	0	1	1	1	1	1	1	0	1	1	1	1	1	1	1	0	1	1
1972130	YES	1	1	0	0	1	0	0	1	0	1	0	0	1	1	1	0	0	1	0	1	1	0	0	1	1	0	1	0	1	1	1	0	1	1	1	1	1	1	1	0	1	0	1	0	1	0	0	1
1972184	YES	1	1	1	1	0	0	1	1	0	1	0		1	1	0	0	0	0		0	1	1	0	1	1	1	1	0	0	1	1	1		1	1	0	1	1	0	1	0			0	1		1	1
1972191	YES	1		1	0	0	0	0	0	0	1	1	0	1	1	1	0	0	1	0	1	1	0	1	1	1	0	1	1	1	1	1	0	1	1	1	0	1	1	1	0	1	0	1	0	1	1	1	1
1973048	NO	1	0	0	1	0	0	1	1	0	1	0	1	0	1	1	1	0	1	1	1	1	1	0	0	1	1	0	0	0		1	1	1	1	1	0	1	1	1	0	1	0	1	0		0	0	1
1973051	YES	1	0	0	0	1	1	0	1	1	1	0	0	1	1	1	0	0	0		1	1	1	1	1	0	0	1	1	1	0	1	1	0	1	1	1	0	1	0	1	1	1	1	0	1	1	1	1
1973052	YES	0	1	0	0	0	1	0	1	0	1	0	1	1	1	1	0	0	0	0	1	1	0	1	1	0	1	1	1	1	1	0	0	0	1	1	0	0	1	1	0	1	1	1	0	1	1	1	1
1973067	NO	1	1	1	0	1	1	0	1	0	0	0	1	1	0	0	0	0	0	1	1	1	0	1	1	1	1	0	1	1	1	1	0	0	1	1	0	1	1	0	0	0	0	1	0	1	0	1	0
1973086	NO	1	0	1	0	1	0	1	1	0			0		1	1	0	0	1	1	1	1	1	1	1	1	0	1	0	1	1		0	1	1	1	1	1	1	1	1	1	0	1	0	1	0		1
1973087	NO	1		1	0	1	0	1	1	0	1	1	1	1	1	1	0	0		1	1	1	1	1	1	1	0	1	0	1	1	1	0	1	1	1	1	1	1	1		1		1	0	1	0	1	1
1973092	NO	1	0	1	0	0	1	1	1	0	1	0	1		1	1	0	0	0	1		1	1	0	0	1	0	1	1	0	0	1	1	0	1	1	0	1	1	1	1	1	1	1	0	1	1		1
1973103	YES	1	0	1	1	0	0	1	1	1	1	0	1	1	1	0	0	0	0	1	1	1	1	0	1	1	0	1	1		0	0	1	0	1	1	0	1	1	1	1	0	1	1	0	1	1	1	1
1973104	YES	1	0	0	1	1	1	0	1	1	1	1	0	0	0	1	0	1	0	0	1	1	0	1	1		0	0	0	1	1	1	0	1	1	1	1	1	0	0	0	1	1	1	0	1	1	1	1
1973113	NO	0	1	0	1	1	1	0	1	0	0	0	0		1	1		0	1	0	1	1	0	1	0	1	0	1		1	1	1	0	0		0	0	0	1	1	1	1	0	1	1	1	1	0	0
1973114	NO	0	1	0	1	0	1	0	1	0	1	0	1		0	1	0	0	1	1		0	0	0	1	0	1	1	1	0	1	0	1	0	1		0	1	1	1	1	1	0	1	0	1	1		0
1973116	YES	0	1	1	1	0	0	0	1	0	1	0	0	1	0	1	1	1	0	0	1	1	1	1	1		1	0	0	1	0	1	0	1	1	1	0	1	1	1	0	1		1	0	1	1	1	0
1973117	YES	1	1	0	1	0		0	0	0	1	0	1	1	0	0	0	0	1	1	1	1	0	1	1	1	1	1	0	1	0	1	0		1	0	0	1	1	0	0	0	1	1	0	1	0	1	1
1973118	YES	0	1	0	1	0	0	0	1	0	1	0	1	1	1	0	1	0	0	1	0	1	1	1	0	1	1		0	1	1	0	0	0	1	0	1	1	1	0		0	1	1	0	1	0	1	1
1973119	YES	0	1	0	1	0	1	0		0	1	0	1	1	0	1	0	0	1	1	1	0	0	0	1	0	1	1	1	0	1	0	1	0		0	0	1	1	1	1	1	0	1		1	1	0	0
1973126	NO	1	1	0	1	1	1	1	1	1	1	1	0		0	1	0	1	1	1	1	1	0	0	1		0	0	1	1	1	1	0	1	1	0	0	1	0	1	1	1	1	1	0		1	1	0
1973129	YES	1	1	0	1	1	1	0	1	1	0	1		1	1	1	0		0	1	0	1	0	0	0	1	0	1	1	1	0	1	0	0	1	0	1	1	1	0	1	1	0	0	0	1	1	1	0
1973133	YES	1	0	0	1	0	1	0	1	0	1	1	1	1		1	0	1	1		1	1	0	1		0	0	1	1	1	1	1	0	0	1	1	1	1	1	1	1	1		1	0	1	1	1	0
1973134	YES	1	1	1	0	0	0	0	1	1	0	0	0		1	1	0	0	1	0	1	1	0	0	1	1	0		0	1	1	0	0	0	1		1	1	0	1	1	1	0	1	1	0	0	1	0
1973135	YES	1	1	0	1	0	1	0	1	0	1	0	1		1	0	1	1	1	0	1	1	1	0	1	1	1	1	0		1	0	0	0	1	1	0	0	1	0	0	0	1	1	0	1	0	1	1
1973138	YES	1	1	1	0	0	1	0	1	0	1	0	1	1	1	0	0	0	1	1	1	1	0	1	1	0	1	1	0	1	1	1	0	0	1	1	1	1	0	1	0	0		1	0	1	0	1	0
1973139	YES	0	1	1	1	1	1	0	1	0	1	0	0	1	1	1	0	0	1	0	1	1	1	1	1	1	0	0	0	0		0	0	1	1	1	0	1	0	0	0	1		1	0	1	0	1	1
1973140	YES	0		0	1	0	1	1	0	0	1	1	0	0	1	1	1	0	1	0	1	1	0	1	0	1	0	1	0	1	1	1	0	0	1	1	0	1	1	1	0	1	1	1	1	1	1	1	0
1973142	YES	1	0	0		1	1	0	1	1	1	0	0		1	1	0	0	1	1	1	1	1	1	1		0	0	0		1	1	1	1		1	1	1	1	1		1		1	1	1	0	1	1
1973143	YES	0	1	1	0	1	1	0	1	0	1	0	0	1	1	1	0	0	1	0	1	1	0	0	1	1	1	1	0	1	1	1	0	0	1	1	1	1		1	0	1	1	1	0	0	0	1	0
1973144	YES	1	1	0	1		1	0	1	0	1	1		1	1	1	0	0	0	1	1	1	0	1	1	1	0		1	1	1	1	0			1	1	1	1	1	1	1	1	1	0	1	1	1	1
1973158	YES	1	0	0	1	0	0	0		0	1	1	0	1	1	1	0	0	0	0	1	1	0	0	1	1	0	1	1	1	1	0	1	0	1	1	0	1	1	1	1	1	0	1	0	1	1	0	1
1973161	NO	1	1	1	1	1	1	1	1	0	1	0	1	1	0	1	1	1	0	1	1	1	0	0	1	1	0		1	1	1	1	0	0	1	1	0	0	1	1	0	1	1	1	0	1	1	1	0
1973166	NO	1	0	0	0	0	1	1	1	0	1	0	1		1		0	0	0	1	1	1	1	0	0	1	0	1	1	0	0	1	1	0		1	0	1	1	1	1	1	1	1	0	1		1	1
1973169	YES	1	0	0	1	1	1	1	1	0	1	0	1	0	1	1	1	0	1	0	1	1	0	0	1	0	0	1	1	0	0	0	1	1	1	0	0	1	1	1	0	1	1	1	1	1	1	1	1
1973170	YES	0	0	0	1	0	1	1	0	0	0	0	0	0	1	1	0	0	1	1	1	1	0	0	1	1	1	0	0	1	0	0	1	1	0		0	0	1	1	0	1	0	1	0	1	1	0	0
1973189	YES	1	1		1	1	1	0	1	0	1	0	1		0	0	1	1	1	0	1	1	0	1	1	1	1	1	1	1	1	1	0	0	1	1	0	0	1	0	0	0	1	1	0	1	0	1	1
1973192	YES	1	1	0	1	1	1	0	1	0	1	0		1	1	0	1	1	1	1	1	1	1	0	1	1	1	0	1	1	1	0	1	1	1	1	0	0	1	1	0	0	1	1	0	1	0	0	1
1973212	YES	0	1	1	1	1	1	0	1	0	1	0	1	1	1	1	1	0	0	1	1	1	1	0	1	1	1	1		1	1	0	1	1	1	1	0	1	0	0	1	1		1	0	1	1	1	1
1973251	YES	1	0	0	0	1	0	0	1	0	1	0	1	1	1	1	0	0	1	0	1	1	1	1	1		1	1	0	1	1	0	0	0	1	1	0	1	1	0	1	1	1	1	1	1	1	1	0
1973297	YES	1	0		0	0	0	0	1	0	1	0	1	1	1	1	0	0	1	0	1	1	0	1	1	1	0	1	0			1	0		1	1	1	1	1		0	1		1	0	1	1	1	1
1974005	NO	1	0	0	0	0	0	0	1	0	1	0	0	1		1	0	0	0	0	1	1	0	0	1	1	1	0	0	0	1	1	1	1	1	1	0	0	1	1	1	1	0	1	1	0	1	0	0
1974012	YES	0	1	1	1	1	1	0	1	1	1	1	0		0	1	0	0	1			1	0	0	1	1	0	0	1	1	1	1	0	0	1	1	0	1		0	1	1	1	0	1	0	1	1	0
1974013	YES	1	1		1	1	0	1	1	0	1	1	1	1	1	1	0	0	0	0	0	0	0	0	1	1	0	0	1	1	0	0	1	0	1	1		1		0	1	1	1	0	1	1	1	0	0
1974033	YES	1	0	1	1		1	0	1	0	1		1	1	1	1	0	1	0		1	1	1	1	1		0		0	1	1	1	0	1	1	1	1	0	1		1	1	0	1	1		1	1	0
1974034	YES	1	0	0	0	0	0	1	1		1	1	1	0	1	0	0	1	1	1	0	1	1	0	1	1	0	0	1	0	1	0	0	0	1	1	0	0		1	0	0	0	0	0	1	1	1	0
1974035	YES	1	0	0	0	0	1	0	1	0	1	0	1	1	1	1	1	0	0	0	1	1	0	0	1	1	1	1	0	1	1	1		1	1	0	1	0	1	1	1	1	1	1	0	0	0	1	0
1974047	YES	0	0	0	0	1	1	0	1	0	1	0	0	0	1	1	0	0	1	0	1	0	0	0	0	1	0	0	1	1	1	0	1	1	1	1	0	0	1	0		1	1	1	0	1	1	1	0
1974049	YES	1	1	1	1	1	1	0	0	0	1	1	1	1	1	1	1	0	1	0	1	1	0	0	1	1	0	0		1		1	1	0	1	1	0	0	0	1	1	1	1	1	1	1	1	1	0
1974051	YES	1	1	0	0		1	0	1	0	1	0	0	1	1	1	0	1	1	1	1	1	0	0	1	1	0	1	1		1	1	0	0	1		0	1	1	0	1	1		1		1	0	1	0
1974052	NO	0	0	0	1	0	1	0	0	0	1	1	0	1	1	1	0	0	1	0	1	1	0	1	1		0	0	0	1	1	0		0	1	1	0	0	1	0	1	1	0	1	1	0	1	0	0
1974053	YES	0	0	0	1	1	0	0	1	0	1	1	0		1	1	0	1	1	0	0	1	0	0	1	1	0			1	0	0		1	1	1	1	1	1	0	1	1	1	0	1	1	1	0	0
1974054	NO	1	0	0	0	0	1	1	1	0	1	0	1	1	1	1	0	0	0	1	1	1	1	0	0	1	0	1	1	0	0	1	1	0	1	1	0	1	1	1	1	1	1	1	0		1	1	1
1974057	YES	1	0	0	0	0	0	0	1	0	1	0	0		1	1	0	0		0	1	1	1	1	1	1	0	1	1	1	1	0	0	0	1	0	0	1	1	0	0	1	1	1	0	1	1	1	1
1974058	NO	0	1	0	0	0	1	0	1	0	1	0	1	0	1	1	0	0	1	0	1	1	0	0	1	1	0	1	0		0	0	0	0	1	0	0	1	1	0	0	1	1	1	0	1	1	1	0
1974059	YES	1	1	0	1	1	1	0		1	1	1	0	0	0	1	0	1	1	0	1	1	0	0	1		0	0	1	1	1	1	0	1	1		0	0	1	0	1	1	1	1	0	1	1	1	0
1974060	NO		1	1	1	1	1	1	1	0	1	0	1		0	1	1	1	0	1	1	1	0	0	1	1	0	0	1	1	1	1	0	0	1	1	0	0	1	1	0	1	1	1	0	1	1	1	0
1974061	YES	0	0	1	1	0	1	1	0	1	0	0	1	1	1	1	1	0	0	0	1	1	0	0	1	1	0	0	1	1	1	1	0	0	1	1	0	0	0	1	0	1	0	1	0	0	1	1	0
1974062	NO	1	0	0	1	0	1	0	0	0	1	1	0	0	1	1	0	1	1	0	1	1	0	0	1	1	0	0	1	1	1	1	0	1	1	1	0	1	1	0	1	1	1	1	0	0	1	1	0
1974063	YES	1	1	1	1	0	0	1	0	0	1	1	1	0	0	0	0	0	0	1	0	1	0	0	1	0	0	0	1	0	0	1		0	1	1	0	1	1	1	0	0	0	0	0	1	1	0	0
1974064	NO	1	1	0	1	1	1	1	1	1	1	1	0	1	0	1	0	1		0	1	1	0	0	1	1	0	0	1	1	1	1	0	1	1	0	0		0	1	1	1		1	0	1	1	1	0
1974065	NO	1	1	0	1	0	1	0	1	0	1	1	0	0	0	1	0	0	0	0	1	1	1	0	1	1	0	0	0	1	1	1	0	0	1	1	0	1	1	1	0	1	0	1	1	0	1	0	0
1974067	YES	1	1	0	1	1	1	1	0	0	1	1	1	1	0	0	0	1	1	1	1	1	0	0	1	0	0	0	1	0	1	1	0	1	1	1	1	1	1	1	1	0	0	1	0	1	1	1	0
1974068	YES	0	1	1	1	0	0	1	0	0	1	1	0	0	1	1		1	1	1	1	1	1	1		1	0	1	0			1	0	0	1	1	1	1	1	1	0	1	0	1	1	1	1	1	0
1974069	YES	0		1	1	0	0	1	0	0	1	0	0	1	1	1	0	0	1	0	1	1	0	0	0	1	0	1	1	1	1		1	1	1	1			1	1	0	1	1	1	1	1	1		0
1974070	YES	1	0	0	1	0	1	0	0	1	1	1	0		1	1	0	0	1	0	1	1	0	1	1	0	1			1	1	1	0	0	1	1	0	1	1	0	1	1	0	1	1	1	1	1	0
1974071	NO	1	1	1	1	1	0	1		0	0	0		1	1	1	0	0	0	1	1	1	1	1	1	0	0	1	0	1	1	1	0	1	1	1	1	1	1	0	1	1	0	1	0	1	0	1	1
1974073	NO		1	0	1	1	0	1	1	0	1	0	1	0	1	0	0	1	0	1	1	1	0	1	1	0	0	0	1			0	0	1	1	1	1	1		1	1	0	1	1	0	1	1	0	0
1974074	YES	0	1	1	1	1	0	0	1	0	1	0	1	0	1	0	1	0	1	0	1	1	1	0	1	1	0	0	0	1	1	0	1	1	1	1	0	0	1	1	0	0	1	1	0	1	0	1	0
1974078	YES	0	1	0	0	1	0	0	1	0	1	0	1	0	1	0	0	0	0	0	1	1	1	0	1	1	0	1	0	0	1	1	0	1	1		0	1	0	0	1	0	0	1	0	1	0	1	0
1974118	NO	1	0	0	0	0	1	1	1	0	1	0	1	1	1	1	0	0	0	1		1	1	0	0	1	0	1	1	0	0	1	1	0	1	1	0	1	1	1	1	1	1	1	0	1		1	1
1974121	YES	1	0		1	1	0	0	1	0	1	0	0	1	0	0	0	0	1	0	1	1	0	0	1	1	0	0	1	1	1	0		1	1	1	1	1	1	1	0	0	1	1	0	1	0	1	0
1974124	YES	0		0	1	1	1	0	1	1	1	0	1	0	1	0	0	0	0	1	0	1	0	1	1		0	0	1	0	0	0	1	0	1	1	1	0	1	0	0	0	0	0	1	0	1	0	0
1974179	YES	1	1	0	1	1	1	0	1	0	1	1	0	0	1	1	0	0	0	0	0	1	0	0	1	1	0	0	1	1	0		1	0	1	0	0	0	1	0	1	1	1	0	0	1	1	0	0
1974180	YES	0	0	0	0		1	1		0	1	0	1	0	1	1	0	0	0	1	1	1	1	0	0	1	0	1	1		1	1	0	0	1	1	0	1	1	1	1	1		1	1	0	1	1	1
1974201	YES	0	0	0	1	1	0	0	1	0	1	0		1	1	1		1	1	1	1	1	0	1	1		0	1	0	0		0	0		1	1	0	1	1	1	1	1	0	1	0	1	1	1	0
1974202	YES	1	0	0	1	1	0	0	1	0	0	1	0	0	0	0	0	0	1	0	0	1	1	0	1	1	0	1	1	1	1	1	0	1	1	1	0	0	1	1	0	0	1	0	1	1	1	1	0
1974203	YES	1	1	1	1	1	0	1	1	0	0	0	0	1	1	1	0	0	0	1	1	1	1	1	1	0	0	1		1	1	1	0		1	1	1	1	1	0	1	1	0	1	0	1	0	1	1
1974204	YES	0	1	1	1	1	0	0	1	0	1	0	0	1	1	1	1	0		1	1	1	0	0	1		1	0	0	1	1	1	1	0	1	1	0		1	1	0	1	0	1	0	1	0	0	0
1974205	NO	0	1	1	1	0	0	0	1	0	1	0	0	0	0	1	1	1	1	0	0	0	0	1	0		0	1	0	1	0	1	0	1	1	1	1	0	1	1	1	1	1	0	0	1	0	1	0
1974206	YES	0	1	1	1	0	0	0	1	0	1	0	0	0	0	1	1	1	1	1	0	0	0	1	0		0	1	0	1	0	1	0	1	1	1	1	0	1	1	1	1	1	0	0	1	0	1	0
1974207	YES	0	1	0	0	0	1	0	1	0	1	0	1	1	1	0	0	1	0	0		1	0	1	0	1	0	1	0	1	0	1	0	1	1	1	0	1	1	0	1	0	1	1	0	1	1	1	1
1974252	NO	1	0	0	1	0	1	0	0	0	1	1	0	0	1	1	0	1	1	0	1	1	0	0	1	1	0	0	1	1	1	1	0	1	1	1	0	1	1	0	1	1	1	1	0	0	1	1	0
1974257	NO	1	1	1	1	1	0	1	1	1	1	0	1	1	1	1	0	1	1	0	1	1	0	0	1	0	0	1	1			0		1		1	1	1	1	0	1	1	1	1	1	1	1	0	1
1974258	NO	1	1	0	1	1	0	1	1	1	1	0	1	1	1	1	0	1	1	0		1	0	0	1	0	0	0	1		1	0	0	1		1	0	1	1	0		1	1	1	1	1	1	0	1
1974259	YES	1	0	0	1	1	0	0	1	0	1	0	1	1	1	1	0	0	1	0	1	1	1	0	0	1	0	0	1	1	1	0	0	1	1	0	0	0	1	1		1	0	1	0	1	1	1	1
1974260	NO	1	1	0	1	1	1	1	1	1	1	1	0	1	0	1	0	1	1	0	1	1	0	0	1		0	0	1	1	1	1	0	1	1	0	0	1	0	1	1	1		1	0	1	1	1	0
1974261	NO	0	1		1	1	0	0	1	0	1	0	1	1	1	1	0	1	0	0	1	1	0	1	1	1	0	1	0		0	1	0	0	1	0	1	0		0	1	1	1	1	0	1	1	1	0
1974262	NO	0	1	0	0	0	1	0	1		1		1	1	1	1	0		1		1	1	0	0		1	0	1	0	1	0	1	0	0	1	0	1	1	1	0	0	1	1	1	0	1	1	1	0
1974263	NO		1	0	1	1	0	1	1	0	1	0	1	0	1	0	0	1	0	1	1	1	0	1	1	0	0	0	1			0	0	1	1	1	1	1		1	1	0	1	1	0	1	1	0	0
1974264	NO	1		0	1	1	1	0	1	1	1	1	0	1	1	1	0	0	1	1	1	1	0	0	1	0	0	0	1	1	1	0	0	0	1	0	0	0	1	0	1	1	0	1	0	1	1	1	0
1974265	NO	0	1	0	0	1	0	1	1	0	1	0	0	1	1	1	0	1	1	0	1	1	0	0	1	1	0	0	0	1	1	0	0	0	1	0	0	0	1	1	0	1	0	1	1	0	0	1	0
1974266	NO	1	0	1	1	1	1	0	1	0	1		1	1		1	0	1	0	0	1	0		0	1	1	0	1	0	1	0	1	0	1	1	0	1	1	0	0	0	1	1	1	1	1	1	1	1
1974267	YES	1	1	0	1	1	1	1	0	0	1	1	1		0	1	0	1	0	1	1	1	0	1	1	1	0	0	1	1	1	1	0	1	1	1	1	0	1	0	1	1	1	1	0	0	1	1	0
1974268	YES	1	1	0	0	1	1	1	1	1	1	1	0	0	1	0	0	1	1	0	1	1	0	1	1	1	0	1	0	1	1	1	0	0	1	0	0	1		1	1	0	1	1	0	1	1	1	0
1974269	YES	1	0	0	1	1	0	1	0	0	1	1	0	1	1	1	0	0	0	0	1	1	1	0	1	1	0	0	1	1	1	0	0	0	1	1	0	1	1	0	1	1	1	1	0	0	1	0	1
1974289	YES	1	1	1	1	1	0	1	1	1	1	0	0	1	1	1	0	1	1	0	1	1	0	1	1		0		0	1	1	1	0	1	1	1	1	1		1	1	1	0	1	0	1	0	1	1
1974322	YES	1	1	1	1	1	1	0	1	0	1	0	1	1	0	1	0	0	1	0	1	1	0	1	1	1	0	1	0	1	1	1	0	0	1	1	1	1		0	0	1	0	1	0	1	0	1	1
1974323	YES	1	0	0	0		0	0		0	1	0	0	1	1	0	0	0	1	1	1	0	1	0	1	1	0	1	1	1	0	0	0	0	1	1	0	0	1	0	1	0	1	1	0	0	1	1	0
1974339	YES	1	1	1	1	1	0	0	1	1	1	0	1	1	1	1	0	1	1	0	1	1	0	1	1	1	0	1	0	1	1	0	0		1	1	1	1	1	1	1	1	1	1	0	1	0	1	1
1974341	YES	1	1	0	1	0	1	1	1	1	1	1	0	1	1	1	1	1	1	0	1	1	0	1	1	1	0	1	0	1	1	1	0	0	1	1	0	1	1	0	1	1	1	1	0	1	1	1	0
1974343	NO	0	1	1	1	1	0	0	1	0	1	0	1	1	1	0	0	0	0	1	1	1	0	1	1	1	0	1	0	1	1	1	0	1	1	1	1	1	0	0	0	0	1	1	0	0	0	0	0
1974346	YES	1		0	0	0	1	1	1	0	1	0	1		1	1	0	0	0	1	1	1	1	0	0	1	0	1	1	0	0	1		0	1	1	0	1	1	1	1	1	1	1	0	1	1	1	1
1974347	YES	1	0	1	1	0	0	0	1	0	1	1	0	1	1	1	0	0	1	0	1	1	1	1	1	1	0	1	1		0	1	0	0	1	1	1	0	1	0	0	1	1	1	0	1	1	1	0
1974349	NO	1	0	1	0	1	0	0	1	0	0	0	0		1	1	0	0	1	0	1	1	0	1	1		1			1	1	0	0	0			0		1	1	1	1	0	1	0	1	0	1	1
1974351	YES	1	0	0	1		1	0	0	0	1	1	0	0	1	1	0	1	1		1	1	0	0	1	1	0	0	1	1	1	1	0	1	1	1	0	1	1	0	1	1	1	1	0	0	1	1	0
1974356	YES	1	1	1	0	0	0	1	1	0	1	0	1	1	1	1	0	0	0	1	1	1	1	1	0	1	0	1	1	0	0	1	0	1	1	1	0	1	1	1	1	1	0	1	0	1	1	1	0
1974357	YES	1	1	0	1		1	0	1	0	1	1	0	1	0	1	0	0	0	0	1	1	1	0	1	1	0	1	1	1	0	1		0	1	0	1	1	1	0	1	1	0	1	1	1	1	1	1
1974407	YES	0	0	0	1	1	1	0	1	0	1	1	1	0	1	1	0	0	1	0	1	1	1	0	0	0	0	1	1	0	1	0	1	1	1	1	0	1	1	1	0	1	0	1	0	1	1	1	1
1974410	YES	1	0	1	0	1	1	0	1	0	1	1	1	1	1	1	1	1	1	1	1	1		1	1	0	0	1	0	1	1	0	1	1	1	1	1	1		1	0	1		1	1	1	1	1	0
1974440	YES	1	1	1	1	1	1	1	1	0	1	0	0	0	1	1	1	0	0	0	1	1	0	0	1	0	0	0	0	1	1	0	0		1	0	0	0	0	1	1	1	1	1	1	1	1	0
1974441	YES	1	0		1	0	0	0			1	0		1	1	1	0	0	0	0	1	1	1	1	1		0	0		1		1	1	0	1	1		1	0	0	0	1	1	1	0		1	0	0
1974442	YES	1	1	0	1	1	1	0	1	0	1	0	0	0	1	1	1	0	0	0	1	1	0	0	1	0	0	0	1	0	1	0	0	0	1	0	0	1	0	1	0	1	1	1		1	0	0	1
1974444	YES	0	0		1	1	0	0	1		1	0	1		0	1	0	0	0	0	0	1	0		1		1	1	1	1	1	0	0	0	1		1		0		1	1	1	1	1	0	1	1	0
1974445	YES	1		0	1	0	1	0	0	0	1	0	0		0	1	0	0	0	0	1	1	0	0	1	0	0	1	0	1	0	1	0	0		1	0	1	1	0	0	1	1	1	1	1	0	0	1
1974447	YES	1	0	1	1	1	0	0	1	0	1	0	0	1		1	1	1	0	0	1	1	0	0	1	0	0	0	0	1	0	0	0	0	1	1	0	1	0	0	1	1	1	1	1	0	0	1	0
1974496	YES	1	1	0	1	0	1	0	0	0	1	1	0	1	1	1	0	0	1	0	1	1	0	0	1	1	0		1	1	1	1	0	1	1	1	1	1	1	0	0	1	1	1	0	1	1	0	0
1974500	NO	1	0	0	1		1	1	1	0	1	0	1	0	1	1	1	0	1	0	1	1	0	0	1		0	1	1		0		0	1	1	0	0	1	1	1	0	1	0	1	1	1	1	1	1
1975003	YES			1	1	1	1		0	0	1	1	1		1	1	0	0	0	1	1	1	0	1	1	1	0	0	0		0	0	0	1		0	1	1	0	1	1	1	1	1	0	1	1		1
1975004	YES	0	1	0	0	1	0	0	1	0	1	1	0	0	0	1	0	0	0	0	1	0	1	1	1	1	1	0	0	1	1	0	0	0	1	0	0	0	1	1	0	1	1	1	1	1	0	1	0
1975006	YES	0	1	0	0	0	0	1	1	1	1	1	1	0	1	1	0	0	0	1		1	1	1	0	1	0	0	0	1	1	0	0	1	1	0	0	1	1	1	1	1	1	1	0	1	1	1	0
1975007	YES	0		1	1	0	0	0	0	0	1	0	1	1	1	1	0	0	0	0	1	1	0	1	1	0	0	0			0	0	0	0	1	1	0	1	1	1	1	1	1	1	0	1	1	0	1
1975009	YES	1	0	0	1		0	0	1	0	1	0	0	0	1	1	0	0	1	0	1	1	1	0	1	0	0	0	0	1	1	1	0	1	1		0	1	1	1	0	1	1	1	1	1	0	1	0
1975011	YES	1	1	0	1	1	1	0	1	0	1	1	1	1	1	1	0	0	1	0	1	1	0	1	1	1	0	1	0	0	1	0	0	1	1	1	0	0		0	1	1	1	1	1	0	0	0	1
1975013	YES	1	1	0	1	1	0	0	1	0	1	1	0	1	1	1	0	0	1	1	1	1	0	1	1	0	0	1	1	1	1	0	1	0	1	1	0	1	1	1	1	1	1	1	0	1	1	1	0
1975014	YES	0	1	1	1	1	1	0	1	1	1	0	1	1	1	0	0	0	1	1	1	1	0	0	1	0	0	0	1	1	0	1		0	1	0	1	1	1	1	0	0	1	1	0	1	1	1	0
1975032	YES	0	0	1	0	0	0	1	1	0	1	0		1	1	1	0	0	1	0	1	1	1	0	0	1	0	0	1	1	0	1	1	0	0	1	0	0	1	1	1	1	1	1	1	1	1	1	0
1975033	NO	1	0	0	0	0	1	1	1	0	1	0	1		1	1	0	0	0	1		1	1	0	0	1	0	1	1	0	0	1		0	1	1	0	1	1	1	1	1	0	1	0		1	1	1
1975035	YES	1	1	1	1	1	1	1	0	1	1	0	1	1	1	1	0	0	1	0	1	1	0	0	1	0	0	0	0	1	1	1	1	1	1	1	0	1	1	0	1	1	1	1	1	1	1	1	1
1975058	YES	1	1	0	0	1	1	0	1	0	1	0	1	1	1	1	0	1	1	0	0	1		0	1	1	0	1	0	1	1	0	0	0	1	1	0	0	1	1	0	1	1	0	1	1	1	1	1
1975176	YES		0	0	1	1	0	0	0	1	1	1	1	1	1	1		0	0	0	0	1	0	0	1	1	0	0	1	0		0	0	0	0	1		1	1	0	1	1		0	1	1	1	0	1
1975177	YES	1	1	1	1	1	0	0	1	0	1	1	1	1	1	1	0		1		1	1	0	1	1		0	0	1	1	1	1	0	0	1	1		1	1	1	1	1		1	0	0	0	1	1
1975178	NO	1	1	0	0	0	1	1	1	0	1	0	1	0	1	1	0	0	0	1	1	1	1	0	0	1	0	1	1		0	1	0	0	1	1	0	1	1	1	1	1	1	1	0	1	1	1	1
1975179	YES	1	0	0	1	1	1	1	1	0	1	1	1		1	1	0	0	1	0	0	1	0	1	0	1	0	0	0	1	0	0	1	0	1	1	0	0	1	0	1	1	1	0	1	1	1	1	0
1975197	YES	1		1	1	1	0	0	1	0	0	1		1	1	1	0	0	1	1	1	1	1	0	1	1	1	0	0	1	1	0	0	1	1	1	0	0		1	0	1	1	1	0		0	0	0
1975208	YES	0	0	0	1	1	0	0	1	0	1	1	1		1	1	0	0	0	0	0	0	0	0	1	1	0	0	1	1	1	0	0	0	1	1	1	1	1	1	1	1	1	0	0	0	1	0	0
1975273	YES	1	1	0	0	1	1	1	1	1	1	0	1		1	1	0	0	1	1	1	1	0	0	1	1	0	1	0	0	0		0	1	1	1	0	1		1	1	1	1	1	1	1	1	1	1
1975301	YES	1		1	1	1	0	1		1	1	0		1	0	1	0	1	1	0	1	1	0	1	1	1	0	0	0	1	1	1	0	0	1	1	1	1	1	1	0	1	0	1	0	1	0	1	1
1975303	NO	1		1	0	1	0	0	1	0	1	0	1	0	1	1	0	0	1	0	1	1	1	1	1	1	0	1	0	1	0	1	0	0	1	1	0	0	1	0	0	1	0	1	1	1	0	1	0
1975304	NO***	1	1	1	1	1	1	0	1	0	1	0	1		0	0	1	0	1	0	1	1	1	0	1	1	0	0	0	1	0	1	0	1	1	1	0	0	1	1		0		1	0	1	1	1	1
1975308	YES	1	1	0	1	0	1	1	1		1	1	1	1	1	1	0	0	1	1	1	1		1	0	1	0	0	1		0	1	0	1	0	1	0	1	1	1	1	1		1	0	1	1	1	0
1975311	YES	0	1	0	0	1	1	0	1	0	1	1	0	1	1	0	0	0	1	0	1	1	1	1	1	0	0	1	0	1	1	1	1	1	1	1	1	1	1	1	0	0		1	1	1	0	1	1
1975317	YES	0	0	0	1	1	0	0	1	0	1	0	0	1	1	1	0	1	1	0	1	1	0	1	1	0	0	1	0			0	0	1	1	0	1	1		1	1	1	0	1	0	1	1	1	1
1975321	YES	0	0	1	1		0	1	1	0	0	1	0	1	1	1	0		1	1	1	1	0	0		0	0	1	1	1	0	0	0	0	1	1	1		1	0	1	1		1	0	1	1	1	0
1975330	YES	1		1	1	1	0	1		0	1	0	0	0	1	1	1	0	0	0	1	1	0	1	1	0	0	0	1	1	1	0	0		1	0	0	0	0	1	0	1	1	1	0	0	0	1	1
1975332	YES	1		0	1		0	0	1	0	0	0	1		1	1		0	0	0	1	1	0	0	1	0	0	0	1	1	1	1	1		1		0	0	0	0	0	1	1	1	1	0	1	1	0
1975333	YES	1		0	1	1	0	0	0	0	1	0	1	0	0	0	1	0	1	0	1	1	1	0	1	1	0	0	1	1	1	1	0		1	1	0		1	1	1	0	1	1	0	0	0	1	1
1975334	YES	1		0	1	0	1	0	1	1	1	1	0	1	0	1	1	0	0	0	0	1	0	0	1	1	0	1	0	1	1	0	0	0	1	1	0	0	1	0	0	1	1	0	1	0	1	1	0
1975336	YES	1	0	0	1	0	0	0	0	0		0		0	0	1		0	0	1	0	1	0	0	1	0	0	0		1		1	1	0	1	0	0	1	0	0	1	1	1	0	1		0	1	0
1975338	YES	1	1	1	1	1	1	1	1	0	1	0	0	1	1	1	0	0	1	0	1	1	0	1	1		0	0	0	1	1	0	0	0	1	0	1	0	0	1	0	1	1	1	0	1	1	0
1975339	YES	1	1	1	1	1	0	1	0	0	1	0	1	0	0	1	0	0	0	1	0	0	0	0	1	0	0	0	0	0	1	0	0		1	1	0	0	1	0	1	1	1	1	0	1	1	1	0
1975341	YES	0	1	0	1	1	0	1	1	0	1	0	1	0	1	1	0	0	0	1	1	1	1	0	1	0	1	0	1	1	1	0	0	0	1	0	0	0		1	0	1	1	1	1	1	1	1	0
1975342	YES	0	1	0	1	1	0	1		1	1	0	0	0	1	1	0	0	1	1	0	1	1	0	1	0	1	0	1	1	1	0	0	0	0		0	0	1	1	0	1	1	0	1	1	1	1	0
1975343	YES	1	0	1		1	1	0	1	0	1	0	1	1	1	1	0	1	0	0	1	1	0	0	1	0	0	0	1	1	1	1	0	0	1		0	0	1	1	0	1	1	1	0	0	1	0	0
1975344	NO	0	1	1	1	0	0	1	0	1	1	0	1	1	1		0	0	0	1	1		0	1	1	1	1	0	1	1	1	0	0	0	1	1	1	0	1	1	1	1	0	1	0	0	1	1	1
1975351	YES	0	1	0	1	1	1	1	0	1	1	1		0	1	1	0	0	0	0	0	1	0	1	0	1	0	1	0	1	1		0	0	1	1		1	1	1	0	1	1	0	0	1	1	1	0
1975362	YES	1		0	0	1	1	0	1	0	1	0	0	1	1	1	0	0	0	1	1	1	0	0	1		0	0	1	1	0	0	1	1	1	1		0		0	1	1	1	1	1	1	1	1	1
1976002	YES	0	1	0	1	1	1	1	1	0	1	0	0	0	1	1	0	0	1	1	1	1	1	1	1	1	0	1	1	1		1	1	1	0	1	1	1	1	0	1	1	1	1	1	0	0	1	0
1976003	YES	0	1	0	0	0	0	0	0	0	1	0	0	1	1	1	0	0	0	1	1	1	0	0	1	1	0	1	0	1	0	1	0	0	1	1	1	1	1	1	0	1	1	1	0	1	0	1	0
1976004	YES	0	1	1	0	0	1	0	0	0	1	0	0	1	1	1	0	0	0	0	1	1	0	1	1	1	0	1	0	1	0	0	0	0	1	1	1	1	1	1	1	1	1	1	1	1	1	1	0
1976006	YES	0	1	0	1	1	0	0	1	0	0	0	0	0	0	1	0	0	0	1		0	1	1	1	1	0	0	1	1	0	1	0	0	1	1	1	1	0	0	1	1	1	1	1	1	1	0	0
1976019	YES	0	1	0	1	1	1	0	0	0	1	0	1	1	0	1	0	0	1	0	1	1	1	0	1	0	1	1		0	1		0	0	1	1	0	1	1	1	0	1	1	1	0	1	1	1	1
1976066	NO	1	0	0	0	0		1	1	0	1	0	1	1	1	1	0	0	0	1	1	1	1	0	0	1	0	1	1	0	0	1	1	0	1		0	1	1	1		1	1	1	0	1	1	1	1
1976077	YES	1	0	0	1	0	1	1	1	0	1	1	0		1	1	0	0	0	0	0	1	1	0	1	1	0	0	1	1	0	1	1	0		1	0	1	1	1	1	1	0	0	0	0	0	0	1
1976089	YES	0	0	1	1	1	0	0	0	0	1	1	1		0	0	0	1		1	1	1	0			0	0	1	0	1	0	1	0	0	1	0	0	1	1	0	1	0	1	1		1	1	1	1
1976103	YES	0	1	1	1	1	0	0	0	0	1	0	1	0	0	1	0	0	0	1	0	1	0	1	1	0	1	0	1	1	0	1	0	0	1	1	0	0	1	0	0	1		0	0	1	1	1	1
1976104	YES	1	1	1	1	1	0	0	1	0	1	1	1	1	1	0	0	1	1	1	0	0	0	1	1		1	0	1	1	1	1	1	1	1	0	1	0	1	1	1	0	0	0	0	1	0	1	0
1976105	YES	0	1	0	1	1	0	0	1	0	1	0	1	0	0	1	0	0	0	1	1	0	0	1	1	0	1	0	0	1	1	0	0	0	1	1	0	1	1	1	0	1	0	1	1	1	0	1
1976106	NO	0	1	1	1	1	0	1	1	0	1	0	0	0	0	1	0	0	1	0		1	0	0	1	1	0	0	0	1	1	1	0	1	0	1	0	1	1	1	1	1	1	1	0	1	1	1	0
1976107	YES	0	1	0	1	1	0	0	1	0	1	1	1	0	0	1	0	0	1	1	1	0	1	1	1	0	1	0	0	1	1	0	0	1	1		1	1	1	1	1	1	0	1	0	1	0	1	0
1976108	YES	0	1	1	1	1	0	1	1	0	1	1	1		0	1	0	0	0	1	1	1	0	1	1	0	0	0	0	1	0	0	0	0	1	1	1	1	1	0	0	1	1	1	0	1	0	1	1
1976109	YES	0	0	0	1	1	1	1	0	0	1	1	1	0	0	1	0	0	0	1	0	1	0	1	1	0	1	1	1	1	1	0	0	1	0	0	0	0	1	0		1	0	0	1	1	1	1	0
1976110	YES	0	1	1	1	0	1	0	1	0	1	0	1	0	1	1	0	1		1	1	0	0	1	1	0	0	0		0	1	0	0	0	1	1	0	1	1	1	0	1	0	1	0	1	1	0	0
1976123	YES	1		1	0	0	0	1	1	0	0	1	1	0	1	1	0	0	0	1	0	0	1	0	0	1	0	0	1	1	0	1	1	0	0	0	0	1	1	0	1	1	1	0	0	0	0	1	1
1976137	YES	1	1	0	1	1	1		1	0	0	0	1	1		1	0	1	0	1	1	1	0	0	0	0	0	1	1	0	1	0	1	0	1	1	1	1	1	0	1	1	1	1	1	1	1	0	0
1976139	YES	1	1	1	1		1			1		1	1	1	0	0	1	0	1		0	1	0	1	1	0		1	0		1	0	1	0	1	1	0	1		1	1		1	0	1	1	1		0
1976141	NO	1	1	1	0	1	1	0	1	0	0	0	1	1	0	0	0	0	0	1	1	1	0	1	1	1	1	0	1	1	1	1	0	0	1	1	0	1	1	0	0	0	0	1	0	1	0	1	0
1976144	YES	1	0	0	0	0	0	0	1	0	1	1	1	0	1	1	0	0	0	1	1	1	0	0	1	1	0	1	1	1	1	0	1	0	1	1	0	1	1	0	1	1	0	1	0		1	1	1
1976145	YES	0	1	0	0	0	0	0	1	0	1	0	0	0	1	1	0	0	1	0	1	1	0	1	0	1	0	0	0	1	0	0	0	1	1	0	0	1	1	1	1	1	1	1	1	1	1	1	0
1976146	YES	1	1	1	0	1	0	1	1	1	1	0	0	1	1	0	0	0	0	0	1	1	0	1	1		0	0	0	1	1	1	0	1	1	0	1	1	1	0	1	0	1	1	1	1	0	1	1
1976147	YES	1	1	0	1	1	1	0	1	0	1	0	1	1	1	1	0	1	1	0	1	1	0		1	1	1	1	1	1		1	0	0	1		1	1		1		1	0	1	0	1	1	1	0
1976148	NO	1	1	1	0	1	0	0	1	0	1	0	0	1	1	1	0	0	1	0	1	1	0	1	1	1	0	1		1	1	1	0	1	1	1	1	1	1	1	0	1	0	1	0	1	0	1	1
1976149	YES		1	1		1	0	0	0	0	1	1	0	1	1	1	0	0	0	0	1	1	1	1	0	0	0		0	0	1	1	0	0	1	1	1	1	1	0	1	1	1	1	0	1		1	1
1976150	YES	0	1	1	1	0	1	0	1	0	1	1	0	1	1	1	1	0	1	1	1	1	1	0	1	0	0	1	1	0	1	0	0	0	1	1	0	0	1	0	1	1	0	1	1	1	0	1	0
1976151	NO	1	1	0	1	1	1	0	1	0	1	0	1	1	1	0	1	1	1	1	1	1	1	0	1	1	1	0	1	1	1	0		1	1		0	0	1	1	0	0	1	1	0	1	0	0	1
1976167	YES	1	1	1	1	1	1	0	1	0	1	0	0	0	1	1	0	0	1	1	1	1	0	0	1	0	1	0	1	1	1	0	0	0	1	0	0	0	0	1	0	1	1	1	0	1	0	0
1976172	YES		1	1	1	1	1	1	1	1	1	0	1	1	1	1	1	0	0	1	1	1	0	1	1	0	0	0	0	1	0	0	0	0	1	0	0	0	0	1	1	1	1	1		1	0	1	1
1976175	NO	1	0	1	0	0	0	0	1	0	1	0	1	0	1	1	0	0	1	0	1	1	1	1	1	1	0	1	0	1	0	1	0	0	1	1	0	0	1	0	0	1	0	1	1	1	0	1	0
1976176	YES	1	1	0	1	1	0	1	1	0	1	1	0	0	1	1	0	0	0	0	1	1	1	1	1	1	0	1	0	1	0	1	0	1	1	1	1	1	0	0	0	1	0	1	0	1	0	1	0
1976178	YES	0	0		1	0	1	0	0	0	1	1	1	1	1	1	0	0	1	0	1	1	0	0	1	1	0	1			0	1	0	1	1	1	1	0	1	1	1	1	0	1	1	1	1	1	0
1976182	YES	1	1	1	0		1	1	0	1	1	0	0	1	1	1	1	0	0	1	0	1	1	0	0	0	0	1	0	1	1	1	0	1	1	0	0	0	1	1	1	1	0	1	0	1	1	1	0
1977002	YES	0	1	0	1	1	1	0	1	0	1	1	1	1	1	1	0	0	1	0	1	0	1	0	1	0	1	1	1	0	1	1	0	1		1	1	0	1	0	0	1	1	1	0	1	0	1	0
1977016	YES	0	1	1	0	0	0	0	1	0	0	0	1	1	1	1	0	0	0	1	1	0	0	1	1	1	1	1	1	1	0	1	0	0	1	1	0	1	1	1	1	1	1	1	0	0	0	1	0
1977054	YES	1	1	0	0	0	1	1	1	0	1	0	0	1	1	1	0	0	0	0	1	1	1	0	1	1	0	1	1	0	1	1	0	1	1			1	1	0	1	1	0	1	0	1	1	1	1
1977068	YES	1	1	1	0	0	0	0	1	0	1	0	0	1	1	1	0	0	1	0	1	1	0	1	1	1	0	1	0	1	0	1	0	1	1	1	1	1	0	0	0	1	0	1	0	1	0	1	0
1977077	YES	1	0	0	1	1	0	1	1	0	0	0	0		1	0	1	0	0	1	1	1	0	1	1	1	0	0	1	1		0	1		1	1		0	0	1		0	1	1	1	0	1	1	1
1977079	YES	1	1	1	1	1	1	1	1	1	1	0			1	0	1		0	0	1	1		0	1	0	0	1	0	1	1	0	0		1			0	0	1	0	0	1	1	0	1	1	1	0
1977091	YES	0	1	1	0	1	0	0	1	0	1	0	0	1	1	1	0	0	0	1	1	1	1	0	1	1	0	1	0	1	1	1	0	1	1	1	1	1	1	0	1	1	0	1	0	1	0	1	1
1977092	YES	1	1	0	0	0	0	1	1	0	1	0	0	1	0	1	0	0	1	0	1	1	1	1	1	0	1	1	0	1	1	0	0	0	1	1	0	1	1	0	1	1	0	1	0	1	0	1	1
1977093	YES		1	1	1	1	0	1	1	1	1	0	1	1	1	1	0	1	1		1	1		0	1	0	0	1	1	1		0	0	0	1	1	1	1		0		1	1	1	0	1	1	0	0
1977094	YES	1	0	1	1	1	1	1	1	0	1	0	0	1	1	1	0	0	1	0	1	1	0	1	1	1	0	1	1	1	0	1	0	1	1	0		1		0	1	1	1	1	0	1	1	1	0
1977095	NO	1	1	0	1	1	0	0	1	0	1	1	1	1	0	1	1	0	1		1	1	0	1	1		1	1		0	1	1	1	1		1	0	1	1	1	1	1	0	1	1	1	1	1	1
1977114	YES	1	1	0	1	1	1	1	1	0	1	1	0	0	1	1	0	0	1	1	0	1	1	0	1		0	0	0	0	0	0	1		1	1	0	0	1	0	1	1	1	0		0	1	1	1
1977115	YES	1	1	0	0	0	1	1	1	1	1	1	0	0	1	1	0	0	1		0	1	0	0	1	1	0	1	1	1	1	0	0	0	1	1	0	1	1	0	1	1		0	0	1	1	1	0
1977116	YES	1	0	1	0	0	1	0	1	1	1	0	0	1	1	1	0	1	1	0	1	1	0	0	0				1	1	1	0	0	1	1	1	0	1	0	0	1	1	1	1	0	1	1	1	1
1977140	YES	1	1	0	1	0	1	1	1	0	1	0		0	1	1	0	0	1			1	1	0	0	1	0	0	1				0	0	1	1	0	1	1	1	1	1	1	1	0	1	1	1	1
1977142	NO		0	0	0	0	1	1	1	0	1	0	1		1	1	0	0	0	1	1	1	1	0	0	1	0	1	1	0	0	1	1	0	1	1	0		1	1	1	1	1	1		1	1	1	1
1977148	NO	1	1	0	1	1		0	0	0	1	0	1	1		0	1	1	0	1	1	1	0	1	1		1	0	1	1	0	0	1	1	1	1	0	0	1	1	1	0		1	0	1	0		0
1977161	YES	1	1	1	1		1	0	1	0	1	1	1	1	0	1	0	0	0	1	1	1	1	0	1	1	0	0	0	1	0	1	0	1	1		1	0	1	0	1	1	0	1		1	1	0	0
1977164	NO	1	1	0	1	0	0	0	1	0	1	1	0	1	1	1	0	0	0	0	0	0	0	0	1	1	0	0	1	0	0	0	1	0	1	1	0	1	1	0	1	1	0	0	0	1	1	0	0
1977169	YES	1	1	1	1	1	1	0	1	0	1	0	0	0	1	0	0	0	0	0	1	1	0	0	1	0	1	0	1	1	1	0	0	0	1		0	0	0	1	0	0	1	1	1	1	1	0	0
1977174	YES	1	1	0	1	1	0	0	0	0	1	0	1	0	0	0	1	0	0	0	1	1	0	0	1	0	0		0	1		1	0	0	1	1	0	0	1	0	1	0	1	1	1	1	0	0	0
1977175	YES	1	1	1	1	1	0	1	0	0		0	0	0	1	0	1	0	0	0	1	1	0	0	1	0	0	0	0	1	1	0	0	1	1	0	1	0	1	1	1	0	1	1	0	0	1	0	0
1977189	YES	0	1	1	1	0	0	0	1	1	1	1	0	1	1	0	0	0	0	1	1	0	1	0	1	1	0	0	1	1	1	1	0	0	1	1	0	0	1	0	0	0	1	1	1	1	1	1	0
1977190	YES	1	1	1	0	1	1	1	1	1	0	1		1	1	1	0		1	0	1	0	0	0	1	0	1	0	0	1	1	1	1	1	1	0		1		1	1	1	0	1	1	1	1	0	0
1977204	YES	1	0	1	0	1	1		1	0	1	1	1	1	1	1	0	1	1	1	1	1	1	1	1	1	0	1	0	1	1	1	1		1	1	1	0	0	1	0	1	1	1	0	1		1	0
1978133	YES	1	1	0	1	0	1	0	1	0	1	0	0	1	1	1	1	1	1	1	1	1	0	1	1	1	1	1	0	1		0	0	1	1	1	0	1	1	1	0	1	1	1	0	1	0	1	0
1978134	YES	1	1	1	0	0	1	1	1	0	1	0	1	1	1	0	0	0	0	0	0	1	0	1	1	1	1	0	0	1	1	1	0	0	1	0	0	0	1	0	0	0		0	1	1	0	1	0
1978135	YES	1	0	0		1	0	0	1	0	1	0	1	1	1	0	0	0	0	1	1	1	0	0	0	1	0	0	1	0		0	1	1	1	1	0	0	1	1	1	0	1	1	0	0	0	0	0
1978136	YES	1	0	0	1	0	0	1	1	1	1	0	0	0	1	1	0	0	0	1	1	1	0	0	0	1	1	1	0	1	0	1	0	1	1	1	0	1	1	1	0	1	1	1	1	1	1	0	0
1978219	YES	1	0	0	0	1	1	0	1	0	1	0			1	1	0	1	1	1	0	1	0	1	1	1	0	1	1	0	0	0	1		1	1	0	0	1	1	0	1		0	0	0	1		0
1978220	YES	0	0	0	1	1	1	1	1	0	1	1	0	0	1	1	0	0	1	0	1	1	1	0	1	1	0	1	0	1	1	0	0	0	1	1	0	1	1	0	1	1	0	1	0	1	1	1	1
1978272	YES	1	1		0	0	0	0	1	0	1	0	0	1	0	0	0		1	1	1	1	0	0	1	0	0	1		1	0	1	0	1	1	1		1	0	1	0	0	1	1	0	1	1	1	1
1978300	YES	1	1	1	0		1	1	1	0	1	1	0	1	1	1	0	0	0			0	0	0	0	1	0	1	0	1	1	0	0	0	1	1	0	1	0	1	0	1	1	1		1	1	0	0
1978306	YES	1	0	1	0	1	0	0	1	0	1	0	0	1	1	1	1	0	1	0	1	1	0	1	1	1	0	1	1	1	1	1	0	0	1	1	0	1	1	1	0	1	0	1	0	1	0	1	0
1978307	YES	1	1	1	1	0	1	0	1	0	1	1	1	1	1	1	0	0	0	0	1	1	1	1	1	1	0	0	0	1		0	0	1	1	1	1	1	1	0	0	1	0	1	0	1	1	1	1
1978310	YES	1	0	0	1	0	1	1		0	0	0	0	0	1	1	0	0	1	1	1	1	1	0	0	1	1		0	1	1	0	1	1	0		0	0	1	1	0	1	1	1	1	0	0	0	0
1978312	NO	1		0	0		1	1	1	0	1	0	1		1	1	0	0	0	1		1	1	0	0	1	0	1	1	0		1	1	0	1	1	1	1	1	1	1	1		1	0	0	1	1	1
1978314	NO	1	1	1	1	0	1	0	1	0	1	0	1	0	0	0	1	1	1	0	1	1	0	1	1	1	1	1	1	1	1	1	0	0	1	1	0	0	1	0	0	0	1	1	0	1	0	1	1
1978320	YES	0	1	1	0	1	0	0	1	1	1	0	0	1	1	1	0	0	0	1	1	1	0	0	1	0	0	1	1	1	1	1	0	1	1	1	1	1	0	1	1	1		1	1	1	1	0	0
1978340	YES	1	0	0	0	0	1	1	1	0	1	0	0	0	1	0	0	0	1	1	1	1	1	1	0	1	0	1	0	0	0	1	0	0	1		0	1	1	1	1	0	0	1	0	0	1	1	0
1978342	YES	1	0	0	1	1	0	0	1	1	1	0	1	1	1	1	0	1	0	0	1	1	1	0	0	1	0	1	0	0	1	0	0	0	1	1	0	1		0	1	1	1	1	1	0	1	1	0
1978343	NO	1	1	0	0		1	1	1	0	1	0	1		1	1	0	1	0	1	1	1	1	0	0	1	0	1	1	0	0	1			1	1	0	1	1	1	1	1	1	1	0	0	1	1	1
1978366	YES	1	0	0	1	1	1	1	1	0	1	1			1	1	1	0	1	1	1	1	1	0	1	1	0	1	1	1	0	1	0	0	1	0	1	1	0	0	0	1	1	1	0	1	1	1	0
1978389	YES	1	1	0	1	0	1	1	0	0	1	0	1	1	0	1	1	1	0	0	1	1	0	1	1	1	0	1		1	1	1	0	0		0	1	0		1		1	1	1	1	1	0	1	0
1979036	NO	1		0	1	1	1	1	1	0	1	0	0	0	1	0	0	0	1	0	1	1	1	0	1		0	0	0	1	1	1	0	1	1		0	0	0	1	1	0	1	1	0	1	1	1	1
1979046	NO	1		0	1		0	0	1	0	1	1	0	1	1	1	0	0	0	0	0	0	0	0	1	1	0	0	1	0	0	0	1	0	1	1	0	1	1	0	1	1	0	0	0	1	1		0
1979047	NO	1	0	0	0	0	0	0	1	0	1	1	1	1	1	1	0	0	0	1	1	1	0	0	1	1	0	1	1	0	1	0	1	0	1	1	0	1	1	0	1	1	0	1	0	0	1	1	1
1979079	YES	0	1	1	1	1	0	1	0	1	1	1	1	1	0	1	0	0	1	0	1	1	0	0	1	1	1	1	0		1	0	0	0		1	1	0	1	0	0	1	1	1	0	1	0	1	0
1979111	NO	1	0	0	0	0	1	1	1	0		0	1		1	1	0		0	1		1	1	0	0	1	0	1	1	0	0	0	1	0	1	1		1	1	1	1	1		1	0	1	1	1	1
1979123	YES	0	1	0			0	1	0	1	1	1	1	1		1	0	1	0	0	0	0	0	0	1	0	0	1	0		1	0	0	0	1	1	0	0	1	1	1	1	1	1		1	0	1	0
1979124	YES	1	1	0	1	0	0	1	0	0	1	0	0	0	1	1	0	0	1	0	1	1	1	0	1	0	0	1	1	1	1	0	0	1	1	1	0	1	1	1	1	1		1	0	1	1	0	0
1979125	NO	1		0	0		1	1		0	1	1	1	1	1	1	1	1	1	1	1	1	0	0	1		1	0	0	0	0	1	0	1	1	1	0	1	1	0	1	1	0	1	1	1	1	1	0
1979156	NO	1	1	0	1	1	0	0	1	0	0	0	1	1	1	0	0	0	1	1	1	1	1	0	1	1	1	0		1	1	1	0	1	1	1	1	1	1	1	0	0		1		1	0	0	0
1979157	YES	0	1	0	0	1	0	0	1	0	1	0	0	1	1	1	0	0	0	0	1	1	0	0	1	1	0	0	1	1	1	0	1	0	1	1	1	1	1	1	0	1	0	1	1	1	1	1	0
1979158	NO	1	1	0	0	0	1	1	1	0	1	1	1	0	1	1	0	0	1	0	1	1	1	1	1	0	0	0	0	1	1	1	0	0		1	0	0	1	1	1	1	1	1	1	1	1	1	0
1979159	YES	0	1	1	0	0	0	0	1	0	1	0	0	1	1	0	0	0	1	0	1	1	0	0	1	1	0	1	0		0	1	0	0	1	1	0	1		1	1	0	1	1	1	1	1	1	0
1979160	NO	1	1	1	1	0	1	0	1		1	0	1	1	1	0	0	0	1	0	1	1	1	0	1	1	1	0	0	1	1	0		1	1	1	0	0	1	1		0	1	1		1	1	1	1
1979162	NO			0	0	0	1	1	1	0	1	0	1	0	1	1	0	0	0	1		1	1	0	0	1	0	1	1	0	0	1		0		1	0	1	1	1	1	1	1	1	0	1	1	1	1
1979163	YES	1		1	0	1	0	1	1	0			0	1	1	1	0	0	1	1	1	1	1	1	1	1	0	1	0	1	1	1	0	1	1	1	1	1	1	1	1	1	0	1	0	1	0	1	1
1979164	YES	1	1	0	1	1	0	1	1	1	1	0	1	1	1	1	0	1	1	0	1	1	0	0	1	0	0	0	1	1	1	0	0	1	1	1	0	1	1	0	1	1	1	1	1	1	1	0	1
1979165	NO	1	1	0	1	1	0	1	1	1	1	0	1	1	1	1	0	1	1	0	1	1	0	0	1	0	0	0	1			0	0	1	1	1	0	1	1	0	1	1	1	1	1	1	1	0	1
1979167	NO	1	1	0	1	1	1	1	1	1	1	1	0	1	0	1		1	1	0	1	1	0	0	1	1		0	1		1	1	0		1	0	0	1	0	1		1	1	1	0	1	1	1	0
1979170	YES	1	1	1	0	0	1	0	1	0	0	0	1	1	0	0	0	0	0	1	1	1	0	1	1	1	1	0	1	1	1	1	0	0	1	1	0	1	1	0	0	0	0	1	0	1	0	1	0
1979171	YES	1	1	1	1	1	1	0	1	0	1	1			0	1	1		1	0	1	1	0	0	1		1		1	1	1	1	0		1	1	0	1	1	1	1	1	1	1	0	1	1	1	1
1979172	YES	0	1	1	0	1	0	1	1	0	0	1	0	1	0	1	0	0	0	0	1	0	0	0	1	1	1	0	0	1	1	0	0	1	1	1	0	0	1	1	0	1	1	1	0	1	1	1	0
1979173	NO	1	1	0	1	1	1	0	1	0	1	0	1	1	1	0	1	1	0	1	1	1	0	1	1	1	1	0	1	1	0	0	1	1	1	1	0	0	1	1	1	0		1	0	1	0
1979174	YES	1	1	1	0	0	1	0	1	0	1	0	0	1	0	1	0	0	1	0	1	1	1	1	1	1	0	1	0	1	0	1	0	1	1	1	0	1	1	1	1	1		1	0	1	1	1	0
1979176	YES	0	1	1	1	1	0	0	1	0	1	0	1	1	0	0	1	0	1	1	1	1	1	1	1	1	1	1	1	1	1	1	0	0	1	1	1	1	1	1	0	0	1	1	0	1	0	1	1
1979177	YES	1		0	1	0	1	0	1		1	1		1		0	0	0	0	1		1		0	1	1	0	1		1	0	1	0	1	1	1	0	0	1	0	0	0	0	1	1	1	1	1	0
1979179	NO	1	1	0	0	1	1	0	1	0	1	0	1	1	0	0	0	0	0	1	1	1	0	1	1	0	1	1	1	1	1	1	0	1	1	1	1	1		1		0	0	1	0	1	0	1	0
1979180	NO	0	1	1	1	1	0	0	1	0	1	0	1	1	1	0	0	0	0	1	1	1	0	1	1	1	0	1	0	1	1	1	0	1	1	1	1	1	0	0	0	0	1	1	0	0	0	0	0
1979182	NO	1		0	1	0	1	0	1	0	1	1	0	1	1	0	0	0	0	1		1		0	1	1	0		0	1	0	1	0	1	1	1		0	1	0	0	0	0	1	1	1	1	1	0
1979183	YES	1	1	1	1	0	0	0	1		0	1	0	1	0	0	0	0		0		1	1	1	1	1	0	1	0	1	1	0	1	1	1	1	1	1	1	0	0	0	0	1		1	0	0	0
1979184	NO	1	1	0	1	0	0	0	1	0	1	1	0	1	1	1	0	0	0	0	0	0	0	0	1	1	0	0	1	0	0	0	1	0	1	1	0	1	1	0	1	1	0	0	0	1	1	0	0
1979185	NO	1	0	1	0	0	1	1	1	0	1	0	1	0	1	1	0	0	0	1	1	1	1	0	0	1	0	1	1	0	0	1	1	0	1	1	0	1	1	1	1	1	1	1	0		1	1	1
1979187	YES	0	1	0	0	0		1	1	0	1	0	1		1	1	0	0	1	1	1	1	0	0	0	1	0	1	0		0	0	1	0		0	0	0	1			1		1	0	1	1	1	1
1979188	NO	1	0	0	1	0	0	0	1	0	1	1	0	1	1	1	0	0	0	0	0	0	0	0	1	1	0	0	1	0	0	0	1	0	1	1	0	1	1	0	1	1	0	0	0	1	1	0	0
1979189	NO	1	1	0	0	0	1	1	1	0	1	0	1		1	1	0	0	0	1		1	1	0	0	1	0	1	1	0	0	1	1		1	1	0	1	1	1	1	1	1	1	0	1	1	1	1
1979190	YES	0	1	1	0	1	0	0	1	0	1	0	0	1	1	1	0	0	0	0	1	1	0	0	1	1	1	0	0	1	1	0	0	1	1	1	1	1	0	0	1	1	0	1	0	0	0	0	1
1979191	YES	1	1	1	0	0	1	0	1	0	0	0	0	1	0	1	0	0	0	1	1	1	0	1	1	0	1	0	1	1	1	1	0	0	1	1	1	1		1	0	1	0	1	0	1	0	1	1
1980069	YES	1	0	1	1	0	1	1	1	0	1	1	0	1	1	1	0	0	1	0	1	1	0	0	0	1	0	0	1	0	1	1	0	0	1	1	0	0		1	1	1		1	0	1	1	1	0
1980076	NO	0	1	0	0	0	0	0	1		1	0	0	0	1	1	0	0	1	0	1	1	0	1	0	1	0	0	0	1	0	0	0	1	1	0	0	1	1	1	1	1	1	1	1	1	1	1	0
1980077	YES	1	0	1	0	0	0	1	1	0	1	0	0	0	1	0	0	0	0	1	1	1	1	1	1	1	0	1		1	0	0	0		0	1	0	1	1	0	1	0	1	1	0		0	1	1
1980080	YES	1		1	1	1	1	0	1	0	1	0	1		1	0	0	0	0	0	1	1	1	0	1	1	0			1	0	1	0	1	1	1	1	1	1	0		0	1	1		1	1	0	0
1980084	YES	1		1		1	0	0	1	0	1	0	1	1	1		0	0		0	1	1	1	1	1	0	1	1	0	1	1	1		1	1	1	1	1		1	0	1	0	1	0	1	0	1	1
1980097	YES	1	0	0	1	1	0	0	1	0	0	0	1	0	1	1	1			1	1	1	0	1	1		0	0	1	1	0	0	1	0	1		0	0	0	0	1	1	1	1	1	0	1	1	1
1980100	YES	1	0	1	1	1	1	1	1	0	1	0	0	0	1	0	1	0	1	0	1	1	0	1	1	0	0	0	0	1	1	0	0	0	1	0	0	0	0	1	1	0	1	1	0	0	1	1	1
1980102	YES	1	0	0	1	1	0	0	0	0	1	0	0	0	0	1	0	1	0	0	1	1	0	0	1	1	0	0	1	1	0	0	0	0	1	0	0	0	1	1	1	1	1	1	1	0	0	1	0
1980104	NO	1	1	1	1	1	0	1	0	0	1	0	0		1	1	0	0	0	0	1	1	0	1	1	0	0	0	1	1	1	0	0		1	0		0	0	1	0	1	1	1	0	0	0	1	1
1980105	YES	1	0	1	1	0	0	0	1	0	1	0	0	0	0	0		0	1		0	1	0	0	1	0	0	0	0	1	1	1	0	0	1	0	1	1	0	0		0	1	0	1	0	0	0	0
1980110	YES	1	0		1	1	0	0	1		0	0	0	0	1	0	1	0	0	1	1	1		0	1	0	0	0	0	1	0	0	0	0	1	1	0	0	0		1	0	1	1		0	0	1	1
1980144	NO	1	1	0	1	1	1	1	1	0	1	0		0	1	1	0	0	1	1				0	0		0	1	1			1	1	0	1	1	0	1	1	1	1	1	1		0	0	1	1	1
1981002	YES	0	1	0	1	1	0	0	1	0	1	0	1	0	0	1	1	0	0	0	1	1	0	0	1	1	1	1	1	1	1			0	1	1	0	1	1	0	1	1	1	1	1	0	1	1	0
1981027	NO	1	1	1	0	1	0	0	1	0	1	0	0	1	1	1	0	0	1	0	1	1	0	1	1	0	0	1	0	1	1	1	0	1	1	1	1	1	1	1	0	1	0	1	0	1	0	1	1
1981041	YES	0	1	0	1		1	1		1		0	0	1	0	1	0	1		0	1	1	0	0	0	1	1	1	0	1	0	0	1	0	1	0	0	1	1	0	0	1	0	1		1	0	1	0
1981058	YES	1	1	0	0	0	1	0	0	0	1	0	1	1	1	1	1	1	0	1	1	1	1	0	0	1	0	0	1	1	0	0	0	1		1	0	1	1	0	1	1		1	0	1	0	1	1
1981092	YES	1		1	1	1	0	0	1	0	1	0	1	0	1	0	0	1	1	0	1	1	0	0	1	1	0	1		1	0	0	0	0	1	1	0	0	1	1	0	0	1	1	0	1	0	1	0
1981095	NO	1	1	0	1	0	1	1	1	0	1	0	1	0	1	1	1	0	1	0	1	1	0	0	1	0	0		1	0	0		0	1	1	0	0	1	1	1	0	1	0	1	1	1	1	1	1
1981109	YES	1	1	1	1	0	1	1	1	0	1	1	0	0	1	1	0	0	0	1	0	0	0	0	1	1	0		1	0	0		1	0	1	0	0	1	1	0		1	1	0	0	1	0	0	1
1981115	YES	1		0	1	1		0	1	1	1	0	0	1	1	1	0	1	1	0	1	1	1	0	1		0	0	1		0	0	1	1	1	1	0		1	0	1	1	1	1	0	1	1	1	1
1981116	YES	1	1	1	1	0	0	0	1	1	1	0	0	0	1	1	1	0	0	0	0	1	0	0	1	0	0	0	0	1	1	1	0		1	1	0	0	1	0	1	1	1	0	1	0	1	1	0
1981117	YES		1	0	0	1	1	1	1	1	1	0	0	0	1			0	0	1	0	0	1	0		1	0	1			0	1	1	0	1	1	0		1	0	1		1	0	0	1	1	1	1
1981141	YES	1	1	1	1	1	1	0	1	0	1	0	0	1	1	0	1	0	1	1	1	1	1	1	1	0	0	1	1		1	1	0	1	1	1	1	1	1	1	0	0		1	0	1	0	1	1
1981142	YES	0	1	0	1	1	0	0	1	0	1	0	1	0	1	0	0	0	0	1	1	1	1	0	0		1	0	1	0	1	1	0	1	1	1	1	1	1	1	0	0	1	1	0	1	0	0	1
1981145	YES	1	0		1	1	1	1	0	0	1	1	0	1	1	1	0	0	1	1	1	1	0	0	1	1	0	0	1	1	1	1	0	0	1	0	0	1	1	1	1	1	0	1	0	0	1	0	0
1981147	YES	1	1	1	0	0	0	0	1	0	1	0	1	1	0	1	0	0	0	1	1	1	0	1	1	1	0	1	0		1	1	1	1	1	1	1	1	1	1	0	1	0	1	0	1	0	1	1
1981148	YES	0	1	1	1	0	1	1	1	0	1	1	0	0	0	1	0	0		0	1	1	1	1	1	1	1	1	1	0	0	1	0	1	1	1	0	1		1		1	0	1	0	1	1	1	1
1981149	NO	1	0	0	0	0		1	0	0	1	1	1	0	1	1	1	0	1	0	1	1	1	1	1	0	0	0		0	1	1		0		1	0	0	1	1	1	1	1	1	1	1	1	1	0
1981167	YES	1	1	1	1	1	0	1	1	1	1	0	0	0	1	1	1	0	0	1	1	1	1	0	1	1	0	0	1	1	1	0	0	0	1	1	0	0	1	1	0	1	1	1	0	1	1	1	1
1981174	NO	0	1	0	0	1	0	1	1	0	1	1	0	1	0	1	0	0	0	0	1	0	0	0	1		1	0	0	1	1	1	0	1	1	1	0	0	1	1	0	1		1	0	1	1	1	0
1982002	YES	1	1	0	1	1	1	1	0	1	1	0	0	0			0	1	0	1	1	1	1	0	1	0	0	1	1	0	1	0	1	0		1	0	1	1	1	1	1	1	1	0	1	1	1	1
1982035	YES	0	0	0	1	0	1	0	1	0	0	1	0	0	1	1	0	0	1		1	1	1	1	1		0	1	0	0	1	0	0	0	1	1	0	0	1	0	0	1	0	1	0	1	1	1	1
1982038	YES	1	1	0	1	1	0	1	1	1	1	1	0	0	0	1	0	0	0	0	0	1	0	0	1	1	0	0	1	0	1	0	0	0	1	1	0	1	0	0	1	1	1	0	1	1	1	0	0
1982046	YES	1	1	0	0		1	0	1	0	1	0	1	1	0	0	0	0	0	1	1	1	0	1	1	0	1	1	1		1	1	0	1	1	1	1	1	1	1	0	0		1	0	1	0	1	0
1982188	NO	1	0	0	1	1	0	0	1	0	1	1		1	1	1	0	0	0	0	0	0	0	0	1	1	0	0	1	0	0	0	1	0	1	1	0	1	1	0	1	1	0	0	0	1	1	0	0
1982193	YES		1	1	1	1	0	0	1	0	1	0	0	0	0	0	1	0	1	0	1	1	1	0	0	1	0		1	1	1	0	1	0	1	1	0	1	1	1	1	0	1	1	0	1	1		0
1982194	NO	1	0	0	0	0	0	0	1	0	1	1	1	1	1	1	0		0	1	1	1	0	0	1	1	0	1	1	1	1	0	1	0	1	1		1	1	0	1	1	0	1	0	1	1	1	1
1982196	YES	1	1	1	0	0	0	0		0	1	0	0	0	1	1	1	0	0	1	1	1	1	0	1	1	1	0	0	1	1	0		0	1	1	1	1	1	1	1	1	0	1	0	1	1	1	0
1982197	NO	1		0	1	1	0	0	1	0	1	1	0	0		1	0	0	0	0	1	0	0	0	1	0	0		1	1	0	0	0			1	1	1	1	0	1	1	1	1	1	1	1	0	0
1982199	YES	1	1	1	0	1	1	1	1	0	1	0	0	1	1	1	0	0	0	1	1	1	0	0	1	1	0	1	0	1	0	0	0	1	0	1	1	0	1	1	1	1	0	1	0	1	0	1	0
1982200	NO	1	1	0	1		0	0	1	0	1	1	0	0	1	1	0	0	0	0	1	0	0	0	1	1	0	0	1	1	0	0	0	1		1	0	1	1	0	1	1		1	1	1	1	0	0
1982202	NO	1	1	1	0	1	0	0	1	0	1	0	0	1	1	1	0	0	1	0	1	1	0	1	1	1	0	1	0	1	1	1	0	0	1	1	1	1	1	1	0	1	0	1	0	1	0	1	1
1982204	NO	1	1	0	0	0	1	1	1	0	1	0	1	1	1	1	0	0	1		1	1	1	0	1	1	0	1	1	0	1		0	0	1	1	0	1	1	1	1	1		1	0	1	1	1	1
1982205	YES	0	0		1	1	0	1	1	0	1	1	0	1	1	1	1	0	0	0	1	0	0	1	1	1	0	1	0	1	1	0	0	0	1	1		0	1	1		1	1	1	0	0	1	1	1
1982230	YES	1	0	0	0	0	1	1	1	0	1	0	0		1	0	0	0	0	1	1	1	0	1	1	1	0	1	1	1	0	1	0	1	1	0	0	1	1	1	1	0	0	1	1	1	0	1	0
1982255	YES	0	1	0	1	0	1	0	1	0	1	0	1	1	1	0	0	1	0	1	1	1	0	1	1	1	1	0	1	1	0	1	0	1	1	1	1	1	1	0	0	0	1	1	0	1	0	1	0
1982257	NO	1	1	1	1	1	0	1	1	0	0	0	0	1	1	1	0	0	0	1	1	1	1	1	1	0	0	1	0	1	1	1	0	1	1	1	1	1	1	0	1	1	0	1	0	1	0	1	1
1982265	YES	1	1	1	0	1	1	0	1	0	1	0	1		1	0	1	0	1	0	1	1	0	0	1	1	1	1	1	1	1	0	0	0	0	1	0	1	1	1	0	0	0	1	0	0	0	0	0
1982266	YES	0	1	0		0	1	0	1	0	0	1	1	1	0	0	1	0	1	0	1	1	1	1	1	0	1	0	1		1	1	0	0	1	1	1	1	1	1	1	0	0	1	0	1	0	0	0
1982272	NO	1	1	1			1	0	1	0	1	0	1	0	0	0	1	1	1	0	1	1	0	1	1	1	1	1	1		1	1	0	0	1	1	0	0	1	0	0	0	1	1	0	1	0	1	1
1982282	YES	1	0	0	1	0	0	1	1	1	1	0	0	1	0	0	0	0	0	0	0	1	0	1	1	0	0	1	1	0	0	0	0	0		1	0	0	1	1	1	0	0	0	0	1	1	1	1
1982285	NO	0	0	0	1	0	1	1	0	0	0	0	0	0	1	1	0	0	1	1	1	1	0	0	1	0	1	0	0	1	0	0	1	1	0		0	0	1	1	0	1	0	1	0	1	1	0	0
1982287	YES	0	1	1	0	1	0	1	1	0	1	0	1	0	1	1	1	1	0	1	1	1	0	1	1	1	1	1	0	1	0	1	1	1	1	0	1	1	1	1	1	1	1	1	0	1	1	1
1982288	YES	0	1	0	1	0	0	0	1	1	1	0	1	0	1	1	0	0	1	0	1	1	0	0	1	0	0	0	1	1	1	1	0	1	1	1	0	0	1	0	1	1	1	1		0	1	1	0
1982291	NO	1	1	0	0	0		1	1	0	1	0		1	1	1	0	0	1	1		1	1	0		1	0	1	1		1	1	1	0	1	1	0	1	1	1	1	1	1		0	1	1	1	1
1982301	NO	1	1	1	1		1	0		0	1	0	1	0	0	0	1	1	1	0	1	1	0	1	1	1	1	1	1	1	1	1	0	0			0	0	1	0		0	1	1	0	1	0	1	1
1983011	YES	1	1	0	1	0	1	1	1	0	1	0	0	1	1	1	0	0	0	0	1	0	0	0	1	1	0			1	0	1	1	0	1	1	0	1	1	1	0	1	0	1	0	1	1	1	1
1983012	YES	1	0	1	1	0	1	1	1	1	1	1	0	1	0	0	0	0	0	1	1	1	1	1	1	0	0	0	0	1	1	0	0			1	0	1	0	1		0	1	1	0	1	0	1	0
1983032	YES	0	1	0	1	1	0	0	1	0	1	0	1	1	1	1	0	0	1	0	1	1	0	1	1	0	1		1	0	1	1	1	0	1	1	0	1	1	1	1	1		1	0	1	1	1	1
1983038	YES	1	0	1	0		0	1	1	0	1	0	1	1	1	1	1	0	1	0	1	1	0	1	1	1	0	0		1	1	1		1	1		1	1	1	1	0		1	1	0	1	0	1	1
1983052	YES	1	1	0	1	1	0	1	1	1	1	0	1	1	0	1	0	1	1	1	1		0	0	1	1	1	1	1		1	1	0		1	1	1	1	1	1	1	1	1	1	1	1	1	1	0
1983075	NO	1	1	0	1	0	1	0	1	0	1	1	1		1	1	0	0	1	1	0	0	1	0	0	1	0	1	0	1	1	1	0	1	1	1	0	0	1	1	0	1	1	0	0	1	0	1	0
1983076	YES	0	0	0	0		1	1	1	1	1	0	0	1	1	1	0	0	1	0	1	1	1	0	1	0	0	1	0	0		1	0	1	1	1	0	0	1	0	0	1	1	1	0	1	0	1	1
1983077	YES	0	1	1	1	0	1	1	1	0	1	1	1	1	1	1	0	0	0	0	0	1	0	0	1	0	1	1	0	0	1	1	1		1	1	0	1	1	1	0	1		0	0	1		1	0
1983078	YES	0	1	0	0	0	1	1	0	0	1	0	1	1	1	1	0	0	0		0	1		0	1	0		0	1		0	0	1	1	1	1	1	1	1		0	1	0	0	0	1	1	1	0
1983081	NO	1	1	0	0				1	0	1	0	1	1	1	1	0	0		1	0	1	1	0		0	0	1	1	0	1	1	1	0	1	1	1	1	1	1	1	1	1		0	1			1
1983082	NO		1	0	0	1	1	1	1	0	1	0	1	1	1	1	0	0	1	1	0	1	1	0		0	0	1	1	0	1	1	0	0	1	1	0	1	1	1	1	1	1	0	0	1	1	1	1
1983092	YES	1		1	1	0	1	0	1	0	1	0			1	1	0	0	0	0	1	0	1	1	1	1	0	1	0	1	1	1	0	1	1	1	1	1	1	0	0	1	1	1	0	1	0	1	0
1984001	YES	0	1	1	0	1	1	0	1	0	1	1	0	0	1	1	0	1	0	1	1	1	0	0	1	1	0	1	0	0	1	0	1	0	1	1	1	0	0	0		1	1	1	0	1	0	1	0
1984002	YES	1	0	1	1	0	0	1	1	0	1	0	0	0	1	0	0	1	1	1	1	1	1	0	1	0	0	0	1		1	1	0	0	1	1	0	0	1	0	0	0	1	1	1	1	1	0	0
1984007	NO	1	0	0	0		1	1	1	0	1	0	1	0	1	1	0	0	0	1	1	1	1	0	0	1	0	1	1	0	0	1	1	0	0	1	0	1	1	1	1	1	1	1	0	1	1	1	1
1984011	YES	1	1	0	1	1	1	0	1	0	1	0	0	1	1	1	0	0	1	0	1	1	1	1	1		0		0	1	1	1	0	1	1	1	1	1	1	1	1	1		1	0	1	0	1	1
1984027	YES	0	1	0	1	0		0	1	1	1	0	1	0	1	1	0	0	1	1	1	1	0	0	0	1	1	0	0	1	1	1	1	0	1	1	1	1	1	1	0	1	0	1	0	1	0	1	0
1984076	YES	1	0	0	1	1	1	1	1	0	1	1	0	0	0	1	0	0	1	0	1	1	1	0	1	0	0	0	1	1	1	1	1		1		1	1	0	1	0	1	1	1	0	1	1	1	0
1984104	YES	0		1	0	1	0	0	1	0	1	0	1	0	1	1	1	0	1	1	0	0	0	1	1	0	1	1		1		1	0	0	1	1	0	0	1	1	0	1	0	0	0	1	0	1	0
1984108	YES	1	1	0	0	0	1	0	1	1	1	0	0		1	1	0	1	0	0	0	0	0	0	1		0	0	1	0	1	1	1	0	1	1	0	1		0	1	1	0	0	0	0	1	0	1
1984111	YES	1	1	0	1	0	1	1	1	1	1	0	0	0	1	1	0	0	1	0	0	1	0	0	1		0	0			1	1	0	1	1		0	0	1	1	0	1	0	0	1	1	1	1	1
1984112	NO	1	1	0	1		0	0	1	0	1	1	0	1	1	1	0	0	0	0	0	0	0	0	1	1	0	0	1		0	0	1	0	1	1	0	1	1	0	1	1	0	0	0	1	1	0	0
1984113	YES	1	1	0	1	1	0	0	1	0	1	1	1	1	1	1	0	1	1	0	1	0	0	0	1	1	0	0	1	0	0		1	1	1	1	0	0	1	0	1	1	0	1	0	1	0	1	1
1984115	YES	1	1	0	0	1	1	1	1	1	1	0	0	1	1	1	0	0	1	1	1	1	1	0	0	1	0	0	1	0	0	1	1	0	1	1	0	0	1	1	1	1	1	1	0	1	1	1	1
1984137	NO	1	1	0	1	1	1	1		1	1	1	0	1	0	1	0	1	1	0	1	1	0	0	1		0		1	1	1	1	0	1	1	1	0	1	0	1	1	1	1	1	0	1	1	1	0
1984138	YES	0		1	1	0	0	0	1	0	1	0	0	1	0	0	0	0	0	0	1	1	0	1	1	0	1	1	0	1	1	1	0	1	1	1	1	1	1	1	0	0	0	1	0	1	0	1	1
1984148	YES	1	1	0	0	0	0	1	0	0	1	0	1	1	1	1	0	0	1	0	0	1	0	1	1	1	0	0	0	1	1	1	1	1	1	1	0	0	1	0	1	1	1	0	0	1	0	1	0
1984173	NO	1	1	1	0	0	0	0	1	0	1	0	0	1	1	1	0	0	1	0	1	1	0	1	1	1	0	0	0	1	1	1	0	1	1		1	1	1	1	0	1	0	1	0	1	0	1	1
1984176	NO	1	1	1	0	0	0	0	1	0	1	0	0	1	1	1	0	0	1	0	1	1	0	1	1	1	0	1	0	1	1	1	0	1	1	1	1	1	1	1	0	1	0	1	0	1	0	1	1
1986019	YES	1	1			1	1	1	1	0	1	0	1	1	1	1	0	1	0	1	1	1	1	1		1	1	1		1	1	1	1	1	1	1	1	0	1	1	1	1	1	1	0	1	1	1	0
1986020	YES	1	1	1	1	0	0	0	1	1	1		1	1	0	1	0	0	1	0	1	1	0	0	1	1	0		0	1	1	1	1	0	1			1		1	0	1	0	1	1	1	0	1	0
1986042	NO	1		0			1		1	0	1	0	1	1	1	1	0	0	0	1	1	1		0	0	1	0		0	0	0	1	1	0	1	1		0	1	1	1	1	1	1	0	1	0	1	1
1986046	NO		1	0	0	0		1	1	0	1	0	1	1	1	1	0	0	1	1	1	1	1	0	1	1	0	1	1	0	1	1	0	0	1	1	0	1	1	1	1	1	1		0	1	1	1	1
1987037	NO	1	1	1	0	1	0	0	1	0	1	0	0	1	1		0	0	1	0	1	1	0	1	1	0	0	1	0		1		0	1	1	1	1	1	1	1	0		0	1	0	1	0	1	1
1987040	YES	1	0	0	0	0	0	0	1	0	1	0	0	1	1	1	0	0	0	0	1	1	0	0	1	1	1	0	0	0	1	1	1	1	1	1	0	0	1	1	1	1	0	1	1		1	0	0
1987042	YES	0	1	1	0		1	1	1	1	1	0	0	1	1	1	0	0	0	0	1	1	0	0	1	1	0	1	0	0	0	1	0	1	1	1	1	1	0	1	1	1	0	1	0	1	1	1	1
1987043	YES	1	1	0	1	1	1	1	1	0	1	0	0	1	0	1	1	0	1	0	0	1	0	1	1	1	0	0	1	1	1	1	0	0	1	0	0	0	0	1		1	1	0	0	1	1	1	0
1987044	YES	1		0	1	1	1	0	1	0	1	1	0		1	1	0	1	0	0	1	1	1	1	1	1	0	1	1	1	1		0	1	0	0	0	1	1	1	1	1	1	1	0	1	1	1	0
1987046	YES	1	1	0	1		1	1	1	1	1	1	0	1	1	0	0	1	0	1	1	1	1	0	1	1	0	1	1	1	1	1	0	0	1	1	0	1	1	1	1	0	1	1	0	1	1	1	1
1987056	NO		0	0	0	1	1		1	0	1	0	1	1	1	1		0		1	0	1	1	0	1	0	0	1	1	0	1		1	0	1	1		1		1	1	1	1		0	1	1	1	1
1987094	YES	1	1	0	0	0	1	0	1	1	1	1	0	1	1	1	0	0	0		1	1	1	1	1	0	0	0	0	1	1	1	0	1	1	1	0	0	0	0	0	1		1	0	1	1	1	0
1988015	YES	1	1	0	0	1	0	1	1	0	0	0	0	1	1	1	0	0	0	0	1	1	0	0	1	1	0	0	1			1	0	0		1	1	1	1	1	1	1	1	1	1	0	0	1	1
1988021	YES	0		1	1	1	1	0	1	0	1	0	1	1	0	1	0	0	1	0	1	1	0	0	1	1	0		0	1	0	1	0	1	1	0	0	1	1	0		1	0	1	1	1	1	1	0
1988054	YES	1	0	0	1	0	0	0	1	0	1	1	1	0	1	1	0	0	1	0	1	1	1	0	1	0	0	1	0	0	1	1	0	1	1	1	0	0	1	1	1	1	1	1	0	1	0	1	0
1989001	NO	0	1	1	0	1	0		1	1	1	0	1	1	1	1	1	0	0	0	1	1	0	0	1	1	0	1	1	1	1	1	0	1	1	1	1	1	0	1	1	1	1	1	1	1	1	0	0
1989009	NO	0	1	1	1	1	1	0	1	0	1	0	0	0	0	1	0	0	1	0	1	0	0	0	1	1	0	1	0	1	1	1	1	0	1	1	0	0		1		1	1	1	0	1	1	0	1
1989041	NO	1	0	0	1			1	1	0	1	0	1	0	1	1	1	0	1	0	1	1	0	0	1	0	0	1	1	0	0	1			1	0	0	1	1	1	0	1		1	1	1	1	1	1
1989063	YES		0	0	1	1	1	1	1	1	1	1	1		1	0	0	1	1	1	1	1	0	1	0	0	0	1	0	0		0	0	0	0	0	0	1	1	0	0	0	0	1	0	1			1
1989064	YES	1	0	0	1	0	0	0	1	0	1	1	0		1	0	1	1	1	1	1	1	1	0	1	1	0	1	1	1	1	1	0		1	1	0	1	1	1	0	0	1	1	0	1	1	0	0
1989065	YES	1		0	1	1	1	1	1	0	1		1		1		0	1	1	0	1	1		1	1		0	1	1	1			0	0	1	1	1	0	1	1	0		0	1	0	1	1	1
1989067	YES	1	0	0	0	1	0	1	1	0	1	0	0	1	0	1	0	1	1	0	1	0	0	0	1	1	0	0	0	0		1	0	0	0	1	1	0	1	0	0	1	1	1	0	0	1	1	0
1989068	YES	1		1	1	0	1	0	1	1	1	1	1	1	1	1	1	1	0	1	1	1	0	1	1		1	0	0	1	0		0	1	1	0	0	1	1	1	0	1	0	1	0	1	1	1	0
1989069	YES	1		1	1	1	0	0	1	0	1	1	1	1	1	1	0	0	0	1	1	1	0	0	1		1	1	0	0	0	1	0	1		1	0	0	1	1	0	1	1	1	0	1	1	0	0
1989070	YES	1	0		1	0	1	1	0	0	1		1		1	0	0	1	0	0	1	1	1	1	1	0	1	0	0	0	1	0	0	0	0	1	0	1	1	1	1	0	1	1	0		1	1	0
1989071	YES	1	1	0	1	0	0		1	0	1	0	1	1	1	0	0	0	1	0	1	1	1	1	1	1	0	1	0	0	0	0	1	1	1	0	0	1	1	1	1	0	1	1	0	1	0		0
1989072	YES	1		0	1	1	0	1	1	0	0	1	1	0	1	1	0	1	1	0	1	1	0	1	1	1	0	1	0	1	0	0	1	0	1	0	0	1	1	0	1	1	0	1	0	1	1	0	0
1989073	YES	1		1	1	0	0	1	1		1	0	1	1	1	0	0	0	1	1	1	1	0	1	1	0	0	1	0	1	0	0	0	0	0	1	1	1	1	0	1	0	1	1	0	1	0	1	0
1989074	YES	0	1	0	1	0	0	1	1	0	1	1	1	1	1	1	0	0	1	0	1	1	0	1	1		0	1	0	0	0	0	0	0	1	0	0	0	1	1	1	1	1	1	0	1	0	1	1
1989075	NO	1	0	1		1	1	1	1	0		0	1	0	1	1	0	1	1		1	1	0	1	1		1	0	0	1	1	0	1	0	0	1	1	0	1	1	1		1	1	0	1	1	1	0
1989076	YES	1		0	0	0	1	1	1	0	1	1	1		1	1	0	0	1	0	1	1	1	1	1	1	0	0	0	1	1	1	0	0	0	1	0	0	1	1	1	1	1	1	1	1	1	1	0
1989077	YES	1	1	0	1	1	0	1	1	0	0	1	1	1	1	1	1	1	0	0	1	1		1	1	1	1	1	0	0	0	0	1	0	1	0	0	1	1	0	1	1	0	1	0	1	0	0	0
1989078	YES		1	1	1	0	0	0	1	0	0	0	1	0	1	0	0	1	0	1	1	1	0	1	1	1	1	1	0	1	0	0	0		1	1	0	1	1	0	1	0	0	1	1	1	1	0	0
1989079	YES	1	1	0	0	1	0	1		0	1	1	1	1	1	1	1	0	1	0	1	1	0	0	1	0	0	0	0	1	1	1	0	1	1	1	0	0	1	0	1	1	0	1	0	1	1	1	1
1989080	YES	1		1	1	0	1	1	1	0	1	1	0	0	1	1	0	0	1	0	1	1	0	1	1	1	1	0	0	1	1	0		0	1	0	1	0	1	1	0	1	0	1	0	0	0	1	1
1989081	YES	1	0	0	1	1	1	0	1	0	1	1	1		1	1	0	1	1	1	1	0	1	0	0	1	0	1	0	0	1	0	0	1	1	0	0	1	0	1	0	1	1	1	0	1	1	1	0
1989082	NO	0		0	1	1	1	1	1	1	1	1	1	0	1	0	0	1	1	1	1	1	0	1	0	0	0	1	0	0	0	0	0	0	0	0	0	1	1	0	0	0	0	1	0	1	1		1
1989083	YES	1	1	0	1	0	0	1	1	0	1	0	0	1	1	0	0	0	0	1	1	1	1	0	1		0	1	1	1	1	0	0	0	0	0	0	1	1	1	1	0	0	1	0	1	0	1	1
1989084	YES	0	1	0	1	0	0	1	1	0	1	0	1		1	0	0	0	0	0		1	0	1	1	1	0	0	0	1	0		0	0	1	1	0	1	1	1	1	0		1	0	1	1	0	0
1989085	YES	1	0	0	1	0	1	0	1	0	1	0	0	0	1	1	0	1	1	0	1	0	1	1	1	1	0	0	1	1		0	0	1	0	1	0	0	1	1	0	1	1	1	1	1	1	1	1
1989086	YES	1	1	0	1	0	0	1	1	1	0	1	1	1	0	1	1	0	1	1	1	1	0	1	1	0	1	1	0	1	1	1	0	0	0	1	0	1	1	1	0	1	0	1	0	1	1	1	0
1989087	NO	1	1	1	0	0	1	0	1	0	1	1	0	1	1	1	0	0	0	0		1	0	0	0	1	0	1		1	0	0	0	1	1	1	0	1	1	1	1	1	0	1	1	1	1	1	0
1989088	YES		0	0	1	1	0	0	1	1	1	0	1		0	1	0	0	1	0		1	1	1	1	1	0	1	0	1	0	1	1	0	1	1	0	1	1	1	0	1	1	1	0	1	0	0	1
1989089	YES	1	0	0	0	0	0	1	1	0	1	0	1	0	1	0	0	0	1	0	1	1	1	1	1	1	0	0	0	0	0	0	1	1	1	1	0	1	1	1	0	0	1	1	0	1	1	1	0
1989090	YES	1	1	1	0	0	0	0		0	1	1	1	0	1	1	1	1	0	0		1	0	1	1	0	0	1	1	1	0	1	0	1	1	0	0	1	1	1	1	1	0	1	0	1	1	0	0
1989091	YES	1	1	0	0	0	0	0	1	0	1	0	0	0	1	1	0	0	1	0		1	1	1	1	1	0	1	0	1	0	0	0	1	1	1	0	1	1	1	1	1	0	1	0	1	1	1	0
1989092	YES	1		0	1	1	0	0			1	0	0		0	1	0	0	0	0	0	1	1	0	1	1	0	1	1	1	1	1	0	1	1	1	1	1	1	0	1	1	1	0	0		1	1	1
1989093	YES	0	1	0	1	0	0	0	1		1	0	0	1	1	1	0	0	1	1	1	1	0	1	1	0	1		0	1	0		0		1	0	0	0	1	1	0	1	0	1	0	1	0	0	1
1989094	YES	1	0	0	1	0	1	0	0	0	0	1	0	1	1	1	0	0	1	0	1	1	0	0	1	1	0	1	1	1	1	0	1	0	1	1	0	0	1	0	1	1	0	1	1	1	1	0	0
1989095	YES	0	0	0	1		1	0	1	0	1	1	1	1	1	1	0		1	1	1	1	0	0	1	1	0	1	0		0	1	0	0	1	1	0	1	1	1	0	1	0	1	1	1	1	0	1
1989096	YES	1	1		1	0	0	0	1	0	1	0	1	0	1	1	1	1	0	1	1	1	0	1	1	0	1	1	1	0	0	0	0	1	1		0	1	1	1	0	1	0	1		1	1	0	1
1989097	YES	1	0	0	1	0	1	1	1	0	0	1	1		0	1	0	0	1	0	1	1	0	1	1	1	1	0	0		0	0	0	1	0	1	0	1	1	1	1	1	1	1	0	1	1	1	0
1989098	YES	1	1	1	0	1	0	1	1	0	0	1	1		1	1	0	0	1	0	0	1	0	0	1		0	1	0	0	0	0	0	1		1	0	1	1	0	1	1	0	1	1	1	1	1	0
1989099	YES	1	0	1	1	1	0	0	1	0	1	0	1	1	1	1	0	1	1	0	1	1	1	1	1	0	1	1	0	1	0	1	1	0	1	1	0	0	1	1	0	1	1	1	0		0		1
1989100	YES		0	1	1	1	0	1	1	1	1	1	0		1	1		0	0	0		0	0	1	1	1	1	1	1	1		1	0	1	1	1	0	0	1	0	0	1	1	1	1	0	1	1	0
1989101	YES	1		1	1	1	0	0	1	1	1	0	1		1	1	0	0	0	1	1	1	0	1	1	0	1	1	0	0	0	1	0	1	1	1	0	1	1	0	0	1	1	1	0	1	1	1	0
1989102	YES		0	0	0	0	1	1	1	0	1	1	1	0			0	0	1	0	1	1	0	1	1	1	0	1	0	0	1	0	1	1	0	1	1	0	1	1	1	1	0	1	0	1	0	1	0
1989103	YES	1		1	1	1	1	0	1	0	0	1	1		1	1	0	1	1	0	1	1	0	0	1	1	1	1	1	0	0	0	0		1	0	0	1	1	1	0	1	0	1	0	1	1	1	1
1989104	YES	0	1	0	1	0	0	0	1	1	1	1	1	0	1	1	0	0	1	0	1	1	0	0	1	1	0	0	0	1	0	0	1	1	0	0	0	1	1	1	0	1	1	1	0	1	1	1	1
1989105	YES	1	0	0	1	1	1	1	1	0	1	0	0	0	1	0	0	0	1	0	0	1	1	1	1	1	0	0	1	1	1	1	1	1	1	1	0	1	1	0	0	0	0	0	0	1	1	1	0
1989106	YES	1	1	1	1	0	1	1	1	0	1	1	1	0	1	0	0	1	1	1	1	1	1	0	1		0	1	1	0	0	1	1	1	0	0	0	1	1	0	0	0	0	1	0	1	1	0	0
1989107	YES	1	1	0	1	0	0	0		0	1	1	1	0	0	1	1	0	1	0	1	1		1	1	1	0	0	0	0	0	0	0	0	1	0	0	0	1	1	1	1	1	1	0	1	1	1	0
1989108	YES	0	1	0	0	1	0	0	1	0	0	0	0	1	1	1	0	0	1	1	1	1	1	1	1	1	0	0	0	1	0		0	0	1	1	0	0	1	0	0	1	0	1	0	1		1	0
1989109	YES	1		1	1	1	0	0	1	0	0	1	0	0	1	1	0	0	1	1	1	1	1	1	1	1	1		0	1	0	0	0	0	1	0	0	1	1	0	0	1	1	1	0	1	0	0	0
1989110	YES	1	1	0	0	1	0	0	1	0	1	1	1		1	1	1	0	1	0	1	0	0	0	1		1	0	0	0	0	1	0	1	1	1		0	1	1	1	1	0	1	0	1	1	0	1
1989112	YES	1	1	0	0	0	0	0	1	0	1	1	1	0	1	1	0	1	1	0	1	1	1	1	1	1	0	1	0	1	1	0	1	0	1	1	0	1	1	1	1	1	0	1	1	1	1	1	0
1989113	YES	0	0	0	0	1	1	1	1		1	1	1	1	1	1	0	0	1	1	1	1	0	0	1	1	1	0	0	0	1	0	0	0	1	0	0	1	1	1	1	1	1	1	1	1	1	1	0
1989114	YES	1	1	1	1	0	0	0	1	0	1	1	0	1	0	0	0	0	1	1	1	1	0	1	1		0	1	0	0		1	1	0	0	1	0	0	1	1	0	0		1	0	1	1	1	1
1989115	YES	1	0	1	1	1	0	1	1		1	0	0	0	1	1	0	1	1	0	1	1	1	1	1	1	0	1	1	1	0	1	1	1	1	1	0	0	1	0	1	1	0	1	0	1	0	1	0
1989116	NO	1	1	0	0	1	1	1	1	0	1	0	0			1	0	0	0	1	1	1	1	0	1		0	1	1	1	1	0	0	1		1	0	0	1	0	0	1	0	1	0	1			0
1989117	YES	0	1	0	1		0	1	1	0	1	1	1	0	1	0	0	0	1	0	1	1	0	1	1	1	0		0	0	0	0	1	0	1	1	0	0	1	1	1	0	1	1	1	1	0	0	0
1989118	YES	1	0	1	1	0	0	1		0	1	1		1	1	1	0	0	0		1	1	0	1	1	0	1	1	1	1	0	0	0	1	1	0	0	0	1	1	0	1	0	1	0		1	1	0
1989119	YES	1	0	1	1	1	0	1	1	0	1	0	0	0	1	1	0	1	1	0	0	1	0	1	1	1	0	0	1	1	1	1	0	0	1	1	0	0	1	0	1	1	0	0	0	1	1	1	0
1989120	YES	1	1	0	1	1	0	0		0	1	1	1	1	1	1	0	0	0	1	1	1	0	0	1	0	1	1	0	0		1	1	1			0	0	1	1	0	1	1	1	0	1	1	1	1
1989121	YES	1	0	0	1	0	0	1	1	0	1	1	1		0	1	0	0	1	0	1	1	0	0	1	1	0	1	0		1	0	0	0	1	0	0	0	1	1	1	1	0	1	0	1	0	0	0
1989122	YES	1	0	1	0	1	1	1	1	1	1	1	1	1	1	0	1		1	0	1	1	1	0	1	1	0	1	0	0	1	0	0	1	1	1	0	1	1	1	1	0	0	1	0	1	0	1	1
1989123	YES	0	0	0	1	1	0	1	1	0	1	0	0		1	0		0	1	1		0	1	1	1	1	1	0	0	1	0	0	0	1	1	1		0	1	1	0	0	1	1	0	1	0	0	0
1989124	YES	1	0	0	1	1	0	1	1	1	1	0	1			0	0	0	1	1	0	1	1	1	1		0	1	0	0	1	0	0	1	0	0	1	1	0	1	0	0	1	0	0		1	1	0
1989125	YES	1	1	0	1	1	0	1	1	0	1	0		1	0	1	0	0	0	0	1	1	1	0	1	1	0	1	1	1	0	0	0	0	0	1	0	0	1	0	1	1	0	1	0	1	0	1	0
1989126	YES	1	0	1	1	0	1	0	1	0	0	1	0		1	0	0	1	1	0	0	0	0	1	1	1	1	1	0	1	1	0	0	0	1	0	0	0	1	1	0	0	1	0	0	1	0	1	0
1989128	YES	0	0	0	1	1	1	0	1	0	1	0	1	0	0	1	0	0	0	1	0	1	1	0	1	1	0	1	0	1	1	0	0	1	1	1	1	1	1	0	1	1	1	0	0		1	1	0
1989129	YES	0	1	0	0	1	0	1	1	0	0	1	1	1	1	1	1	0	1	0	1	1	0	1	1	1	0	0		1	0		1		1	0	0	0	1	1	1	1	0	1	0	1	1	0	0
1989172	YES	1		0	1	1	0	1	1	1	1	1	1	1	0	1	0	0	0	1	1	1	0	1	1	0	0	0	1		0	1		0	1	0	0	1	1	1	0	1	0	1	0	1	1	1	0
1991001	YES		0	0	1	0	1	1	1	0		1	1		1	1	1	0	1	0	1	1	1	0	1	1	1	1	1	0	1	1	0	1	1	0		0		0	1	1	0	1	0	1	1	1	0
1991019	YES	1		0	1	0	1	1	1	0	0	1	0	1	0	0	0	0	1	0	1	1	0	0	1	1	0	0	0	1	1	1	1	0	0	0	0	1	1	0	1	0	0	1	0	1	1	0	0
1992004	YES	1	0	1	1	1	1	1	1		1	1	1	1	1	1	1	1	1	1	1	1	0	0	1	0	0	0	0	1	0	0	0		1	1	1	0	0	0	1	1	1	1	1	1	0	1	0
1992006	NO	1	0	1	0	1	0	0	1	0	1	1		1	1	1	0		0	0	1	1	0	0	1	1	0	1	0		0	0	0	0	1	0		0	1	0	1	1	0	1	1	1	1	1	0
1992011	NO	1	0	0	0	1	0	1	1	0	1	1	1	1	1	1	1	0	1	0	1	1	0	0	1	0	0	0	0	1	1	1	0	1	1	1	0	0	1	0	1	1	0	1	0	1	1	1	1
1992014	YES		1	0	0	0	1	1	1	0	1	1		1	1	0	0	0	1	0	1	1	1	0	1	1	0	1		1	1	0	0	0	1	0		1	1	1	0	0	0	1	0	1	0	1	0
1992015	YES	1		0	1	0	1	0	1	0	1	0		0	1	1	1	1	0	0	1	1	0	0	1	0	0	0	1	1		0	1	1	1	1	0	1	0	0	0	1	1	1	0	1	1	1	1
1980101	NO	1	1	1	1	1	1	0	1	0	1	0	0	0	1	0	0	0	0	0	1	1	0	0	1	0	1	0	1	1	1	0	0	0	1	0	0	0	0	1	0	0	1	1	1	1	1	0	0
1992071	YES	1	0	1	1	0	0	0	1	0	1	0	1	1	1	1	0	1	0	0	0	1	0	0	1	0	0	0	0	1	1	1	0	0	1	1	0	0	0	0			1	0	1	0	1	1	0
1992107	YES	1	1	0	1	0	0	1	1	0	0	0	1	1	1	1	0	1	1	0		1	0	1	1	1	1	1	0	0	1	1	0	1	1	0	0	1	1	1		1	0	1	1	1	0	0	0
1992108	NO	1	0	1	1	1	0	0	1	1	1	0	1	0	1	1	0	0	0	1	1	1	0	1	1	0	1	1	0	0	0	1	0	1	1	1	0	1	1	0	0	1	1	1	0	1	1	1	0
1992111	NO	1	0	0	0	1		0	1	0	1	1	1	1	1		0	0	1	1	1	1	1	0	1		0	1	1		0	0	0	0	0	1	0	1	1	0	1	1	0	1	0	1	1	1	0
1992112	YES	1	1	0	0	0	0	0	1	1	1	0	1	0	1	1	1	1	1	0	1	1	0	0	1	1	0	1	0	1	1	0	0	1	1	1	0	0	1	1	1	1	0	1	0	1	0	1	0
1992113	YES	0	1	1	0	0	0	1	1		1	1	1	1	1	1	0	0	1	1	0	1	0	1	1	0	1	1	0	0	1	1	1	1	1		0	1	1	1	1	1	1	1	1	1	1	1	0
1992115	YES	1	0	0	1	0	0	1	1	0	1	1	1	0	1	1	0	0	0	1	1	1	1	1	1	1	0	0	0	1	1	1	1	0	0	0	1	0	1	1	0	1	1	1	0	1	0	0	0
1992116	YES	1	0	0	1	0	0	0	1	0	1	1	0	0	1	1	0	0	0	0	1	1	1	0	1	1	0	0	1	1	1	1	0	0	1	1	1	0	1	0	1	1	1	1	1	1	1	0	0
1992117	YES	1	1	0		1	1	1	1	0	1	1	0	1	1	1	0	0	1	1		1	1	1	1	1	0	1	0	1	1	1	0	1	1	1	1	0	1	1	0	1	0	1	0	1	0	1
1992119	YES	0	1	0	1	1	0	0	0	0	1	1	1	0	1	1	0	0	1	0	1	1	0	1	1		0	1	0	1	1	0	0	0	1		0	0	1	1	0	1	1	1	0	1	0	1	1
1992120	YES	1	1	0	0	1	1	1	1	0		1	1		1	1	1	0	1	1	1	1	1	1	1	1	0	0	0	0	0	1	0	1	1		0	1	1	1	1	1	1	1	1	1	1		1
1992123	NO	0	1	0	1	0	0	0	1	1	1	1		0	1	1	0	0	1	0	1	1	0	0	1		0	0	0	0	0	0		1	0	0	0	1	1	1	0	1	1	1	0	1	1	1	1
1992124	YES	1	1	0	0	1	0	0	0	0	0	0	0	0	1	1	0	0	0	0	1	1	1	0	1	1	1	1	0	0	1	1	0		0	0	0	0	1	1	1	1	0	1	1	1	1	1	1
1992125	YES	0	1	0	0	1	1	0		1	1	0	0	1	1	1	1	1	0	0	1	1	0	0	1	1	0	1	0	1	0	0	1	1	1	1	0	0	1	0	0	1	1	1	1	1	1	1	0
1992126	YES	1	1	0	1	0	0	0	1	0	0	0	1	1	1	1	1	0	1	0	1	1	0	0	1	1	0	0	0	1	1	1	0	0	1	0	0	0	1	0	1	1	0	1	0	1	1	0	1
1992129	YES	0	1	1	1	0	0	0	1	0	1	0		1	1	1	0	0	0	0	1	1	1	1	1	1	0	1	0	0	1	0	0	0	1	1	0	1	1	0	0	1	0	1	0	1	1	1	0
1992131	YES	0		1	1	1	0	1		0	1	1	1	1	1	1	0		0	0	1	1	1	1	1	1	0	1	0	0	0	1	0	1	1	1	0	1	1	1	1	1	1	1	1	1	1	0	1
1992132	YES	1	0	0	0	0	0	1	1	0	1	0	0	0	1	1	0	0	0	1	1	1	0	1	1	0	0	0	0	1	0	0	0	0	1	0	0	1	1	1	0	1	0	1	0	1	1	1	0
1992133	YES	1	0	0	1	1	1	1	1	0	1	0		1	1	0	0	0		0	1	1	1	0	1	0	0	0			1	1	0		1	1	0	0	0	1	1	0	1	1	0	1	1	1	1
1992134	YES	0		0	1	1	0	1	1	0	1	1	1	1		1	0	0		1	1	1	1	1	1	0	0	0	1	0		1	0	1	0	0	0	1	1	0	0	1	0	1	0	1	1		0
1992135	YES	1	1	0	1	1	1	1	1	0	1	0	1	0	0	1	0	0	1	1	1	0	0	1	1		0	1	1	0	1	0	0	0	1	1	1	0	0	0	0	1	0	1	0	1		1	0
1992136	YES	1	0	0	1	1	0	0	1	0	1	0	0		0	1	0	1	0	0	0	1	0	1	1	1	0	1	0		1	1	0	0	1	1	0	0	1	1	0	1	0	0	0	1	1	1	0
1993008	NO	0	1	0	0	0	1	0	1	0	0	1	1	1	0	0	1	0	1	0	1	1	1	1	1	1	1	0	1	1	1	1	0	0		1	1	1		1	1	0	0	1	0	1	0	0	0
1993016	YES	0	0	1	0	0	0	0	1	1	1	0	1		1	1	0		1	0		1	1	0	1	1	0	1	1	1	1	0		1	0	1	1	0	1	1	0	1	1	1		1	1	1	1
1993018	NO	1	0		0	1		0	1	1		1	0	0	0	1	0	0	0	0	1	1	1			1	0	1	1	1	0	1	1	1	1		1	0	1	1	1		1	1	0	1		1	0
1994008	NO	1	1	1	0	0	0	1	1	0	1	0	0	1	0	1	0	0	0	1	1	1	0	1	1	1	1	0	0	1	1	1	0	0	0	1	1	1	1	1	0	1	0	1	0	1	0	1	1
1994009	NO	1	0	0	0	0	0	0	1	0	1	1	1	1	1	1	0	0	0	1	1	1	0	0	1	1	0	1	1	1	1	0	0	0	1	1	0	1	1	0	1	1	0	1	0	1	1	1	1
1994010	NO	1	0	0	1	0	0	1	1	1	1	0	1	0	1	0	0	0	0	1	1	1	1	0	1	1	0	1		0	0	0	0	0	1	1	0	1	1	1	1	0	1	1	0	1	1	1	1
1994011	YES	1	1	0	0	1	1	0	1	0	1	1	0		0	1	0	0	0		0	1	0	0	1	1	0	1	0	0	1	0	1	1	1	0	1	0	1	0	1	1	0	0	0	1	0	1	1
1994012	YES	0	1	0	0	0	0	1	1	0	1	0	0	1	0	1	0	1	1		1	1	1	1	0	0	0	1		1	1	1	0	1	1	0	0	1		0	1	1		1	0	1	0	1	1
1994013	YES	1	1	0	0	0	0	0	1	1	1	0	0	1	1	0	0	0	0	0	1	1	0	1	1	0	0	0	0	1	1	1	1	1	1	1	1	1	1	0	1	0	1	1	0	1	1	1	1
1994014	YES	1	0	0		0	0	0	1	0	1	0	0	1	0	1	0	1	0	0	1		0	0	1		0	1	1	0	1	1	1	0	1	1	0	0	1	1	1	1	0	1	1	0	1	0	1
1994015	YES	0	1	1	0	0	0	1	1	0	1	0	1	0	1	1	0	0	0	1	1	1	1	0	1	0	0	0		0	1	1	1	1	1	0	0	0		0	1	1	0	1	0	0	0	0	1
1994016	YES	1	1	1	0	1	0	1	1	0	1	0	0	0	1	1	0	0	0	0	1	1	0	0	0	0	0	1	1	0	1	1	0	0	1	1	0	1	1	0	0	1		1	0	1	1	0	1
1994017	YES	1	1	0	0	0	1	1	1	0	1	0	0	1	1	1	0	0	1	1	1	1	0	1	1	1	0	1	1	0	1	1	1	0		1	0	1		1	1	1	0	1	0	0	0	1	1
1994018	NO	1	1	0	0	1		1	1	0	1	0	1	1	1	1	0	0		1	0	1	1	0		1	0	1	1	0	1	1	1	0	1	1		1		1	1	1	1		0	1		1	1
1994019	NO	1	1	0	0		1	1	1	0	1	0	1	1	1	1	0	0	1	1	1	1		0	1	1	0	1	1	0		0		0	1	1	0	1	1	1	1	1	1	1	0	1	1	1	1
1994023	YES	0	1		0		0	0	1	0	1	1	0	0	1	1	0	0	0	1	1	1	0	1	0	1	0	0	1	1	0	1	0	1	1	1		0		1	0	1	1	1	0	1	1	1	0
1994025	YES	1	0		1	0	1	0	1	1	1	0	0	1	1	1	0	0	0	1	1	1	0	1	1		0	0	0	1	0	1	0	1	1	1	0	1	1	1	1	1	0	1	0	1	1	1	1
1994040	YES	1	0	0		1	0	1	1	1	1	0	0	1	1	1	0	0	0	1	1	1	0	1	1	1	0		1	0	0	0	1	0		1	1	1	1	1	1	1	1	1	1	1	1	1	1
1994041	YES	0	1	1	0	1	0	1	1	0	1	0	0	1	0	1	0	1	1	1	1	1	0	0	1	0	1	1	0	1	1	1	0	1	1	0	0	0	1	1	0	1	0	1	1	1	0		0
1994042	YES	1	0	0	1		1	1	1	0	1	0	0	1	1	0	0	0	1	0	1	1	0	0	1	1	0	0	1		0	0		0	1	1	0	0		0	1	0	1	1	1	1	0	1	1
1994045	YES	1	1	0	0	0	1	0	1	0	1	1	1	1	1	1	0	0	1	1	1	1	1	0	0	1	0	1	1	1	1	1		1	1	1	1	1	1	0	1	1	0	1	0	0	0	1	1
1994046	YES	1	1	1	1	0	1	0		0	1	0	0	1		1	0	0	0	1	1	1	1	1	1	0	1	0	0	1	1	1	0	0	1	1	1	1	1	1	0	1	0	1	0	1	0	1	1
1994047	YES	1	0	1	0	0	1	0	1	0	1	0	0	1	1	1	0	0	0	0	1	1	1	1	1	1	0	1	1	1	1	1	0	1	1	0	1	1	1	0	0	1	0	1	1	1	1	1	1
1994048	YES	0	1	0	1	0	1	0	1	0	1	0	1	0	1	1	0	1	0	0	1	1	0	0	1	1	0	0	0	1	1	1	0	0	1	1	0	0	1	1	0	1	1	1	0	1	0	1	0
1994052	YES	1	0	1	0		0	0	1	0	0	1	0	1	1	1	0	0	0	1	1	1	0	0	0	1	0	1	0	1	1	1	1	0	1	1	0	1	1	0	1	1	1	1	1	1	1	0	0
1994053	YES	1	1	0	1	0	0	1	0	0	1	1	1	1	0	1	0	1	0	1	1	1	0	1	1	1	1	1	1	1		1	0	0	1	1	0		1	1	0	1	1	1	0	1	1	1	0
1994054	YES	0	1	1	0	0	0	0	1	1	1	0	0	0	1	1	0	0	0	0	1	1	0	0	1		0	1	0	0	1	1	0	1	1	1	0	1	1	1	1	1		1	0	0	0	0	1
1994055	YES	0	1	0	1	0	0	0	0	0	1	0	1	0	1	0	1	0	1	0		1	1	0	1		0	1	1		1	1	0	1	1	1	0	0	1	0	1			1	1	1	1	1	1
1994057	YES	1	1	0	1		0	0	0	0	1	0	1	1	1	1	0	0	0	1	1	1	0	0	1	1	0	1	1	1	0	1	0	1	1	0	1	1	1	0	1	1		1	1	0	1	1	0
1994058	YES	1	1	0	0	1	0	0	1	0	1	0	0	0	1	1	0	0	1	1	1	1	0	0	1	1	0	1	1	1	1	1	0	0	1	0	0	1	1	0	1	1	0	1	1	1	1	0	1
2004002	NO	0	1	0	1	1	0	1	1	0	1	0	1	0	1	0	0	0	0	1	1	1	1	1	1	0	0	1	0	1	0	1	1	0	1	0	0	0	1	0		0	1	1	0	1	1	1	0
1995003	NO	1	0	0		0	1	1	1	1	1	1	1	1	1	1		0	1		1	1	0	0	1	1	1	1	1		0	0	0	0	0	0	0		1	1	1	1	1	1	1	1	1	0	1
1995004	NO	1	1	1	1	1	0	0	1	0	1	1	0	1	1	1	0	0	1	1	1	1	1		1	0	0	1	0	1	1	0	0		1	0	0	0	1	1	1	1	0	1	0	1	1	1	0
1995005	NO	1	0	1		0	1	0	1	0	1	1	0		1	1	1	1	0	0	1	1	1	1	0	1	0		1			0		0	0	1	1	1	1	1	1	1	0	1	1	1	1	1	0
1995006	YES	1	0	1	0	0	1	1	1	0	1	0		0	1	1	0	1	1	1	1	1	0	0	1	1	0	1	0	1	1	1	0	0	1	1	0	0	1	0	1	1		1	0	1	1	0	0
1995007	NO	1	1	1	0	1	1	0	1	1	1	0	0	0	1	1	1	1	0	0	1	0	0	1	1	1	1	1	0	0	1	1	0	1	1	0	0	1	1	1	0	1	1	1	1	1	1	1	0
1995008	YES	1	1	0	1	1	0	0		1	0	0	0	0	1	0	0	1	0	1	1	1	1	1	0	1	0		0	1	1	1	0	1	1	0	0	1	1	1	1	0	0	1	1	1	0	1	0
1995009	NO	1		1	0	0	1	0	1	0	1	0	0	1	1	1	1	0	0	0	1	1	0	1	1	1	0	1	1	1	1	1	0	0	1	1	1	1	1	1		1	0	1	0	1	0	1	1
1995011	NO	1		0	1	1	0	1			1	0	1	0	1	1	1	0	1	0	1	1	0	0	1	0	0	1	1	0	0	1	0	0	1	0	0	1	1	1	0	1	0	1	1	1	1	1	1
1995012	NO	0	0	1	1	1	0	0	1	0	0	0	0	1	0	1	0	1	1	0	0	0	0	1	1		1	1	0	1	1	0	0	0	1	0	1		1	1	1	1	1	0	0	1	0	1	1
1995015	YES	1	1	1	1	1	0	0	1	0	1	0	1	1	0	0	0	0	1	0	1	1	1	1	1	1	1	1	0	1	1	1	0	0	1	1	0	0	1	1	0	0	1	1	1	1	0	1	1
1995017	NO	1		0	1	0	1	1	1	0	1		0	0	1	1	1	0	1	0	1	1	1	1	0	1	0		0	1		1	1	1	1	0		1	1	1	0	1	1	1	1	1	1	1	0
1995018	YES	1	0	0	1	0	0	0	1	0	1	1	0	0	1	0	0	0	1	1	1	1	1	0	1	1	0	1	0	1	1	1		1	1	1	0	0	1	1	0	0	1	1	0	1	1	0	0
1995019	NO	0	1	0	1	1	1	0	1	0	0	1			1	1	0	0	1		1	1	1	1	1	1	0	1	0		1	0		0		1	1	0	1	0	0	1	1	1	0	1	1	1	1
1995020	NO		0	0		1	0	0	1	0	1	0	0		1	1	0	1	1	0	1	1	0	1	1	1	0	1	0	1	0	0	0	1	1	0	1	1	1	1		1	1	1	0	1	1	1	1
1995023	YES	0	0	1	0	1	0	0	1	0	1	1	1	1	1	0	0	0	0	1	1	1	1	1	1	1	1	0	0		1	1	0	0	1	0	1	0	1	1	1	0	1	1	0	1	0	0	0
1996017	YES	1	1	0	1	0	0	0	1	0	1	1	1	1	0	1	1	0	1	1	1	1	0	0		0	1	0	0	0	1	1	0	0	1	0	0	1	1	1	0	1	1	1	0	1	1	0	0
1996018	YES	0	1	0	0	0	1	0	1	0	1	1	0	1	1	0	0	0	1	1	1	1	1	0	1	0	0	0	0	1	1	1	0	1	1	1	1			1	1	0	0	1	0	1	0	1	1
1996019	YES	0	1	1	1	0	1	1	1	1	1	0	1	0	0	1	0	0	0	0	1	1	0	0	1	0	0	0	0	0	1	1	1	0	0		0	0	1	0	0	1		1	1	1	0	1	1
1996022	YES	1	0	0	0	0	1	1	1	0	1	0	0	1	1	1	0	0	1	0	1	1	0	1	1	0	0	1	1	1	1	1	0	1	0	1	0	1	1	0	1	1	0	1	0	1	1	1	0
1996023	YES	1	1	0	1	0	0	1	1	0	0	1	0	1	1	1	0	0		0	1	1	1	1	0		1	1	0	1	0	0		0			0	0	1	1	0		1	1	0	1	1	1	1
1996028	YES	1	1	0	1	1	1	0	1	1	1	1	0	0	0	1	0	0	1	0	1	1	1	0	1	1	0	1	1	1	1	0	1	0	1	0	0	1	1	1	1	1	0	1	0	1	1	1	1
1996036	YES	1	1	0	0	0	0	0	1	1	1	1	1	0	0	1		1	0	0	1		0	0	1	1	0	1	1	1	1		0	0	1	1	0	0	1	1	0	1	1	1	0	1	1	1	1
1996072	YES	1	1	0	1	0	1	1	1	1	1	0	0	1	0	1	1	0	1	0	1	1	0	0	1	1	0	0	1	1	1	1	0	0	1	1	0	0	1	1	1	1	1	1	0	1	1	0	0
1996073	YES	1	0	0	1	1	1	1	1	0	0	1	1	0	1	1	0	0	1	0	1	1	0	0	1	1	0	0	1	1	1	1	1	0		0	0	0	1	1	1	1	1	1	0	1	1	1	0
1996074	YES	1		0	0	1	0	1	1	0	1	1	1		1	1	0	0	1	0	1	1	0	0	1		0	0	1	0	0	1	1	0	1	1	0	1	1	0	0	1	1	1	0	0	0	1	0
1996102	YES	1	1	1	1	1		0	1		1	0		1	0	0		1	0		1	1	1	1	1		0		1	1	1	0		1	1	1	1	1	0	1	0	0	1	1	0	0	0	1	1
1996103	YES	1	1	0	1	1	0	0	1	0	1	0	1	0	0	1	1	0	0	0	1	1		0	1	0	0	1	1	1	1	1	1		1		0	0	1	0	0	1	1	1	1	1	1	1	0
1997010	YES	0	1	1	1	0	1	0	0	0	1	0	1	0	1	1	0	0	0	1	1	1	0	0	0	1	1	1	0	0	1	1	0	0	1	0	0	0	1	1	1	1	0	1	0	1	1	0	0
1997014	YES	0	0		1	1	0	1	1	1	1	1		1	1	1	0	0	1	0		0	0	0	1		0	1	0	0	1	0	0	0	1	1	1	0	1	1	1	1	0	1	1	1	0		0
1997015	YES	1	1	0	1	0	0	1	0	0	1	0	0	1	0	1	0	1	1	1		1	0	1	1	0	0	0	0	1	0	0	1	1	1	1	0	0	1	0	1	1	0	1	0	1	1	1	0
1997023	YES	1	0	0	0	0	1	1	1	1	1	0	1	1	1	1	0	0	1	1	0	1	1	0	1	0	0	1	1	0	1	1	0	0		1	0	0	1	0	1	1	0	0	1	0	0	0	1
1998014	YES	1	0	1	0	0	1	1	1	0	1	0	0	1	1	1	0	0	1	0	1	1	0	0	1	1	1	1	1	0	1	1	0	0	0		0	1	1	1	1	1	0	1	0	1	0	0	1
1998015	NO	1	0	0	0	0	0	1	1	0	1	0	0		1	1	0	0	1		0	1	1	0	1	0	0	1		0	1		1	0	1	1	0	1			1	1	1		0	1			1
1998016	YES	0		0	0	0	0	1	1	0	0	0	1	1	1	0	0	0	0	0	1	1	1	0	1	0	1	0	1	1	1	0	1	0	1	1	0	1	1	1	1	0	0	1	0	0	1	1	1
1998017	NO	1	0	0	0	0	0	0	1	0	1	1	1	1	1	1	0	0	0	1	1	1	0	0	1	1	0	1	1	0	1	0	1	0	1	1	0	1	1	0	1	1	0	1	0	0	1	1	1
1998018	NO	1	1	0	0	0	1	0	1	0	1	0	0	1	1	1	0	0			0	1	1	0	1		0	1		0	1	1	0	0	1	1	0	1	1	1	1	1	1		0	1	0	1	1
1998019	NO	1	1	1	0	0	0	1	1	0	1	0	0	1	1	0	0	0	0	1	1	1	1	0	1	1	1	1	0	0	1	1	0	0	1		0	1	1	0	1	0	0	1	0	1	1	1	1
1998020	YES	1	1	1	1	0	1	1	0	0	1	0	1	1	1	1	0	0	0	0	1	1	0	0	1	0	0	1	0	1	0	1	0	0	0	1	0	1	1	0	1	1	0	1	0	1	1	1	1
1998021	YES	0	1	0	1	0	1	0	1	1	0	0	1	0	1	1	0	0	0	0	1	1	0	0	1	1	0	0	0	1	1	1	0	1	1	1	1	1		1	0	1	1	1	1	1	0	1	0
1998022	YES	1	0	1	1	0	1	1	1	1	1	0	0	1	0	1	0	0	0	0	1	1	0	1	0	1	0	0	0	1	1	1	0	1	0	1	0	1	1	1	0	1	0	1	1	1	1	1	0
1998023	YES	1	1	1	1	0	1	0	1	1	1	0	1	0	0	1	0	1	0	0	1	1	0	0	1	1	0	0	0	0	1	1	0	1	1	1	0	1		0	1	1		1	0	1	1	1	0
1998024	YES	1	1	1	1	1	0	0	1	0	1	0	1	1	1	1	0	0	1	0	1	1	0	0	1	1	0	1	0	1	0	1	0	1	1	0	0	1	1	0	0	1	1	1	1	1	1	1	0
1998025	YES	1	1	1	0	0	1	0	1	0	1	1	0	1	1	1	0	0	0	0	1	0	0	0	1	0	0	1	0	0	1	1	0	0	1	1	0	1	1	0	1	1	1	1	0	1	1	1	1
1998026	YES	1	1	1	1	0	1	0	1	0	1		0	0	1	1	0	0	1	0	1	1	0	0	1	0	0	1	1	0		1	1	1	0	0	0	0	1	0	1	1	1	1	0	0		1	1
1998027	YES	0	0	1	1	0	1	0	1	0	1	0	0	1	1	1	0	0	1	1	1	0	0	0	0	1	0	1	0	1	1	1	0	1	1	1	0	1	1	0	0	1		1	1	1	0	1	1
1998028	YES	1	1	1	1	1	0	0	0	0	1	0	1	1		1	1	1	1	1	1	0	0	0	1	0	1	0	0		1	1	0	0	1		0	0		1	0	1	1	1	1	1	0	1	1
1998035	YES	1	0	1	0	0	0	0	1	1	1	0	1		0	0	0	0	1	0	1	1	0	0	1	1	0	0	0	0	0	1	0	1	1	1	0		1	1		0	0	1	1	1	0	0	0
1999001	NO	1	0	0	1	0	0	0	1	1	1	0	0	0	0	1	0	1	0	0	1		0	1	1		1	0	0	1	1	1	0	1	1	1	1	1	1	1	1	1	1	1	1	1	0	1	0
1999002	YES	1	1	0	0	0	0	1	1	0	1	0	1	1	1	1	0	1	0	0	1	1	1	0	1	0	0	1	1	1	1	1	0	0	1	1	0	0	1	1	1	1		1	0	1	1	1	0
1999004	NO	1	0	0	1	1	1	0	1	0	1	0	0	1	1	1	1	1	0	1	1	1	1	1	0	1	0	0	1	0	1		1	0	1	1	1	1	0	1	0	1	1	1	1	1	1	1	0
1999005	NO	1	0	0	0	0	0	0	1	0	1	0		1	1	1	0	0	0		1	1	0	0	1	1	1	0	0	1	1	1	1	1	1	1		0	1	1	1	1	0	1	1	0	1	0	0
1999006	YES	1	1	1	1	0	0	0	1	0	1	0	0	1		1	0	0		1	1	1	0	1	1	0	0	1	1		1	1	0		1	1	0	1		1	1	1	0	1	0	1	1	1	1
1999007	NO	1	0	0	0		0	0	1	0	1	0	1	0	1	0	0	0	0	1	1	1	0	0	0	1	0	0	1			0	1	1	1	1	0	0	1	1	1	0		1	0	0	0	0	0
1999008	NO	1	1	0	0	0	0	0	1	0	1	0	0	1	1	0	0	0	1	1	1	1	0	1	0	1	0	1	1	0			0	0	1	0	0	1	1	1	1	0	0	1	0	1	1	1	0
1999009	YES	0	1	0	0	0	1	0	1	0	1	0	1	1	1	0	0		1	1	1	1	0	0	0	1	1	1	0	0	1	1	0	0	1	1	1	1	1	0	1	0	1	1	0	1	1	0	0
1999010	YES	0	0	1	1	0	0	1	1	0	1	0	1	0	1	0	0	0	0	1	1	1	1	1	0	1	0	0	1	1	0	1	1	1	1	1	0	1	1	1	1	0		1	0	1	1	1	0
1999011	YES	1	1	1	1		1	1	1	1	1	1	1	1	1	1	1	1	1	1		1	1	1	0	1	1	1	1		1	1	1	1	1	1		1	0	1		1		1	1	1	1	1
1999012	YES		1	0	1	1	0	0	1	0	1	1	0	1	1	1	0	0	0	1	0	1	0	0	0	1	0	0	1	1	1	1	1	0	1	1	0	1		0	1	1	1	0	1	1	1	0	1
1999013	YES	1	1	1	1	0	0	1	1	0	1	0	1	1	0	0	1	0	1	0	1	1	1	0	1	0	1	0	0		1	0	0	0	0	1	0	1	1	1	0	0	1	1	0	1	1	1	0
1999014	YES	1	0	1	1	0	0	1	1	0	1	0	1	1	1	1	0	0	1	0	0	0	0	1	1	0	0	0	1	0	0	1	0	0	0	1	0	1		0	1	1	1	0	0	0	1	0	1
1999015	YES			0	1	1	0	0	1	1	1	0	1	1	0	0	0		0	1	1	1	1		0		0	1	1	0		1	1		1	1	1	0	1	1	0	0	1	1	0	1	1	1	0
1999016	NO	1	0	0		0	0	0	1	0	1	0	0	1		1	0	0	0	0	1	0	0	0		1	1		0	0	1	1	1	1	1	1	1	0	1	1	1	1	1	1	1	0	1	0	0
1999017	NO	1	0	0	0	0	0	0	1	0	1	0		1	1	1	0		0	0	1	1	0	0	1	1	1	0	0	1	1	1	1	1	1	1	0	0	1	1	1	1	0	1	1		1	0	0
1999018	YES	1	0	0	0		1	1	1	0	1	0	0	1	1	0	1	0	0	0	1	1	0	0	1	1	0	1	0	0	0	1	0	1	1	1	0	1	1	1	1	0	0	1	1	0	1	0	0
1999019	NO	1	0	0	1		0	0	1	0	1	1		1	1	1	0	0	0	0	0	0	0	0	1	1	0	0	1	1	0	0	1	0	1	1		1	1	0	1	1	0	0	0	1	1	0	0
1999020	YES	0	1	0	0	0	1	1	1	0	1	0	0	0	1	0	0	0	1	1	1	1	1	0	0	1	0	1	1	1	0	0	1			0		0	1	1	1	0	1	1	0	1	1	0	0
1999022	NO	1	1	0	1	1	1	1	0	1	1	0	0	1	1	1	0	1	0	0	1	1	0	0	1	0	0	0	1	1	1	1	0	1	1	0		1	1	1	1	1	0	1	0	0	1	1	0
1999023	NO	1	1	0	1		0	0	1	0	1	1	0	1	1	1	0	0	0	0	0	0	0	0	1	1	0	0	1		0	0	1	0	1	1		1	1	0	1	1	0	0	0	1	1	0	0
1999024	YES	1	1	0	0	1	1	1	1	1	1	0	1	1	1	1	0	1	1	0	1	0	0	0	1	0	0	1		0	1		0	0	1	1	0	1	1	1	1	1		1	0	1	0	1	1
1999025	YES	1	1	1	0	1	0	1	1	0	1	0	0	1	1	1	0	0	0	1	0	1	0	1	0	0	0	0	0	1	1	0	0	1	0	1	1	1	1	1	1	1	1	0	0	1	0	1	1
1999026	YES	1	1	0	0	0	0	1	0	0	1	0	0		1		0	0	1	0	1	1	1	0		1	0	1	1		1	0	0	0		0	0	1	1	0	1	1	0	1	0	1	0	1	1
1999027	YES	1		0	1	1	1	1		1	1	1	0	0	1	1	0	1	0	0	1	1	0	0	1	0	1	1	1	1	1	1	0	0	1	0	1	1	0	1	1	1	0	1	0	0	1	0	1
1999028	YES	1	1	0	1	1	1	1	0	1	1	1	1	0	0	1	0	1	0	1	1	1	0	1	1	1	0	0	1	1	1	1	0	1	1	1	1	1	1	1	1	1	1	1	0	0	1	1	0
1999029	NO	1	0	0	0	0		1	1	0	1	0	1		1	1	0	0	0	1		1	1	0	0	1	0	1	1	0	0	1		0	1	1	0	1	1	1	1	1	1	1	0	1	1	1	1
1999030	YES	1	1	0	0	0	1	0	1	0	1	0	0	0	1	1	0	0	1	1	1	1	1	0	0	1	0	1	0		0	1	0	0	1		0	1	1	1	1	1		1	0	1	1	0	1
1999031	YES	0	1	0	1	0	1	0	1	1	1	1	0		1	1	0	1	0	1	1	1	0	0	1	1	0	1	1		1	1	0	0	1	1	0	0	1	1	1	1		1	0	0	1	0	0
1999032	YES	1	1	0	1	0	0	1	1	0	1	0	1	1	1	0	0	0	0	0	1	1	1	0	1		0	1	1	0	1	1	0	1	1	1	0	1	1	0	1	0	0	1	0	1	1	1	1
1999033	YES	0	1	1	1	0	0	0	1	0	1	1	1	1	1	1	0	0	1	1	1	1	1	1	1	0	0	1	0	1	1	1	0	0	1	1	1	1		0	0	1	0	1	1	1	0	1	0
1999034	YES	1	1	0	1	0	1	0	1	1	0	1	1	0	1	1	0	1	0	0	1	0	0	1	1		0	1	1	1	0	0	0	1		1	0	0	1	0	1	1	0	1	0	1	1	1	1
1999036	NO	1	0	0	1	0	1	1	1	0	1	0	1	0	1	1	1	0	1	0	1	1	0	0	1	1	0	1	1	0	0	0	0	1	1	0	0	1	1	1	0	1	1	1	1	1	1	1	1
1999037	NO	1	1	0	0	1	1	1	1	0	1	0	1	1	1	1	0		1	1	1	1	1	0	1	1	0	1		0	1		0	0	1	1		1	1	1	1	1	1	1	0	1	1	1	1
1999038	YES	1	0	0	1	0	0	0	1	1	1	0	1	1	1	0	0	0	1	0	1	1	1	1	1	0	1	1	0	0	1	1	0	0	1	0	0	0		0	0	0	0	1	0	1	0	1	0
1999041	YES	1	0		1	1	0	0	1		1	1	1	1	1	1	1	0	1	1		1	0	1	1		0	1	0	0		0	0	1	1	1	0	1	1	1	0	1	1			1	1	1	1
1999042	YES	1	0		0	0	1	1	1	0	1		0	0	1	1	0	0	1	1	1	1	0	1	0		1	0	0	1	0	1	1		1	1	0	1	1	0	0	1		1	0	0	1	1	0
1999043	YES	0	0	0	1	1	0	1	1	0	1	0	1	1	1	1	0		1	0	1	1	1	1	1		1	1	0	0	0	1	0		1	1	0	0	1	1	0	1	1	1	0	0	1	1	1
1999044	YES	0	1	0	0		0	1	1	0	1	1	0	1	0	1		0	1	1	1	1	0	1			0	1	0	1	0	1	1	1	0	1		1	1	1	1	1	0	1	0	0	0	1	1
1999045	NO	1	1	1	0	1	0	0	1	0	1	0	0	1	1	1	0	0	1	0	1	1	0	1	1	1	0	1		1	1	1	0	1	1	1	1	1	1	1	0	1	0	1	0	1	0	1	1
1999046	YES	1		0	0	1	0	0	1	0	1	0	1	0	1	1	0	1	0	0	1	1	0	1	0	1	0	1	0	1	1	0	0	0	1	0	1	1	1	0		1	1	1	0	1	1	1	1
1999047	YES	1	0	1	1	1	0	0	1	0	1	0	0	1	1	1	0	0	1	0	1	0	1	0	1	0	0	1	0	0	0	1	0	1	1	1	1	0		0	0	1	0	1	1	1	0	1	1
1999048	YES	1	0	1	1	1	1	0	0	0	1	1	0	1	1	1	0	1	0	0	1	0	0	0	1	1	0		1	1	1	1	0	0	1		1	1	1	0	0	1	1	1	0	0	1	1	1
1999049	YES	1	0	1	1	1	1	0	1	0	1	0	0	1	1	1	0	1	0	0	1	0	0	0	1	1	0	1	0	1	0	1		1	1		1	1	0	0	0	1	1	1	1	1	1	1	1
1999050	YES	0	0	0	1	0	1	0	1	0	1	0	1		1	1	0	0	1	0	1	1	1	0	0	1	0	1	0	0	1	0	0	0	1	0	0	1		0	0	1	1	1	0	1	1	1	0
1999051	YES	1	0	1	0	1	1	0	1	0	1	0	1	0	1	1	0	1	0	0	1	1	0	1	1	1	0	1	0	1	0	1	0	0	1	0		1	1	0	0	1	1	1	1	1	0	1	1
1999052	YES	0	0	0	0	0	1	1	1	0	1	1	0	0	1	1	0	0	0	1	0	0	0	0	1	1	0	0	0			1	0	0	1	0	0	1	1	0	1	1	0	0	0	0	1	0	0
1999053	YES	0	1	0	1	0	0	0	0	1	1	1	1	0	0	0	0	0	0	0	1	1	1	1	1	1	0	1	1	1	1	1	1	1	1	1	0	0	1	1	0	0	0	1	1	1	1	1	0
1999054	YES	0		0	1	0	0	1	1	0	1	1	1	1	1	1	0	0	0	0		1	1	1	0	1	1	0	0	1	1	0	0	0	1		0	1	1	1	1	1	0	1	0	0	1	1	0
1999055	YES	1	1	1	1	1	0	1		1	1	0	1	1	1	1	0	1	0	0	0	1	1	1	1	0	1	0	0	0	1	1	0	0	1	1	0	1	1	0	0	1	1	1	0	1	0	1	1
1999056	YES	1	0	1	1	1	1	0	1	1	1	0	0	1	0	1	0	1	1	0	1	0	1	1	1	1	1	1	0	1	1	1	1	0	1		0	0	1	0	0	1	0	1	0	1	1	1	0
1999060	NO	1	0	0	0	1	1	0	1	0	0	0	1	1	1	1	0	0	1	0	1	1	1	1	0	1	0	0	1	1	0	1	1	1	1	1	0	1	1	0	1	1	0	1	1	1	1	1	0
1999061	YES	1	1	0	0	0	0	0	1	0	1	0	0	1	1	0	0	0	1	1	0	1	0	1	0	1	0	1	1	0	1	1	0	0	1	1	0	1	1	1	1	0	0	1	0	1	1	1	0
1999062	NO	1	1	0	0	1	0	1	1	0	1	0	1	1	1	1	0		1	1	0	1	1	0		0	0	1	1	0	1		1	0	1	1	0	1	1	1	1	1	1	1	0	1	0	0	1
1999063	NO	1	1	0	0	0		1	1	0	1	0	0		1	1	0	0	1	0	0	1	1	0	1	0	0	1	1	0	1	1	0		1	1	0	1	1	1	1	1	1		0	1		1	1
1999064	YES	0	1	0	0	0	0	1	1	0	1	0	0	1	1	1	0	0	0	1	0	0	1	0	1	1	0	1	0	0	1	1	1	0	1		0	1		1	1	1	0	0	0	1	1	0	1
1999065	NO		1	0	0	0		1	1	0	1	0	0	1	1	1	0	0	1	0	0	1	1	0	1	0	0			0	1		0	0	1	1	0	1	1	1	1	1			0	1			1
1999066	NO	1	1	1	0	1	0	0	1	0	1	0	0	1	1	1	0	0	1	0	1	1	0	1	1		0	1	0	1	1	1	0	1	1	1	1	1		1	0	1	0	1	0	1	0	1	1
1999067	YES	1	1		0	1	0	1	1	0	1	0	0	1	1	0	0	0	0	1	1	1	0	1	1	1	0	0	0	0	1	1	1	0	1	1	1	1		1	1	0	1	1	0	1	1	1	1
1999068	NO	1	1	1	0	1	1	1	0	0	1	1	0	1	1	1	0	1	0	0	1		0	0	1	1	0	1	1	1	1		1	0	0	0	0	1	1	0	0	1	0	1	1	1	1	1	1
1999070	YES	1	1		1	0	0	0	0	0	1	0	1	1		0	1		1	0	1	1	0	0	1	1	1	1	0	0	1	1	0		1	1	0	1	1	1	0	0	0	1	0	1	0	0	0
1999072	YES	0	1	1	1	0	0	0	0	0	1	0	1	0	0	1	1	0	1	1	1	1	0	0	1	0	1	0	0	1	1	1	0	0	1	0	0	0	1	1		1		1	0	1	0	1	1
1999073	YES	1	0	0	1	1	0	1	0	0		0	0	0	1	1	1	0	0	0	1	1	0	0	1	0	0	0	0	1	1	1	0		1	0	0	0	1	0		1	1	1	1	0	1	0	1
1999074	YES	0	1	0	1	0	0	1	0	0	1	1	1	1	1	1	1	1	1	0	1	1	1	1	1	0	0			1	1	1	0	0	1	1	0	0	1	1	0	1	0	1	0	1	1	1	0
1999075	YES	0	1	1	1	1	0	0		0	1	1	1			1	0	0		1	1	1	1	0	0			1	0	0	1		1	1	1	0	1	0	1	1	0	1	1	1	0	1	0	0	0
1999077	YES	0	1	1	1	0	1	1	1	1	1	1	0	1	1	1	0	0	0	0	1	1	0	1	1	0	0	1		1	1	0	1	0	1		0	0	1	1	1	1	0	1	1	1	0	1	0
1999078	YES	1	1	0	1	0	0	0	0	0	1	1		1	1	1	0	0	0	1	1	1	1	1	1	1	0	0	1		0	1	0		1	1	0	1	1	0	0	1		1	0	1	1	1	0
1999079	YES	0	0	0	1	0	1	0	1	0	1	0	1	0	1	1	1	0	1	1	0	1	0	0	0	1	0	1	0	1	1	1	0	1	1	0	0	0	1	1	1	1	1	0	0	1	1	0	1
1999080	YES	1		0	1	0	0	0	1	0	1	0	1	1	0	1	0	0	1	0	1	1	1	1	1	1	1	1	1	1	1	1	0	0	1	1	0	1	0	1	0	1	0	1	0	1	1	1	0
1999081	NO	1	1	1	0	0	1	0	1	0	0	0	1	1	0	0	0	0	0	1	1	1	0	1	1	1	1	0	1	1	1	1	0	0	1	1	0	1	1	0	0	0	0	1	0	1	0	1	0
1999082	NO	1	1	0	0	0	0	1	1	0	1	0	1	1	1	1	0	0	1	1	1	1	0	1	1	1	0	0	0	1	1	1	0	0	1	1	0	1	1	1	1	1	1	1	0	0	0	1	1
1999083	YES	1		0	1	0	0	0	0	0	1	0	1	0	1	1	0	0	1	1	1	1	1	0	1	1	1	0	0	1	1	1	0	0	1	1	0	0	1	0	0	1	0	1	1	1	1	1	0
1999085	YES	1	0	0	1	1		1	1	0		1	1	0	1		0	1		0	0	1	0	0	1	1			1	0	1		0	0	1		0	0	1	1	1	1	1			1	1	1	1
1999086	NO	1	0	0	0	1	0	0	1	0	1	0		1	1	1	0	0	1	0	1	1	1	1	1	1	1	1	0	1	1	0	0	0	1	1	0	1	1	0	1	1	1	1	1	1	1	1	0
1999087	YES	1	0	0	1	1	1	1	1	0	1	0	1	0	1	1	1	1	0	0	1	1	0	1	0	1	0	0	1		0	1	0	1	0	1	0	0	1	1	0	1	1	1	0		1	1	0
1999088	YES	0		0	1		1	1	1	1	1	1	1		1	1	0	0	1	0	1	1	1	1	1	0	0	0	1	0	0	0	0	1	1	1	1	1	1	0	1	1	0	1	1	1	0	1	0
1999089	YES	0	1	1	1	0	0	0	0	1	1	0	1	1	1	1	0	1	1	0	1	1	0	0	1	0	0	0	0	0	1	1	0	0	1	1	0	1	1	1	1	1		1	1	1	1	0	1
1999090	NO****		0	0	1	0	1	1	1	0	1	0	1	1	1	1	0	1	0	0	1	1	0	0	1	1	0	0	0	1	0	1	0	1	1	1	0	1		1	1	1	0	1	0				0
1999092	NO	1	0	1	1		0	0	1	0	0	0	0	1	1	1	0	1	0	0	1	1		0	1	0	0		1	1		0	1		1	0	0	0	0	0		1	1	1	1	0	1	1	0
1999094	NO	1	1	0	0	0	1	0	1	0	0	1	1	0	1		0	1	1	0	1	1	1	0	1	0	0	1	1	0	1	1	0	1	0	1				0	0	1	0	1	0	1	1	1	1
1999096	NO	0	1	0	1	0	0	0	1	1	1	0	0		1	1	0	0	1	1	1	1	0	1	1	0	1	1	0	1	0	1	0		1	0	0	0	1	1	0	1	0	1	0	1	0	0	1
1999097	NO	1	0	1	0	1	0	0	1	0	0	0	1	1	1	1	0	0	1	0	1	1	0	1	1		1			1	1	0	0	1	1	1	0	1		1	1	1	0	1	0	1	0	1	1
1999098	NO	1	1	1	0		0	0	1	0	0	0	0	1	1	1	0	0	1	0	1	1	0	1	1		1	0	0	1	1	0	0	1	1	1	0	1	1	1	1	1	0	1	0	1	0	1	1
1999099	YES	0	0	1	1	1	0	0	1	0	1	0	1	1	1	1	0	0	1	1	1	1	0	0	1	1	0	0	0	1	1	1	1	0	1		1	1	1	1	1	1	1	1	0	1	1	1	0
1999100	YES	0	0	0	1	1	0	0	1	0	1	1	0	0	1	1	0	0	1	0	0	0	1	0	1	1	0	1	0	1	0	1	1	1	1	1	1	0	1	0	1	1	1	0	0	1	0	1	0
2000001	YES	1	1	0	0	0	0	1	1	0	1	0	1	0	1	0	0	1	0	1	1	0	0	0	1	1	0	1	1	1	1	1	0	0		1	0	1	1	0	1	0	1	1	0	1	1	0	1
2000003	YES	0	1	1	0	0	0	1	1	0	0	0	0	1	1	0	0	0	1	1	1	1	1	0	1	1	1	1	0	1	1	1	1	0	1	1	0	1	1	1	0	0		1	0	0	0	1	1
2000008	YES	1	1	1	0	1	0	0	1	0	1	0	0	1	1	1	0	0	1	0	1	1	0	1	1	1	0	1	0	1	1	1	0	1	1		1	1	1	1	0	1	0	1	0	1	0	1	1
2000009	YES	1	1	1	1	0	1	1	0	1	1	0	1	0	1	1	0	0	0	0		1	0	1	1	0	1	0	1		1	0	0	1	1		0	1	1	0	1	1	1	1	1	0	1	1	1
2000010	NO	1		1	0	1	0	1	1	0	1	1	0	1	1	1	0	0	1	1	1	1	1	1	1	1	0	1	0	1	1	1	0	1	1	1	1	1	1	1		1	0	1	1	1	0		1
2000011	NO	1	1	1	1	0	0	0	1	0	0	0	0	1	1	1	0	0	1	0	1	1	0	0	1	1	0	0	0	1	1	1	0	0	1	1	0	1	1	1	0	1	0	1	0	1	0	1	0
2000012	NO		0	0	0	1	1	1	1	0	1	0	1	1	1	1	0	0	1	1		1	1	0		1	0	1	1	0	1	1	1	0	1	1		1		1	1	1	1		0				1
2000014	NO	1	1	0	1	0	0	0	0	0	1	1	0	0	1	1	0	1	1	0	0	1	0	0	1	1	0	0	1	1	1	0	1	1	1	1	0	0	1	1	1	1	0	0	1	1	1	1	0
2000015	YES	1		0	0	0	0	1	1	0	0	0	0	1	1	1	0	0	0	1		1	0	0			0	1	0		1	1	1	0	1	1	0	1	1	0	1	1	1	1	1		1	0	0
2000016	YES	1	1	1	0	0	1	0	1	0	0	0	0	1	0	1	0	0	1	0	1	1	1	1	1	1	0	1	0	1	1	0	0	1	1		1	1	1	1	1	1	1	1	1	1	1	1	0
2000017	YES	0	1	0	1	1	0	1	0	0	0	1	1	1	1	1	0	0	1	0	1	1	1	0	0	0	1	1	0	1	0	0	1	0	1	0	0	0	1	1	0	1	1	1	0	1	1	1	1
2000018	YES	1	1	1	1	1	1	0	1	0		0	1	1	1	1	0	1	0	0	1	1	0	0	1	0	0		1		1	0	0	1	1		0	0	1	1	1	1	1	1	1	1	0	1	0
2000019	YES	0	0	0	1	0	1	0	1	0	0	1	1		1	1	0	0	1	0	1	1	1	0	0	0	0	1	1		1	1	0	0		1	1	1	1	1	0	1	1	1	0	1	1	1	1
2000020	YES	1	1	0	1	1	0	0	1	0	0	1		0		1	0	1	1	0	1	1	1	0	0		0	1	1	0	1		0	1	1	1	0	1	1	0	1	1		1	1	1	1	1	1
2000021	NO	1	1	0	1	0	0	1	1	1	1	0	0		0	1	1	0	1	0	0		0	0	1		0		0		1		0	0	1		0	0	1	0	0	1	1			1	0	1	0
2000022	NO	1	1	0	1	1	1	0	1	0	1		1			1	0		1	1	1	1	0	1		0	0	0	1	0	1	1	0	0	1	1	1	1	1	1	1	1	1	1	0	1	1		0
2000023	NO	0	1	0	1	0	1	0	0	1	1	0	0	1	0	1	1	0	1	1	1	1	0	1	1	0	1	0	1	1	1	1	0	1	1	0	0	1	1	1	0	1	0	1	1	1	1	1	1
2000025	NO	0	1	0	1		1	0	1	0	0	1	0	0	1	1	0	0	1	0	0	1	1	1	1		0	1	0		1	0	0	0	1	1	0		1	0	0	1		1	0	1	1	1	1
2000026	YES	1	1	0	1	0	0	1	1	0	0	1	1	1	1	1	0	0	1	0	1	0	0	0	0	1	0	0	0	1	1	1	0	0	1	1	0	0	1	1	1	1		1	1	1	1	1	0
2000027	YES	1	0	1	0	1	0	0	1	0	1	1	0		1	1	0		0	0	0	1	0	0	1	1	0	1	0	1	0	0	0	0	1	1	0	0	1	0	1	1	0	1	1	1	1	1	0
2000028	YES	1	1	0	0	0	1	0	1	1	0	0	0	0	1	1	0	1	0	0	1	1	0	1	1	1	0	0	0	1	1	1	1	0	1	1	0	1	1	1	0	1	1	1	0	1	1	1	0
2000029	YES	1	1	0	0	0	0	1	1	0	1	1	0		1	1	0	0	1	0	1	0	0	0	1		0	1	1	1	1	1	0	0	1	0	0	1	1	0	0	1	0	1	0	1	1	0	0
2000030	YES	1	1	1	1	1	1	1	1	0	0	1	0	1	1	1	0	0	0	1	1	1	1	1	1	0	0	0	1	0	1	1	0		1	1	1	1	1	0	1	1	1	1	0	1	0	1	0
2000031	YES	1		0	0	1	1	0	1	0	1	0	1	0	0	1		1	1	0	0	1	0	1	1	1	0	1	1	1		0	1	0	1	1	0	1	1	0	0	1	0	0	0	1	1	1	0
2000032	YES	1	1	0	1	1	1	0	1	0	1	0	0	0	1	1	0	0	1	0	1	1	1	0	1	1	1	1		1		1	0	1	1	0	1	1	1	1	1	1	1	1	0	1	0	1	0
2000033	YES	0	1	1	1	0	1	0		0	0	0	1	1	1	1	0	0	1	0	1	1	1	1	0	1	0	1	0	0	1	1	0	0	1	0	0	1	1	1	1	1	1	1	1	1	1	1	0
2000036	YES	1	1	0	0	1	1	0	1	0	1	0	0	0	1	0	0	0	0	0	0	0	0	0	1		0	1	0	1	0	1	1	1	1	1	0	0	0	1	0	0	1	1	0	1	1	1	0
2000037	YES	1	1		1	0	0	0	1	0	0	1	0	1	1	1	0	0	1	1	1	1	1	0	1	0	0	1	0	1	0	0	0	1	1	1	1		1	0	1	1	1	1	0	1	1	1	0
2000038	YES	1	1	0	1	0	1	0	1	0	1	0			1	1	0	1	1	0	1	1	0	1	0	1	0	1	1	0	1	1	0	0	1	1	0	1		1	1	1	0	1	0	1	1	0	0
2000039	YES	1	1	0	1	0	1	0	1	0	1	1	0	1	1	0	0	0	1	0	0	1	1	1	1	1	1	1	0	1	0	1	0	0	0	1	1	1	1	0	1	0	1	0	0	1	1	0	0
2000041	YES	1		0	1	1	1	0	1		1	1	0		1	1	0	0	0	0	1	1	1	0	0		0	0		1	1	1	1	0	1	0	1	0	1	0		1	1	1	0	1	1	1	1
2000042	YES	1	0	0	1		1	1	1	0	1		0	0	1		0	0	1	0	1	1	1	1	1		0	0	0	0			0	0	0	1	0	1	1	1	1	1	0	1	1	1	1	1	0
2000044	YES	0	0	0		0	1	1	1	1	1	0	1	1	1	0	0	1	1	0	1	1	0	0	1	0		1	0		1		1	1	1	1	0	1	1	1	1	0	0	1	0	1	1	0	0
2000045	YES	1	0	0	1	1	0	0	1	0	1	0	0	0	1	1	1	0		0	1	1	0	1	1	0	0	0	0	1	1	0	0	0	1	0	0	0	0	1	0	1	1	1	1	0	1	1	1
2000046	YES	1	1	0	1	0	0	0	1	0	1	1	1	1	1	1	0	1	1	1		1	0	0	1	1	0	1	1		1	1	0	1	1	1	0	0	1	0	0	1	1	1	0	1	0	1	0
2000047	YES	0	0	0	1	1	1	1	0	0	1	0	0	1	0	1	0	0	1	0	1	1	0	0	0	1	0	1	1	1	0	0	0	0	1	0	0	1	1	0	1	1	1	1	0	1	1	1	0
2000048	YES	0	1	1	1	1	1	0	1	0	1	1	0	1	0	1	1	1		1	1	1	1	1	0	0	0	1	0	0	1	0	0	0	1	1	1	1	1	1		1	1	1	0	1	0	1	0
2000049	YES	1		1	1	0	0	0	1	0	1	1	1	1	0	1	0	1	1	0	1	1	1	1	1		0	1	1		0	1	0	0		1	0	1	1	0	1	1	0	1	0	1	1	0	0
2000050	YES	1	1	0	0	1	0	1	1	0	1	0	0	0	1	1	0	0	1	0	1	1	1	1	0	1	0	1	1	1		1	0	0	0	1	0	1		1	1	1	0	1	0	1	1		0
2000051	YES	1	1	0	1		0	0	1	1	1	1	0	1	0	0	0	0	0	0	1	1	1	0	1	1	0	1	0	1	1	0	0	1	1	1	1	1	1	0	0	0	1	1	0		0	1	0
2000052	YES	1	1	0	1	0	0	1	1	0	1	1	0	0	1	0	0	1	1	0	1	1	0	0	1	1	0	1	1	1	1	0	0	0	1	1		0	1	1	1	0	1	1	0	1	1	1	0
2000053	YES	1		1	1	1	0	1	1	0	1	1		1	1	0	0	0	1	1	0	1	1	1	1	1	0	1	0	1	0	0	0	0	0	1	1	1	1	0	1	0	1	1	0	1	0	1	0
2000054	YES	0	0	0	1	1	1	1	1	0	1	0	0	0	1	1	0	0	1	0	0	0	1	0	1	1	1	0	1	1	0	1		0	1	1	0	1	1	1	0	1	0	1	0	1	1	1	0
2000056	YES	1	0	0	1		0	1	1	0	1	0	1	1	1	1	0	0	1		1	1	1	0	0	0	0	1	1	1	1	0				1	0	0		1	1	1	1	1	0	1	1	1	1
2000057	YES	1	1	0	0	0	1	0	0	0	1	1	1	0		1	0	0	1	1	1	1	0	0	0	0	1	1	1		0	1	0	0	1	1	0	0	1	1	0	1		1	1	1	1	1	0
2000058	YES	1	1	0	0	0	1	0	1	0	0	1	1	0	1	1	0	1	1	0	1	1	1	0	1	0	0	1	1	0	1	1	0	1		1		1	1	0	0	1	0	1	0	1	1	1	1
2000059	YES	0	0	0	1	0	0	0	1	0	1	0	1	0	0	1	1	0	0	0	0	0	0	0	0	1	1	1	0	1	1	1	0	0	1	0	0	1	1	1	1	1	1	0	1	1	0	1	1
[truncated: 142 more rows]
[truncated: 514 more columns]
