# Supplementary material for: Genetic analysis of a major international collection of cultivated apple varieties reveals previously unknown historic heteroploid and inbred relationships
Source: PLoS One. 2018 Sep 12;13(9):e0202405. doi: 10.1371/journal.pone.0202405 (PMC6135360; doi:10.1371/journal.pone.0202405)
Supplement: S3 Table — Data are reproduced from Fernandez-Fernandez (2010) and the NFC database. Alleles highlighted in grey were adjusted based on recalling or reanalysis during this study. (XLSX) [file pone.0202405.s003.xlsx]

## Sheet: Sheet1
Accession	Accession Name	Marker
		CH04c07				CH01h10				CH01h01				Hi02c07				CH01f02				CH01f03b				GD12				GD147				CH04e05				CH02d08				CH02c11				CH02c09
Accessions scoring similarity ≥0.80 and taken to reveal close offspring/siblings (as per Table 2)
1979191	Tydeman's Late Orange	106	112	0	0	96	0	0	0	117	129	0	0	116	148	0	0	178	203	0	0	158	0	0	0	148	0	0	0	139	0	0	0	196	198	0	0	216	254	0	0	215	221	0	0	232	0	0	0
1953029	Merton Pearmain	112	0	0	0	96	0	0	0	117	129	0	0	116	148	0	0	178	203	0	0	158	178	0	0	148	0	0	0	139	150	0	0	173	198	0	0	254	0	0	0	215	221	0	0	232	256	0	0
1953005	Shin Indo	94	133	0	0	96	107	0	0	115	0	0	0	110	0	0	0	168	182	0	0	136	176	0	0	148	160	0	0	137	0	0	0	173	0	0	0	210	222	0	0	205	217	0	0	242	244	0	0
1953010	Golden Melon	94	106	0	0	88	96	0	0	115	117	0	0	110	116	0	0	168	180	0	0	170	176	0	0	148	160	0	0	137	0	0	0	173	0	0	0	224	228	0	0	225	231	0	0	244	256	0	0
1971060	Karmijn de Sonnaville	106	112	0	0	88	96	0	0	117	129	0	0	116	150	0	0	203	205	0	0	158	170	0	0	148	153	0	0	139	150	0	0	173	198	0	0	228	254	0	0	215	227	0	0	232	256	0	0
1974339	Leonie de Sonnaville	106	110	0	0	88	96	0	0	113	129	0	0	116	150	0	0	205	0	0	0	158	170	0	0	148	0	0	0	139	147	0	0	198	200	0	0	228	254	0	0	215	227	0	0	232	256	0	0
1955004	Prinses Marijke	110	112	0	0	96	0	0	0	113	129	0	0	150	0	0	0	205	0	0	0	158	170	0	0	148	0	0	0	139	147	0	0	173	198	0	0	228	254	0	0	215	233	0	0	232	256	0	0
1955012	Mimi	112	0	0	0	96	0	0	0	113	117	0	0	116	150	0	0	203	205	0	0	158	170	0	0	148	0	0	0	131	139	0	0	198	200	0	0	228	254	0	0	215	227	0	0	232	248	0	0
1921011	Herring's Pippin	106	112	0	0	96	100	0	0	129	0	0	0	114	116	0	0	178	203	0	0	158	178	0	0	138	148	0	0	139	0	0	0	196	198	0	0	250	254	0	0	215	221	0	0	232	256	0	0
1978306	Merton Reinette	106	0	0	0	96	100	0	0	129	0	0	0	116	150	0	0	203	205	0	0	158	0	0	0	148	0	0	0	139	150	0	0	196	198	0	0	254	0	0	0	215	221	0	0	232	256	0	0
2000008	Cox's Orange Pippin	106	112	0	0	96	0	0	0	117	129	0	0	116	150	0	0	203	205	0	0	158	0	0	0	148	153	0	0	139	150	0	0	173	198	0	0	254	0	0	0	215	0	0	0	232	256	0	0
1929024	Laxton's Pearmain	108	112	0	0	96	100	0	0	113	117	0	0	106	150	0	0	178	205	0	0	158	178	0	0	148	153	0	0	139	150	0	0	173	0	0	0	250	254	0	0	215	221	0	0	256	0	0	0
1982046	Ellison's Orange	108	112	0	0	96	0	0	0	113	117	0	0	114	116	0	0	178	205	0	0	158	178	0	0	138	153	0	0	143	150	0	0	173	196	0	0	250	254	0	0	215	0	0	0	232	256	0	0
1947310	Cellini	106	108	0	0	96	100	0	0	113	129	0	0	106	114	0	0	178	188	0	0	178	0	0	0	138	148	0	0	139	143	0	0	173	196	0	0	216	250	0	0	215	221	0	0	238	256	0	0
1945043	Laxton's Victory	108	112	0	0	96	0	0	0	113	117	0	0	110	116	0	0	205	0	0	0	158	170	0	0	148	154	0	0	147	150	0	0	173	0	0	0	254	0	0	0	215	227	0	0	232	238	0	0
1962045	Fisher Fortune	110	112	0	0	88	96	0	0	113	129	0	0	110	116	0	0	170	205	0	0	158	170	0	0	148	154	0	0	139	147	0	0	173	198	0	0	254	0	0	0	215	235	0	0	232	238	0	0
1953057	Epicurean	106	108	0	0	88	96	0	0	113	129	0	0	116	0	0	0	170	203	0	0	158	170	0	0	153	154	0	0	147	150	0	0	173	198	0	0	254	0	0	0	215	235	0	0	232	238	0	0
2000098	Wealthy	108	110	0	0	88	96	0	0	113	0	0	0	110	116	0	0	170	205	0	0	143	170	0	0	148	154	0	0	147	0	0	0	173	200	0	0	254	0	0	0	227	235	0	0	238	256	0	0
1941006	Owen Thomas	106	120	0	0	96	0	0	0	115	129	0	0	116	0	0	0	182	205	0	0	158	170	0	0	148	0	0	0	150	0	0	0	173	198	0	0	254	0	0	0	215	235	0	0	256	0	0	0
1962020	Advance	106	120	0	0	96	107	0	0	115	117	0	0	116	0	0	0	182	203	0	0	158	176	0	0	148	0	0	0	139	150	0	0	173	198	0	0	252	254	0	0	215	235	0	0	242	256	0	0
2000036	Gladstone	96	120	0	0	96	107	0	0	115	0	0	0	116	0	0	0	178	182	0	0	170	176	0	0	148	0	0	0	137	150	0	0	173	0	0	0	252	254	0	0	217	235	0	0	242	256	0	0
1957067	Erich Neumanns Roter James Grieve	106	108	0	0	96	0	0	0	117	119	0	0	120	150	0	0	203	205	0	0	158	0	0	0	148	0	0	0	131	150	0	0	173	198	0	0	228	254	0	0	215	235	0	0	232	248	0	0
1979190	Sunset	106	108	0	0	96	0	0	0	117	129	0	0	116	150	0	0	203	205	0	0	158	0	0	0	148	0	0	0	131	150	0	0	198	0	0	0	228	254	0	0	215	235	0	0	232	256	0	0
1957223	Potts' Seedling	108	114	129	0	96	0	0	0	119	0	0	0	118	120	0	0	180	205	0	0	136	158	0	0	148	0	0	0	131	137	0	0	173	0	0	0	228	254	0	0	235	0	0	0	232	248	0	0
2000008	Cox's Orange Pippin	106	112	0	0	96	0	0	0	117	129	0	0	116	150	0	0	203	205	0	0	158	0	0	0	148	153	0	0	139	150	0	0	173	198	0	0	254	0	0	0	215	0	0	0	232	256	0	0
1925031	Francis (Thorrington)	108	112	0	0	96	0	0	0	117	129	0	0	114	150	0	0	205	0	0	0	158	170	0	0	148	0	0	0	150	0	0	0	173	200	0	0	210	254	0	0	215	221	0	0	244	256	0	0
1936037	Pearl	108	112	0	0	96	0	0	0	117	129	0	0	150	0	0	0	203	205	0	0	136	158	0	0	148	153	0	0	150	0	0	0	173	200	0	0	210	254	0	0	215	225	0	0	244	256	0	0
1973192	Worcester Pearmain	108	110	0	0	96	101	0	0	111	129	0	0	114	150	0	0	186	205	0	0	136	170	0	0	148	0	0	0	137	150	0	0	173	200	0	0	210	250	0	0	221	225	0	0	232	244	0	0
1974347	Grenadier	94	106	0	0	88	96	0	0	119	121	0	0	116	0	0	0	n/a	n/a	n/a	n/a	n/a	n/a	n/a	n/a	n/a	n/a	n/a	n/a	n/a	n/a	n/a	n/a	173	196	0	0	212	254	0	0	217	235	0	0	232	254	0	0
2000062	Lord Grosvenor	94	106	0	0	96	113	0	0	119	121	0	0	116	120	0	0	180	191	0	0	136	162	0	0	148	160	0	0	139	154	0	0	173	0	0	0	254	0	0	0	217	235	0	0	232	254	0	0
1949279	East Lothian Pippin	96	108	0	0	96	101	0	0	111	119	0	0	106	116	0	0	168	180	0	0	138	170	0	0	139	182	0	0	139	143	0	0	173	200	0	0	254	0	0	0	229	235	0	0	232	256	0	0
2000088	Seaton House	94	96	0	0	96	0	0	0	119	129	0	0	106	116	0	0	168	180	0	0	136	170	0	0	148	0	0	0	139	143	0	0	173	0	0	0	254	0	0	0	213	215	0	0	232	242	0	0
1958017	Lorna Doone	106	133	0	0	96	101	0	0	113	115	119	0	106	116	0	0	172	191	0	0	136	176	182	0	138	148	0	0	139	147	0	0	173	196	238	0	224	250	0	0	227	229	231	0	232	254	256	0
1989076	Crimson King	106	112	133	0	96	0	0	0	111	119	127	0	106	116	150	0	168	172	193	0	160	176	0	0	138	148	0	0	137	139	147	0	173	0	0	0	224	250	254	0	229	233	0	0	232	254	0	0
Accessions scoring similarity ≥0.80 and identifying potential polyploid gamete donating parents (as per Table 4)
2000017	Baumann's Reinette	94	133	0	0	96	0	0	0	103	119	0	0	116	118	0	0	168	178	0	0	136	178	0	0	147	182	0	0	131	137	0	0	173	0	0	0	210	228	0	0	215	231	0	0	244	256	0	0
1996023	Joseph Musch	94	104	133	0	96	0	0	0	103	119	0	0	116	118	0	0	168	178	180	0	136	178	0	0	147	160	182	0	131	137	139	0	173	0	0	0	210	224	228	0	215	225	231	0	244	256	0	0
1927021	Boiken	106	133	0	0	96	98	0	0	119	0	0	0	116	118	0	0	178	221	0	0	136	178	0	0	153	182	0	0	131	141	0	0	216	222	0	0	212	228	0	0	231	235	0	0	242	256	0	0
1951181	Horneburger Pfannkuchen	106	133	0	0	96	0	0	0	117	119	0	0	114	116	118	0	178	182	221	0	136	170	178	0	148	153	182	0	131	137	141	0	208	216	222	0	212	228	254	0	217	231	235	0	242	256	0	0
1945079	Brabant Bellefleur	106	133	0	0	88	113	0	0	103	0	0	0	110	116	0	0	178	205	0	0	170	0	0	0	148	150	0	0	137	150	0	0	173	0	0	0	210	248	0	0	217	235	0	0	232	244	0	0
1948592	Belle-Fleur de France	106	133	0	0	88	96	113	0	103	0	0	0	110	116	0	0	178	205	0	0	136	170	0	0	148	150	0	0	137	150	0	0	173	200	0	0	210	246	248	0	217	231	235	0	232	244	0	0
1948595	Belle-Fleur Large Mouche	106	133	0	0	88	107	113	0	103	141	0	0	110	116	0	0	178	180	205	0	158	170	0	0	148	150	0	0	131	137	150	0	173	0	0	0	210	224	248	0	217	225	235	0	232	244	258	0
1983078	Dubbele Belle Fleur	106	110	133	0	88	96	113	0	103	113	0	0	110	116	0	0	178	180	205	0	136	170	0	0	148	150	0	0	131	137	150	0	173	208	0	0	210	224	248	0	205	217	235	0	232	244	0	0
1948312	Gros Croquet	106	110	133	0	88	96	113	0	103	111	0	0	110	116	0	0	178	203	205	0	158	170	0	0	148	150	0	0	131	137	150	0	173	200	0	0	210	246	248	0	217	231	235	0	232	244	254	0
1948320	Marie Doudou	106	133	0	0	88	96	113	0	103	0	0	0	110	116	128	0	178	180	205	0	170	0	0	0	148	150	0	0	131	137	150	0	173	200	0	0	210	248	0	0	217	231	235	0	232	244	0	0
1948286	Marroi Rouge	106	133	0	0	88	96	113	0	103	0	0	0	110	116	0	0	178	205	0	0	136	170	0	0	148	150	0	0	131	137	150	0	173	0	0	0	210	246	248	0	213	217	235	0	232	244	0	0
1920020	Cornish Aromatic	106	112	0	0	96	0	0	0	115	129	0	0	116	150	0	0	205	0	0	0	136	170	0	0	147	150	0	0	131	137	0	0	173	208	0	0	204	210	0	0	227	235	0	0	232	244	0	0
1999085	Reinette de Brucbrucks	106	112	114	129	88	96	0	0	115	119	129	0	116	150	0	0	168	205	0	0	136	170	0	0	147	148	150	0	131	137	141	0	173	208	216	0	204	210	0	0	217	227	235	0	232	244	0	0
2000008	Cox's Orange Pippin	106	112	0	0	96	0	0	0	117	129	0	0	116	150	0	0	203	205	0	0	158	0	0	0	148	153	0	0	139	150	0	0	173	198	0	0	254	0	0	0	215	0	0	0	232	256	0	0
1981141	Honey Pippin	106	108	112	0	96	0	0	0	111	117	129	0	116	150	0	0	203	205	0	0	158	170	0	0	148	153	0	0	139	150	0	0	173	198	0	0	210	254	0	0	215	221	0	0	232	244	256	0
1948328	Court Pendu Plat	106	110	0	0	88	0	0	0	103	129	0	0	110	118	0	0	178	205	0	0	136	170	0	0	138	148	0	0	150	152	0	0	173	200	0	0	210	250	0	0	227	235	0	0	244	0	0	0
1948221	Reinette de France	94	106	110	0	88	96	0	0	103	129	0	0	110	116	118	0	168	178	205	0	136	170	0	0	138	148	153	0	143	150	152	0	173	200	208	0	210	248	0	0	205	227	235	0	232	244	0	0
1948656	Danziger Kantapfel	120	133	0	0	88	96	0	0	113	115	0	0	110	116	0	0	168	205	0	0	158	170	0	0	148	0	0	0	131	137	0	0	173	208	0	0	224	246	0	0	215	235	0	0	254	256	0	0
1951056	Biesterfelder Renette	106	120	133	0	88	96	0	0	111	113	115	0	106	110	116	0	n/a	n/a	n/a	n/a	n/a	n/a	n/a	n/a	n/a	n/a	n/a	n/a	n/a	n/a	n/a	n/a	173	200	208	0	224	246	0	0	215	231	235	0	254	256	0	0
1953047	Dutch Mignonne	106	0	0	0	96	0	0	0	125	129	0	0	116	118	0	0	180	182	0	0	136	178	0	0	147	182	0	0	123	137	0	0	173	0	0	0	212	224	0	0	229	231	0	0	248	254	0	0
1958058	Reinette Coulon	94	106	0	0	96	0	0	0	103	125	129	0	116	118	0	0	180	182	0	0	136	170	178	0	147	148	182	0	123	137	141	0	173	0	0	0	212	224	0	0	225	229	231	0	244	248	254	0
1950033	Esopus Spitzenburg	106	112	0	0	96	0	0	0	115	129	0	0	116	150	0	0	180	205	0	0	136	170	0	0	148	150	0	0	137	147	0	0	173	0	0	0	210	228	0	0	227	231	0	0	254	256	0	0
1957219	King of Tompkins County	106	112	0	0	96	0	0	0	115	117	129	0	114	116	150	0	178	180	205	0	136	170	0	0	148	150	153	0	137	147	152	0	173	0	0	0	210	224	228	0	227	231	0	0	232	254	256	0
1951167	Gelber Munsterlander Borsdorfer	106	133	0	0	88	0	0	0	117	0	0	0	114	133	0	0	180	182	0	0	136	158	0	0	151	174	0	0	131	137	0	0	173	200	0	0	246	254	0	0	213	231	0	0	232	240	0	0
1951168	Roter Munsterlander Borsdorfer	106	110	133	0	88	96	0	0	113	117	0	0	110	114	133	0	180	182	0	0	136	158	0	0	148	151	174	0	131	137	143	0	173	200	0	0	210	246	254	0	213	231	235	0	232	240	0	0
2000038	Golden Reinette	106	112	0	0	88	96	0	0	111	129	0	0	118	150	0	0	180	182	0	0	136	178	0	0	148	0	0	0	135	137	0	0	173	200	0	0	254	0	0	0	205	215	0	0	244	256	0	0
1973133	Blenheim Orange	106	112	0	0	88	96	0	0	111	129	0	0	106	118	150	0	180	182	0	0	136	170	178	0	148	0	0	0	135	137	0	0	173	200	0	0	204	254	0	0	205	213	215	0	242	244	256	0
1948364	Daniel Fele Renet	96	106	112	0	88	96	0	0	103	111	129	0	116	118	150	0	168	180	182	0	136	178	0	0	148	153	0	0	135	137	143	0	173	200	208	0	212	254	0	0	205	215	0	0	244	256	0	0
1906033	Endsleigh Beauty	106	112	114	0	88	96	0	0	111	117	129	0	116	118	150	0	178	182	0	0	136	170	178	0	148	150	0	0	131	135	137	0	173	200	208	0	210	254	0	0	205	215	225	0	242	244	256	0
1949040	Harberts Reinette	106	112	120	0	88	96	0	0	111	117	129	0	110	118	150	0	182	184	0	0	136	178	0	0	148	0	0	0	131	135	0	0	173	200	0	0	224	254	0	0	205	215	231	0	232	244	256	0
1976147	Orleans Reinette	106	110	112	0	88	96	0	0	103	111	129	0	118	150	0	0	178	180	182	0	136	170	178	0	138	148	0	0	135	137	152	0	173	200	0	0	210	254	0	0	205	215	227	0	244	256	0	0
1947466	Reinette Descardre	106	112	133	0	88	96	0	0	111	129	0	0	106	118	150	0	178	180	182	0	136	170	178	0	148	0	0	0	135	137	0	0	173	200	0	0	228	254	0	0	205	215	217	0	232	244	256	0
1924054	Beauty of Hants	106	112	120	0	88	96	107	0	111	129	0	0	114	118	150	0	178	180	182	0	136	178	0	0	148	0	0	0	135	137	0	0	173	200	0	0	254	0	0	0	205	213	215	0	232	244	256	0
1958062	Kaiser Wilhelm	106	112	133	0	88	96	0	0	111	129	0	0	116	118	150	0	180	182	0	0	136	178	0	0	148	0	0	0	131	135	0	0	173	200	206	0	228	254	0	0	205	215	227	0	232	244	256	0
1957218	King of the Pippins	94	106	0	0	88	96	0	0	111	127	0	0	106	150	0	0	180	182	0	0	158	178	0	0	148	0	0	0	135	137	0	0	173	200	0	0	228	254	0	0	215	231	0	0	254	256	0	0
2000080	Rambour Papeleu	94	106	0	0	88	96	0	0	111	119	127	0	106	150	0	0	178	180	182	0	158	178	0	0	148	0	0	0	135	137	145	0	173	200	220	0	222	228	254	0	215	225	231	0	242	254	256	0
1951055	Zabergau Renette	94	106	0	0	88	96	0	0	111	125	127	0	106	118	150	0	182	0	0	0	136	158	178	0	148	182	0	0	135	137	0	0	173	200	0	0	224	228	254	0	215	229	231	0	254	256	0	0
1984011	Margil	110	112	0	0	96	0	0	0	117	129	0	0	116	150	0	0	205	0	0	0	158	170	0	0	147	153	0	0	139	147	0	0	173	0	0	0	224	254	0	0	215	235	0	0	232	256	0	0
1973142	Ribston Pippin	110	112	133	0	96	0	0	0	117	129	139	0	116	150	0	0	180	205	0	0	136	158	170	0	147	148	153	0	137	139	147	0	173	0	0	0	224	228	254	0	215	231	235	0	232	244	256	0
1920027	Nolan Pippin	106	110	0	0	96	0	0	0	129	0	0	0	116	120	0	0	178	0	0	0	158	170	0	0	148	0	0	0	131	137	0	0	198	208	0	0	228	254	0	0	205	0	0	0	244	256	0	0
1939028	Improved Ashmead's Kernel (of Bunyard)	106	110	0	0	88	96	0	0	115	129	0	0	114	116	120	0	178	203	0	0	158	170	0	0	148	0	0	0	131	137	0	0	196	198	208	0	210	228	254	0	205	225	0	0	242	244	256	0
1970106	Ashmead's Kernel	106	110	112	0	96	0	0	0	129	0	0	0	116	120	150	0	178	182	0	0	136	158	170	0	148	162	0	0	131	137	0	0	198	200	208	0	224	228	254	0	205	225	0	0	232	244	256	0
2000072	Nonpareil	110	112	0	0	96	0	0	0	115	129	0	0	116	0	0	0	178	205	0	0	136	158	0	0	147	148	0	0	137	150	0	0	198	200	0	0	254	0	0	0	205	215	0	0	244	256	0	0
1957184	King's Acre Pippin	110	112	0	0	96	0	0	0	115	117	129	0	116	150	0	0	178	205	0	0	136	158	170	0	147	148	153	0	137	147	150	0	198	200	208	0	224	254	0	0	205	215	235	0	244	256	0	0
1924049	Old Pearmain (of Kelsey)	96	112	0	0	96	107	0	0	115	129	0	0	116	150	0	0	182	203	0	0	158	170	0	0	148	0	0	0	139	150	0	0	173	198	0	0	210	254	0	0	231	235	0	0	242	256	0	0
1924017	Excelsior	96	106	112	0	96	107	0	0	115	119	129	0	116	150	0	0	182	203	0	0	158	170	176	0	147	148	0	0	137	139	150	0	173	198	0	0	210	224	254	0	225	231	235	0	242	256	0	0
1947288	unknown	106	112	0	0	88	96	0	0	115	129	0	0	116	118	0	0	178	180	0	0	136	158	0	0	148	0	0	0	137	0	0	0	173	200	0	0	228	254	0	0	205	227	0	0	244	254	0	0
1948375	Herceg Batthyanyi alma	106	112	0	0	88	96	0	0	115	129	0	0	116	118	0	0	178	180	0	0	136	158	0	0	148	0	0	0	137	0	0	0	173	200	0	0	228	254	0	0	205	227	0	0	244	254	0	0
1948723	Carter's Pearmain	106	112	0	0	88	96	0	0	115	129	0	0	110	116	118	0	178	180	0	0	136	158	0	0	148	0	0	0	137	0	0	0	173	200	0	0	228	250	254	0	205	227	235	0	244	254	0	0
1941023	Claygate Pearmain	106	112	0	0	88	96	0	0	115	119	129	0	116	118	150	0	168	178	180	0	136	158	178	0	148	0	0	0	137	0	0	0	173	200	0	0	228	254	0	0	205	215	227	0	244	254	256	0
1948234	Fremy	96	106	112	0	88	96	115	0	115	129	0	0	116	118	0	0	178	180	205	0	136	158	0	0	148	0	0	0	137	0	0	0	173	200	0	0	228	254	0	0	205	227	229	0	232	244	254	0
1950086	Lady Hopetown	106	110	112	0	88	96	0	0	115	129	0	0	116	118	133	0	178	180	182	0	136	158	170	0	148	150	0	0	137	0	0	0	173	200	0	0	224	228	254	0	205	213	227	0	244	248	254	0
1947076	unknown	106	112	120	0	88	96	0	0	115	129	0	0	116	118	0	0	178	180	182	0	136	158	160	0	148	0	0	0	137	139	0	0	173	200	216	0	210	228	254	0	205	227	229	0	232	244	254	0
1947147	unknown	106	112	0	0	88	96	115	0	115	129	141	0	116	118	0	0	168	178	180	0	136	158	170	0	148	0	0	0	137	139	0	0	173	202	0	0	224	228	254	0	205	227	0	0	244	254	256	0
1948283	Verite	106	112	0	0	101	0	0	0	103	115	0	0	110	116	0	0	205	0	0	0	170	0	0	0	148	151	0	0	131	150	0	0	173	200	0	0	224	254	0	0	227	235	0	0	232	242	0	0
1982287	Montmedy	106	112	0	0	101	107	0	0	103	115	0	0	108	110	116	0	168	205	0	0	170	0	0	0	148	150	151	0	131	137	150	0	173	200	220	0	210	224	254	0	227	235	0	0	232	242	244	0
1945176	Rhode Island Greening	96	110	112	0	88	107	0	0	113	117	129	0	106	116	0	0	172	180	203	0	158	160	178	0	148	182	0	0	131	137	0	0	200	202	224	0	228	254	0	0	227	233	235	0	254	256	0	0
1965044	Rhode Island Greening	96	106	110	112	88	96	107	0	113	117	119	129	106	116	0	0	172	180	182	203	158	160	170	178	148	182	0	0	131	137	150	0	173	200	202	224	216	228	254	0	225	227	233	235	254	256	0	0
1949153	Galantine	94	106	112	0	100	103	107	0	111	117	0	0	116	118	0	0	168	178	182	0	158	170	178	0	148	150	153	0	131	137	150	0	173	198	208	0	210	216	254	0	215	235	243	0	244	248	0	0
1947203	Serveau	94	96	106	0	101	103	107	0	111	117	0	0	116	118	0	0	168	178	182	205	158	170	178	0	147	148	150	153	131	137	0	0	173	208	0	0	210	216	254	0	215	235	243	0	244	248	254	0
1948311	Bassard	106	112	133	0	101	113	0	0	115	117	127	0	110	116	0	0	172	180	205	0	136	170	182	0	147	153	0	0	131	147	0	0	208	220	222	0	206	212	0	0	205	213	231	0	242	248	256	0
1948211	Pomme de Choux a Nez Creux	110	112	133	0	101	113	0	0	117	127	133	0	116	118	0	0	172	178	205	0	158	170	182	0	147	160	0	0	131	137	147	0	173	208	222	0	206	210	212	0	213	231	0	0	232	242	256	0
1948224	Pomme de Glace (Cher)	96	112	133	0	96	101	113	0	117	121	127	0	110	116	0	0	172	178	205	0	170	182	0	0	147	148	0	0	131	137	147	0	208	216	222	0	206	212	254	0	213	221	231	0	232	242	256	0
1967054	Braddick Nonpareil	106	0	0	0	96	107	0	0	111	119	129	0	106	118	150	0	168	178	182	0	136	170	178	0	147	148	0	0	135	137	139	0	173	200	0	0	228	254	0	0	215	227	231	0	244	256	0	0
1950117	Reinette d'Anjou	106	0	0	0	88	96	107	0	111	115	119	0	106	116	150	0	168	180	182	0	158	170	178	0	147	148	0	0	135	137	0	0	173	200	0	0	254	0	0	0	215	227	231	0	254	256	0	0
1947070	Osnabrucker Reinette	112	118	133	0	88	0	0	0	115	119	129	0	110	114	120	0	n/a	n/a	n/a	n/a	n/a	n/a	n/a	n/a	n/a	n/a	n/a	n/a	n/a	n/a	n/a	n/a	173	208	0	0	212	224	254	0	213	217	231	0	232	0	0	0
1944001	Wheeler's Russet	112	133	0	0	88	96	0	0	115	119	0	0	110	120	0	0	178	203	205	0	160	170	0	0	138	148	150	0	131	137	0	0	173	206	0	0	210	212	224	0	213	227	231	0	232	0	0	0
