# Supplementary material for: Genetic analysis of a major international collection of cultivated apple varieties reveals previously unknown historic heteroploid and inbred relationships
Source: PLoS One. 2018 Sep 12;13(9):e0202405. doi: 10.1371/journal.pone.0202405 (PMC6135360; doi:10.1371/journal.pone.0202405)
Supplement: S4 Table — Similarity scores were calculated using the Jaccard similarity coefficient in Genstat (VSN International Ltd). (XLSX) [file pone.0202405.s004.xlsx]

## Sheet: Sheet1
Accession	1905004	1905005	1906033	1907002	1907006	1911006	1913006	1913009	1913023	1914021	1915102	1916009	1919004	1919005	1919007	1920009	1920012	1920016	1920017	1920019	1920020	1920027	1921002	1921004	1921008	1921009	1921010	1921011	1921013	1921014	1921015	1921018	1921019	1921020	1921024	1921026	1921050	1921083	1921084	1921086	1921087	1921088	1921089	1921094	1922013	1922014	1922015	1922019	1922020
1905004	1
1905005	0.573494	1
1906033	0.580808	0.578049	1
1907002	0.562025	0.516908	0.59335	1
1907006	0.518428	0.551724	0.596899	0.670423	1
1911006	0.540404	0.594315	0.550761	0.554377	0.568733	1
1913006	0.570388	0.576923	0.599502	0.555831	0.542289	0.509901	1
1913009	0.564165	0.551887	0.679688	0.601562	0.597938	0.541772	0.579075	1
1913023	0.474453	0.542289	0.537084	0.478372	0.585831	0.479592	0.474699	0.5225	1
1914021	0.491917	0.557692	0.537349	0.477108	0.5225	0.490099	0.475	0.515222	0.493857	1
1915102	0.507109	0.564477	0.608142	0.531328	0.568878	0.508816	0.556098	0.561275	0.50995	0.534606	1
1916009	0.618454	0.552693	0.617128	0.503632	0.525799	0.495146	0.585542	0.624378	0.534005	0.538647	0.567901	1
1919004	0.57037	0.614251	0.626289	0.528536	0.553299	0.501241	0.642674	0.582716	0.530303	0.541063	0.619898	0.615	1
1919005	0.543478	0.571429	0.571782	0.5375	0.509804	0.544304	0.496503	0.559902	0.5125	0.48951	0.573201	0.524941	0.567901	1
1919007	0.50591	0.55314	0.657143	0.587629	0.566667	0.552699	0.567237	0.617949	0.502488	0.492925	0.601523	0.587654	0.543689	0.53253	1
1920009	0.56962	0.510689	0.59194	0.492611	0.508642	0.48	0.532688	0.556931	0.492574	0.482517	0.578554	0.57284	0.54902	0.552239	0.489311	1
1920012	0.562025	0.59542	0.557252	0.545455	0.560209	0.561497	0.556391	0.562025	0.52356	0.47482	0.544304	0.532178	0.568123	0.607895	0.5225	0.541985	1
1920016	0.54359	0.572539	0.610811	0.487179	0.493573	0.512064	0.539846	0.556701	0.484211	0.508951	0.520725	0.564767	0.56658	0.558442	0.530928	0.551451	0.541779	1
1920017	0.539604	0.5725	0.567089	0.526992	0.557029	0.625698	0.508475	0.543424	0.496124	0.502439	0.563776	0.510791	0.529851	0.583548	0.551637	0.525253	0.532134	0.5625	1
1920019	0.590361	0.575472	0.605392	0.571782	0.568966	0.533007	0.586124	0.599515	0.530713	0.549763	0.584951	0.553191	0.628429	0.597561	0.563855	0.502304	0.537897	0.553616	0.543689	1
1920020	0.579747	0.560794	0.583548	0.51005	0.506266	0.544041	0.587179	0.570707	0.492347	0.53598	0.620053	0.551724	0.571066	0.546135	0.603133	0.5	0.502513	0.505181	0.550388	0.554745	1
1920027	0.600973	0.589074	0.602439	0.617347	0.582915	0.566751	0.615012	0.615196	0.534826	0.512644	0.587805	0.580569	0.628429	0.561446	0.530806	0.561743	0.598485	0.535176	0.546117	0.5625	0.53125	1
1921002	0.534722	0.546083	0.554762	0.513064	0.549878	0.508393	0.561033	0.553991	0.546798	0.486425	0.57177	0.570755	0.53972	0.542254	0.540984	0.523474	0.523923	0.493947	0.536058	0.54195	0.567237	0.535147	1
1921004	0.571084	0.564286	0.588972	0.506024	0.520681	0.5	0.630653	0.536471	0.560102	0.491879	0.565854	0.557692	0.603491	0.517815	0.571078	0.546117	0.565	0.592493	0.553885	0.553738	0.584184	0.538462	0.547564	1
1921008	0.526185	0.566416	0.565217	0.537859	0.579088	0.528947	0.513514	0.533666	0.523684	0.506173	0.525381	0.520782	0.589005	0.553571	0.531807	0.531646	0.582011	0.547425	0.531579	0.55198	0.5323	0.539024	0.547677	0.55303	1
1921009	0.538835	0.584352	0.545679	0.578005	0.619681	0.567708	0.542373	0.571782	0.538462	0.474299	0.480094	0.563725	0.520286	0.540342	0.567164	0.459906	0.568475	0.529563	0.478365	0.584541	0.521092	0.554502	0.553191	0.546341	0.531969	1
1921010	0.502404	0.516746	0.559701	0.563969	0.591029	0.501272	0.503563	0.525547	0.5	0.509709	0.544776	0.508434	0.508475	0.475177	0.514634	0.507353	0.452323	0.532808	0.54522	0.514085	0.518797	0.533654	0.553957	0.565757	0.508861	0.506083	1
1921011	0.555814	0.575406	0.635922	0.6875	0.630653	0.53125	0.57243	0.579196	0.517815	0.581176	0.569412	0.559165	0.539171	0.535632	0.575829	0.551643	0.556901	0.510896	0.521127	0.589862	0.561446	0.587963	0.550336	0.524775	0.558252	0.543124	0.59466	1
1921013	0.528395	0.513317	0.555556	0.66205	0.725948	0.583784	0.495169	0.543424	0.532808	0.511002	0.481928	0.509709	0.498783	0.507317	0.528395	0.474453	0.528497	0.518325	0.548303	0.527578	0.468137	0.551724	0.479167	0.515663	0.527273	0.556962	0.591146	0.598522	1
1921014	0.5575	0.575682	0.539409	0.493827	0.491315	0.517766	0.505995	0.550369	0.517949	0.469626	0.512255	0.533981	0.597468	0.649077	0.486874	0.553299	0.553525	0.546174	0.556701	0.546763	0.484108	0.516588	0.493056	0.508434	0.559585	0.539604	0.445238	0.513761	0.506234	1
1921015	0.578406	0.568528	0.612565	0.532468	0.545692	0.551724	0.601542	0.571429	0.473146	0.5	0.57772	0.553885	0.587013	0.618667	0.527778	0.525253	0.586957	0.524194	0.524422	0.650131	0.54522	0.608696	0.571782	0.524631	0.582656	0.545455	0.525	0.557971	0.5	0.544987	1
1921018	0.580882	0.550827	0.543269	0.588832	0.563131	0.509852	0.534118	0.567633	0.475728	0.480549	0.605985	0.574879	0.589681	0.539379	0.546763	0.552567	0.563131	0.503722	0.540741	0.555035	0.507246	0.607748	0.518182	0.526932	0.534483	0.511737	0.543689	0.589202	0.530414	0.515439	0.581218	1
1921019	0.524752	0.546798	0.539604	0.559367	0.511509	0.534211	0.520681	0.515971	0.487245	0.446262	0.492683	0.482185	0.5425	0.491484	0.5175	0.474576	0.492386	0.493506	0.527132	0.556373	0.486352	0.585427	0.481395	0.506083	0.505102	0.509852	0.534177	0.547847	0.508861	0.4875	0.520942	0.530864	1
1921020	0.565947	0.628713	0.602469	0.639687	0.639474	0.663102	0.538824	0.588808	0.516129	0.566265	0.552885	0.535047	0.557971	0.610422	0.53222	0.526442	0.545906	0.55814	0.653543	0.615012	0.583541	0.581948	0.537931	0.515152	0.555276	0.609453	0.57037	0.647343	0.621134	0.588529	0.6	0.551069	0.531863	1
1921024	0.541766	0.570743	0.577017	0.7	0.630208	0.602597	0.564286	0.615385	0.51861	0.486111	0.546117	0.531915	0.574257	0.561743	0.561446	0.524272	0.577215	0.555556	0.585859	0.582339	0.509569	0.660804	0.528736	0.571084	0.513447	0.579853	0.610256	0.631325	0.633766	0.52657	0.556675	0.612346	0.610825	0.676923	1
1921026	0.590244	0.58753	0.636364	0.596491	0.559902	0.561713	0.613139	0.560859	0.563452	0.529274	0.589806	0.577197	0.607317	0.574879	0.640704	0.56691	0.544118	0.550505	0.564677	0.575758	0.57606	0.592417	0.543578	0.678481	0.579747	0.569712	0.565854	0.587558	0.564039	0.549637	0.550617	0.553488	0.543902	0.580569	0.589499	1
1921050	0.512255	0.513064	0.556962	0.513995	0.546632	0.477387	0.539216	0.537313	0.5323	0.518428	0.54703	0.544335	0.545679	0.517157	0.512376	0.508642	0.57772	0.509235	0.5	0.578164	0.48642	0.571429	0.5	0.540146	0.545692	0.524631	0.456522	0.552381	0.51269	0.498771	0.521739	0.52439	0.505076	0.49642	0.513189	0.547445	1
1921083	0.486076	0.5	0.528061	0.632768	0.577778	0.504	0.54359	0.562827	0.429306	0.43309	0.524548	0.48642	0.515228	0.4825	0.547368	0.475827	0.494709	0.454308	0.461538	0.537688	0.550409	0.518703	0.5086	0.515306	0.506702	0.546174	0.513021	0.537129	0.506631	0.436869	0.546196	0.549223	0.505263	0.546392	0.583113	0.530151	0.496084	1
1921084	0.622166	0.579075	0.574684	0.558081	0.560102	0.545685	0.620603	0.572127	0.477833	0.495305	0.568627	0.600998	0.621212	0.533816	0.567164	0.57	0.599476	0.563969	0.543641	0.59466	0.543424	0.605911	0.588808	0.565217	0.531486	0.617347	0.557214	0.595181	0.55	0.507246	0.623342	0.595062	0.55303	0.559322	0.62341	0.573494	0.53202	0.537037	1
1921086	0.555556	0.554524	0.652284	0.587065	0.606599	0.530562	0.616505	0.632099	0.522059	0.537915	0.633166	0.601918	0.641414	0.575904	0.627792	0.550481	0.534314	0.566327	0.576355	0.605201	0.641944	0.651852	0.548165	0.605839	0.5525	0.580097	0.539192	0.584687	0.543689	0.538835	0.57	0.599034	0.566176	0.584323	0.627451	0.599526	0.516667	0.548223	0.57767	1
1921087	0.462651	0.538847	0.547804	0.475703	0.52815	0.48062	0.495098	0.51269	0.518617	0.530612	0.536082	0.552972	0.554404	0.508816	0.545455	0.441176	0.459596	0.470588	0.4575	0.580977	0.497409	0.492788	0.494033	0.521197	0.523936	0.5	0.457921	0.544794	0.48329	0.477157	0.506527	0.48184	0.482143	0.521092	0.484108	0.514851	0.519481	0.461942	0.522959	0.54	1
1921088	0.458629	0.530713	0.450839	0.46402	0.544271	0.469543	0.413793	0.440281	0.534392	0.496296	0.484108	0.48301	0.497537	0.454976	0.453012	0.460784	0.534031	0.4125	0.432432	0.475294	0.420673	0.513253	0.460648	0.437209	0.482323	0.496314	0.464373	0.494145	0.487437	0.421429	0.457921	0.5	0.461347	0.485577	0.525547	0.46028	0.503759	0.427848	0.481572	0.493976	0.479275	1
1921089	0.521739	0.533654	0.574627	0.517327	0.47343	0.5	0.570025	0.575682	0.492462	0.477541	0.527981	0.533816	0.548148	0.568922	0.475177	0.525799	0.531328	0.577957	0.532828	0.578049	0.54386	0.558753	0.503464	0.571776	0.508728	0.523227	0.514925	0.517241	0.495098	0.548872	0.542636	0.53494	0.497525	0.558824	0.558824	0.554762	0.533499	0.537037	0.531707	0.615385	0.505051	0.436145	1
1921094	0.562802	0.542857	0.59194	0.538653	0.542929	0.507538	0.590123	0.549637	0.48642	0.529976	0.550369	0.586375	0.618321	0.539759	0.562963	0.514634	0.524752	0.537662	0.515971	0.592683	0.534146	0.561905	0.531034	0.53253	0.541985	0.540146	0.462441	0.556075	0.507317	0.59126	0.550505	0.534606	0.514851	0.560096	0.529691	0.541568	0.549751	0.496183	0.556373	0.590686	0.497475	0.46875	0.51816	1
1922013	0.513002	0.538095	0.550369	0.655914	0.707042	0.580052	0.559902	0.553922	0.546632	0.525547	0.554726	0.529833	0.522892	0.527711	0.558025	0.491566	0.543147	0.566489	0.554707	0.555024	0.501229	0.542857	0.545882	0.572482	0.525381	0.572864	0.633952	0.613692	0.644385	0.489157	0.512438	0.52019	0.5175	0.647959	0.652956	0.566265	0.528822	0.514212	0.527981	0.576271	0.498734	0.498753	0.514634	0.513126	1
1922014	0.53202	0.505967	0.568528	0.496241	0.511335	0.45679	0.508516	0.523342	0.44389	0.520782	0.529851	0.565	0.582051	0.5	0.538462	0.507426	0.473815	0.534211	0.526718	0.571078	0.503759	0.488208	0.508274	0.5	0.497462	0.47619	0.481752	0.517401	0.455422	0.548718	0.502525	0.519417	0.472637	0.509569	0.494005	0.484848	0.493827	0.46056	0.508557	0.5775	0.531915	0.441463	0.47561	0.552764	0.480676	1
1922015	0.531328	0.5375	0.479899	0.489796	0.502591	0.52815	0.493857	0.524051	0.511936	0.433014	0.503778	0.571059	0.533163	0.547315	0.539642	0.506329	0.546419	0.501326	0.502577	0.496386	0.5	0.506112	0.504854	0.530151	0.541114	0.537275	0.471033	0.494062	0.463476	0.506394	0.517241	0.511057	0.493573	0.51358	0.55303	0.541872	0.443902	0.5	0.554688	0.564557	0.472868	0.464824	0.462287	0.516291	0.461916	0.444444	1
1922019	0.595477	0.606965	0.593434	0.533835	0.533499	0.549223	0.6025	0.592965	0.529412	0.541262	0.643229	0.601504	0.598485	0.572139	0.645995	0.518248	0.5375	0.541667	0.547074	0.587379	0.769231	0.579075	0.566667	0.586634	0.516291	0.607692	0.524631	0.551643	0.488998	0.509804	0.574413	0.552058	0.50495	0.564792	0.53125	0.64411	0.527094	0.565333	0.590452	0.6133	0.489848	0.458034	0.57606	0.558537	0.515738	0.519802	0.546875	1
1922020	0.539024	0.549878	0.561404	0.478365	0.51358	0.532995	0.550725	0.53753	0.478803	0.487119	0.514634	0.580645	0.55665	0.548148	0.519512	0.512315	0.548469	0.547368	0.501241	0.537915	0.497537	0.547847	0.518605	0.540342	0.5175	0.521951	0.47619	0.527778	0.460808	0.528678	0.514851	0.456422	0.480488	0.555825	0.512019	0.565217	0.509852	0.439614	0.538835	0.562044	0.541451	0.438849	0.538272	0.529412	0.519324	0.496296	0.502525	0.492788	1
1922021	0.542056	0.520737	0.521429	0.541667	0.496403	0.529557	0.545882	0.582126	0.460094	0.489607	0.540865	0.513889	0.518692	0.557692	0.518779	0.476744	0.485577	0.5	0.488208	0.560748	0.561576	0.506787	0.553241	0.541371	0.478469	0.561446	0.457471	0.503341	0.494145	0.538647	0.56962	0.530374	0.488095	0.563981	0.549528	0.505669	0.474299	0.507538	0.590686	0.560748	0.546599	0.43649	0.540865	0.52459	0.491879	0.477647	0.512195	0.549878	0.583333
1922040	0.571429	0.556075	0.696658	0.605528	0.605528	0.514493	0.575472	0.625	0.539216	0.543124	0.589806	0.599034	0.605839	0.582126	0.536471	0.564593	0.527446	0.514851	0.561576	0.621103	0.539568	0.58216	0.509978	0.559719	0.564039	0.537559	0.568293	0.635294	0.559902	0.535545	0.579602	0.564103	0.562347	0.608696	0.606715	0.613365	0.539759	0.572165	0.551887	0.639903	0.54	0.454338	0.588808	0.525463	0.567633	0.542579	0.470588	0.544811	0.551559
1922084	0.492925	0.516509	0.510689	0.531017	0.591146	0.48139	0.507075	0.50591	0.513854	0.505995	0.529126	0.515513	0.577114	0.503597	0.481132	0.470449	0.560411	0.486076	0.496278	0.536643	0.486747	0.580488	0.532864	0.508235	0.532828	0.545455	0.529412	0.512528	0.502439	0.497573	0.516209	0.554479	0.5086	0.501166	0.558252	0.518692	0.533666	0.471033	0.553086	0.555024	0.482587	0.51	0.477327	0.564677	0.546569	0.487805	0.465854	0.515663	0.51074
1922097	0.559278	0.526448	0.550649	0.526316	0.551351	0.532432	0.522843	0.620321	0.497312	0.508951	0.523316	0.584211	0.517949	0.502551	0.518135	0.531746	0.548387	0.527322	0.55163	0.549618	0.49354	0.565891	0.514851	0.564767	0.534759	0.54026	0.561497	0.519512	0.542328	0.47	0.555556	0.575916	0.505263	0.542199	0.559367	0.563636	0.549451	0.52809	0.604336	0.571059	0.482667	0.457143	0.577236	0.476071	0.559055	0.45614	0.533875	0.515789	0.524548
1923011	0.606436	0.592233	0.612091	0.531863	0.563131	0.583548	0.573141	0.583535	0.540404	0.482838	0.538095	0.602941	0.586207	0.536817	0.50939	0.55122	0.605195	0.558442	0.527981	0.578571	0.502415	0.561033	0.601432	0.514019	0.573604	0.60199	0.519231	0.546697	0.510896	0.564039	0.607692	0.57177	0.544554	0.608802	0.582126	0.553738	0.497619	0.488834	0.601485	0.551402	0.507463	0.472554	0.521635	0.518868	0.545673	0.5	0.508728	0.542579	0.522673
1923050	0.57619	0.607143	0.600973	0.555012	0.550122	0.557214	0.575829	0.562648	0.525547	0.551643	0.555556	0.623786	0.635236	0.580723	0.565321	0.541371	0.565432	0.622691	0.542169	0.570439	0.527446	0.640777	0.525727	0.599034	0.57037	0.568019	0.511792	0.574661	0.528708	0.539379	0.594937	0.576471	0.542169	0.555814	0.590909	0.589623	0.560386	0.532663	0.583942	0.611905	0.538084	0.477855	0.568345	0.56057	0.541371	0.564477	0.54703	0.576923	0.560386
1923058	0.470588	0.501134	0.594132	0.547912	0.576826	0.466825	0.495475	0.528037	0.5375	0.559036	0.552885	0.531616	0.57971	0.563855	0.514019	0.515366	0.541872	0.513648	0.534314	0.559165	0.482353	0.522727	0.484649	0.551069	0.56962	0.508121	0.465116	0.537079	0.505967	0.530266	0.503614	0.532407	0.490521	0.511468	0.516204	0.549065	0.528708	0.485294	0.504651	0.60241	0.605195	0.484634	0.559611	0.524823	0.539759	0.539024	0.462085	0.493056	0.536993
1923073	0.525943	0.506912	0.548544	0.46729	0.496386	0.428571	0.514943	0.49884	0.490338	0.54067	0.523923	0.542857	0.562802	0.515366	0.482679	0.472093	0.512255	0.492611	0.459016	0.539535	0.507246	0.494331	0.53211	0.497685	0.527228	0.505882	0.451613	0.538636	0.461717	0.501193	0.489157	0.472973	0.445476	0.521028	0.475113	0.498861	0.503563	0.448687	0.516588	0.548463	0.521197	0.49635	0.494145	0.564165	0.476852	0.485714	0.440758	0.515366	0.631443
1923078	0.587224	0.567696	0.606965	0.539409	0.525547	0.514706	0.615764	0.63591	0.521092	0.521226	0.523697	0.592771	0.583744	0.543062	0.52518	0.536408	0.574307	0.511222	0.491726	0.551643	0.573232	0.57109	0.580569	0.575243	0.55	0.564477	0.503546	0.558621	0.490476	0.541262	0.54703	0.626238	0.498789	0.551887	0.532864	0.595642	0.513317	0.52551	0.56691	0.595642	0.482927	0.457547	0.53253	0.57561	0.537349	0.524272	0.503704	0.560976	0.549878
1923085	0.57598	0.578571	0.640506	0.538835	0.553922	0.527363	0.580336	0.574879	0.509615	0.595122	0.602439	0.624691	0.609877	0.574572	0.582524	0.571078	0.546117	0.485075	0.559406	0.593381	0.60101	0.609524	0.579196	0.573141	0.564039	0.548926	0.562802	0.610723	0.528846	0.509524	0.571788	0.565012	0.569682	0.556338	0.566667	0.616307	0.552885	0.527638	0.625628	0.679198	0.566416	0.487059	0.556627	0.567633	0.527059	0.546569	0.540741	0.616337	0.591584
1923109	0.574163	0.534404	0.603912	0.699732	0.664908	0.531707	0.555294	0.59854	0.488152	0.504545	0.566351	0.553738	0.585542	0.548463	0.545024	0.542654	0.577889	0.5086	0.520384	0.568129	0.50591	0.5962	0.547727	0.551402	0.550617	0.604423	0.561743	0.67561	0.634961	0.534606	0.54902	0.575472	0.566832	0.593824	0.635468	0.569124	0.549878	0.55102	0.599509	0.603819	0.538653	0.458333	0.538278	0.563246	0.609877	0.515513	0.491607	0.525822	0.529274
1923110	0.565757	0.558824	0.587786	0.680328	0.592105	0.565445	0.548544	0.558603	0.575597	0.477435	0.561404	0.560494	0.523114	0.551122	0.556391	0.497585	0.496278	0.520725	0.561856	0.559322	0.536524	0.61	0.574879	0.517986	0.568063	0.591371	0.558081	0.608273	0.62234	0.516129	0.530769	0.531401	0.57513	0.639386	0.630491	0.626866	0.479419	0.528646	0.526961	0.58231	0.483461	0.487562	0.531017	0.536585	0.619537	0.46988	0.491139	0.553616	0.508393
1923111	0.581948	0.538813	0.602439	0.707447	0.662304	0.551724	0.583732	0.591346	0.526829	0.549296	0.567308	0.58156	0.604423	0.572115	0.559524	0.562201	0.596535	0.532338	0.555012	0.57907	0.551807	0.641463	0.599057	0.582547	0.587654	0.577295	0.588235	0.687805	0.635443	0.551313	0.591479	0.62954	0.577396	0.617788	0.691139	0.564815	0.571776	0.580977	0.614251	0.635922	0.542714	0.5179	0.57381	0.624079	0.659898	0.542373	0.529126	0.569048	0.556355
1923112	0.510539	0.565321	0.555556	0.521845	0.562814	0.516049	0.523364	0.510441	0.528678	0.545455	0.509346	0.57767	0.550481	0.556627	0.527316	0.497653	0.514634	0.511222	0.525799	0.59375	0.51699	0.531323	0.502242	0.540094	0.568878	0.548309	0.560197	0.616667	0.525547	0.537713	0.53616	0.518433	0.473934	0.524362	0.540284	0.580569	0.530562	0.452323	0.558252	0.571429	0.502488	0.502439	0.529976	0.542169	0.522673	0.516827	0.536709	0.558252	0.513002
1923114	0.585859	0.594595	0.581864	0.532663	0.552699	0.522727	0.553659	0.571429	0.568063	0.512019	0.536765	0.570025	0.639896	0.582915	0.520482	0.534826	0.593176	0.522959	0.556962	0.61194	0.512376	0.559036	0.63591	0.543478	0.589947	0.614396	0.5325	0.566038	0.508557	0.59542	0.553571	0.555825	0.536524	0.579853	0.563725	0.552885	0.554156	0.497396	0.602041	0.564165	0.512755	0.516456	0.526829	0.577778	0.535802	0.527638	0.555556	0.55198	0.520885
1923115	0.602015	0.535885	0.543902	0.573265	0.574742	0.546875	0.47907	0.528986	0.482587	0.507177	0.554726	0.521635	0.572139	0.521739	0.5	0.53616	0.515	0.475	0.543147	0.626566	0.46875	0.638889	0.472851	0.487179	0.540816	0.498801	0.504902	0.582339	0.557545	0.556962	0.578125	0.571429	0.530151	0.560976	0.592593	0.540476	0.479419	0.455919	0.546569	0.565217	0.4725	0.5	0.479714	0.564356	0.501205	0.517413	0.480198	0.475177	0.482014
1924001	0.582915	0.530516	0.621827	0.5275	0.590206	0.525	0.555825	0.552058	0.515228	0.511905	0.542079	0.55314	0.541463	0.568238	0.541667	0.555556	0.523691	0.553525	0.502439	0.573141	0.526185	0.568345	0.551069	0.52506	0.490338	0.520681	0.528256	0.564403	0.549367	0.513382	0.530457	0.554479	0.508685	0.549161	0.593596	0.530806	0.507317	0.492386	0.578554	0.568019	0.511335	0.455635	0.492823	0.488208	0.563591	0.512255	0.488665	0.555283	0.481132
1924004	0.519417	0.548309	0.544776	0.530151	0.515152	0.523077	0.567568	0.551724	0.585106	0.477752	0.524155	0.594059	0.58481	0.548628	0.472941	0.527094	0.561039	0.549072	0.501235	0.57561	0.487745	0.597015	0.575243	0.55122	0.544757	0.618557	0.495169	0.517321	0.478155	0.525926	0.55243	0.538647	0.5	0.546117	0.578554	0.549763	0.511111	0.488432	0.594937	0.588529	0.496183	0.452323	0.540741	0.539216	0.512136	0.511057	0.535065	0.526055	0.528117
1924005	0.596659	0.531674	0.567059	0.551807	0.548309	0.52518	0.534247	0.556338	0.510791	0.470067	0.572104	0.57783	0.578199	0.535963	0.515982	0.55792	0.547445	0.523114	0.545894	0.567198	0.5625	0.587822	0.636364	0.552204	0.528846	0.536131	0.524476	0.585421	0.515222	0.482838	0.548926	0.585882	0.49884	0.545872	0.591885	0.524554	0.506977	0.517241	0.633252	0.607059	0.483491	0.471963	0.502304	0.524138	0.538642	0.489655	0.517073	0.538106	0.542654
1924009	0.55665	0.565534	0.561275	0.511057	0.507426	0.493827	0.543478	0.548544	0.484029	0.453303	0.517815	0.526066	0.556373	0.528846	0.520581	0.534146	0.579221	0.515306	0.495146	0.573494	0.541147	0.557143	0.47651	0.502358	0.512438	0.551724	0.477435	0.549884	0.466667	0.550868	0.558673	0.545238	0.506143	0.557971	0.540865	0.506944	0.517157	0.515464	0.575682	0.564165	0.444976	0.476886	0.578947	0.540342	0.471831	0.498783	0.46472	0.546798	0.491647
1924010	0.545685	0.596899	0.568123	0.479899	0.547619	0.563686	0.517327	0.545455	0.52	0.501235	0.5	0.528536	0.584416	0.532828	0.52381	0.530612	0.575269	0.559229	0.576408	0.509662	0.54522	0.576826	0.495215	0.576227	0.590164	0.526582	0.497462	0.538647	0.5	0.541451	0.534574	0.487864	0.473815	0.601562	0.541562	0.602067	0.502513	0.470899	0.537879	0.525424	0.480519	0.453165	0.516209	0.554124	0.495	0.5	0.511749	0.536524	0.529262
1924016	0.51861	0.561097	0.617801	0.466667	0.510204	0.576408	0.557789	0.533333	0.473418	0.520885	0.576227	0.549505	0.599476	0.583979	0.580977	0.557841	0.544041	0.693215	0.617886	0.542579	0.542636	0.567164	0.511905	0.560914	0.546174	0.484262	0.505	0.515294	0.496241	0.526718	0.569149	0.507212	0.473945	0.567164	0.524631	0.584383	0.491315	0.445293	0.524876	0.581047	0.468031	0.417476	0.525253	0.556962	0.517413	0.522843	0.486005	0.553571	0.540201
1924017	0.62954	0.604215	0.599034	0.592138	0.563107	0.546117	0.640777	0.5962	0.513002	0.501129	0.586538	0.593897	0.61165	0.570071	0.579952	0.577295	0.5975	0.566085	0.542654	0.601874	0.598522	0.617577	0.567873	0.625	0.559902	0.567059	0.57177	0.628235	0.535545	0.517564	0.631714	0.621103	0.626263	0.602353	0.658537	0.615925	0.543062	0.607792	0.632099	0.640476	0.501193	0.47806	0.574879	0.581948	0.521739	0.53066	0.607053	0.613692	0.531915
1924019	0.47381	0.545012	0.556391	0.453883	0.531969	0.562827	0.535452	0.53202	0.488665	0.512195	0.513514	0.509569	0.546135	0.529851	0.531172	0.489051	0.547804	0.545699	0.537275	0.508235	0.543814	0.531401	0.514151	0.541872	0.521851	0.496386	0.485294	0.552632	0.5	0.476773	0.541451	0.460465	0.445521	0.550369	0.514493	0.541063	0.478049	0.450633	0.518428	0.552311	0.483627	0.434146	0.490196	0.472422	0.522277	0.495074	0.508997	0.542714	0.513514
1924021	0.55665	0.569682	0.606138	0.517588	0.558673	0.526718	0.528986	0.606599	0.530769	0.45814	0.526829	0.596491	0.559406	0.559701	0.521845	0.507317	0.57513	0.543307	0.466346	0.550481	0.506203	0.570732	0.584541	0.541463	0.562982	0.607792	0.524752	0.554245	0.493888	0.506143	0.567708	0.560197	0.5075	0.58209	0.546569	0.536817	0.48184	0.511628	0.542079	0.560386	0.510204	0.445783	0.531017	0.507177	0.567089	0.501229	0.512755	0.539409	0.525799
1924049	0.57177	0.572447	0.57385	0.565432	0.514423	0.5	0.618005	0.559524	0.464789	0.493151	0.567633	0.559441	0.561151	0.553444	0.561446	0.57561	0.589873	0.550761	0.524038	0.5625	0.585427	0.612981	0.519016	0.597087	0.544554	0.543124	0.545455	0.623223	0.503546	0.526316	0.621483	0.603365	0.593985	0.565421	0.592326	0.574766	0.535885	0.558974	0.597561	0.649635	0.470309	0.445977	0.591584	0.569712	0.488636	0.490654	0.579345	0.589681	0.514085
1924052	0.53	0.568922	0.598958	0.558673	0.580214	0.496183	0.583333	0.539216	0.5	0.535452	0.498783	0.553086	0.621693	0.528536	0.586118	0.464891	0.533505	0.51436	0.511392	0.547677	0.549618	0.528846	0.528302	0.572152	0.541667	0.560606	0.468599	0.53066	0.530457	0.505025	0.506394	0.531553	0.498753	0.541667	0.560302	0.59	0.548303	0.547425	0.585492	0.638243	0.526316	0.423445	0.528967	0.563452	0.513514	0.53866	0.515544	0.591731	0.531486
1924053	0.546988	0.605911	0.602532	0.5	0.532178	0.529557	0.600496	0.549398	0.511222	0.534606	0.573171	0.592683	0.62	0.536993	0.563415	0.498818	0.550505	0.551181	0.515892	0.582339	0.591371	0.615196	0.616505	0.571776	0.555276	0.562802	0.536946	0.5625	0.502427	0.490566	0.563131	0.564286	0.495192	0.540094	0.563855	0.609639	0.520581	0.524173	0.568627	0.608273	0.512438	0.485437	0.526316	0.585185	0.513126	0.539801	0.576623	0.60199	0.51816
1924054	0.567696	0.583529	0.832877	0.577778	0.569652	0.572139	0.634804	0.683673	0.534483	0.574163	0.638404	0.625899	0.652393	0.573494	0.689922	0.553191	0.551471	0.560914	0.574939	0.614833	0.626904	0.607059	0.577726	0.607748	0.58209	0.557416	0.571429	0.631455	0.55122	0.537915	0.596977	0.5553	0.544578	0.588652	0.596659	0.686567	0.560794	0.53	0.603912	0.661728	0.575758	0.459397	0.588808	0.618812	0.558753	0.554217	0.536946	0.632242	0.555024
1924057	0.516667	0.595122	0.57606	0.485577	0.580563	0.570694	0.568627	0.521429	0.542929	0.527446	0.525301	0.585185	0.576733	0.57037	0.535109	0.529268	0.553299	0.572559	0.568123	0.537559	0.563131	0.555819	0.543326	0.546117	0.530151	0.566176	0.515663	0.590047	0.542714	0.554455	0.557545	0.493056	0.492718	0.608911	0.523697	0.545024	0.506053	0.473815	0.550122	0.557416	0.557292	0.452153	0.498807	0.527711	0.554187	0.517157	0.503741	0.564039	0.539952
1925004	0.549505	0.581683	0.622449	0.725714	0.636364	0.587766	0.492857	0.587342	0.528205	0.514634	0.559406	0.539024	0.54321	0.58396	0.611825	0.532178	0.542199	0.522843	0.569231	0.60199	0.516049	0.587224	0.524476	0.536232	0.534351	0.565	0.6313	0.642317	0.623656	0.511111	0.513924	0.564039	0.563307	0.617722	0.664908	0.635443	0.534005	0.546917	0.562189	0.582927	0.510256	0.526854	0.541147	0.507246	0.618182	0.503686	0.564304	0.542998	0.492788
1925005	0.565111	0.571429	0.55774	0.523457	0.513447	0.521411	0.52619	0.519048	0.482759	0.507109	0.568627	0.545673	0.52506	0.721622	0.50591	0.529126	0.56743	0.550388	0.584615	0.551887	0.54321	0.52093	0.518265	0.539379	0.575835	0.522892	0.453704	0.551963	0.486747	0.627604	0.585492	0.536817	0.450472	0.589681	0.543062	0.592233	0.533007	0.465347	0.495327	0.565321	0.506266	0.462085	0.573201	0.555012	0.509524	0.4821	0.516209	0.538462	0.561097
1925012	0.567839	0.525424	0.557545	0.497487	0.567282	0.539062	0.488152	0.586294	0.516883	0.484561	0.522059	0.535802	0.578283	0.589744	0.494005	0.549367	0.666667	0.537234	0.538462	0.572127	0.508728	0.568238	0.52019	0.523923	0.552632	0.546835	0.495074	0.464692	0.523929	0.501247	0.574413	0.536585	0.447942	0.549261	0.5775	0.529833	0.539642	0.526316	0.592405	0.536585	0.475949	0.524173	0.531486	0.518337	0.485437	0.463592	0.562667	0.568528	0.544081
1925014	0.496552	0.549065	0.565217	0.498795	0.51074	0.460094	0.542453	0.517401	0.542714	0.580488	0.516509	0.542453	0.564165	0.526066	0.52619	0.521531	0.503597	0.549872	0.529557	0.56338	0.494062	0.545455	0.501124	0.531765	0.518248	0.535545	0.491765	0.572093	0.481132	0.514493	0.469048	0.489749	0.526961	0.501144	0.475113	0.57381	0.560197	0.467312	0.528708	0.550351	0.520101	0.473934	0.522673	0.525943	0.484919	0.537713	0.446809	0.509346	0.585185
1925015	0.505695	0.50905	0.574879	0.548544	0.577114	0.529412	0.531323	0.536471	0.515892	0.568345	0.51049	0.557416	0.535211	0.527778	0.510441	0.509434	0.540541	0.509804	0.511962	0.594272	0.505938	0.550691	0.530474	0.548235	0.532847	0.548926	0.508274	0.565217	0.557178	0.475862	0.563591	0.520642	0.5	0.564706	0.572447	0.542923	0.538835	0.492611	0.543943	0.578199	0.633245	0.509524	0.540476	0.501144	0.559036	0.52657	0.491525	0.482759	0.5625
1925016	0.524476	0.580336	0.516432	0.508434	0.507177	0.514634	0.504587	0.497717	0.478469	0.504608	0.518779	0.547619	0.512702	0.556086	0.508159	0.496471	0.521951	0.539241	0.514493	0.509009	0.522892	0.480088	0.520362	0.561905	0.486811	0.549161	0.495283	0.517857	0.49061	0.538647	0.490521	0.493243	0.471831	0.544393	0.547393	0.572104	0.522782	0.474074	0.552885	0.513636	0.509804	0.449074	0.486239	0.488532	0.508197	0.462963	0.525799	0.546763	0.635443
1925017	0.55314	0.540284	0.553086	0.491647	0.490385	0.502451	0.540476	0.521327	0.474699	0.488426	0.527981	0.542654	0.521327	0.560494	0.498818	0.560606	0.492718	0.537859	0.501235	0.504587	0.536765	0.543529	0.49095	0.545673	0.449173	0.513064	0.484412	0.527523	0.503614	0.504831	0.48184	0.446188	0.512255	0.513889	0.503529	0.566265	0.506053	0.433414	0.584577	0.57619	0.481481	0.421176	0.522673	0.510689	0.508314	0.502439	0.482673	0.564039	0.636126
1925018	0.496368	0.544776	0.568123	0.483544	0.514139	0.483204	0.529412	0.509804	0.497382	0.497573	0.506203	0.519802	0.504926	0.526448	0.459854	0.49	0.482412	0.498688	0.454094	0.494033	0.481203	0.517073	0.509524	0.528536	0.45614	0.49005	0.513784	0.52381	0.523316	0.474874	0.4675	0.420323	0.498728	0.533333	0.503686	0.548872	0.471605	0.418782	0.516129	0.523002	0.505236	0.409756	0.507463	0.489157	0.513995	0.453431	0.497396	0.495	0.632979
1925020	0.518428	0.559406	0.579082	0.522727	0.497512	0.472222	0.516827	0.555556	0.527273	0.534483	0.538847	0.561275	0.562189	0.54798	0.497573	0.492611	0.503797	0.553476	0.491228	0.547445	0.522727	0.538647	0.510638	0.496403	0.498734	0.50365	0.457627	0.515152	0.46472	0.522727	0.485	0.459584	0.487437	0.527981	0.501193	0.509524	0.5	0.458228	0.517241	0.534606	0.494819	0.467662	0.496314	0.552764	0.489051	0.5025	0.442786	0.532338	0.611979
1925021	0.509259	0.538462	0.561151	0.55122	0.554187	0.484337	0.555294	0.564286	0.462264	0.495413	0.503464	0.545882	0.5	0.519814	0.538278	0.542373	0.484561	0.524876	0.446759	0.520362	0.497642	0.537931	0.511161	0.518519	0.475294	0.560096	0.541966	0.559361	0.532688	0.47235	0.508353	0.503417	0.505967	0.537037	0.553738	0.520548	0.501193	0.496296	0.546539	0.540416	0.526316	0.461538	0.510588	0.513953	0.541766	0.492925	0.464623	0.522565	0.623737
1925022	0.496471	0.552885	0.545455	0.447059	0.5086	0.487805	0.502336	0.490654	0.482673	0.484778	0.573935	0.571078	0.498818	0.539952	0.512019	0.508516	0.5199	0.549479	0.491484	0.518605	0.542714	0.491991	0.490909	0.557178	0.51005	0.542579	0.514634	0.510204	0.465394	0.492754	0.511166	0.503529	0.501229	0.524823	0.48046	0.570048	0.498783	0.486146	0.516746	0.532864	0.516539	0.453237	0.507212	0.51074	0.5	0.465394	0.501247	0.558313	0.617347
1925029	0.535176	0.553885	0.555838	0.639665	0.607143	0.546667	0.5375	0.572519	0.507732	0.506112	0.521197	0.545	0.535714	0.514925	0.548223	0.476658	0.526316	0.503937	0.545932	0.54321	0.466501	0.572864	0.478774	0.47381	0.475949	0.616	0.517949	0.59	0.592992	0.537468	0.473418	0.562341	0.557029	0.604651	0.644385	0.57072	0.4825	0.489474	0.572165	0.585859	0.475325	0.494898	0.515	0.55102	0.605333	0.45679	0.490956	0.517588	0.531969
1925030	0.576142	0.566586	0.592965	0.679666	0.641304	0.579365	0.521635	0.590909	0.484848	0.495215	0.512315	0.5	0.542787	0.551637	0.560914	0.528395	0.609043	0.509044	0.529262	0.578431	0.481663	0.608479	0.556901	0.507177	0.515075	0.608355	0.563307	0.653165	0.620968	0.542714	0.542199	0.564356	0.573298	0.604534	0.655352	0.593052	0.513648	0.576503	0.590331	0.559406	0.482412	0.464548	0.502439	0.53317	0.568878	0.487562	0.498734	0.530713	0.549751
1925031	0.520581	0.538647	0.6	0.709141	0.628032	0.553247	0.533981	0.577114	0.45679	0.440092	0.546798	0.505967	0.550369	0.518072	0.5625	0.497596	0.529114	0.467662	0.48301	0.53066	0.526316	0.576642	0.537915	0.509479	0.488834	0.586294	0.587013	0.634568	0.571795	0.460993	0.511222	0.571429	0.546154	0.596535	0.645078	0.530806	0.478261	0.641457	0.572864	0.562044	0.472906	0.444444	0.508516	0.513253	0.573232	0.480676	0.483627	0.545	0.477435
1925033	0.550725	0.542453	0.605063	0.649867	0.599483	0.536709	0.544153	0.589109	0.520101	0.496503	0.553398	0.556627	0.520095	0.57598	0.567164	0.525301	0.540943	0.498753	0.477327	0.55792	0.576142	0.59854	0.581731	0.548926	0.502439	0.634961	0.547264	0.6	0.54321	0.494033	0.558081	0.536643	0.558897	0.580097	0.604423	0.579952	0.553086	0.567639	0.568966	0.621287	0.515075	0.5	0.553086	0.518868	0.58396	0.465882	0.506173	0.5825	0.57072
1925034	0.54067	0.588808	0.700265	0.487805	0.547739	0.613158	0.518957	0.605	0.497537	0.533333	0.558824	0.574572	0.568627	0.549637	0.634715	0.524272	0.545	0.542636	0.612403	0.561905	0.548628	0.571429	0.555035	0.587224	0.576531	0.53125	0.508393	0.57243	0.543641	0.498801	0.565553	0.508197	0.513514	0.616915	0.570732	0.635678	0.509662	0.48995	0.556901	0.596107	0.55814	0.424242	0.536408	0.54878	0.503563	0.496368	0.530303	0.554187	0.53528
1926023	0.604878	0.575829	0.593596	0.664894	0.618182	0.561713	0.556604	0.584541	0.517241	0.49884	0.570388	0.550351	0.597087	0.551069	0.554479	0.513064	0.563591	0.529114	0.515663	0.541284	0.54878	0.648515	0.580189	0.556872	0.5475	0.603491	0.586902	0.618138	0.5725	0.516667	0.565	0.584541	0.561097	0.625	0.645885	0.630807	0.555831	0.595801	0.631313	0.565728	0.498789	0.523002	0.529833	0.603448	0.570388	0.445727	0.504878	0.611529	0.534442
1926034	0.471204	0.444444	0.535135	0.515493	0.607784	0.472067	0.511873	0.542234	0.570997	0.478836	0.485333	0.490667	0.525745	0.481383	0.460106	0.477089	0.509804	0.47191	0.475275	0.505208	0.444149	0.511811	0.519789	0.474227	0.54023	0.53719	0.534626	0.503876	0.543909	0.486339	0.532578	0.489362	0.479339	0.483029	0.506631	0.492188	0.498623	0.457386	0.550964	0.545699	0.451977	0.473389	0.463158	0.517711	0.531856	0.453083	0.445682	0.467914	0.477807
1926035	0.621134	0.61519	0.595908	0.701117	0.628726	0.557895	0.604061	0.604592	0.550914	0.5	0.54703	0.581454	0.581218	0.58396	0.5675	0.525926	0.555556	0.543081	0.554707	0.619048	0.565217	0.635204	0.556355	0.578947	0.559896	0.695652	0.538847	0.628429	0.58377	0.544081	0.608579	0.58396	0.601064	0.640103	0.65445	0.63198	0.56599	0.584699	0.59383	0.613636	0.51938	0.486284	0.559194	0.588384	0.606218	0.5275	0.543814	0.605128	0.545226
1927003	0.488152	0.535885	0.541262	0.521411	0.527919	0.562827	0.497642	0.520384	0.519182	0.444954	0.485782	0.540146	0.516746	0.482353	0.51816	0.47494	0.517677	0.475949	0.511278	0.502326	0.481752	0.4942	0.511574	0.545012	0.503759	0.525799	0.471292	0.531323	0.521197	0.487864	0.457831	0.491803	0.514925	0.53125	0.560197	0.521226	0.531172	0.503876	0.535452	0.559524	0.568063	0.477723	0.502415	0.461538	0.50365	0.490196	0.512821	0.501211	0.514634
1927004	0.574519	0.554779	0.566265	0.566085	0.507177	0.508557	0.562945	0.584135	0.501222	0.525701	0.533175	0.605327	0.564165	0.576642	0.504717	0.53253	0.555556	0.521303	0.494033	0.562791	0.547677	0.601432	0.523918	0.511521	0.525672	0.578049	0.478972	0.554545	0.50358	0.550725	0.562189	0.540793	0.498801	0.559719	0.58134	0.570093	0.538835	0.472019	0.579327	0.600478	0.486747	0.46934	0.529274	0.569378	0.495349	0.489412	0.53616	0.578431	0.581281
1927005	0.538462	0.564286	0.565534	0.532178	0.548872	0.588083	0.555024	0.533493	0.535	0.507042	0.569682	0.586634	0.577778	0.626263	0.557457	0.53528	0.571429	0.571053	0.559194	0.565321	0.523002	0.545024	0.535797	0.534606	0.560606	0.554745	0.471963	0.541096	0.557214	0.57072	0.580153	0.530374	0.513189	0.563549	0.544811	0.575179	0.580402	0.494924	0.561275	0.568396	0.5025	0.491607	0.511962	0.545455	0.527711	0.495192	0.570332	0.567568	0.568238
1927006	0.560386	0.554502	0.675325	0.545	0.565327	0.513648	0.580488	0.61194	0.482843	0.534606	0.557457	0.569712	0.59601	0.532374	0.59194	0.510791	0.563131	0.535897	0.508516	0.584726	0.55335	0.591346	0.529954	0.543735	0.564232	0.577778	0.491647	0.568765	0.53598	0.585859	0.565327	0.539007	0.518337	0.543735	0.574879	0.58134	0.5725	0.483709	0.590571	0.610294	0.503778	0.484337	0.545673	0.600998	0.52657	0.534483	0.490148	0.578692	0.564677
1927007	0.554688	0.52381	0.521519	0.492347	0.511811	0.473958	0.579221	0.535533	0.513441	0.454545	0.51671	0.52381	0.569975	0.511568	0.461728	0.585106	0.584958	0.560224	0.484536	0.54	0.526455	0.585492	0.525926	0.603133	0.503937	0.506394	0.5	0.534314	0.479695	0.526316	0.511873	0.532828	0.451372	0.492611	0.535714	0.52451	0.492308	0.469496	0.587013	0.557545	0.455959	0.460154	0.54712	0.501266	0.512953	0.511628	0.464752	0.544737	0.494924
1927008	0.56	0.58042	0.621622	0.544365	0.545894	0.538647	0.596659	0.564403	0.516667	0.517007	0.583732	0.594272	0.577197	0.583333	0.589499	0.553191	0.591133	0.596939	0.556086	0.590698	0.521127	0.573733	0.556561	0.597122	0.507109	0.551402	0.549763	0.571106	0.527059	0.511628	0.552058	0.549425	0.530952	0.559633	0.602871	0.569444	0.580097	0.524752	0.59375	0.615566	0.530414	0.496487	0.623762	0.555035	0.570071	0.555024	0.564677	0.565321	0.537915
1927009	0.496487	0.548926	0.543269	0.541353	0.533835	0.575835	0.510638	0.535885	0.515075	0.456422	0.498812	0.545894	0.516746	0.489412	0.526442	0.467136	0.542714	0.506394	0.507389	0.528037	0.491525	0.510393	0.520737	0.538462	0.516209	0.532847	0.466981	0.549884	0.541147	0.477327	0.485437	0.502336	0.521197	0.550239	0.578818	0.509302	0.53202	0.492386	0.54902	0.550588	0.585752	0.482927	0.497619	0.467442	0.510791	0.507353	0.53866	0.505995	0.542787
1927011	0.593458	0.601831	0.57907	0.589928	0.567696	0.511574	0.585812	0.573059	0.516204	0.565909	0.540724	0.573696	0.56621	0.55102	0.547727	0.566745	0.57381	0.586035	0.548009	0.551876	0.531323	0.634033	0.529158	0.614657	0.552381	0.609412	0.511261	0.567686	0.533487	0.522831	0.558195	0.564045	0.525463	0.56982	0.561086	0.601831	0.55711	0.504785	0.606132	0.615741	0.51049	0.490909	0.510112	0.590698	0.558352	0.482143	0.561743	0.590164	0.568445
1927012	0.57381	0.478166	0.563549	0.5	0.53125	0.46028	0.486667	0.567696	0.503563	0.548837	0.548463	0.60241	0.56	0.504566	0.522145	0.585784	0.528846	0.518703	0.497653	0.545455	0.481481	0.556064	0.495633	0.548837	0.546117	0.524476	0.491917	0.522976	0.521327	0.508197	0.495283	0.582547	0.495305	0.482301	0.513636	0.535308	0.56691	0.454762	0.57346	0.561485	0.519512	0.541262	0.502326	0.52093	0.496552	0.515439	0.484487	0.510441	0.551887
1927013	0.49095	0.541475	0.535211	0.475524	0.528846	0.470726	0.493243	0.506818	0.506053	0.541371	0.537736	0.57619	0.563981	0.478652	0.505747	0.52093	0.520384	0.493947	0.49061	0.548165	0.502336	0.5625	0.488017	0.528604	0.505967	0.464444	0.491917	0.550562	0.471132	0.487298	0.508314	0.541667	0.446469	0.481153	0.512586	0.514541	0.583333	0.492683	0.553191	0.558891	0.569975	0.516908	0.512941	0.510441	0.489655	0.504695	0.472813	0.497717	0.550588
1927014	0.473934	0.487179	0.517073	0.475248	0.529262	0.49	0.464789	0.486874	0.498728	0.518248	0.476303	0.5	0.530713	0.471564	0.460993	0.493947	0.487562	0.511749	0.485149	0.539568	0.439141	0.48951	0.469108	0.492857	0.510256	0.446262	0.486553	0.515012	0.5125	0.46988	0.469287	0.473193	0.440964	0.529126	0.506053	0.495305	0.513716	0.422222	0.489209	0.504673	0.550265	0.467662	0.456731	0.471429	0.526055	0.487685	0.458438	0.418391	0.515738
1927016	0.486425	0.535147	0.5338	0.507075	0.516667	0.538835	0.518349	0.518433	0.556931	0.511312	0.494357	0.537209	0.588942	0.5338	0.488688	0.496552	0.505995	0.478365	0.48951	0.557078	0.461538	0.541096	0.481641	0.557377	0.550617	0.513889	0.478458	0.536424	0.51773	0.550239	0.513002	0.511261	0.496487	0.530752	0.524027	0.56682	0.591133	0.473558	0.534562	0.573427	0.621134	0.484848	0.546318	0.480813	0.501144	0.48037	0.502404	0.488739	0.59322
1927018	0.504695	0.564593	0.62	0.525672	0.543641	0.497549	0.529412	0.533333	0.507353	0.496536	0.546988	0.527059	0.534606	0.516588	0.538095	0.568966	0.557789	0.566929	0.533499	0.532407	0.5	0.553991	0.484375	0.5625	0.538653	0.518957	0.510843	0.5553	0.54321	0.502392	0.532338	0.517483	0.459016	0.525822	0.529551	0.560284	0.54703	0.494924	0.569007	0.535963	0.48642	0.422633	0.527711	0.523923	0.53494	0.524631	0.466184	0.539759	0.526316
1927019	0.479263	0.509302	0.555012	0.49635	0.5425	0.512376	0.489607	0.507042	0.501229	0.503546	0.529976	0.511682	0.561576	0.526442	0.473318	0.489311	0.486747	0.488722	0.5	0.55792	0.443678	0.529138	0.464602	0.46347	0.530151	0.467593	0.467136	0.538991	0.53202	0.507246	0.49635	0.478261	0.49635	0.556086	0.544794	0.515012	0.541872	0.447174	0.513002	0.542654	0.603723	0.531646	0.498818	0.495305	0.490521	0.495192	0.460048	0.478972	0.514423
1927021	0.549654	0.518931	0.547786	0.49884	0.532067	0.494062	0.560185	0.518182	0.551471	0.504525	0.559719	0.569767	0.539171	0.554779	0.52765	0.609223	0.563107	0.566751	0.515294	0.556818	0.528436	0.582949	0.514286	0.613527	0.502347	0.561033	0.508121	0.539648	0.51049	0.513889	0.512941	0.517937	0.454955	0.521348	0.520455	0.592506	0.5625	0.489051	0.561485	0.579677	0.501199	0.494172	0.532558	0.536697	0.510297	0.46712	0.505967	0.549528	0.518692
1927023	0.568075	0.55	0.595238	0.51773	0.570732	0.541063	0.550459	0.583924	0.52019	0.536697	0.561033	0.57377	0.591885	0.561033	0.538106	0.545882	0.600985	0.549505	0.482838	0.556561	0.539379	0.616471	0.505447	0.555556	0.550239	0.538106	0.506944	0.576577	0.502315	0.517401	0.566176	0.590164	0.529551	0.536199	0.533181	0.566514	0.591241	0.470167	0.589499	0.575058	0.542579	0.497664	0.538642	0.526437	0.525463	0.507009	0.509524	0.560284	0.572447
1927026	0.515663	0.551471	0.571066	0.601604	0.709402	0.586022	0.51816	0.55611	0.552356	0.507246	0.594872	0.523002	0.549505	0.519512	0.570707	0.509852	0.508861	0.479592	0.578534	0.556901	0.513784	0.591479	0.538095	0.524272	0.530928	0.562814	0.55443	0.610837	0.66759	0.5175	0.529412	0.581454	0.546154	0.642487	0.609137	0.596535	0.535714	0.510526	0.565	0.57561	0.54047	0.485075	0.458034	0.525799	0.594315	0.497525	0.506329	0.5	0.507282
1927027	0.6	0.613861	0.59194	0.530713	0.519704	0.555838	0.570388	0.593052	0.511002	0.528846	0.572482	0.597052	0.599502	0.517815	0.560976	0.588832	0.560302	0.550914	0.534653	0.571429	0.587786	0.546318	0.520642	0.583942	0.556962	0.541063	0.483568	0.593824	0.523227	0.510843	0.549118	0.563549	0.538272	0.538095	0.566667	0.592326	0.537897	0.516624	0.622166	0.555035	0.534005	0.463357	0.549878	0.523923	0.503546	0.456471	0.575835	0.579602	0.533981
1927028	0.503632	0.562347	0.549261	0.527778	0.558974	0.530769	0.563591	0.58396	0.491184	0.539801	0.511057	0.529126	0.539604	0.502415	0.569588	0.46247	0.501259	0.554377	0.569948	0.578818	0.582902	0.5311	0.509434	0.544118	0.538462	0.586735	0.536896	0.544811	0.530457	0.507426	0.493734	0.503563	0.536896	0.548544	0.571782	0.556098	0.518703	0.521053	0.533499	0.61596	0.542553	0.453202	0.547264	0.542289	0.507389	0.512563	0.497423	0.582278	0.564433
1927067	0.576355	0.602978	0.606599	0.659459	0.671233	0.660274	0.526442	0.579602	0.523077	0.520384	0.541463	0.528708	0.556373	0.6	0.582915	0.530562	0.562341	0.552356	0.625995	0.576271	0.538653	0.588235	0.540984	0.560197	0.561538	0.607143	0.577215	0.630807	0.649867	0.540943	0.548223	0.53222	0.5275	0.737265	0.645408	0.6175	0.5425	0.571046	0.549878	0.572115	0.540052	0.48184	0.509756	0.546988	0.601523	0.508557	0.532995	0.549505	0.536585
1928002	0.490291	0.51816	0.541985	0.497475	0.532808	0.493573	0.517157	0.522167	0.501299	0.493976	0.492683	0.51699	0.546599	0.524876	0.498771	0.518987	0.532134	0.494764	0.444717	0.491686	0.497462	0.491686	0.51074	0.545455	0.69883	0.551546	0.466993	0.540865	0.498747	0.470588	0.53125	0.493976	0.448529	0.527094	0.508557	0.592965	0.554404	0.514745	0.524752	0.542998	0.5	0.473684	0.496296	0.516209	0.505	0.459259	0.52381	0.516373	0.501241
1928004	0.569007	0.51963	0.636132	0.625974	0.585678	0.516049	0.614428	0.609453	0.5425	0.511737	0.533493	0.533175	0.527446	0.522565	0.53494	0.52657	0.562814	0.505025	0.527981	0.59952	0.505995	0.630542	0.568396	0.541766	0.513514	0.527316	0.536765	0.601415	0.583333	0.52381	0.573604	0.591787	0.518248	0.576923	0.585956	0.57619	0.614987	0.546632	0.54878	0.565321	0.501241	0.479616	0.562189	0.578818	0.598997	0.514423	0.460432	0.50591	0.527711
1928010	0.574519	0.538991	0.609337	0.541667	0.539024	0.560302	0.595694	0.558962	0.512077	0.534884	0.618227	0.565728	0.552941	0.548694	0.584951	0.564477	0.501176	0.521092	0.55774	0.570766	0.584158	0.625	0.539863	0.575829	0.507246	0.491991	0.528571	0.601874	0.5	0.471396	0.586466	0.543981	0.511962	0.54186	0.563981	0.57377	0.534606	0.531646	0.570406	0.65942	0.49635	0.459207	0.567961	0.585366	0.541568	0.495283	0.513514	0.566667	0.510588
1928011	0.529274	0.522936	0.591133	0.485915	0.507177	0.483412	0.535047	0.558195	0.508475	0.520833	0.497717	0.568345	0.556872	0.524476	0.516355	0.525943	0.51074	0.496296	0.466357	0.541284	0.530266	0.525	0.548165	0.556604	0.502381	0.550239	0.489461	0.541573	0.465278	0.459091	0.508393	0.517162	0.461538	0.534562	0.519451	0.541475	0.465438	0.445783	0.534118	0.585308	0.480861	0.462791	0.534606	0.498851	0.503497	0.471132	0.486811	0.512941	0.557971
1928013	0.548235	0.529545	0.577566	0.562044	0.538647	0.547912	0.577465	0.566434	0.536946	0.520642	0.539535	0.552204	0.561611	0.583133	0.505695	0.555024	0.554745	0.55443	0.546988	0.570766	0.536058	0.63285	0.545249	0.551163	0.509524	0.530374	0.523364	0.532009	0.536993	0.559036	0.578164	0.530752	0.516588	0.585882	0.598558	0.565517	0.508235	0.497549	0.576555	0.641646	0.512136	0.447005	0.604423	0.55792	0.563246	0.441441	0.504854	0.537915	0.555819
1928018	0.516667	0.549528	0.57284	0.487981	0.514634	0.475845	0.489559	0.532067	0.496314	0.504673	0.524941	0.596059	0.559322	0.553398	0.494118	0.552826	0.515971	0.541026	0.514706	0.560284	0.479714	0.519814	0.493243	0.52459	0.548872	0.514286	0.488152	0.568765	0.517073	0.610825	0.498789	0.528302	0.487981	0.504651	0.518779	0.52194	0.51816	0.444175	0.521635	0.59375	0.505025	0.445755	0.533816	0.538647	0.5	0.56	0.472019	0.53494	0.502392
1928033	0.530516	0.572104	0.591133	0.515663	0.542079	0.514778	0.533958	0.525701	0.493917	0.538095	0.51773	0.528037	0.539379	0.519906	0.572127	0.494172	0.530562	0.551282	0.530562	0.533333	0.535109	0.524027	0.517084	0.578313	0.523342	0.57598	0.545232	0.544218	0.521739	0.466357	0.542079	0.480726	0.491647	0.567696	0.554502	0.57381	0.513189	0.511392	0.561151	0.566745	0.486618	0.473934	0.533981	0.571429	0.539568	0.438073	0.524752	0.577017	0.5
1929024	0.510588	0.510539	0.560197	0.711111	0.62069	0.497525	0.498818	0.574257	0.533163	0.484848	0.490566	0.496487	0.523114	0.516746	0.498801	0.457275	0.497537	0.475	0.511111	0.508083	0.502451	0.561743	0.502294	0.512761	0.529114	0.527845	0.56927	0.658416	0.627968	0.47494	0.501235	0.559322	0.543147	0.624685	0.632911	0.554762	0.473684	0.563492	0.495215	0.568345	0.459658	0.48184	0.517073	0.482517	0.569652	0.470167	0.510101	0.529268	0.445476
1929026	0.511278	0.513514	0.525641	0.479487	0.482143	0.489637	0.552699	0.502488	0.503958	0.507463	0.522843	0.521303	0.580902	0.489899	0.511568	0.493606	0.526455	0.487936	0.479381	0.533499	0.494872	0.560606	0.522059	0.525126	0.52231	0.487562	0.457711	0.531553	0.501292	0.530184	0.515625	0.537688	0.514212	0.497525	0.559194	0.532663	0.507614	0.469657	0.568063	0.562025	0.476562	0.472081	0.529716	0.569191	0.510152	0.479275	0.494737	0.532134	0.479695
1929027	0.589074	0.560641	0.582938	0.52381	0.539379	0.53753	0.610048	0.624697	0.495305	0.515766	0.558685	0.56351	0.611111	0.524138	0.555035	0.542254	0.52619	0.512136	0.539192	0.626478	0.560096	0.629454	0.562077	0.577103	0.52019	0.521739	0.51963	0.544248	0.511682	0.545024	0.578818	0.545662	0.523585	0.537246	0.584507	0.555305	0.505828	0.507317	0.605263	0.653207	0.536408	0.424107	0.587952	0.577566	0.512586	0.518779	0.540342	0.549296	0.538462
1929029	0.531486	0.563452	0.513784	0.474747	0.503876	0.510471	0.467933	0.487864	0.492228	0.478049	0.519084	0.554156	0.535714	0.603175	0.469586	0.5	0.52231	0.510638	0.531579	0.521845	0.5	0.507317	0.497608	0.535176	0.519481	0.482673	0.453431	0.473193	0.491094	0.510101	0.531579	0.517241	0.477157	0.504902	0.524876	0.528256	0.473684	0.437018	0.566327	0.531707	0.511811	0.475949	0.469734	0.514925	0.443373	0.431707	0.538667	0.526718	0.493766
1929032	0.593533	0.631336	0.813648	0.591017	0.588517	0.551887	0.610209	0.660333	0.569048	0.58945	0.629717	0.63466	0.641148	0.615385	0.674817	0.560364	0.581948	0.57385	0.548387	0.620137	0.595238	0.619266	0.609091	0.609813	0.583732	0.601399	0.56351	0.6621	0.578454	0.573733	0.620098	0.570156	0.55814	0.609589	0.597727	0.669834	0.595745	0.527316	0.617021	0.670616	0.597087	0.5	0.601399	0.642857	0.574713	0.534247	0.539007	0.636364	0.577465
1929034	0.510539	0.518519	0.56068	0.720994	0.628947	0.512255	0.509346	0.585784	0.540201	0.488479	0.505828	0.498845	0.52619	0.530806	0.514218	0.468822	0.503686	0.485075	0.519608	0.518349	0.509662	0.569378	0.502262	0.517321	0.541562	0.536058	0.58396	0.657635	0.64042	0.491686	0.50365	0.561151	0.548872	0.624378	0.64	0.567376	0.4821	0.578947	0.502381	0.579572	0.466184	0.480769	0.522892	0.479263	0.577778	0.475177	0.525	0.533654	0.455172
1929036	0.57109	0.578199	0.659148	0.55774	0.580402	0.559701	0.601942	0.658228	0.518337	0.496583	0.571429	0.630807	0.62	0.528037	0.635678	0.556627	0.573566	0.568878	0.581683	0.567442	0.568966	0.567757	0.541096	0.607317	0.571066	0.566265	0.528708	0.591224	0.574257	0.559322	0.566832	0.584726	0.512019	0.564103	0.594203	0.632603	0.58396	0.533835	0.570388	0.596659	0.542289	0.45814	0.581509	0.587805	0.583942	0.524038	0.552764	0.597531	0.561446
1929039	0.496503	0.512702	0.564477	0.47381	0.508516	0.438389	0.531915	0.527059	0.495098	0.503497	0.576733	0.549161	0.515513	0.53125	0.494145	0.477647	0.513447	0.507614	0.487923	0.544393	0.472941	0.538642	0.507973	0.504673	0.5	0.522782	0.4821	0.536364	0.46934	0.529412	0.498771	0.528037	0.509804	0.504608	0.495392	0.540094	0.537897	0.455665	0.53753	0.551069	0.541985	0.458432	0.522673	0.546117	0.476636	0.490385	0.450839	0.518072	0.559113
1929040	0.558025	0.554217	0.553885	0.486486	0.47343	0.452555	0.529976	0.53528	0.465686	0.45814	0.529557	0.53494	0.519417	0.530713	0.504831	0.504878	0.501241	0.522078	0.495074	0.533019	0.504926	0.535545	0.473804	0.508353	0.463592	0.54703	0.46875	0.511468	0.488943	0.528678	0.488834	0.49061	0.49505	0.52619	0.503546	0.535885	0.514634	0.474619	0.544118	0.533333	0.496183	0.453883	0.50358	0.541872	0.462264	0.46506	0.465347	0.549505	0.594388
1929042	0.535963	0.530892	0.596107	0.469907	0.548544	0.505995	0.535469	0.559719	0.551724	0.526437	0.591241	0.609756	0.51954	0.51963	0.544811	0.553957	0.527711	0.5375	0.492925	0.529148	0.510638	0.590588	0.542986	0.567059	0.501193	0.537559	0.517564	0.584475	0.537349	0.476959	0.514423	0.538991	0.527578	0.502252	0.525229	0.583138	0.57561	0.464115	0.52093	0.589202	0.49642	0.495261	0.531765	0.525701	0.540284	0.458904	0.514706	0.546318	0.603912
1930019	0.526055	0.561275	0.602041	0.550388	0.567708	0.492347	0.516827	0.585859	0.516539	0.54321	0.556391	0.605128	0.560794	0.551122	0.54	0.579221	0.556995	0.534031	0.520408	0.538462	0.476773	0.570025	0.510588	0.525424	0.4775	0.53317	0.506112	0.541568	0.55527	0.478049	0.510152	0.555556	0.482673	0.507177	0.530562	0.515366	0.539043	0.471939	0.5325	0.574257	0.510309	0.528351	0.542714	0.532178	0.507389	0.520101	0.505181	0.53202	0.5325
1930020	0.513064	0.521327	0.567568	0.51861	0.502451	0.48642	0.541966	0.541063	0.463415	0.580247	0.537713	0.544578	0.594458	0.50237	0.546569	0.519512	0.491484	0.526992	0.492683	0.558473	0.511057	0.574879	0.447894	0.505882	0.50995	0.467442	0.538272	0.547564	0.480769	0.531172	0.501222	0.562802	0.540201	0.524941	0.5625	0.567961	0.528256	0.478803	0.514354	0.593596	0.491272	0.553846	0.558603	0.551724	0.49763	0.523573	0.479012	0.573892	0.472941
1930027	0.515815	0.515588	0.528256	0.541026	0.508861	0.492347	0.513253	0.506053	0.478589	0.515738	0.502439	0.488263	0.55	0.533499	0.504854	0.518703	0.491228	0.503916	0.563158	0.53125	0.493766	0.578554	0.501166	0.495215	0.508906	0.477327	0.466184	0.522042	0.458738	0.544987	0.494949	0.518072	0.510152	0.525547	0.531553	0.537349	0.53944	0.470284	0.509709	0.579208	0.475949	0.454545	0.509804	0.579082	0.457143	0.673184	0.472362	0.539801	0.5
1930029	0.598504	0.551069	0.568966	0.532178	0.534826	0.564103	0.601485	0.530806	0.5	0.465596	0.576733	0.566265	0.571429	0.620865	0.486047	0.531863	0.593264	0.512563	0.507353	0.564286	0.579082	0.566986	0.566351	0.556901	0.565553	0.565757	0.465278	0.521542	0.480861	0.540541	0.640957	0.57561	0.519802	0.55	0.565947	0.554502	0.53317	0.510204	0.554479	0.579327	0.506266	0.457346	0.519324	0.564792	0.533816	0.529268	0.508728	0.572864	0.497608
1930031	0.524038	0.50939	0.567568	0.716667	0.598425	0.559896	0.502347	0.561576	0.485222	0.476852	0.538647	0.488208	0.492891	0.581864	0.546569	0.5	0.546599	0.506329	0.493857	0.568345	0.492718	0.576271	0.488636	0.484988	0.51	0.55198	0.518248	0.598086	0.610526	0.525926	0.549118	0.528571	0.493857	0.595533	0.640306	0.55	0.518428	0.534031	0.519231	0.573494	0.470297	0.468599	0.509756	0.516908	0.591371	0.507353	0.488778	0.539216	0.514493
1930032	0.582524	0.588942	0.596059	0.683511	0.665782	0.564232	0.582734	0.595588	0.541353	0.510441	0.547619	0.547393	0.582927	0.552632	0.578049	0.521327	0.559494	0.545455	0.52657	0.609113	0.542579	0.601918	0.618357	0.569378	0.555276	0.633838	0.605	0.651442	0.606599	0.544578	0.571788	0.62963	0.567164	0.626536	0.660804	0.609639	0.537897	0.607427	0.573171	0.618932	0.522277	0.49642	0.556901	0.551313	0.616541	0.541262	0.519608	0.579075	0.505855
1930033	0.516373	0.496296	0.53944	0.559229	0.535135	0.569061	0.529114	0.577836	0.447301	0.496278	0.549738	0.539241	0.534177	0.508906	0.551181	0.497487	0.480418	0.506775	0.507853	0.556962	0.548813	0.557545	0.518703	0.463592	0.462532	0.496144	0.531746	0.590793	0.525469	0.465649	0.551075	0.518892	0.536388	0.59893	0.572917	0.531017	0.448363	0.528926	0.609626	0.541147	0.485411	0.441624	0.507732	0.480198	0.520942	0.471795	0.50266	0.562827	0.452323
1930034	0.62963	0.546798	0.569948	0.537275	0.535065	0.524804	0.583548	0.580563	0.507772	0.455635	0.507426	0.538462	0.522613	0.550761	0.525	0.559896	0.61186	0.545455	0.505025	0.576441	0.520305	0.575682	0.591022	0.57606	0.544503	0.552163	0.522613	0.583744	0.537084	0.532995	0.598383	0.564557	0.51269	0.548628	0.582915	0.53253	0.537275	0.492021	0.593264	0.57072	0.476804	0.423077	0.547558	0.556675	0.540609	0.487437	0.524804	0.531486	0.562176
1930035	0.487864	0.512195	0.525381	0.493671	0.558201	0.473552	0.530864	0.508685	0.550136	0.473301	0.547558	0.471014	0.537688	0.498771	0.467312	0.476427	0.506427	0.472727	0.497449	0.565	0.502513	0.52439	0.532847	0.533333	0.525066	0.492611	0.508816	0.556098	0.494924	0.512755	0.511568	0.484262	0.507732	0.548628	0.521092	0.514493	0.521851	0.473822	0.522613	0.51699	0.470588	0.497396	0.482587	0.501235	0.537084	0.501259	0.444444	0.545918	0.529114
1930039	0.538462	0.508121	0.532374	0.508557	0.501222	0.485437	0.570732	0.552311	0.5	0.447964	0.497664	0.542857	0.553922	0.51074	0.511962	0.475638	0.54	0.494949	0.469048	0.601942	0.517157	0.559524	0.502273	0.507009	0.498765	0.525301	0.46729	0.51236	0.471564	0.433486	0.587629	0.506977	0.514706	0.491954	0.523585	0.525346	0.506083	0.502538	0.57606	0.563246	0.479115	0.526316	0.530414	0.514286	0.484706	0.472554	0.497512	0.536232	0.491803
1930040	0.614078	0.560465	0.613692	0.565111	0.555012	0.486936	0.555046	0.6	0.514493	0.505695	0.533958	0.583924	0.551887	0.562648	0.516204	0.538095	0.577778	0.523114	0.496503	0.540909	0.524823	0.601874	0.53139	0.553488	0.547677	0.536471	0.51049	0.55481	0.508235	0.504651	0.547445	0.541475	0.501176	0.555814	0.56338	0.575406	0.584158	0.506173	0.56057	0.58548	0.520681	0.489362	0.536471	0.5338	0.538824	0.489559	0.51699	0.537383	0.597052
1930042	0.529833	0.543735	0.543269	0.567089	0.523457	0.511222	0.559809	0.567308	0.474453	0.514151	0.492958	0.588808	0.534772	0.507109	0.568966	0.492925	0.544554	0.501253	0.460993	0.546948	0.568182	0.545882	0.513636	0.563549	0.506053	0.600998	0.471831	0.527397	0.510949	0.491607	0.533666	0.515152	0.523342	0.513889	0.542857	0.558411	0.518248	0.546875	0.568293	0.631188	0.481297	0.451306	0.54878	0.606516	0.485915	0.544776	0.496333	0.5975	0.550122
1930044	0.47619	0.497717	0.562654	0.522059	0.535802	0.480676	0.540476	0.521226	0.501222	0.561743	0.53066	0.52506	0.535714	0.511792	0.507109	0.484778	0.52451	0.525381	0.466981	0.55792	0.551122	0.498866	0.538991	0.547393	0.513514	0.53222	0.467593	0.524887	0.504831	0.4662	0.576826	0.490868	0.472941	0.550827	0.518779	0.512644	0.492891	0.492462	0.535109	0.60049	0.568475	0.464623	0.521739	0.507009	0.507109	0.53202	0.488998	0.514218	0.521429
1930045	0.454327	0.498771	0.516456	0.485934	0.513021	0.435	0.477108	0.486553	0.488251	0.496278	0.525381	0.504975	0.522727	0.512626	0.487685	0.501279	0.519582	0.472441	0.468354	0.541147	0.506494	0.456265	0.507246	0.503686	0.52815	0.440389	0.443627	0.527711	0.475827	0.467172	0.487047	0.506173	0.46056	0.455847	0.477108	0.485577	0.539062	0.474531	0.487923	0.485577	0.532432	0.473008	0.465517	0.519084	0.471605	0.515544	0.447837	0.4875	0.474074
1930046	0.501193	0.516908	0.545	0.518797	0.542636	0.478372	0.541063	0.586294	0.481203	0.508475	0.527094	0.558313	0.513514	0.541147	0.519608	0.488998	0.543081	0.515464	0.487685	0.564792	0.516373	0.508274	0.517564	0.507282	0.524548	0.543641	0.473558	0.511521	0.487745	0.474328	0.580052	0.504762	0.469586	0.533816	0.515663	0.503529	0.532828	0.509044	0.519608	0.549398	0.628809	0.476543	0.531328	0.486936	0.529703	0.514925	0.494924	0.503686	0.568922
1930047	0.473318	0.523585	0.545232	0.533499	0.549118	0.508816	0.539568	0.509479	0.524173	0.5775	0.51699	0.494062	0.545012	0.541872	0.516908	0.471564	0.538272	0.5	0.484029	0.584951	0.538653	0.486301	0.505774	0.546988	0.57732	0.52657	0.449412	0.539352	0.537688	0.528536	0.55243	0.475751	0.484262	0.549637	0.526316	0.542857	0.513382	0.480818	0.509569	0.578431	0.613514	0.486553	0.516827	0.495261	0.522059	0.54798	0.465854	0.52506	0.529268
1930057	0.545679	0.503529	0.507282	0.484029	0.511222	0.493797	0.553922	0.503597	0.491272	0.550369	0.515815	0.551471	0.554187	0.544554	0.517157	0.550505	0.506297	0.494872	0.488834	0.559036	0.528967	0.555825	0.536817	0.581047	0.54522	0.508516	0.492718	0.545882	0.492611	0.467626	0.564433	0.521531	0.463592	0.48951	0.512077	0.587654	0.541772	0.476804	0.576826	0.586797	0.525773	0.44878	0.523457	0.520581	0.495192	0.493827	0.506394	0.535627	0.495146
1930060	0.502463	0.535452	0.565657	0.723032	0.625344	0.536842	0.522167	0.583548	0.479487	0.470024	0.52381	0.491607	0.495098	0.516129	0.55243	0.502488	0.524548	0.489474	0.497462	0.547677	0.471322	0.582915	0.51074	0.519608	0.529716	0.579221	0.538265	0.583744	0.622951	0.516539	0.494898	0.560302	0.544503	0.597436	0.608808	0.5875	0.49	0.552198	0.501229	0.563591	0.484536	0.44335	0.503741	0.5325	0.578811	0.501259	0.460759	0.516291	0.484029
1931002	0.555556	0.545455	0.580488	0.574684	0.535452	0.527228	0.531616	0.608911	0.523342	0.485194	0.497674	0.540094	0.532374	0.563107	0.52019	0.6	0.596401	0.551546	0.515892	0.561033	0.475059	0.611247	0.510158	0.576555	0.5	0.546988	0.497619	0.569767	0.503597	0.527845	0.563591	0.556086	0.54321	0.564593	0.634085	0.572447	0.545232	0.525381	0.554745	0.573113	0.46875	0.463183	0.518957	0.488372	0.509434	0.477541	0.503686	0.518957	0.538647
1931004	0.524038	0.53717	0.639386	0.665768	0.634409	0.574413	0.559902	0.639687	0.520513	0.526829	0.578947	0.583127	0.523002	0.529833	0.605598	0.504854	0.5175	0.4875	0.541147	0.589681	0.559796	0.579075	0.525943	0.514354	0.534351	0.5725	0.532178	0.643564	0.607895	0.489209	0.487685	0.579853	0.52	0.597052	0.576355	0.591687	0.558376	0.583784	0.52439	0.61596	0.528061	0.512626	0.542079	0.517815	0.606138	0.514706	0.459658	0.561097	0.516827
1931009	0.566327	0.544776	0.55814	0.642458	0.620879	0.535809	0.526448	0.562982	0.550409	0.455635	0.512315	0.521092	0.562341	0.570694	0.491358	0.511392	0.513021	0.488189	0.544503	0.597468	0.508816	0.568528	0.525424	0.525926	0.53125	0.57513	0.565445	0.584577	0.639118	0.579365	0.55	0.552239	0.545692	0.592308	0.575758	0.557214	0.496203	0.494709	0.564885	0.565432	0.471649	0.449383	0.506361	0.547074	0.609626	0.510152	0.457286	0.498759	0.511335
1931011	0.571782	0.59901	0.619289	0.5275	0.565217	0.517588	0.594059	0.568966	0.508816	0.520286	0.58	0.640506	0.650259	0.560494	0.54902	0.542998	0.531017	0.541667	0.524876	0.583942	0.512195	0.599022	0.588808	0.542169	0.55303	0.600509	0.538653	0.56	0.487805	0.544554	0.588542	0.568293	0.512438	0.561743	0.605528	0.556086	0.524631	0.528646	0.604061	0.63198	0.4925	0.506266	0.546117	0.598997	0.540541	0.526185	0.554404	0.587654	0.535802
1931012	0.536765	0.566176	0.539604	0.511166	0.546392	0.526718	0.516827	0.501205	0.513995	0.445476	0.528117	0.562963	0.575	0.521951	0.561097	0.513447	0.58377	0.526178	0.512563	0.522353	0.479319	0.518957	0.497674	0.537713	0.520408	0.534314	0.466346	0.512702	0.508728	0.524876	0.529563	0.575	0.548718	0.525301	0.583127	0.543062	0.528822	0.498701	0.569652	0.577017	0.473684	0.496259	0.493976	0.536946	0.497573	0.488998	0.546875	0.519417	0.507389
1931013	0.560494	0.557457	0.608586	0.726761	0.634409	0.562176	0.521531	0.602041	0.506266	0.498807	0.531863	0.509524	0.521951	0.547912	0.555831	0.497561	0.545918	0.473684	0.484185	0.580882	0.512315	0.610973	0.504587	0.488263	0.521519	0.580808	0.57289	0.681934	0.616402	0.509804	0.551813	0.550122	0.537084	0.586634	0.626598	0.571429	0.553571	0.585831	0.537313	0.556098	0.507576	0.5	0.515892	0.514423	0.580808	0.488998	0.48995	0.556391	0.505938
1932003	0.546539	0.580952	0.567633	0.550617	0.54703	0.529851	0.583732	0.578692	0.5	0.506944	0.515152	0.553738	0.594595	0.530806	0.57561	0.546117	0.543424	0.561224	0.534314	0.561772	0.533981	0.594724	0.528474	0.621287	0.557789	0.522353	0.562963	0.596244	0.533007	0.538462	0.544335	0.538642	0.483412	0.530093	0.572792	0.57783	0.537897	0.491315	0.544365	0.595238	0.527638	0.431871	0.535885	0.551559	0.541966	0.521739	0.497573	0.524941	0.52381
1932004	0.508121	0.551643	0.605459	0.515663	0.53317	0.520782	0.562648	0.582927	0.530864	0.529691	0.560386	0.59854	0.548463	0.573171	0.581281	0.573529	0.551724	0.515	0.525547	0.601918	0.527845	0.531963	0.58216	0.558195	0.578283	0.58867	0.491803	0.557339	0.514423	0.519231	0.592308	0.529274	0.534146	0.517241	0.54186	0.575472	0.550122	0.488834	0.554217	0.632603	0.566327	0.490431	0.567568	0.557692	0.541568	0.484634	0.508557	0.516509	0.573171
1932005	0.501229	0.501205	0.526316	0.48731	0.554377	0.501305	0.490291	0.509901	0.503836	0.456057	0.5275	0.503667	0.509804	0.562982	0.475369	0.515075	0.562334	0.542234	0.47619	0.513253	0.523196	0.514423	0.496437	0.512255	0.527415	0.534351	0.487562	0.552058	0.527132	0.51005	0.544974	0.542079	0.441463	0.534826	0.556962	0.506024	0.49	0.469974	0.528822	0.552239	0.496084	0.452736	0.507538	0.474699	0.5	0.464198	0.48329	0.523929	0.486553
1933003	0.538462	0.567308	0.595062	0.703297	0.724234	0.526316	0.567961	0.602978	0.551282	0.517815	0.561275	0.523697	0.548309	0.5179	0.526442	0.507143	0.551378	0.505025	0.572519	0.578947	0.488038	0.599022	0.529954	0.525943	0.519802	0.549878	0.587342	0.675743	0.670213	0.512077	0.550505	0.57767	0.537313	0.631579	0.651399	0.549528	0.504831	0.558747	0.577778	0.606357	0.490099	0.5	0.53528	0.527446	0.662304	0.503614	0.497487	0.534146	0.504739
1933004	0.516667	0.511737	0.595	0.528822	0.581395	0.504975	0.523697	0.556098	0.496278	0.488263	0.516827	0.505882	0.571072	0.509524	0.489362	0.543424	0.484185	0.487437	0.529851	0.581731	0.501211	0.510441	0.520737	0.511682	0.513648	0.486998	0.523457	0.582547	0.527363	0.502404	0.515	0.513002	0.478049	0.545455	0.550725	0.5338	0.530864	0.48855	0.524155	0.571429	0.488834	0.498765	0.57	0.494118	0.529268	0.528536	0.487624	0.521739	0.483412
1933005	0.542787	0.598015	0.612091	0.668478	0.613577	0.584656	0.557457	0.584158	0.498747	0.516908	0.5675	0.541063	0.571072	0.568579	0.552239	0.520782	0.571429	0.51938	0.584856	0.575243	0.582902	0.610973	0.555024	0.519048	0.566667	0.589421	0.564232	0.63145	0.567775	0.516049	0.600529	0.540146	0.565891	0.735135	0.630102	0.589681	0.506112	0.562162	0.58396	0.572464	0.524297	0.478049	0.534314	0.573935	0.576826	0.501235	0.513854	0.6	0.507212
1933012	0.571429	0.558473	0.537713	0.538847	0.562341	0.522727	0.546318	0.511737	0.547315	0.47907	0.514423	0.535545	0.57284	0.576441	0.481308	0.555556	0.568528	0.528205	0.506143	0.568019	0.484412	0.562945	0.557647	0.511737	0.544081	0.507143	0.478571	0.548611	0.504902	0.57868	0.561224	0.584767	0.532338	0.549161	0.529691	0.534118	0.555	0.474874	0.56691	0.583535	0.466184	0.492683	0.5	0.559902	0.510791	0.514706	0.521519	0.543689	0.509615
1933013	0.48301	0.491566	0.504975	0.542105	0.524675	0.471939	0.529557	0.52381	0.481865	0.480769	0.493888	0.464286	0.565553	0.493827	0.480583	0.493766	0.542328	0.479167	0.491049	0.54703	0.425481	0.55335	0.520681	0.525799	0.496144	0.501241	0.487562	0.528708	0.467662	0.513924	0.501272	0.527363	0.540682	0.539801	0.575835	0.503632	0.496222	0.46114	0.547739	0.540741	0.44557	0.480818	0.449275	0.549872	0.535533	0.510309	0.444162	0.488889	0.516209
1933019	0.547912	0.557416	0.583541	0.586563	0.571795	0.543367	0.575309	0.536993	0.516291	0.535109	0.490521	0.541063	0.533816	0.505967	0.542998	0.513447	0.545455	0.561039	0.514778	0.575904	0.507353	0.567308	0.560859	0.567568	0.542199	0.590452	0.508516	0.610706	0.596401	0.478571	0.55102	0.509346	0.523691	0.550481	0.601485	0.542857	0.555276	0.519481	0.59204	0.566265	0.53866	0.472155	0.523227	0.555012	0.538084	0.493947	0.496222	0.498801	0.560494
1934001	0.538288	0.555556	0.593458	0.539352	0.56872	0.496568	0.585812	0.533333	0.529274	0.586207	0.584862	0.618605	0.657005	0.6	0.585648	0.549199	0.526437	0.528846	0.558685	0.595023	0.565728	0.579775	0.565789	0.624413	0.631188	0.552511	0.523702	0.588106	0.531034	0.535632	0.536131	0.579186	0.53211	0.527352	0.549107	0.631944	0.583924	0.5179	0.574713	0.683453	0.581509	0.504566	0.576037	0.601874	0.518931	0.578571	0.531915	0.597674	0.559165
1934004	0.525424	0.53253	0.574684	0.687151	0.61413	0.537859	0.554455	0.583333	0.462312	0.5	0.536341	0.514493	0.535802	0.537313	0.509852	0.501241	0.556701	0.514436	0.4775	0.557457	0.513924	0.549637	0.548309	0.542998	0.540052	0.571066	0.542416	0.57561	0.565891	0.5	0.54712	0.521845	0.520305	0.602564	0.624352	0.588235	0.506297	0.610028	0.565657	0.568579	0.505208	0.455882	0.517413	0.517241	0.574359	0.510101	0.48731	0.530864	0.536341
1934027	0.516209	0.497596	0.531328	0.556728	0.562334	0.493573	0.470024	0.486553	0.506394	0.447867	0.485222	0.479616	0.48301	0.528967	0.461353	0.516373	0.559367	0.514667	0.477273	0.481043	0.423077	0.490431	0.509524	0.510896	0.55409	0.503759	0.505076	0.584158	0.58871	0.4801	0.501299	0.5	0.494872	0.560606	0.575448	0.545455	0.473039	0.482759	0.522613	0.492788	0.446115	0.476071	0.492574	0.479218	0.577428	0.457921	0.468193	0.469734	0.458937
1935001	0.536585	0.535109	0.576441	0.653005	0.661064	0.564987	0.515738	0.611399	0.515385	0.498801	0.551122	0.555831	0.573604	0.566416	0.578283	0.535176	0.537084	0.497409	0.502488	0.570732	0.507463	0.58209	0.556355	0.514423	0.569554	0.572165	0.597884	0.610294	0.598945	0.522388	0.542416	0.593434	0.503797	0.611675	0.606138	0.548544	0.51005	0.565574	0.544776	0.599496	0.497449	0.471605	0.5	0.546135	0.613577	0.53944	0.518135	0.540201	0.528536
1935002	0.574939	0.502326	0.580645	0.760684	0.621984	0.579634	0.522565	0.579208	0.469586	0.491765	0.530414	0.505882	0.51074	0.525301	0.521739	0.503614	0.547074	0.506329	0.562025	0.576923	0.489209	0.636591	0.51963	0.494172	0.485294	0.565432	0.585678	0.629902	0.65508	0.485714	0.55243	0.573529	0.591623	0.626566	0.686842	0.531469	0.520988	0.56383	0.576733	0.574822	0.459658	0.476998	0.539216	0.519231	0.622108	0.485646	0.454988	0.513317	0.462441
1935006	0.538283	0.537931	0.585542	0.528846	0.533816	0.514423	0.591885	0.544601	0.505995	0.544186	0.592233	0.57619	0.564593	0.528868	0.555556	0.523697	0.492925	0.516049	0.520384	0.5625	0.576733	0.594787	0.532731	0.562648	0.485782	0.503464	0.524823	0.569476	0.505882	0.483871	0.553659	0.534404	0.519139	0.522624	0.541667	0.590588	0.516509	0.535354	0.558195	0.650367	0.504831	0.450346	0.582927	0.584726	0.501149	0.532688	0.519704	0.631579	0.502326
1935008	0.55198	0.583541	0.570707	0.48139	0.5025	0.616216	0.512077	0.526699	0.482323	0.446759	0.507317	0.520384	0.545	0.602564	0.523342	0.5199	0.552699	0.530184	0.589947	0.546988	0.531646	0.542373	0.53717	0.503632	0.550388	0.563452	0.471883	0.542453	0.470732	0.640751	0.592	0.510843	0.495	0.681698	0.55335	0.560494	0.46472	0.453165	0.5575	0.545012	0.477273	0.452323	0.521092	0.558081	0.487923	0.49005	0.582011	0.55303	0.578406
1935009	0.550481	0.546099	0.53494	0.523227	0.538847	0.482927	0.601966	0.557692	0.47482	0.471264	0.514286	0.551069	0.548309	0.538462	0.502347	0.538835	0.565657	0.522959	0.5	0.544601	0.52451	0.587952	0.547564	0.588089	0.532178	0.549637	0.549505	0.501119	0.52451	0.517986	0.54386	0.547393	0.498783	0.515012	0.586797	0.57381	0.521845	0.501266	0.6025	0.578313	0.485366	0.46934	0.544335	0.518957	0.564356	0.445476	0.464891	0.541463	0.544794
1935047	0.505855	0.513889	0.571078	0.479714	0.520885	0.502451	0.501155	0.534279	0.491443	0.52	0.529833	0.561446	0.523697	0.503513	0.530952	0.502381	0.514563	0.532995	0.479616	0.528868	0.526961	0.498861	0.494382	0.530806	0.514925	0.529976	0.480094	0.498891	0.525672	0.497608	0.518428	0.501149	0.486747	0.504608	0.516279	0.523148	0.502404	0.470149	0.536643	0.549296	0.5075	0.432558	0.536232	0.529551	0.47907	0.484487	0.478049	0.556098	0.509479
1936021	0.56962	0.569652	0.57398	0.530928	0.550129	0.536458	0.541463	0.535802	0.479899	0.498801	0.512136	0.528986	0.541147	0.523342	0.513514	0.510949	0.512626	0.534211	0.526854	0.558252	0.525253	0.55774	0.521226	0.555556	0.5323	0.515971	0.50995	0.563549	0.539642	0.457627	0.550388	0.489311	0.486284	0.549261	0.545	0.569682	0.51	0.474359	0.535627	0.542373	0.505128	0.400474	0.478365	0.485577	0.514925	0.491358	0.522078	0.523342	0.534826
1936022	0.59322	0.629808	0.683938	0.558537	0.59901	0.545679	0.609756	0.577566	0.519231	0.55	0.579075	0.596154	0.6	0.578692	0.565217	0.56068	0.572482	0.536896	0.55774	0.573427	0.562802	0.628019	0.593458	0.561485	0.536408	0.565632	0.527316	0.640476	0.559322	0.522459	0.614213	0.567059	0.548544	0.653465	0.593301	0.621687	0.571429	0.503722	0.645885	0.607656	0.539604	0.509524	0.566265	0.578947	0.574879	0.519231	0.548148	0.591787	0.60804
1936026	0.543981	0.538636	0.539906	0.52019	0.567237	0.502381	0.535632	0.539171	0.535109	0.570755	0.549528	0.549065	0.567376	0.551887	0.545882	0.493088	0.539759	0.514563	0.490654	0.596737	0.564165	0.515625	0.555556	0.565728	0.584158	0.558962	0.508121	0.556306	0.541766	0.540284	0.538647	0.530752	0.51773	0.524887	0.513636	0.534091	0.569007	0.477218	0.550588	0.568765	0.600515	0.492991	0.517321	0.556075	0.525463	0.529976	0.522892	0.548837	0.584541
1936027	0.567308	0.537931	0.567633	0.59	0.627249	0.540741	0.562648	0.581731	0.534653	0.526807	0.555024	0.561905	0.587379	0.542857	0.546539	0.522565	0.577114	0.511166	0.509569	0.5962	0.557457	0.576471	0.628916	0.593301	0.585	0.590686	0.580247	0.596737	0.560197	0.526066	0.564677	0.56338	0.536232	0.549065	0.582339	0.554524	0.564165	0.555556	0.6	0.592857	0.53	0.49763	0.553699	0.57177	0.596535	0.553086	0.501211	0.564593	0.527187
1936028	0.525126	0.529703	0.558673	0.528796	0.560322	0.494792	0.527228	0.526316	0.50266	0.503741	0.506297	0.513648	0.537879	0.525126	0.5	0.518041	0.505051	0.494764	0.486146	0.558313	0.53125	0.528256	0.510896	0.556122	0.511688	0.508816	0.599462	0.59601	0.544974	0.456576	0.527415	0.504926	0.515544	0.57868	0.564557	0.536946	0.492462	0.486702	0.5275	0.562025	0.492188	0.439206	0.497475	0.503722	0.529262	0.507653	0.473008	0.533163	0.502525
1936037	0.533175	0.544393	0.599034	0.722826	0.603627	0.557252	0.549528	0.61194	0.478261	0.457399	0.546988	0.515012	0.560096	0.547847	0.600985	0.51773	0.547264	0.479218	0.527981	0.568075	0.496454	0.588517	0.538991	0.502304	0.501205	0.540476	0.560197	0.624703	0.608696	0.50591	0.525799	0.615196	0.555	0.565321	0.636591	0.553488	0.525547	0.588859	0.564904	0.584323	0.489104	0.464455	0.498824	0.536817	0.580882	0.515588	0.47343	0.550481	0.48037
1937003	0.5179	0.50463	0.542373	0.68306	0.635638	0.506203	0.49652	0.550971	0.480392	0.508314	0.502392	0.50591	0.496471	0.536585	0.531553	0.515815	0.533666	0.479899	0.463007	0.546099	0.476077	0.574519	0.497717	0.503497	0.535	0.540146	0.558081	0.695652	0.610966	0.495192	0.523929	0.53222	0.485437	0.561743	0.619048	0.506912	0.509804	0.505155	0.533816	0.555024	0.477723	0.455847	0.49642	0.513189	0.592875	0.501217	0.490099	0.5	0.521635
1937010	0.497608	0.559113	0.537313	0.477723	0.477833	0.512821	0.57	0.550868	0.527132	0.454545	0.532178	0.539216	0.540741	0.514706	0.539043	0.495098	0.572559	0.568681	0.505076	0.507075	0.5075	0.533816	0.498834	0.549505	0.477612	0.517327	0.466019	0.497696	0.477941	0.496296	0.496203	0.486998	0.530612	0.482353	0.531553	0.567568	0.486618	0.463291	0.527094	0.571078	0.465823	0.453883	0.545455	0.52451	0.477218	0.457627	0.535248	0.523691	0.568123
1937017	0.497487	0.51358	0.486146	0.439394	0.484536	0.475196	0.469287	0.492537	0.459948	0.463235	0.46402	0.515075	0.465686	0.431325	0.447174	0.449383	0.469231	0.490667	0.503958	0.471154	0.471939	0.485437	0.480769	0.474699	0.445293	0.494975	0.475827	0.512077	0.505208	0.426108	0.454315	0.473171	0.483204	0.5125	0.508816	0.485437	0.470149	0.399497	0.507576	0.486747	0.445876	0.441026	0.440389	0.469136	0.5	0.450882	0.464567	0.488665	0.516539
1937034	0.459459	0.498778	0.544987	0.431421	0.482143	0.447837	0.522613	0.513854	0.506596	0.480296	0.569554	0.52	0.597855	0.506297	0.436451	0.528646	0.515873	0.471053	0.467005	0.508557	0.503937	0.523457	0.498801	0.549118	0.511936	0.43932	0.45614	0.498818	0.392771	0.535248	0.510471	0.488998	0.419355	0.454327	0.482759	0.528256	0.508951	0.450667	0.473171	0.526055	0.49734	0.485788	0.541237	0.502525	0.452088	0.487113	0.475066	0.514139	0.477723
1938005	0.51928	0.493857	0.531807	0.661017	0.571816	0.496084	0.528536	0.548969	0.514436	0.488778	0.520202	0.487745	0.512563	0.534177	0.493827	0.502525	0.497423	0.467532	0.550265	0.5525	0.501285	0.571429	0.513317	0.507389	0.453401	0.517677	0.595687	0.58794	0.639437	0.471322	0.518325	0.539043	0.5	0.571429	0.592689	0.553616	0.493671	0.509485	0.542416	0.56927	0.486979	0.514589	0.524422	0.440964	0.582447	0.462687	0.448101	0.514066	0.456522
1938007	0.533007	0.537349	0.580402	0.515	0.570312	0.516624	0.559113	0.556931	0.45122	0.495215	0.538084	0.545455	0.564356	0.543424	0.491607	0.559494	0.579634	0.511568	0.496314	0.528436	0.527638	0.585784	0.549161	0.532688	0.469287	0.540741	0.507389	0.535047	0.4914	0.481752	0.517677	0.556373	0.474328	0.57037	0.585	0.528436	0.539241	0.537433	0.550617	0.551471	0.485	0.478803	0.524876	0.496403	0.516049	0.516129	0.491139	0.527094	0.523457
1939011	0.549223	0.552699	0.613699	0.544	0.555556	0.527174	0.556995	0.584211	0.481579	0.474201	0.562827	0.556962	0.601064	0.635616	0.541667	0.572944	0.596685	0.59375	0.550409	0.542079	0.57337	0.540201	0.5575	0.553247	0.780564	0.533679	0.509044	0.587342	0.498695	0.60274	0.623563	0.528967	0.501292	0.595801	0.518987	0.599476	0.537859	0.540166	0.600529	0.579221	0.509383	0.461735	0.566845	0.584906	0.512755	0.535248	0.538251	0.565333	0.538462
1939013	0.592308	0.588529	0.57513	0.495	0.562827	0.527132	0.567901	0.526829	0.531414	0.523342	0.54703	0.610687	0.57	0.585052	0.542289	0.535176	0.59893	0.546917	0.521628	0.571429	0.539642	0.553922	0.528436	0.589286	0.559055	0.547074	0.527363	0.538095	0.54359	0.513784	0.566138	0.537713	0.494975	0.537897	0.51816	0.598504	0.548969	0.48564	0.597436	0.579602	0.530026	0.4875	0.535354	0.537313	0.514778	0.475728	0.53125	0.579221	0.568475
1939018	0.533019	0.567376	0.570388	0.507177	0.53528	0.523227	0.510345	0.516204	0.533333	0.562201	0.536471	0.557143	0.552381	0.560859	0.50116	0.55314	0.537897	0.559796	0.536946	0.548387	0.546341	0.536866	0.529412	0.548009	0.501199	0.546539	0.575682	0.594848	0.514423	0.528846	0.515663	0.533643	0.483568	0.537209	0.535377	0.525	0.508274	0.453237	0.540476	0.601432	0.475845	0.443155	0.551807	0.512881	0.548077	0.5311	0.51358	0.585366	0.518692
1939020	0.532374	0.550725	0.56	0.47343	0.5	0.517949	0.562963	0.52518	0.488834	0.495261	0.551724	0.541966	0.591479	0.49409	0.521951	0.50365	0.535533	0.532982	0.540609	0.502315	0.545	0.581907	0.526682	0.527711	0.474201	0.5	0.554156	0.506849	0.461722	0.477108	0.525126	0.521429	0.50995	0.52619	0.537713	0.550239	0.504902	0.471464	0.571782	0.599502	0.463235	0.482759	0.560302	0.560794	0.509615	0.493917	0.501272	0.589421	0.530414
1939021	0.577295	0.602871	0.595588	0.522782	0.554187	0.539024	0.578824	0.548009	0.527845	0.516055	0.557143	0.618005	0.599022	0.606436	0.550827	0.5625	0.555831	0.5275	0.550122	0.58216	0.513126	0.603819	0.586449	0.562648	0.535452	0.611386	0.511792	0.568182	0.513064	0.56068	0.611253	0.57346	0.555012	0.563084	0.604819	0.566125	0.553659	0.527638	0.640506	0.623188	0.517157	0.512019	0.549161	0.596577	0.535211	0.513064	0.5475	0.571776	0.534606
1939025	0.59194	0.543689	0.634465	0.554987	0.537879	0.556995	0.566085	0.615584	0.473552	0.537688	0.607792	0.598465	0.60567	0.5775	0.561224	0.588542	0.530457	0.562667	0.557545	0.618454	0.580977	0.568293	0.560386	0.5825	0.538265	0.540741	0.549118	0.557143	0.53	0.497549	0.589474	0.553922	0.520101	0.569682	0.573201	0.569682	0.565445	0.54047	0.632124	0.621212	0.527415	0.473039	0.562814	0.571072	0.541872	0.560411	0.498747	0.579897	0.565
1939028	0.63038	0.617866	0.61519	0.601562	0.596401	0.597938	0.595062	0.626263	0.538071	0.518868	0.5975	0.576642	0.654639	0.576733	0.55314	0.558025	0.583979	0.571802	0.572864	0.60628	0.571072	0.853107	0.572447	0.565217	0.53	0.568627	0.560794	0.58156	0.53317	0.536946	0.62234	0.600496	0.592784	0.590686	0.673575	0.639506	0.561404	0.54522	0.613636	0.651629	0.515	0.493827	0.535452	0.556627	0.549878	0.532178	0.55814	0.593516	0.551471
1940014	0.536585	0.579853	0.593909	0.602632	0.596306	0.529412	0.502347	0.611253	0.534884	0.507212	0.573935	0.541262	0.607143	0.588384	0.583756	0.523342	0.545685	0.541885	0.532995	0.623116	0.556701	0.572127	0.5625	0.531401	0.552699	0.59335	0.604712	0.605839	0.53	0.523342	0.560724	0.573529	0.531807	0.606599	0.620253	0.58231	0.523457	0.557333	0.558025	0.615578	0.51671	0.520101	0.514706	0.540342	0.551378	0.526316	0.550388	0.615584	0.512255
1941001	0.548148	0.533816	0.561404	0.513784	0.554404	0.502551	0.502381	0.583333	0.503797	0.507246	0.502415	0.604061	0.540943	0.543424	0.49635	0.507389	0.575198	0.526738	0.48642	0.522673	0.493827	0.574939	0.56068	0.4637	0.553247	0.545906	0.473301	0.540094	0.530303	0.493827	0.562827	0.534146	0.454988	0.566502	0.56	0.488263	0.497512	0.496104	0.603627	0.560197	0.503836	0.491228	0.487864	0.552239	0.514706	0.490099	0.493606	0.516049	0.564557
1941006	0.563415	0.585366	0.588089	0.708333	0.617414	0.585938	0.566176	0.614213	0.524051	0.457471	0.536408	0.539379	0.566502	0.543689	0.562963	0.497596	0.561224	0.508861	0.506112	0.574519	0.560302	0.635678	0.545882	0.550239	0.562982	0.607143	0.564557	0.623786	0.571429	0.514634	0.552699	0.572127	0.603133	0.59901	0.701847	0.590361	0.541667	0.675214	0.573566	0.605392	0.506234	0.492718	0.566085	0.550971	0.573935	0.47494	0.554124	0.585	0.495215
1941007	0.54	0.523342	0.596306	0.596206	0.576087	0.539683	0.57398	0.615183	0.482051	0.497573	0.546835	0.533499	0.589474	0.528822	0.566234	0.504975	0.58445	0.480519	0.527415	0.553086	0.543767	0.554726	0.513189	0.562814	0.528947	0.567358	0.526718	0.530952	0.578249	0.5	0.571809	0.547264	0.477387	0.551122	0.582474	0.580808	0.502525	0.559557	0.612565	0.590331	0.465296	0.42716	0.552699	0.521092	0.540404	0.46683	0.511936	0.620968	0.476773
1941009	0.460432	0.48	0.504902	0.514139	0.487374	0.477387	0.484487	0.509804	0.486076	0.484262	0.4914	0.437939	0.503686	0.545226	0.484262	0.461353	0.477612	0.438596	0.493734	0.529126	0.481203	0.460465	0.517986	0.542998	0.503856	0.437352	0.526718	0.564165	0.494975	0.487685	0.466165	0.477327	0.477387	0.512136	0.554455	0.526442	0.520202	0.501326	0.46988	0.495327	0.461916	0.437653	0.493917	0.460432	0.4914	0.445255	0.480916	0.488998	0.460808
1941017	0.567901	0.517401	0.60794	0.524272	0.523227	0.497561	0.593137	0.593137	0.485646	0.486175	0.542169	0.586957	0.573892	0.528708	0.556355	0.555012	0.588832	0.506234	0.544554	0.542056	0.555556	0.626238	0.537931	0.546539	0.554156	0.548077	0.494062	0.546911	0.488095	0.538835	0.596354	0.548463	0.518248	0.505747	0.536471	0.557647	0.519231	0.532134	0.594527	0.643735	0.437055	0.457143	0.566502	0.539379	0.480278	0.508475	0.497537	0.573892	0.5179
1941019	0.525126	0.470309	0.581395	0.473552	0.458438	0.470588	0.508642	0.525	0.498688	0.454327	0.569948	0.511111	0.531486	0.533163	0.501247	0.532134	0.527415	0.469974	0.503876	0.539604	0.468672	0.535627	0.460648	0.541562	0.510363	0.422803	0.44878	0.502336	0.474747	0.579088	0.534392	0.542714	0.555556	0.471154	0.495122	0.56	0.503797	0.443005	0.471883	0.52439	0.466837	0.408313	0.574803	0.526718	0.435835	0.489691	0.469072	0.513854	0.471744
1941022	0.541262	0.588235	0.637532	0.557545	0.536524	0.527919	0.561275	0.59799	0.5	0.472093	0.48	0.549398	0.529126	0.518072	0.539409	0.545455	0.527778	0.586957	0.4689	0.581114	0.521092	0.6	0.532864	0.544153	0.4914	0.563591	0.490385	0.585714	0.489051	0.498795	0.532828	0.528708	0.502463	0.534442	0.581683	0.559036	0.5	0.546174	0.581454	0.574879	0.511222	0.446301	0.55611	0.55611	0.52439	0.495122	0.450363	0.544554	0.531863
1941023	0.560096	0.592326	0.705263	0.550868	0.534826	0.504926	0.629353	0.599022	0.545455	0.605985	0.632653	0.606357	0.695876	0.550481	0.630769	0.554187	0.506053	0.51	0.601523	0.63145	0.632124	0.602381	0.547786	0.624378	0.571066	0.53222	0.545012	0.586854	0.501217	0.566832	0.545906	0.586375	0.55	0.559809	0.591787	0.7	0.54703	0.529412	0.59204	0.724936	0.593668	0.45933	0.636132	0.590571	0.521531	0.576826	0.504926	0.654731	0.513253
1941025	0.520286	0.545024	0.640103	0.493947	0.506053	0.5325	0.529691	0.6025	0.484185	0.53253	0.578164	0.521028	0.556098	0.575682	0.58	0.521739	0.50365	0.496241	0.597938	0.546948	0.582697	0.573141	0.5	0.511792	0.526185	0.482599	0.478774	0.540909	0.476077	0.521635	0.54	0.555024	0.472422	0.581509	0.523364	0.555819	0.495215	0.477612	0.510638	0.601449	0.511222	0.475728	0.539024	0.53125	0.470998	0.546135	0.463592	0.542373	0.488095
1941026	0.618705	0.588785	0.621951	0.557971	0.524706	0.555825	0.565116	0.578824	0.540865	0.511312	0.574822	0.571765	0.615942	0.706633	0.571096	0.580723	0.576355	0.576441	0.570388	0.612676	0.561151	0.572748	0.562077	0.586288	0.564792	0.535469	0.511574	0.594966	0.503464	0.630923	0.625	0.564815	0.56691	0.598131	0.609005	0.621749	0.550239	0.513382	0.583732	0.603286	0.545232	0.477064	0.597561	0.584726	0.523041	0.524941	0.588972	0.575179	0.580336
1941028	0.636145	0.611111	0.639024	0.570406	0.555294	0.522353	0.595794	0.604215	0.527059	0.522422	0.567757	0.62201	0.639225	0.582547	0.559165	0.54186	0.64268	0.5825	0.546318	0.572072	0.539906	0.604167	0.592255	0.596737	0.565632	0.56351	0.535797	0.595937	0.558962	0.568075	0.589242	0.619385	0.57554	0.577011	0.621176	0.585421	0.548009	0.521739	0.673219	0.628842	0.522673	0.508083	0.589074	0.566125	0.540046	0.544811	0.584577	0.582751	0.603819
1941029	0.5375	0.524155	0.534005	0.501259	0.503817	0.537037	0.546135	0.531017	0.459057	0.487923	0.536341	0.518428	0.532338	0.504926	0.50495	0.5	0.554688	0.554054	0.510152	0.497619	0.5	0.546798	0.504695	0.53202	0.508951	0.463768	0.521519	0.512821	0.502513	0.469438	0.534392	0.553616	0.506329	0.557214	0.612987	0.560197	0.457831	0.538043	0.54798	0.573566	0.428922	0.429268	0.536896	0.502451	0.514851	0.424096	0.580381	0.521092	0.46283
1941030	0.570743	0.588517	0.639594	0.573935	0.583756	0.557789	0.56872	0.586957	0.486618	0.522353	0.600496	0.602906	0.566265	0.555288	0.576642	0.535885	0.534483	0.521197	0.541463	0.601918	0.545455	0.57783	0.544828	0.530374	0.519608	0.625628	0.522892	0.603774	0.504785	0.555825	0.562814	0.530233	0.548148	0.579952	0.550827	0.56872	0.526699	0.522843	0.587379	0.607229	0.516129	0.498789	0.5179	0.589681	0.556901	0.526442	0.490338	0.596491	0.554745
1941049	0.548694	0.543529	0.658163	0.5575	0.57868	0.530151	0.559809	0.596059	0.559796	0.525822	0.589242	0.571429	0.584767	0.537559	0.569007	0.566176	0.613402	0.502488	0.519139	0.528868	0.558313	0.597122	0.588235	0.577938	0.57868	0.53253	0.550122	0.578089	0.529412	0.515366	0.558897	0.583942	0.507246	0.538642	0.561151	0.626829	0.537897	0.56168	0.58867	0.57109	0.519802	0.469048	0.544794	0.515081	0.538462	0.503597	0.526185	0.59204	0.512941
1942002	0.509259	0.548009	0.615385	0.545232	0.518072	0.522059	0.519722	0.561151	0.489104	0.518692	0.595062	0.522145	0.529551	0.584352	0.561446	0.524941	0.526699	0.530151	0.560794	0.5181	0.545012	0.565116	0.480176	0.573141	0.485646	0.528302	0.514286	0.52	0.515663	0.539759	0.515892	0.565012	0.542998	0.535797	0.595181	0.626214	0.533654	0.534351	0.530806	0.621359	0.497549	0.484561	0.627204	0.519906	0.501166	0.491686	0.497561	0.575243	0.504717
1942003	0.557178	0.561743	0.554187	0.55443	0.54798	0.508642	0.551807	0.572127	0.503778	0.49763	0.541872	0.564477	0.54902	0.550369	0.521635	0.545679	0.507463	0.553525	0.535354	0.554762	0.562341	0.536643	0.590799	0.580247	0.516209	0.585859	0.545906	0.553738	0.477218	0.509756	0.566327	0.549398	0.471154	0.590123	0.539759	0.567961	0.473684	0.5	0.581047	0.585784	0.448529	0.452153	0.531707	0.522673	0.536765	0.520988	0.53866	0.621134	0.507143
1942006	0.554524	0.613208	0.566745	0.514085	0.544153	0.536232	0.524775	0.529279	0.534772	0.608076	0.601896	0.574766	0.625604	0.554524	0.567059	0.533333	0.538095	0.5	0.542453	0.578588	0.571084	0.608392	0.542035	0.554023	0.573171	0.522727	0.533019	0.564444	0.491917	0.538642	0.569007	0.547727	0.542654	0.540541	0.525959	0.598152	0.531469	0.495215	0.57346	0.607059	0.586466	0.535885	0.545244	0.546296	0.493274	0.537915	0.518072	0.586288	0.537209
1942029	0.541371	0.559719	0.599022	0.598985	0.55774	0.5475	0.576923	0.619753	0.535802	0.536643	0.633838	0.556872	0.583744	0.549763	0.584352	0.547215	0.550122	0.56701	0.537897	0.590588	0.634271	0.569087	0.566125	0.586124	0.558313	0.567961	0.546988	0.576389	0.542373	0.529833	0.552826	0.562945	0.515588	0.582938	0.588378	0.586698	0.560976	0.563969	0.581509	0.629268	0.517327	0.445476	0.548694	0.570743	0.6	0.541262	0.522059	0.651629	0.522353
1942035	0.525547	0.540865	0.526961	0.511278	0.474453	0.506297	0.573566	0.540342	0.53866	0.457944	0.497585	0.566176	0.521739	0.538272	0.534653	0.509852	0.515075	0.494845	0.4914	0.510539	0.536524	0.550239	0.568675	0.55665	0.479012	0.542079	0.484262	0.532558	0.440476	0.489051	0.512563	0.488263	0.508772	0.516667	0.548309	0.592593	0.475728	0.484615	0.514493	0.541371	0.497487	0.45122	0.518428	0.475294	0.484487	0.460241	0.508906	0.56743	0.528678
1943003	0.526682	0.525229	0.620098	0.515439	0.496437	0.523114	0.542254	0.580952	0.484634	0.530093	0.532864	0.521739	0.553991	0.529138	0.553699	0.535714	0.546569	0.467153	0.49061	0.515695	0.516588	0.556322	0.514412	0.506912	0.485849	0.487472	0.453725	0.555305	0.494145	0.527059	0.542373	0.526316	0.5179	0.543981	0.548837	0.548387	0.491765	0.480583	0.543735	0.570093	0.53202	0.447005	0.527316	0.496568	0.453125	0.513126	0.473558	0.540476	0.547847
1943004	0.5	0.594527	0.59542	0.566667	0.580311	0.521739	0.60101	0.588384	0.531646	0.496437	0.559701	0.582716	0.580402	0.52451	0.570707	0.55611	0.608579	0.566396	0.485149	0.591133	0.507389	0.597052	0.509259	0.556373	0.508728	0.576826	0.511111	0.565632	0.532663	0.496314	0.546392	0.543478	0.463415	0.529976	0.550617	0.580488	0.522277	0.515625	0.581218	0.640306	0.505076	0.492574	0.56743	0.549751	0.522167	0.488998	0.512887	0.558897	0.528395
1943005	0.491765	0.528571	0.575	0.526316	0.578534	0.506203	0.475638	0.517815	0.537275	0.524038	0.489311	0.551471	0.520482	0.524155	0.504808	0.508434	0.556701	0.487374	0.506173	0.541371	0.479518	0.481567	0.461883	0.52506	0.562827	0.564677	0.487923	0.589928	0.57289	0.544776	0.493917	0.483721	0.481752	0.529691	0.498829	0.468037	0.562341	0.452736	0.514354	0.536643	0.551181	0.484108	0.486618	0.513126	0.561404	0.532178	0.460976	0.471429	0.526699
1943006	0.573892	0.529412	0.548077	0.535802	0.483173	0.504878	0.538824	0.539379	0.453237	0.497674	0.515513	0.511682	0.527578	0.520286	0.560976	0.50358	0.519704	0.503759	0.482014	0.556872	0.568528	0.581731	0.52765	0.560096	0.485507	0.514286	0.502381	0.506726	0.50365	0.476303	0.548628	0.534118	0.509756	0.52459	0.552885	0.589372	0.429561	0.493639	0.569682	0.6	0.458937	0.396789	0.546341	0.487119	0.457471	0.477327	0.498759	0.606061	0.508314
1943007	0.574822	0.57277	0.558473	0.56068	0.551471	0.560494	0.518182	0.532407	0.489311	0.511364	0.538642	0.54186	0.538462	0.555294	0.539535	0.521028	0.566176	0.586118	0.577396	0.544218	0.497674	0.545455	0.554299	0.588517	0.54902	0.579327	0.515222	0.556054	0.541966	0.529412	0.573201	0.571429	0.538278	0.559165	0.598086	0.582367	0.51773	0.51861	0.590361	0.549199	0.540741	0.47907	0.608802	0.534722	0.544811	0.49652	0.544118	0.542654	0.569343
1943009	0.50358	0.492925	0.512077	0.512376	0.538265	0.572178	0.495283	0.50358	0.489899	0.45814	0.462617	0.469767	0.449883	0.51699	0.498801	0.456265	0.484108	0.487179	0.51005	0.491917	0.504926	0.4942	0.486239	0.461894	0.503797	0.498789	0.461722	0.517241	0.516209	0.480676	0.46472	0.440909	0.448193	0.54878	0.52506	0.546988	0.480392	0.4675	0.449649	0.498829	0.464824	0.469136	0.509804	0.470862	0.544554	0.456731	0.478697	0.476303	0.557789
1943010	0.553991	0.545662	0.548009	0.549161	0.553398	0.514354	0.522624	0.501124	0.533981	0.511416	0.555294	0.521542	0.549065	0.509217	0.492099	0.557143	0.541966	0.489157	0.507042	0.547727	0.517564	0.587822	0.540359	0.534247	0.511905	0.543981	0.523364	0.554054	0.528169	0.498845	0.490566	0.566125	0.522673	0.537415	0.569412	0.612676	0.53066	0.495098	0.575179	0.609929	0.457944	0.518072	0.528037	0.502242	0.505721	0.491917	0.490431	0.549296	0.513953
1943012	0.569378	0.592326	0.582716	0.566085	0.544335	0.527228	0.526807	0.509217	0.518519	0.544811	0.576271	0.538824	0.613861	0.52	0.50939	0.548309	0.545679	0.5175	0.531863	0.600478	0.513064	0.605263	0.518018	0.545667	0.541872	0.516355	0.510689	0.568807	0.53012	0.517986	0.512195	0.575829	0.565757	0.551643	0.566265	0.591885	0.557457	0.503797	0.583535	0.635697	0.512376	0.515815	0.540865	0.531915	0.505828	0.530414	0.506112	0.539379	0.506977
1943016	0.529976	0.538095	0.5675	0.485437	0.537688	0.477833	0.539379	0.540146	0.513924	0.487119	0.574627	0.548309	0.553659	0.526699	0.504808	0.523114	0.489051	0.5323	0.466346	0.525701	0.542079	0.537736	0.5338	0.527578	0.5	0.513189	0.507353	0.542923	0.495074	0.496368	0.488889	0.509434	0.46988	0.522565	0.5	0.553957	0.534826	0.475949	0.529833	0.531915	0.531969	0.432624	0.527981	0.528986	0.485714	0.457143	0.485149	0.550617	0.589421
1943019	0.549505	0.530266	0.515815	0.482843	0.517857	0.525641	0.478873	0.505995	0.460784	0.456876	0.528256	0.542998	0.543424	0.474057	0.517073	0.489104	0.534704	0.539894	0.464548	0.501166	0.518797	0.479167	0.516432	0.536585	0.532134	0.518428	0.486486	0.47619	0.467153	0.492611	0.483951	0.540541	0.448193	0.520384	0.545232	0.52381	0.448193	0.525199	0.514563	0.533654	0.498734	0.452088	0.486683	0.465721	0.509756	0.440191	0.516796	0.497561	0.5525
1943020	0.567282	0.603217	0.602703	0.578082	0.620397	0.525745	0.544041	0.586667	0.570225	0.536649	0.563492	0.576316	0.547619	0.551724	0.569519	0.529255	0.546448	0.612245	0.540323	0.563307	0.528302	0.578406	0.586563	0.610354	0.554622	0.621547	0.564033	0.590206	0.570637	0.496063	0.54918	0.559055	0.488251	0.607527	0.619565	0.594667	0.572207	0.566952	0.612022	0.556995	0.51715	0.493369	0.548128	0.564171	0.594521	0.490814	0.591429	0.576503	0.545213
1943024	0.632099	0.597122	0.571429	0.59949	0.618421	0.579082	0.55792	0.609877	0.560302	0.541176	0.565217	0.586538	0.594132	0.60688	0.539568	0.559611	0.656	0.541985	0.53616	0.602871	0.536585	0.621951	0.615385	0.555288	0.575758	0.613466	0.540146	0.59719	0.58481	0.554745	0.598985	0.61165	0.544335	0.612195	0.654135	0.585714	0.588384	0.566234	0.67268	0.578571	0.519802	0.561097	0.557457	0.566586	0.55314	0.521845	0.57868	0.596535	0.591584
1944001	0.603286	0.643026	0.567757	0.552941	0.575179	0.563246	0.572082	0.565217	0.552885	0.572748	0.561201	0.603248	0.617021	0.613744	0.58042	0.537931	0.610294	0.584577	0.551887	0.577528	0.581948	0.62704	0.545055	0.645783	0.599022	0.611374	0.532407	0.569231	0.555294	0.546296	0.592233	0.614486	0.560284	0.581818	0.595843	0.63615	0.588942	0.552826	0.599526	0.63466	0.512881	0.53972	0.553738	0.570439	0.601896	0.529954	0.548694	0.623188	0.543779
1944003	0.493976	0.50358	0.579345	0.585561	0.581579	0.528646	0.506053	0.549505	0.514212	0.49635	0.487805	0.507212	0.525	0.513514	0.539043	0.454327	0.515228	0.506527	0.5323	0.565432	0.482673	0.532847	0.501176	0.497608	0.578667	0.569588	0.493797	0.572816	0.540052	0.524297	0.51938	0.504831	0.549479	0.59335	0.583541	0.543902	0.497512	0.478036	0.492611	0.545012	0.506527	0.465174	0.519704	0.531172	0.574742	0.4825	0.470886	0.473684	0.490196
1944005	0.565104	0.564103	0.572178	0.577236	0.542553	0.547425	0.526582	0.543367	0.505263	0.520513	0.600529	0.556701	0.625337	0.54359	0.543367	0.54026	0.567123	0.52973	0.520833	0.572152	0.542553	0.613158	0.561404	0.552163	0.524064	0.565104	0.589189	0.624352	0.549072	0.511568	0.568681	0.590551	0.539683	0.56701	0.619048	0.583756	0.492462	0.546961	0.609756	0.596354	0.465969	0.474359	0.530026	0.582677	0.544974	0.505181	0.518519	0.578667	0.481013
1944006	0.508728	0.486683	0.554124	0.549333	0.626741	0.509284	0.47343	0.511222	0.541555	0.495025	0.535354	0.527363	0.5125	0.560411	0.512438	0.546392	0.502577	0.554348	0.534211	0.553616	0.477273	0.524631	0.501193	0.506112	0.568681	0.538265	0.494949	0.54878	0.614325	0.524297	0.513021	0.52	0.516971	0.54798	0.566327	0.528395	0.570292	0.510753	0.498765	0.56	0.496042	0.494845	0.512821	0.552163	0.594737	0.496164	0.46134	0.4975	0.450739
1944008	0.55611	0.566416	0.564677	0.562827	0.556136	0.532468	0.545455	0.573201	0.536649	0.508516	0.536341	0.608247	0.572165	0.610526	0.562025	0.58377	0.556136	0.554377	0.524422	0.606061	0.517857	0.55122	0.589109	0.587786	0.58445	0.56743	0.518703	0.563107	0.527919	0.539642	0.561358	0.582278	0.488778	0.568922	0.581633	0.576441	0.538462	0.518325	0.56701	0.598985	0.536649	0.473684	0.57289	0.551637	0.56962	0.540816	0.52356	0.532995	0.571429
1944012	0.515366	0.552133	0.624685	0.522059	0.534483	0.549118	0.496552	0.539568	0.540404	0.521327	0.52019	0.511628	0.550725	0.569007	0.626904	0.502358	0.545906	0.501241	0.52439	0.58753	0.484634	0.530093	0.50905	0.548926	0.529557	0.538647	0.525547	0.561927	0.540741	0.550122	0.515892	0.505774	0.503632	0.531323	0.558473	0.631188	0.567839	0.462871	0.529976	0.538824	0.544757	0.496333	0.511905	0.545894	0.532374	0.497608	0.5225	0.554745	0.519231
1944013	0.552764	0.537129	0.530151	0.534704	0.521739	0.494845	0.530562	0.532178	0.470588	0.511057	0.503704	0.538462	0.503667	0.495146	0.478261	0.520305	0.492424	0.497382	0.459459	0.516908	0.517677	0.525424	0.553922	0.501211	0.498721	0.5175	0.491272	0.547215	0.475	0.462103	0.51928	0.508516	0.516624	0.557214	0.537129	0.544118	0.478803	0.502632	0.53	0.539024	0.469231	0.4675	0.518797	0.5	0.5175	0.485	0.460957	0.508685	0.587467
1944018	0.54047	0.488722	0.537468	0.785047	0.586592	0.489305	0.520408	0.571809	0.466667	0.44226	0.477273	0.4775	0.488608	0.484772	0.520833	0.469697	0.520325	0.493261	0.484211	0.522613	0.477922	0.589333	0.463768	0.470149	0.5	0.522427	0.531915	0.642667	0.617564	0.486911	0.45478	0.56168	0.519022	0.56168	0.65651	0.52	0.479058	0.533708	0.524548	0.535897	0.421466	0.410579	0.473146	0.5	0.581967	0.465473	0.435233	0.482143	0.452088
1944019	0.510638	0.561743	0.587065	0.62963	0.579221	0.523929	0.571429	0.555012	0.496296	0.54067	0.536408	0.53222	0.543902	0.569307	0.55774	0.534146	0.535354	0.541237	0.50365	0.565632	0.531172	0.539007	0.529002	0.52619	0.543367	0.517986	0.61039	0.712821	0.613577	0.519512	0.572519	0.549398	0.569231	0.60794	0.647059	0.592683	0.524876	0.543081	0.542787	0.565947	0.521519	0.475845	0.560302	0.513002	0.592405	0.495169	0.463592	0.531707	0.485915
1944023	0.604534	0.557416	0.55774	0.571795	0.551899	0.526185	0.530952	0.583541	0.513716	0.44898	0.510689	0.569682	0.555283	0.552826	0.521845	0.571782	0.587629	0.526854	0.533835	0.574519	0.486747	0.587379	0.548009	0.533175	0.540404	0.535452	0.506024	0.551163	0.516049	0.524631	0.550505	0.546763	0.535	0.530806	0.603015	0.521127	0.51699	0.532637	0.593985	0.573494	0.476543	0.490196	0.523114	0.546117	0.518248	0.504878	0.522843	0.52657	0.509569
1944036	0.441975	0.479115	0.506494	0.435443	0.480315	0.44186	0.483871	0.460396	0.512262	0.45679	0.472081	0.511568	0.507732	0.510256	0.443627	0.506596	0.48294	0.539326	0.461735	0.477833	0.441026	0.460976	0.484029	0.491272	0.488064	0.487374	0.469072	0.457547	0.489474	0.48329	0.472296	0.481297	0.431122	0.485075	0.5	0.478049	0.505263	0.456522	0.489744	0.513716	0.462141	0.419437	0.541114	0.469849	0.501279	0.463731	0.487871	0.474747	0.473552
1944040	0.605528	0.606436	0.591479	0.555276	0.546835	0.544757	0.563725	0.588089	0.525381	0.52019	0.54321	0.583333	0.621483	0.558824	0.520482	0.504854	0.609948	0.567639	0.556675	0.587379	0.564232	0.599509	0.569712	0.565432	0.521303	0.53753	0.484337	0.534562	0.512315	0.534483	0.53	0.547215	0.506143	0.6	0.649746	0.574572	0.518519	0.568	0.585427	0.596535	0.510101	0.496278	0.560302	0.560494	0.540541	0.523457	0.520408	0.571072	0.511057
1944048	0.545679	0.583744	0.617949	0.521197	0.545918	0.541667	0.546569	0.555283	0.524548	0.544554	0.522059	0.547445	0.565	0.490431	0.564557	0.503667	0.538265	0.576087	0.565891	0.597531	0.543147	0.5625	0.473684	0.544794	0.530769	0.512077	0.527919	0.550588	0.525126	0.541353	0.511392	0.511905	0.549872	0.542373	0.542373	0.582716	0.534826	0.462121	0.529412	0.585784	0.545932	0.479012	0.566085	0.506024	0.545226	0.518797	0.517949	0.558603	0.53
1944056	0.571802	0.529851	0.639037	0.497436	0.47449	0.489691	0.552764	0.567358	0.474227	0.440476	0.536896	0.541353	0.559278	0.544987	0.558673	0.538462	0.492308	0.532967	0.520619	0.552764	0.535248	0.538653	0.520782	0.53616	0.478149	0.544271	0.492424	0.55774	0.446914	0.505128	0.557333	0.536341	0.486005	0.516129	0.542714	0.559194	0.502551	0.489529	0.593176	0.597964	0.480315	0.418953	0.563969	0.526992	0.480198	0.493573	0.481865	0.540609	0.496144
1945001	0.570743	0.556604	0.594595	0.545455	0.541463	0.539604	0.599034	0.569378	0.490291	0.487472	0.532067	0.525229	0.596059	0.558753	0.563855	0.521327	0.573232	0.5175	0.528117	0.544828	0.568627	0.623786	0.505593	0.534884	0.501199	0.529274	0.484988	0.524554	0.516827	0.552311	0.5675	0.545667	0.539216	0.547786	0.570071	0.575472	0.501182	0.496278	0.536643	0.614458	0.485366	0.509615	0.563107	0.579075	0.49537	0.526699	0.55	0.596577	0.557457
1945002	0.547912	0.543269	0.577114	0.532828	0.525253	0.520305	0.529833	0.55122	0.485075	0.487059	0.534146	0.530952	0.590909	0.545455	0.483412	0.54321	0.596859	0.478481	0.486553	0.561446	0.498765	0.587805	0.517483	0.53717	0.550649	0.5	0.485577	0.505643	0.498765	0.55303	0.582245	0.543269	0.526448	0.52506	0.536058	0.544153	0.529703	0.506527	0.554745	0.566586	0.469438	0.484108	0.525547	0.551471	0.485782	0.511166	0.505076	0.513189	0.490431
1945013	0.536817	0.570071	0.547215	0.521951	0.56391	0.493947	0.511628	0.575904	0.520885	0.538095	0.5	0.531616	0.560096	0.567961	0.510588	0.53012	0.530562	0.52381	0.483333	0.525229	0.494033	0.502273	0.554524	0.564286	0.564557	0.536993	0.567568	0.611905	0.555831	0.550617	0.564232	0.554762	0.459716	0.578313	0.575904	0.555294	0.501193	0.510101	0.541966	0.544601	0.474453	0.464789	0.492958	0.550481	0.541063	0.514493	0.514778	0.524706	0.496454
1945014	0.484018	0.488739	0.57598	0.498789	0.501193	0.523457	0.490783	0.553957	0.496333	0.53717	0.519139	0.493151	0.572127	0.556901	0.53125	0.45977	0.536946	0.463415	0.526961	0.578571	0.510843	0.565321	0.52164	0.488584	0.537313	0.484919	0.434783	0.535308	0.466042	0.520581	0.555276	0.513889	0.552239	0.522145	0.5363	0.521839	0.514423	0.463415	0.535714	0.562061	0.526055	0.463529	0.503546	0.514019	0.453089	0.508475	0.495122	0.513002	0.532374
1945017	0.469194	0.421412	0.524752	0.549738	0.520513	0.455224	0.479905	0.482014	0.479592	0.45933	0.531486	0.480952	0.506112	0.464286	0.496333	0.482759	0.488722	0.464103	0.488722	0.507177	0.507576	0.494062	0.497642	0.506053	0.491049	0.480583	0.525641	0.504651	0.510101	0.471744	0.468514	0.519608	0.498734	0.503614	0.549261	0.521635	0.481297	0.510638	0.489051	0.55122	0.428571	0.458853	0.544304	0.509804	0.503704	0.475124	0.468514	0.527638	0.456731
1945018	0.509615	0.520384	0.602532	0.653951	0.618667	0.528351	0.513317	0.645833	0.524422	0.505995	0.572864	0.555556	0.537313	0.555	0.596401	0.508475	0.569191	0.548556	0.479218	0.593596	0.544304	0.554745	0.524706	0.50358	0.507576	0.645333	0.578811	0.607317	0.560102	0.480488	0.538462	0.562963	0.496259	0.642487	0.626289	0.559322	0.548223	0.578804	0.577608	0.595533	0.486076	0.479012	0.527094	0.518248	0.599483	0.485366	0.488491	0.608247	0.496386
1945019	0.614286	0.603248	0.598086	0.588378	0.623441	0.574257	0.626478	0.616114	0.543943	0.55102	0.628297	0.62201	0.589202	0.57907	0.603325	0.609639	0.638191	0.559611	0.573494	0.584091	0.584135	0.605568	0.585034	0.638756	0.571078	0.633495	0.547344	0.593258	0.568345	0.550117	0.600985	0.598608	0.530374	0.609412	0.614657	0.62704	0.584135	0.56	0.625298	0.613953	0.523923	0.513953	0.556075	0.556322	0.597619	0.514943	0.548077	0.645631	0.584323
1945025	0.55314	0.531469	0.602978	0.555556	0.55	0.514925	0.570048	0.591133	0.521197	0.481567	0.558824	0.563549	0.611111	0.516509	0.557457	0.559406	0.549751	0.506203	0.504831	0.608273	0.512136	0.567696	0.553991	0.540476	0.590206	0.509434	0.501193	0.5625	0.516908	0.520581	0.570707	0.599509	0.565657	0.512761	0.585956	0.556604	0.574627	0.577428	0.590571	0.607843	0.550129	0.503632	0.510791	0.559322	0.509524	0.538272	0.556962	0.516746	0.505938
1945036	0.565012	0.549654	0.615012	0.605985	0.567901	0.555012	0.604819	0.607748	0.492891	0.510297	0.544601	0.553488	0.555819	0.582734	0.591787	0.528436	0.54902	0.539801	0.515294	0.59719	0.574572	0.612293	0.537079	0.553991	0.536408	0.609756	0.505828	0.572727	0.559322	0.533019	0.60804	0.515837	0.568627	0.591549	0.5962	0.586288	0.507075	0.562341	0.630542	0.630695	0.583333	0.451025	0.610422	0.575904	0.559242	0.513126	0.517073	0.608374	0.540284
1945043	0.511628	0.533643	0.588808	0.668449	0.629534	0.551378	0.546318	0.584951	0.518519	0.548077	0.539192	0.554217	0.559322	0.548926	0.554479	0.47806	0.552826	0.527778	0.540943	0.580569	0.560494	0.562648	0.55711	0.572115	0.544554	0.569682	0.560197	0.579439	0.602532	0.484706	0.548872	0.546099	0.517073	0.636591	0.632754	0.589499	0.529126	0.5625	0.548544	0.59466	0.540609	0.48227	0.526442	0.546539	0.5975	0.512019	0.506112	0.556355	0.559036
1945049	0.614428	0.574519	0.627551	0.509709	0.504878	0.600522	0.585784	0.566586	0.507353	0.529412	0.577396	0.593674	0.597531	0.573529	0.591584	0.556098	0.551724	0.5625	0.619537	0.570071	0.597468	0.592771	0.573113	0.581509	0.565657	0.545894	0.498818	0.583529	0.472813	0.549505	0.579487	0.554502	0.523227	0.601467	0.573494	0.585542	0.485915	0.5075	0.564477	0.628993	0.502488	0.473558	0.558025	0.593596	0.508274	0.533007	0.543641	0.581281	0.560794
1945050	0.522843	0.497525	0.543814	0.559459	0.542005	0.488064	0.539642	0.522843	0.485333	0.474074	0.551181	0.501241	0.541451	0.516456	0.506361	0.506394	0.553476	0.474667	0.534759	0.545226	0.464646	0.613158	0.470167	0.508728	0.503958	0.498753	0.475703	0.585242	0.518325	0.530026	0.577236	0.560102	0.506494	0.521411	0.572539	0.55	0.557029	0.527473	0.534884	0.576923	0.414141	0.414815	0.503817	0.542636	0.5	0.496104	0.472727	0.505076	0.508997
1945054	0.513064	0.543062	0.579208	0.502475	0.558376	0.558974	0.547445	0.553398	0.487685	0.563725	0.525301	0.550725	0.573892	0.49763	0.553086	0.484634	0.521092	0.514212	0.493917	0.588808	0.501211	0.543735	0.511521	0.544794	0.536896	0.498801	0.478673	0.538106	0.519704	0.509756	0.559796	0.539192	0.503704	0.544365	0.546988	0.559524	0.54703	0.479798	0.52657	0.593596	0.582245	0.50495	0.515815	0.543902	0.501199	0.54	0.5	0.489362	0.568579
1945055	0.596899	0.573232	0.684932	0.540404	0.537084	0.593496	0.605744	0.625974	0.492424	0.585678	0.641161	0.588832	0.648	0.606684	0.630607	0.571429	0.560102	0.550136	0.611702	0.579208	0.590426	0.585608	0.546988	0.571429	0.542199	0.535802	0.490099	0.607843	0.508685	0.582474	0.601064	0.567237	0.554124	0.605598	0.580645	0.618687	0.550761	0.518325	0.594872	0.661417	0.540682	0.442822	0.575835	0.60567	0.504878	0.550129	0.528796	0.621333	0.566234
1945057	0.577566	0.559165	0.587112	0.568238	0.549637	0.54703	0.562061	0.585132	0.492788	0.479821	0.531616	0.565421	0.564286	0.52194	0.553191	0.545238	0.563591	0.53598	0.52619	0.569124	0.544794	0.558891	0.558352	0.583333	0.51074	0.571084	0.564165	0.580866	0.524038	0.523585	0.531401	0.55711	0.55774	0.571429	0.62439	0.538462	0.528571	0.550761	0.567696	0.601874	0.5	0.449309	0.542453	0.540984	0.539007	0.504673	0.543424	0.565321	0.529691
1945059	0.536471	0.579812	0.62069	0.575	0.540865	0.545906	0.53271	0.64899	0.485849	0.558473	0.571429	0.576555	0.562201	0.568345	0.581907	0.526066	0.53528	0.523691	0.567901	0.595745	0.538647	0.583924	0.491189	0.517241	0.540146	0.525822	0.550725	0.609813	0.526442	0.512821	0.532847	0.615012	0.525547	0.580569	0.589928	0.57377	0.542373	0.495074	0.551313	0.603819	0.517157	0.5	0.550239	0.508121	0.542654	0.537349	0.489157	0.542254	0.509346
1945060	0.529412	0.555556	0.559406	0.646739	0.616216	0.587601	0.51816	0.56927	0.514212	0.486811	0.524876	0.555556	0.541353	0.550251	0.547264	0.489051	0.585106	0.565684	0.52551	0.557178	0.503741	0.565111	0.516509	0.514634	0.533679	0.662198	0.56701	0.572115	0.571429	0.506234	0.546875	0.588384	0.546632	0.663158	0.650919	0.556627	0.46683	0.581267	0.55303	0.549878	0.485934	0.487437	0.516049	0.506083	0.623037	0.481572	0.552632	0.540404	0.542929
1945063	0.539216	0.549637	0.616967	0.482927	0.536896	0.488608	0.555283	0.549505	0.510101	0.477327	0.558081	0.542787	0.649077	0.528256	0.508475	0.527363	0.515	0.527415	0.516129	0.61	0.50995	0.554479	0.530806	0.54902	0.527919	0.470309	0.546835	0.53271	0.487745	0.5	0.544987	0.53012	0.540609	0.507109	0.515588	0.545673	0.531017	0.485934	0.550868	0.545012	0.515385	0.452785	0.514634	0.530414	0.504878	0.530457	0.488722	0.540146	0.534653
1945071	0.514085	0.537736	0.516746	0.560302	0.563452	0.493857	0.488636	0.557178	0.516129	0.493056	0.515366	0.528302	0.52619	0.564792	0.523923	0.526442	0.548872	0.487624	0.511002	0.518349	0.490476	0.584541	0.505643	0.561743	0.527638	0.517986	0.504808	0.562791	0.568182	0.507212	0.508557	0.557416	0.483254	0.560096	0.626566	0.569378	0.5525	0.5	0.552567	0.56057	0.525253	0.487923	0.543902	0.493023	0.511905	0.453052	0.490244	0.515366	0.561275
1945072	0.5575	0.524038	0.612821	0.513716	0.547558	0.501272	0.5875	0.567164	0.502525	0.494062	0.624021	0.551724	0.61399	0.558897	0.553885	0.562025	0.561856	0.51436	0.574413	0.573529	0.502488	0.571078	0.546988	0.58	0.5323	0.47482	0.498778	0.531616	0.487685	0.508642	0.590551	0.5775	0.530612	0.505967	0.589552	0.584767	0.566667	0.554377	0.55611	0.59	0.501279	0.435096	0.541147	0.534146	0.518519	0.524173	0.514212	0.571795	0.521197
1945074	0.496471	0.526066	0.575682	0.644385	0.654891	0.546154	0.47907	0.567901	0.544757	0.522782	0.507177	0.562654	0.518072	0.541667	0.527845	0.464623	0.540816	0.502538	0.504902	0.526807	0.448598	0.601966	0.476404	0.487179	0.506234	0.562963	0.551122	0.628362	0.765043	0.484412	0.496314	0.551807	0.538071	0.589242	0.642674	0.553191	0.51861	0.491139	0.518072	0.567633	0.515306	0.521303	0.492823	0.489412	0.592405	0.453682	0.487624	0.49642	0.501193
1945077	0.558025	0.549878	0.53317	0.516129	0.596817	0.522959	0.563725	0.53528	0.557292	0.449309	0.559701	0.553398	0.542579	0.514563	0.504808	0.599483	0.580052	0.579515	0.544757	0.545238	0.507463	0.596535	0.517483	0.596491	0.535897	0.506053	0.509804	0.520737	0.572539	0.497573	0.56701	0.60401	0.488889	0.513002	0.519231	0.555556	0.548223	0.501292	0.573566	0.563107	0.481108	0.501253	0.545226	0.509662	0.573232	0.454545	0.493703	0.527363	0.497585
1945078	0.61	0.583133	0.589681	0.553086	0.523342	0.501229	0.576271	0.570388	0.504902	0.528169	0.574939	0.590686	0.584352	0.529691	0.518957	0.58794	0.531017	0.563636	0.589286	0.567059	0.559113	0.577197	0.534404	0.557416	0.543424	0.523923	0.571782	0.601415	0.520581	0.536232	0.544335	0.580336	0.494005	0.554762	0.555288	0.558962	0.507177	0.492537	0.612346	0.586538	0.508772	0.458824	0.551471	0.538278	0.52381	0.556931	0.486486	0.596977	0.538835
1945079	0.553699	0.590047	0.557971	0.485981	0.495283	0.518072	0.561321	0.498861	0.534483	0.530233	0.523474	0.552941	0.552941	0.536471	0.495392	0.535714	0.566085	0.591146	0.525301	0.542141	0.52657	0.559908	0.521158	0.599515	0.568966	0.508083	0.553699	0.554054	0.505882	0.46697	0.538835	0.539171	0.484778	0.545035	0.540984	0.602381	0.54067	0.467626	0.552133	0.548387	0.5	0.524272	0.538462	0.448661	0.543735	0.470183	0.5	0.508197	0.543943
1945101	0.576733	0.557971	0.601523	0.52381	0.5	0.516539	0.545012	0.574939	0.552972	0.550122	0.556931	0.557178	0.608142	0.562963	0.578947	0.540342	0.55243	0.51928	0.558376	0.543735	0.583979	0.567308	0.587805	0.564792	0.545455	0.510843	0.530864	0.544393	0.474699	0.528117	0.585052	0.533333	0.503667	0.546763	0.547677	0.595062	0.495192	0.491272	0.610825	0.584541	0.512563	0.459135	0.555831	0.551724	0.477327	0.504854	0.597333	0.59335	0.542787
1945102	0.533493	0.535211	0.534606	0.47343	0.502439	0.48301	0.491991	0.539379	0.562176	0.534279	0.502358	0.525943	0.586207	0.60401	0.482679	0.534146	0.568878	0.526582	0.501211	0.570406	0.459906	0.531469	0.506818	0.529412	0.528536	0.49409	0.46028	0.513453	0.478469	0.588832	0.524752	0.496536	0.465558	0.519814	0.530806	0.517401	0.551724	0.455882	0.497664	0.542254	0.481572	0.513648	0.503563	0.529976	0.52657	0.513382	0.485222	0.472222	0.532688
1945128	0.537275	0.470732	0.506394	0.47449	0.522427	0.498688	0.474328	0.477941	0.551913	0.410926	0.5	0.517766	0.511568	0.487562	0.496222	0.528646	0.531915	0.533333	0.509235	0.489104	0.490909	0.48301	0.493976	0.575916	0.52957	0.528497	0.528646	0.453271	0.507772	0.494872	0.514589	0.536709	0.415233	0.486486	0.496278	0.554707	0.4475	0.468835	0.549223	0.520988	0.425316	0.445293	0.511509	0.466667	0.515464	0.43609	0.521858	0.524548	0.485
1945130	0.563246	0.540416	0.668354	0.565757	0.566832	0.520885	0.556604	0.566351	0.545679	0.538642	0.6275	0.614634	0.551069	0.570406	0.595122	0.585784	0.543689	0.583979	0.553922	0.59434	0.542579	0.5553	0.586449	0.600484	0.541667	0.516355	0.572127	0.585648	0.529976	0.496487	0.581864	0.577197	0.536232	0.553991	0.570071	0.557377	0.577778	0.55814	0.556355	0.591981	0.506143	0.509479	0.545673	0.573494	0.575904	0.550481	0.53616	0.541766	0.520095
1945133	0.545894	0.529274	0.603015	0.552764	0.535	0.478155	0.564593	0.582126	0.525126	0.530952	0.594527	0.620347	0.593596	0.566176	0.54878	0.53012	0.52451	0.526582	0.512195	0.562945	0.580808	0.551887	0.574468	0.549763	0.487864	0.543902	0.513382	0.553488	0.462085	0.497608	0.515971	0.543735	0.532178	0.523474	0.563855	0.562945	0.539409	0.533854	0.574572	0.62069	0.496259	0.439716	0.568966	0.547847	0.552567	0.543424	0.469586	0.626904	0.546569
1945134	0.59949	0.564477	0.533333	0.516209	0.518703	0.538462	0.528846	0.536408	0.575521	0.510896	0.537129	0.539024	0.573566	0.576142	0.545455	0.541772	0.568123	0.545932	0.541026	0.564477	0.516049	0.544365	0.57971	0.611253	0.55527	0.559406	0.521092	0.518433	0.501235	0.553299	0.537275	0.538835	0.507389	0.55314	0.571429	0.605528	0.540404	0.491003	0.557214	0.555825	0.493703	0.5	0.538653	0.520482	0.498789	0.48301	0.550388	0.541872	0.578406
1945136	0.618005	0.586288	0.576555	0.557971	0.515439	0.547677	0.563679	0.580569	0.482436	0.544393	0.614251	0.552204	0.551887	0.534562	0.594203	0.518779	0.53494	0.545226	0.526316	0.567506	0.733333	0.564516	0.544018	0.565728	0.53494	0.552133	0.489655	0.528761	0.521327	0.503464	0.548077	0.554524	0.479263	0.556322	0.538991	0.555046	0.537915	0.531646	0.561321	0.647343	0.50365	0.454128	0.567696	0.531034	0.532558	0.518957	0.466042	0.72846	0.518605
1945148	0.494145	0.510441	0.540146	0.498778	0.522613	0.536896	0.522459	0.536058	0.527778	0.482517	0.511962	0.511792	0.559902	0.53125	0.504808	0.529268	0.541353	0.494949	0.512315	0.522145	0.522167	0.580097	0.513825	0.5	0.548223	0.53528	0.519704	0.485588	0.497561	0.517073	0.531646	0.510539	0.623684	0.532067	0.564165	0.537915	0.5	0.494924	0.528986	0.537915	0.454106	0.487864	0.51816	0.543478	0.514563	0.46875	0.517588	0.573566	0.501188
1945150	0.547264	0.562189	0.659574	0.5025	0.526718	0.535248	0.620513	0.590331	0.516796	0.490385	0.590206	0.580402	0.589147	0.568182	0.616798	0.5275	0.515075	0.580381	0.552972	0.560976	0.61126	0.545673	0.57598	0.574684	0.526854	0.566327	0.546154	0.574519	0.463235	0.521303	0.572559	0.559406	0.555556	0.55198	0.555831	0.641753	0.5	0.522427	0.588235	0.648438	0.501299	0.413462	0.561713	0.562025	0.536341	0.528205	0.527559	0.664865	0.531486
1945151	0.551122	0.55774	0.57398	0.454106	0.437799	0.510204	0.510791	0.536585	0.468828	0.558897	0.59126	0.561097	0.54321	0.553616	0.544554	0.540609	0.487437	0.564865	0.568831	0.546763	0.564433	0.53253	0.529691	0.528117	0.482587	0.464455	0.491607	0.469526	0.451691	0.536896	0.513995	0.514423	0.45	0.541262	0.502392	0.550725	0.454545	0.436409	0.518337	0.61809	0.482323	0.437956	0.592208	0.529557	0.457547	0.546154	0.507732	0.576531	0.511002
1945152	0.536341	0.484412	0.520101	0.506394	0.507812	0.471939	0.526055	0.511166	0.470738	0.415704	0.464891	0.522059	0.509901	0.517588	0.497512	0.483871	0.51436	0.494819	0.462687	0.521739	0.454094	0.502404	0.52439	0.529703	0.457286	0.508772	0.483871	0.516667	0.46402	0.481481	0.505102	0.555838	0.461538	0.5086	0.511111	0.48227	0.478697	0.433673	0.536341	0.573935	0.502632	0.425373	0.487624	0.503722	0.493766	0.519084	0.496042	0.478908	0.5025
1945155	0.551559	0.584726	0.566265	0.498801	0.540741	0.46778	0.575904	0.550239	0.524752	0.559809	0.60794	0.585956	0.641414	0.555825	0.519906	0.514286	0.471429	0.501241	0.519417	0.616505	0.549505	0.595181	0.514673	0.55	0.529268	0.5	0.47907	0.539326	0.4662	0.543689	0.556391	0.538642	0.531863	0.526559	0.523364	0.565116	0.521531	0.493671	0.547619	0.64268	0.568123	0.441589	0.546988	0.554217	0.501171	0.577889	0.479218	0.550971	0.51773
1945157	0.601504	0.608911	0.617128	0.595361	0.59126	0.592208	0.560096	0.626566	0.570694	0.515513	0.593985	0.580488	0.593516	0.586035	0.539952	0.596491	0.622047	0.539846	0.59126	0.565012	0.558897	0.608374	0.61165	0.57598	0.601562	0.572139	0.565327	0.5962	0.558897	0.571429	0.587467	0.604938	0.589744	0.603491	0.61	0.587952	0.548387	0.574803	0.614213	0.583732	0.515075	0.493947	0.57	0.556373	0.5725	0.528117	0.570332	0.553659	0.576441
1945166	0.494949	0.498753	0.561856	0.485714	0.489529	0.490909	0.531646	0.493766	0.506667	0.535533	0.510101	0.531969	0.54026	0.476543	0.464373	0.512821	0.506562	0.47644	0.45614	0.517327	0.448622	0.541562	0.538272	0.508772	0.521164	0.493639	0.546419	0.564677	0.445545	0.474747	0.525066	0.525126	0.501292	0.498765	0.508728	0.507389	0.494924	0.452381	0.547315	0.540404	0.494819	0.498695	0.534177	0.524297	0.496183	0.482143	0.480418	0.4825	0.5
1945167	0.560102	0.561713	0.57513	0.565445	0.524675	0.484536	0.5575	0.522613	0.539267	0.541562	0.532995	0.520988	0.592689	0.564433	0.527778	0.534177	0.548303	0.505291	0.55291	0.579345	0.522959	0.613811	0.5	0.597938	0.571046	0.511166	0.503797	0.561743	0.523196	0.58445	0.530184	0.567089	0.541885	0.543641	0.583333	0.583756	0.575597	0.518717	0.526448	0.639474	0.51706	0.4825	0.561856	0.57513	0.493766	0.632312	0.483461	0.548469	0.534884
1945176	0.523702	0.557303	0.681592	0.508046	0.552381	0.49884	0.581986	0.578341	0.54067	0.570766	0.57907	0.566514	0.666667	0.504444	0.558891	0.526316	0.488636	0.521635	0.496583	0.605505	0.511468	0.578588	0.561247	0.562212	0.525822	0.537757	0.558685	0.559211	0.504587	0.510251	0.566986	0.560091	0.551069	0.536913	0.559633	0.609813	0.556604	0.492891	0.605201	0.581818	0.564792	0.489655	0.563084	0.5625	0.49217	0.544393	0.473563	0.581948	0.550117
1945179	0.563679	0.566745	0.659898	0.53253	0.555012	0.504739	0.610706	0.561321	0.546135	0.526682	0.565947	0.572104	0.638404	0.531616	0.594595	0.511628	0.520384	0.493917	0.576733	0.619617	0.536993	0.564516	0.56351	0.601942	0.521845	0.511574	0.537915	0.560811	0.498829	0.545455	0.579602	0.569412	0.545012	0.567757	0.549654	0.670823	0.568293	0.502451	0.570048	0.631961	0.543641	0.471963	0.563855	0.602439	0.531616	0.565432	0.465721	0.568675	0.512881
1945186	0.518433	0.555814	0.694087	0.527578	0.491765	0.466981	0.56974	0.582734	0.498795	0.578313	0.612346	0.565421	0.610837	0.523256	0.592233	0.501166	0.469767	0.521092	0.516667	0.594787	0.571782	0.538813	0.503311	0.520737	0.51816	0.498856	0.514151	0.611628	0.454545	0.507042	0.530713	0.535797	0.525301	0.526196	0.510204	0.591981	0.512941	0.485366	0.523364	0.628916	0.548872	0.464953	0.518692	0.621287	0.477273	0.577114	0.457547	0.593674	0.487298
1945189	0.532067	0.549763	0.60401	0.56927	0.498783	0.514778	0.562802	0.595062	0.469438	0.452489	0.482599	0.508121	0.533493	0.51773	0.560197	0.507143	0.519608	0.534527	0.523342	0.504566	0.491647	0.549528	0.528868	0.567308	0.506143	0.526316	0.528117	0.537757	0.528256	0.498795	0.492683	0.485126	0.530864	0.543735	0.61596	0.602439	0.464623	0.493766	0.578818	0.55792	0.436754	0.429907	0.545012	0.501176	0.510689	0.423963	0.5025	0.528986	0.515513
1945191	0.612137	0.605128	0.595361	0.542636	0.54047	0.541114	0.583756	0.541353	0.5	0.5	0.567775	0.503597	0.559796	0.568528	0.504926	0.493734	0.620219	0.542553	0.519182	0.554187	0.573333	0.6	0.495261	0.557252	0.543767	0.548223	0.477612	0.563415	0.510256	0.537275	0.539474	0.5475	0.516796	0.58481	0.570707	0.590909	0.511278	0.504	0.576142	0.571782	0.46	0.474747	0.516291	0.536341	0.519802	0.459259	0.511811	0.574026	0.52551
1945192	0.521628	0.530151	0.507653	0.489691	0.506562	0.484211	0.477941	0.5175	0.488189	0.459658	0.5	0.506173	0.530612	0.515306	0.4725	0.472081	0.580556	0.483696	0.46134	0.463183	0.483376	0.561224	0.511057	0.520305	0.54918	0.503817	0.483461	0.489362	0.473418	0.483376	0.514512	0.502488	0.452926	0.473301	0.507463	0.545685	0.519894	0.465608	0.557592	0.495074	0.435115	0.466667	0.46	0.516456	0.466667	0.413625	0.50134	0.508906	0.5
1945193	0.531553	0.496487	0.578005	0.544081	0.516291	0.489848	0.508353	0.548387	0.498721	0.515815	0.501199	0.58794	0.530713	0.509615	0.541147	0.537313	0.508728	0.544737	0.5125	0.530806	0.469586	0.491765	0.527316	0.549637	0.513784	0.528395	0.555556	0.537209	0.523691	0.518519	0.506234	0.496487	0.525253	0.508274	0.528986	0.573892	0.544757	0.483461	0.579345	0.519139	0.47449	0.470732	0.517241	0.538084	0.504854	0.475845	0.515152	0.495122	0.522059
1945198	0.543814	0.487437	0.596774	0.542234	0.513298	0.493225	0.565104	0.560847	0.489189	0.478697	0.501285	0.537468	0.561828	0.567935	0.527559	0.56117	0.536517	0.54416	0.510695	0.561358	0.531335	0.556701	0.480296	0.595174	0.529891	0.513158	0.464103	0.5	0.502646	0.533512	0.568245	0.551724	0.493438	0.510204	0.536458	0.573684	0.531856	0.536517	0.561497	0.583979	0.508242	0.411311	0.590659	0.566038	0.472222	0.505348	0.526171	0.543243	0.51715
1946006	0.623077	0.508235	0.521739	0.536896	0.549872	0.552083	0.47541	0.53494	0.430288	0.471963	0.486874	0.519139	0.554455	0.526829	0.485577	0.49635	0.520305	0.528646	0.538071	0.578049	0.438967	0.559036	0.461712	0.472093	0.531807	0.485782	0.502451	0.525463	0.528967	0.566327	0.551813	0.521635	0.526316	0.549878	0.563725	0.516432	0.5125	0.442786	0.578554	0.522459	0.456359	0.476658	0.488038	0.564356	0.523227	0.511166	0.457213	0.481043	0.524631
1946014	0.54878	0.573529	0.605528	0.694215	0.678571	0.644986	0.527316	0.573892	0.472906	0.553659	0.550369	0.514085	0.550617	0.592965	0.594937	0.527981	0.559796	0.528351	0.6703	0.567308	0.535	0.589681	0.525581	0.521429	0.568831	0.530266	0.54703	0.655087	0.627968	0.554156	0.574359	0.579853	0.521197	0.717333	0.627848	0.582524	0.521092	0.559367	0.542373	0.583942	0.524297	0.479319	0.506024	0.54902	0.593909	0.528395	0.495	0.510843	0.540146
1946017	0.575682	0.598039	0.594937	0.619171	0.594805	0.534005	0.604478	0.607595	0.527919	0.565432	0.568627	0.613466	0.636598	0.566502	0.595477	0.560197	0.604651	0.572944	0.56962	0.625616	0.54321	0.604423	0.555035	0.632911	0.614362	0.57072	0.537313	0.633252	0.56599	0.537313	0.589005	0.635443	0.546366	0.569712	0.612903	0.677665	0.623684	0.550914	0.622166	0.653465	0.535533	0.524051	0.612821	0.605598	0.586466	0.50365	0.524051	0.565432	0.568922
1946019	0.567961	0.547619	0.57598	0.647368	0.605195	0.566327	0.571776	0.577017	0.591623	0.520286	0.565111	0.564165	0.565854	0.568966	0.529976	0.505995	0.529557	0.563307	0.53616	0.572792	0.573604	0.604878	0.595642	0.571429	0.535176	0.5925	0.563591	0.628019	0.577215	0.495192	0.540404	0.5625	0.571429	0.646465	0.648855	0.590361	0.519608	0.575597	0.539952	0.584135	0.488889	0.46747	0.586902	0.527446	0.68254	0.473934	0.490099	0.57072	0.526316
1946022	0.480952	0.519048	0.566416	0.633152	0.648501	0.545932	0.46934	0.558603	0.53886	0.515815	0.495192	0.559701	0.515815	0.539801	0.522059	0.456057	0.535897	0.497423	0.501253	0.522459	0.433962	0.598504	0.468182	0.47541	0.493766	0.560302	0.544304	0.622222	0.755814	0.479419	0.487562	0.541463	0.533333	0.58209	0.631169	0.535714	0.519802	0.484615	0.514634	0.558537	0.515544	0.513854	0.483173	0.48926	0.588689	0.453012	0.478589	0.483254	0.501205
1946023	0.595642	0.587678	0.601485	0.5179	0.53528	0.470449	0.628362	0.589372	0.503632	0.512702	0.542857	0.608273	0.653944	0.511628	0.547393	0.534772	0.541463	0.543367	0.498818	0.554273	0.553659	0.643204	0.584906	0.617433	0.554187	0.502315	0.562044	0.561364	0.470862	0.511848	0.610256	0.575829	0.504785	0.510204	0.551402	0.591449	0.558537	0.507426	0.59466	0.614458	0.534826	0.492891	0.545024	0.576555	0.525943	0.558025	0.509756	0.569712	0.545673
1946024	0.578431	0.603448	0.618321	0.576142	0.56266	0.54798	0.585366	0.599502	0.470588	0.523585	0.559406	0.571776	0.61519	0.52657	0.59	0.526961	0.574742	0.524173	0.541353	0.549528	0.542079	0.602439	0.526682	0.582716	0.55243	0.575309	0.551122	0.578454	0.543424	0.526829	0.603675	0.576642	0.533499	0.551069	0.559322	0.622829	0.5525	0.575597	0.6	0.599509	0.520101	0.448687	0.581454	0.546117	0.524272	0.490385	0.505051	0.592875	0.5179
1946032	0.553699	0.567376	0.519048	0.538084	0.58312	0.498771	0.547393	0.529551	0.546599	0.545455	0.526066	0.551313	0.563107	0.536817	0.5311	0.487119	0.580153	0.517588	0.498795	0.6	0.509709	0.563679	0.515982	0.563549	0.53598	0.595533	0.496403	0.556582	0.507282	0.513253	0.518428	0.557416	0.553885	0.515012	0.548463	0.575829	0.539216	0.44878	0.597015	0.610706	0.501235	0.553616	0.491841	0.555825	0.553398	0.510896	0.541147	0.571078	0.53125
1946034	0.532178	0.54902	0.523227	0.505051	0.5	0.492347	0.525547	0.508434	0.538058	0.477435	0.5325	0.5	0.58312	0.55303	0.491525	0.547074	0.557592	0.507812	0.501259	0.555012	0.459658	0.558824	0.487179	0.508434	0.508861	0.532338	0.481663	0.461712	0.495025	0.574413	0.526992	0.533007	0.51145	0.510843	0.539409	0.53012	0.561856	0.455471	0.531017	0.539759	0.474619	0.471322	0.478365	0.569975	0.490244	0.488778	0.479592	0.504878	0.468447
1946042	0.66756	0.562814	0.618037	0.564304	0.57754	0.544	0.536341	0.562341	0.470437	0.493947	0.535176	0.575377	0.593176	0.531172	0.531646	0.622283	0.564644	0.602817	0.578667	0.571782	0.517857	0.589873	0.511848	0.581633	0.545932	0.548469	0.510204	0.537349	0.545692	0.570292	0.565789	0.575064	0.53886	0.575758	0.588235	0.568579	0.533679	0.503979	0.582697	0.565432	0.497436	0.465517	0.534351	0.588083	0.546835	0.512755	0.513021	0.531486	0.535714
1946043	0.524038	0.452489	0.545232	0.521303	0.511222	0.476543	0.490698	0.553659	0.526448	0.488263	0.534314	0.55122	0.498812	0.509569	0.501193	0.54321	0.530457	0.51928	0.514851	0.514019	0.479518	0.572816	0.508083	0.520095	0.515075	0.491647	0.53616	0.502262	0.517413	0.487981	0.58961	0.541063	0.467626	0.510638	0.59204	0.518692	0.5086	0.508997	0.534653	0.545024	0.465517	0.490148	0.51816	0.484561	0.536765	0.463007	0.494975	0.509615	0.483412
1946079	0.614078	0.565421	0.584951	0.52506	0.483645	0.498801	0.593301	0.577197	0.490385	0.458613	0.510393	0.596154	0.600484	0.576271	0.516432	0.534279	0.592405	0.5275	0.513064	0.571096	0.532374	0.584507	0.532584	0.56	0.544118	0.576923	0.481651	0.522124	0.474537	0.558537	0.556931	0.553738	0.522565	0.553738	0.551402	0.596659	0.513126	0.513716	0.603448	0.614833	0.497585	0.468085	0.589681	0.554762	0.497696	0.494118	0.550505	0.571776	0.540865
1946082	0.511111	0.529268	0.541772	0.471178	0.521739	0.479592	0.559494	0.508516	0.52231	0.484262	0.572178	0.541147	0.549618	0.514925	0.558442	0.497512	0.489899	0.503896	0.510309	0.515663	0.630556	0.512077	0.546569	0.501222	0.507653	0.52	0.542636	0.528708	0.466334	0.507576	0.487245	0.525799	0.527415	0.518337	0.490385	0.537313	0.47561	0.473958	0.521092	0.598465	0.44898	0.507772	0.503704	0.486553	0.511278	0.511509	0.530831	0.639785	0.484029
1946088	0.566986	0.534884	0.53717	0.510843	0.527981	0.561713	0.530093	0.562201	0.483173	0.459641	0.536993	0.539906	0.525701	0.563549	0.50348	0.53125	0.656915	0.544529	0.495215	0.531963	0.5	0.580952	0.5553	0.533643	0.507317	0.540476	0.480186	0.519016	0.516827	0.538835	0.544554	0.538462	0.542998	0.548009	0.59466	0.536697	0.516667	0.474201	0.592593	0.574468	0.486683	0.517157	0.553398	0.527059	0.533333	0.491686	0.550505	0.522353	0.584158
1946091	0.552311	0.547619	0.598504	0.493976	0.52451	0.472155	0.62	0.527059	0.506143	0.454751	0.575309	0.528302	0.61519	0.533493	0.5	0.560197	0.525926	0.564767	0.541353	0.556604	0.585678	0.583535	0.513636	0.601966	0.512376	0.487239	0.513189	0.515695	0.491647	0.548148	0.536341	0.578692	0.513514	0.50348	0.522248	0.592233	0.514423	0.558747	0.522565	0.658291	0.4914	0.425926	0.668435	0.566176	0.495283	0.518337	0.472019	0.59	0.520384
1946094	0.595588	0.598063	0.581907	0.5825	0.561097	0.571066	0.612903	0.608802	0.521092	0.539192	0.565217	0.581509	0.677083	0.575243	0.549398	0.556627	0.596939	0.548718	0.544335	0.585308	0.542289	0.620438	0.582938	0.622549	0.560302	0.590123	0.559611	0.550459	0.533654	0.555283	0.606684	0.63145	0.53202	0.584951	0.608374	0.599515	0.528986	0.61008	0.64411	0.631841	0.518519	0.5	0.593052	0.5625	0.562347	0.509524	0.57732	0.613636	0.557457
1946095	0.63	0.588517	0.696104	0.584383	0.552239	0.529851	0.595588	0.605911	0.5275	0.501166	0.568627	0.570743	0.556627	0.533019	0.597015	0.558537	0.58396	0.547315	0.543902	0.573113	0.520482	0.615012	0.548611	0.59322	0.518337	0.530806	0.558824	0.650485	0.559701	0.490654	0.58	0.64268	0.586294	0.574163	0.612346	0.629902	0.541262	0.51	0.598015	0.588517	0.509852	0.478469	0.540865	0.547847	0.55314	0.495238	0.523691	0.557971	0.524272
1946100	0.576142	0.551724	0.633508	0.603723	0.566929	0.515385	0.640625	0.583756	0.502564	0.497596	0.545	0.562963	0.626632	0.514706	0.565553	0.531486	0.524422	0.564516	0.568421	0.625	0.534704	0.605528	0.516509	0.58481	0.534884	0.543147	0.563776	0.577017	0.54798	0.487624	0.607527	0.532688	0.55814	0.589873	0.595908	0.571429	0.522727	0.574526	0.611825	0.6075	0.486076	0.423729	0.561224	0.574359	0.546135	0.525381	0.48072	0.568831	0.529851
1946104	0.527228	0.541262	0.615183	0.544757	0.507614	0.530928	0.545455	0.542289	0.478908	0.481132	0.479518	0.535627	0.509709	0.491566	0.563452	0.462651	0.528205	0.518325	0.493797	0.550971	0.456522	0.537713	0.509346	0.528117	0.507538	0.513382	0.517677	0.592683	0.550388	0.481752	0.498747	0.486998	0.529563	0.559701	0.555831	0.564039	0.516291	0.435768	0.5625	0.509569	0.48	0.460591	0.508642	0.502427	0.538847	0.460976	0.493606	0.530151	0.528678
1946107	0.559278	0.56743	0.563158	0.505155	0.565333	0.51752	0.564103	0.557545	0.514589	0.466019	0.530928	0.562982	0.536896	0.547804	0.529716	0.556728	0.606145	0.578212	0.501299	0.539604	0.515464	0.589744	0.508516	0.554124	0.524324	0.560209	0.479695	0.524272	0.494872	0.526042	0.549865	0.525253	0.474619	0.488998	0.531969	0.566667	0.561497	0.486702	0.608579	0.577608	0.505319	0.441327	0.54026	0.506329	0.541237	0.488608	0.472149	0.554688	0.594086
1946108	0.501149	0.505669	0.533019	0.501199	0.525672	0.545	0.511468	0.539906	0.530562	0.491991	0.521028	0.524362	0.553699	0.539007	0.501166	0.520095	0.545679	0.503704	0.508393	0.527273	0.512019	0.584323	0.52027	0.491991	0.545679	0.533175	0.53012	0.486957	0.503563	0.523923	0.545906	0.52765	0.614796	0.52765	0.562648	0.547564	0.507143	0.497525	0.532067	0.543981	0.46778	0.501193	0.529691	0.530516	0.515294	0.474299	0.533499	0.584767	0.50348
1947001	0.535452	0.565854	0.594458	0.698592	0.727273	0.52551	0.568238	0.620513	0.553525	0.53202	0.558603	0.523002	0.551724	0.510949	0.534653	0.526961	0.541772	0.494845	0.571802	0.580882	0.493888	0.606516	0.545238	0.527711	0.513784	0.556391	0.579897	0.682864	0.654054	0.51358	0.550129	0.586035	0.541985	0.625641	0.648438	0.555556	0.50495	0.556452	0.592405	0.622166	0.491139	0.503778	0.53202	0.536946	0.658602	0.506203	0.503856	0.534314	0.502427
1947004	0.505828	0.556604	0.553659	0.495192	0.53202	0.526185	0.501149	0.519906	0.53616	0.50348	0.502326	0.527187	0.5	0.541966	0.494172	0.475751	0.518337	0.558974	0.520681	0.528736	0.488095	0.53972	0.507865	0.529412	0.514706	0.563415	0.495215	0.544419	0.526829	0.484706	0.460993	0.495434	0.513382	0.563549	0.561446	0.591346	0.501193	0.5	0.550725	0.536131	0.504926	0.480769	0.53494	0.468037	0.539952	0.399554	0.545918	0.516588	0.571429
1947008	0.5	0.560386	0.585427	0.484337	0.502475	0.518987	0.546988	0.544794	0.5	0.491726	0.507143	0.581907	0.539024	0.525301	0.55665	0.503597	0.549872	0.545932	0.5275	0.509302	0.522388	0.551313	0.541176	0.5311	0.544757	0.573935	0.480952	0.522936	0.486683	0.489157	0.538071	0.53222	0.528678	0.549398	0.571776	0.565632	0.517327	0.541667	0.542079	0.549763	0.498734	0.454545	0.5525	0.512019	0.504808	0.444181	0.519084	0.538462	0.495192
1947030	0.504926	0.529557	0.508642	0.482234	0.56117	0.477041	0.493947	0.489051	0.527851	0.46283	0.502475	0.493976	0.545685	0.479218	0.51	0.42891	0.532808	0.475325	0.480916	0.531863	0.497462	0.510843	0.519324	0.516049	0.592391	0.529262	0.479012	0.521429	0.470149	0.439024	0.492308	0.550505	0.566489	0.492754	0.551378	0.521845	0.519182	0.52	0.522959	0.572864	0.5	0.546667	0.454988	0.495074	0.5025	0.486076	0.521053	0.501241	0.468447
1947031	0.541463	0.528571	0.558897	0.471014	0.530457	0.501259	0.536232	0.553922	0.4925	0.436782	0.544554	0.546117	0.601023	0.541667	0.491686	0.527363	0.58377	0.507732	0.492611	0.547847	0.479518	0.544153	0.535377	0.516827	0.613941	0.512136	0.480676	0.502273	0.475845	0.549118	0.583113	0.553398	0.468447	0.487179	0.529833	0.521226	0.544081	0.511628	0.549261	0.527059	0.488722	0.521411	0.504808	0.535802	0.486811	0.5	0.544987	0.538462	0.490385
1947046	0.578818	0.561611	0.626238	0.615183	0.570707	0.53	0.579853	0.549637	0.480392	0.505882	0.553659	0.541568	0.606061	0.5311	0.5875	0.53125	0.515815	0.535714	0.55335	0.612195	0.542998	0.633005	0.502262	0.556086	0.542079	0.541463	0.541463	0.628019	0.573604	0.52439	0.603133	0.591133	0.551637	0.584951	0.601485	0.609756	0.489311	0.548052	0.565854	0.603406	0.51005	0.431555	0.522782	0.573529	0.54878	0.538272	0.484029	0.558252	0.5
1947047	0.555556	0.578341	0.580189	0.566265	0.528302	0.507075	0.614286	0.569767	0.468966	0.5	0.569412	0.554795	0.565728	0.546296	0.56974	0.569048	0.595533	0.55335	0.516432	0.552809	0.574209	0.605634	0.530973	0.598109	0.550725	0.53211	0.549528	0.628176	0.510393	0.52093	0.6125	0.608491	0.575243	0.559633	0.59719	0.567198	0.547393	0.575064	0.604819	0.648325	0.483645	0.468037	0.60241	0.564706	0.488789	0.496552	0.566502	0.591885	0.515012
1947050	0.534279	0.550588	0.556627	0.523227	0.531707	0.53616	0.563246	0.584767	0.538653	0.550239	0.540865	0.558753	0.581509	0.549398	0.51773	0.541667	0.5675	0.493797	0.504831	0.553738	0.513253	0.601449	0.520548	0.522145	0.514423	0.539568	0.489461	0.578454	0.492823	0.55665	0.555276	0.53271	0.512136	0.576923	0.558753	0.549296	0.53125	0.506266	0.569343	0.558685	0.529851	0.509852	0.520095	0.523585	0.504717	0.509709	0.531328	0.542453	0.58231
1947057	0.544554	0.548309	0.597938	0.5	0.498759	0.511335	0.554187	0.60101	0.461916	0.529268	0.504785	0.554745	0.558313	0.570352	0.529557	0.520885	0.542199	0.517949	0.558974	0.56068	0.566327	0.550725	0.512821	0.553922	0.493797	0.518248	0.508557	0.512702	0.466019	0.528256	0.532828	0.584577	0.442308	0.527446	0.51074	0.563107	0.5175	0.498708	0.566502	0.609877	0.447174	0.449029	0.563452	0.51816	0.5	0.51358	0.488722	0.580808	0.463357
1947059	0.523438	0.510101	0.522078	0.486911	0.492021	0.468254	0.510152	0.494898	0.45288	0.408551	0.501272	0.521628	0.53125	0.489744	0.454094	0.510363	0.469657	0.476965	0.47013	0.467312	0.453401	0.575521	0.484185	0.535714	0.434447	0.427873	0.435	0.46506	0.434343	0.433249	0.496021	0.533679	0.452685	0.483709	0.51671	0.507538	0.473146	0.465054	0.545692	0.550505	0.402036	0.425258	0.463291	0.473684	0.430693	0.452685	0.464191	0.510417	0.485714
1947061	0.546117	0.548694	0.555825	0.506053	0.497573	0.519608	0.551069	0.57561	0.467626	0.540865	0.496471	0.574209	0.532374	0.515439	0.547215	0.507212	0.530864	0.510152	0.472684	0.527778	0.479905	0.558685	0.52765	0.505828	0.5275	0.511848	0.498807	0.587264	0.47381	0.464953	0.518428	0.509259	0.466825	0.489749	0.518605	0.581114	0.513189	0.464373	0.546988	0.570071	0.508728	0.481928	0.481308	0.483796	0.501182	0.491607	0.559278	0.514085	0.556373
1947062	0.498795	0.554187	0.519704	0.513854	0.555556	0.459459	0.51699	0.515892	0.537468	0.449074	0.525799	0.554455	0.528256	0.496368	0.512255	0.512255	0.555844	0.494792	0.483791	0.510638	0.46247	0.56068	0.487239	0.540146	0.516539	0.495192	0.480296	0.543943	0.525381	0.521303	0.508951	0.535452	0.541451	0.498812	0.585427	0.578431	0.537879	0.479592	0.546599	0.565111	0.471033	0.461165	0.5	0.504831	0.509804	0.473171	0.505051	0.504831	0.547739
1947065	0.552632	0.54717	0.5975	0.548148	0.545	0.508516	0.529274	0.526066	0.527228	0.562802	0.544153	0.564904	0.572127	0.513002	0.539379	0.549637	0.53598	0.518797	0.485714	0.558411	0.49642	0.520642	0.458515	0.584541	0.538847	0.549398	0.550122	0.594848	0.497585	0.514423	0.5	0.566986	0.525799	0.536131	0.563549	0.596154	0.507177	0.497512	0.575243	0.585542	0.521197	0.489157	0.513189	0.538647	0.541063	0.475294	0.508642	0.516746	0.494145
1947067	0.5275	0.532178	0.558673	0.51938	0.483376	0.461929	0.561097	0.541353	0.475827	0.483092	0.521303	0.498778	0.566929	0.475845	0.523691	0.478908	0.507853	0.486911	0.472222	0.531707	0.562667	0.592875	0.516908	0.569975	0.472222	0.527778	0.501259	0.513189	0.454094	0.440389	0.560526	0.549367	0.493671	0.489157	0.551899	0.515815	0.486076	0.508152	0.564433	0.614987	0.444724	0.45	0.544757	0.522277	0.484029	0.502564	0.470738	0.595238	0.478049
1947068	0.550336	0.581081	0.624113	0.528604	0.556338	0.508046	0.54102	0.562358	0.550351	0.572398	0.583908	0.615385	0.557047	0.556306	0.566591	0.546697	0.562061	0.574879	0.504505	0.54329	0.526077	0.584821	0.567982	0.595402	0.501134	0.565315	0.529148	0.580786	0.520362	0.518018	0.514739	0.569507	0.475771	0.524946	0.547884	0.579065	0.596698	0.482759	0.593968	0.626728	0.522145	0.492099	0.545455	0.541573	0.540359	0.542334	0.546099	0.568182	0.563218
1947069	0.482927	0.523342	0.516373	0.472637	0.522078	0.431078	0.480769	0.47343	0.520942	0.472155	0.433962	0.481752	0.473039	0.457421	0.463054	0.437799	0.508997	0.488127	0.435644	0.476303	0.449383	0.471429	0.452656	0.5	0.506494	0.472906	0.442543	0.497674	0.505102	0.434466	0.421951	0.453682	0.474359	0.487864	0.486811	0.502451	0.503778	0.410579	0.47549	0.471292	0.496042	0.50646	0.435407	0.453883	0.48642	0.419277	0.460759	0.475248	0.519084
1947070	0.570352	0.589109	0.556675	0.574026	0.586387	0.544529	0.591479	0.544794	0.535897	0.516827	0.542579	0.58	0.578164	0.558824	0.568922	0.53202	0.596306	0.553247	0.544081	0.539379	0.565217	0.588235	0.568345	0.65544	0.578125	0.623377	0.548872	0.562201	0.561538	0.514706	0.585302	0.569682	0.557841	0.558537	0.609137	0.615385	0.578406	0.577236	0.605744	0.619647	0.501259	0.547074	0.543424	0.554187	0.603627	0.5	0.571053	0.620779	0.533499
1947072	0.507389	0.485782	0.527228	0.45297	0.510417	0.472081	0.478469	0.509804	0.5	0.485437	0.46247	0.554156	0.544304	0.46506	0.474328	0.442584	0.493703	0.457801	0.447174	0.536585	0.440678	0.509569	0.481221	0.481928	0.486076	0.544757	0.458333	0.502336	0.443627	0.459459	0.507732	0.480861	0.514139	0.489209	0.47482	0.506024	0.501247	0.472585	0.54798	0.516827	0.530504	0.431762	0.486486	0.4689	0.474328	0.46402	0.506596	0.5	0.52
1947073	0.525114	0.522222	0.527523	0.490783	0.517564	0.501182	0.534091	0.498886	0.498824	0.484513	0.511312	0.531674	0.547344	0.529817	0.497758	0.507973	0.533175	0.523227	0.517647	0.529933	0.451902	0.545861	0.513043	0.583138	0.504695	0.523918	0.502283	0.535948	0.491991	0.488636	0.508121	0.532584	0.478261	0.469957	0.52381	0.563348	0.56	0.458629	0.596659	0.548533	0.486047	0.438202	0.529817	0.549654	0.492135	0.489749	0.50237	0.523918	0.528736
1947074	0.576177	0.480818	0.514667	0.512535	0.495845	0.467033	0.497396	0.520216	0.470752	0.471503	0.477807	0.535809	0.544474	0.47644	0.488127	0.483957	0.560345	0.540698	0.54416	0.482234	0.487936	0.56117	0.468828	0.533693	0.525568	0.455729	0.548747	0.475124	0.5	0.462963	0.539548	0.535809	0.466307	0.496084	0.568681	0.569519	0.472973	0.441989	0.560647	0.544974	0.397368	0.44837	0.528767	0.449239	0.488	0.445623	0.501416	0.528302	0.448454
1947076	0.576112	0.602326	0.676617	0.569712	0.576923	0.561743	0.649635	0.603774	0.518957	0.640097	0.617433	0.607981	0.679293	0.568765	0.5962	0.511416	0.537559	0.527845	0.559524	0.645238	0.653266	0.637232	0.544248	0.602837	0.579853	0.566125	0.552941	0.597285	0.513889	0.541371	0.589109	0.546697	0.57177	0.598608	0.586605	0.625882	0.56872	0.565327	0.587112	0.74	0.569307	0.493023	0.610706	0.61244	0.542923	0.578692	0.522782	0.646192	0.559719
1947080	0.620865	0.57561	0.60401	0.545685	0.513648	0.585752	0.544365	0.59601	0.477723	0.452055	0.495238	0.536817	0.594527	0.5675	0.508434	0.558603	0.618421	0.560209	0.513514	0.580097	0.486811	0.596577	0.532558	0.52506	0.540201	0.553086	0.483333	0.535963	0.523573	0.536946	0.540404	0.58231	0.531172	0.582716	0.571429	0.546318	0.486618	0.4675	0.593516	0.544601	0.485222	0.456731	0.512077	0.542579	0.519417	0.512255	0.502525	0.491607	0.57
1947082	0.52506	0.59375	0.585	0.502404	0.572152	0.542929	0.541568	0.556627	0.531486	0.579853	0.57561	0.570388	0.633838	0.528571	0.53253	0.539759	0.583756	0.520101	0.570707	0.619512	0.502404	0.596618	0.495495	0.541176	0.564885	0.525943	0.509524	0.564815	0.514563	0.476852	0.553885	0.591241	0.525672	0.543529	0.546318	0.570423	0.616368	0.494975	0.607407	0.576832	0.540609	0.545226	0.5	0.545894	0.507075	0.541872	0.492647	0.562044	0.508235
1947084	0.514286	0.502283	0.541463	0.480769	0.512195	0.472155	0.5	0.529833	0.482927	0.496471	0.49763	0.55	0.513002	0.583541	0.494062	0.497596	0.561713	0.497487	0.497561	0.493182	0.481928	0.544601	0.494331	0.482679	0.504902	0.477855	0.466042	0.526316	0.466667	0.478774	0.502463	0.491954	0.451537	0.455157	0.511628	0.506944	0.516827	0.423445	0.508314	0.525701	0.477833	0.463007	0.466513	0.512941	0.457471	0.492754	0.518797	0.495327	0.53528
1947086	0.523041	0.560748	0.597561	0.55665	0.569307	0.561097	0.570755	0.550351	0.490431	0.565632	0.5625	0.575829	0.543735	0.517321	0.590686	0.495392	0.54878	0.523573	0.555012	0.583138	0.55122	0.57907	0.520089	0.562353	0.524272	0.539007	0.533175	0.608899	0.552311	0.417778	0.543902	0.593301	0.533816	0.574468	0.595694	0.577465	0.538647	0.535	0.60049	0.594848	0.514563	0.524272	0.544365	0.531469	0.583535	0.481481	0.517157	0.550239	0.482838
1947088	0.54902	0.539952	0.54321	0.498765	0.594737	0.508816	0.497653	0.541262	0.531969	0.527711	0.541667	0.53012	0.554455	0.514423	0.488152	0.52451	0.53866	0.521964	0.518703	0.539379	0.478155	0.591133	0.511521	0.53012	0.517677	0.535627	0.493947	0.544393	0.525126	0.487923	0.521303	0.562654	0.440191	0.574257	0.546569	0.552885	0.556962	0.45614	0.531863	0.584352	0.4825	0.469438	0.495238	0.476744	0.523227	0.431235	0.525773	0.522059	0.506024
1947095	0.542169	0.534118	0.554479	0.510896	0.563452	0.532663	0.535211	0.55	0.516291	0.544365	0.504717	0.566586	0.511848	0.503529	0.520384	0.534146	0.506083	0.54522	0.525799	0.546729	0.5475	0.566351	0.540416	0.551559	0.542714	0.559902	0.532847	0.547126	0.532178	0.48227	0.508516	0.547393	0.504854	0.537559	0.541371	0.53271	0.548387	0.511335	0.549637	0.588517	0.491443	0.451074	0.596491	0.513002	0.540342	0.479905	0.520202	0.57606	0.530414
1947096	0.549161	0.561611	0.633838	0.579345	0.598465	0.523457	0.607317	0.595062	0.515971	0.533493	0.640306	0.590686	0.647959	0.571078	0.6175	0.557971	0.539604	0.568123	0.545455	0.607229	0.614396	0.643564	0.548837	0.607407	0.556675	0.592138	0.535885	0.57243	0.525424	0.546341	0.563131	0.622549	0.55665	0.58753	0.626238	0.603325	0.527845	0.531969	0.570388	0.944606	0.535354	0.498783	0.609572	0.574939	0.557971	0.588832	0.536709	0.61	0.570025
1947097	0.629808	0.614118	0.608592	0.580723	0.594132	0.561743	0.587007	0.586047	0.556627	0.49115	0.570439	0.617021	0.629808	0.587264	0.558352	0.536697	0.579075	0.564039	0.536471	0.565996	0.516129	0.645238	0.550885	0.58548	0.555024	0.579439	0.539352	0.579065	0.586538	0.578947	0.559322	0.593968	0.574519	0.568493	0.588785	0.650118	0.5363	0.506024	0.620525	0.601382	0.526442	0.461712	0.567696	0.529545	0.563084	0.470982	0.549637	0.549884	0.57277
1947098	0.590452	0.605063	0.595908	0.518703	0.506234	0.515	0.591022	0.513064	0.494975	0.5311	0.553885	0.590452	0.596939	0.5625	0.519512	0.5475	0.534005	0.566489	0.55243	0.544153	0.546599	0.567308	0.480549	0.612091	0.5125	0.506053	0.506143	0.563981	0.515075	0.533835	0.556122	0.509524	0.487745	0.551807	0.545232	0.636132	0.520988	0.509091	0.519324	0.595588	0.507653	0.451923	0.586294	0.564677	0.503632	0.5225	0.523196	0.598465	0.538847
1947100	0.578554	0.544794	0.558603	0.538265	0.572539	0.534884	0.545906	0.545679	0.519084	0.488038	0.522167	0.541463	0.564885	0.513447	0.471429	0.519802	0.534177	0.489691	0.508906	0.559611	0.487685	0.636132	0.502347	0.541667	0.5125	0.531017	0.498771	0.519814	0.55243	0.498778	0.544757	0.586035	0.515	0.540342	0.583333	0.510588	0.496368	0.494792	0.592308	0.628499	0.503797	0.496296	0.543641	0.503632	0.498778	0.458738	0.498721	0.502415	0.558603
1947102	0.543062	0.607748	0.589109	0.581864	0.581218	0.528678	0.62069	0.573494	0.52	0.553444	0.569007	0.60049	0.608911	0.493056	0.577017	0.477958	0.514493	0.544081	0.533007	0.590909	0.582915	0.570423	0.566745	0.607317	0.555556	0.627204	0.571429	0.56582	0.5525	0.502381	0.556391	0.537559	0.504785	0.560284	0.569712	0.637255	0.497619	0.559896	0.586797	0.613527	0.541772	0.471429	0.559611	0.566586	0.577778	0.537713	0.513784	0.61194	0.532374
1947108	0.562025	0.520782	0.549872	0.519481	0.535248	0.485788	0.520885	0.565657	0.46056	0.463768	0.528822	0.529851	0.564557	0.528678	0.5	0.569554	0.527273	0.515957	0.494898	0.540541	0.536269	0.558313	0.509524	0.556391	0.477157	0.545685	0.530612	0.541063	0.454094	0.49005	0.511628	0.534826	0.491139	0.544776	0.5325	0.541463	0.496222	0.494709	0.562982	0.554455	0.467866	0.445274	0.548469	0.50495	0.526448	0.462871	0.503916	0.569975	0.547074
1947110	0.538462	0.580796	0.546729	0.546988	0.580247	0.536585	0.566434	0.521739	0.52657	0.498871	0.536131	0.576832	0.550588	0.566351	0.554502	0.509259	0.597015	0.524631	0.513064	0.524664	0.503497	0.568129	0.533482	0.553991	0.552567	0.565321	0.474886	0.559551	0.555288	0.559322	0.536408	0.548387	0.545894	0.577465	0.560748	0.596698	0.534279	0.517327	0.566986	0.589623	0.520681	0.485981	0.547619	0.579952	0.565632	0.460317	0.546569	0.526807	0.583133
1947111	0.56691	0.609756	0.57606	0.540741	0.518519	0.504926	0.590244	0.527059	0.502475	0.498845	0.534279	0.565947	0.626566	0.518868	0.508314	0.517815	0.544776	0.529262	0.529703	0.530233	0.536946	0.582339	0.495516	0.563855	0.55102	0.53222	0.491686	0.538462	0.508516	0.539216	0.515971	0.568345	0.518337	0.573494	0.565217	0.554502	0.498801	0.503817	0.597531	0.568019	0.521411	0.455399	0.514423	0.547847	0.485981	0.507246	0.512438	0.526316	0.547445
1947114	0.50116	0.508046	0.589109	0.503597	0.478571	0.491566	0.597531	0.529274	0.511002	0.522353	0.546988	0.572464	0.58231	0.530806	0.51773	0.526316	0.485577	0.485149	0.518072	0.546729	0.556373	0.537209	0.506726	0.528302	0.492754	0.497696	0.444191	0.517937	0.451613	0.534314	0.538084	0.510345	0.513253	0.543529	0.515222	0.553991	0.505938	0.520202	0.529551	0.620098	0.487745	0.429561	0.574257	0.528302	0.488318	0.515738	0.516291	0.52506	0.566176
1947116	0.516908	0.541966	0.563415	0.517588	0.540816	0.476658	0.508235	0.557457	0.503741	0.503563	0.541667	0.502358	0.491686	0.526699	0.537897	0.55611	0.472019	0.541885	0.525	0.536817	0.550761	0.483871	0.512702	0.512019	0.472019	0.529412	0.513514	0.563981	0.475728	0.426914	0.507426	0.532374	0.488998	0.557178	0.542579	0.523697	0.496333	0.576819	0.564677	0.529274	0.446602	0.447115	0.536946	0.489412	0.492788	0.471154	0.485	0.621134	0.457547
1947119	0.522248	0.589499	0.625	0.545232	0.533007	0.540741	0.57177	0.595122	0.503632	0.535377	0.605459	0.621027	0.605392	0.58867	0.601966	0.518957	0.549505	0.570312	0.595477	0.537931	0.579853	0.601432	0.543578	0.60049	0.548387	0.556355	0.5	0.558352	0.50237	0.5311	0.562814	0.560284	0.555012	0.538283	0.561321	0.620438	0.553659	0.516049	0.559611	0.662562	0.515	0.472813	0.547619	0.56	0.540284	0.52657	0.542289	0.619403	0.552058
1947122	0.544601	0.570755	0.609337	0.545232	0.560794	0.52439	0.591346	0.543326	0.483333	0.531765	0.594595	0.578313	0.613861	0.546318	0.545238	0.536993	0.541667	0.512376	0.526699	0.55814	0.621827	0.576112	0.56422	0.595181	0.547264	0.553699	0.55314	0.554795	0.514354	0.535109	0.56927	0.574163	0.567901	0.570071	0.57381	0.601918	0.539024	0.531646	0.613861	0.671717	0.523573	0.452874	0.583127	0.596107	0.521127	0.536585	0.484337	0.600985	0.535885
1947123	0.547677	0.560976	0.554726	0.506112	0.490244	0.505025	0.524941	0.504739	0.451691	0.472222	0.528986	0.490698	0.5725	0.545455	0.483491	0.538462	0.535533	0.520942	0.5	0.543943	0.47482	0.544153	0.440529	0.514354	0.5125	0.498807	0.455607	0.511416	0.490291	0.525926	0.548223	0.495349	0.487864	0.528571	0.53125	0.535377	0.493947	0.46384	0.555825	0.522248	0.471464	0.441527	0.522059	0.505995	0.45814	0.461905	0.508816	0.496368	0.538084
1947124	0.503386	0.550228	0.59759	0.477064	0.498834	0.464203	0.527273	0.541284	0.549261	0.563084	0.562353	0.599045	0.647783	0.551402	0.566038	0.526807	0.528708	0.544776	0.495349	0.591647	0.527187	0.573733	0.503268	0.565421	0.544578	0.504525	0.494305	0.553097	0.507009	0.518779	0.538647	0.590588	0.507009	0.505568	0.522727	0.561644	0.534118	0.463529	0.519451	0.619048	0.531863	0.473441	0.588808	0.556075	0.475336	0.544153	0.495238	0.552941	0.509132
1947127	0.464368	0.479452	0.502358	0.504926	0.523573	0.54359	0.471396	0.510588	0.506234	0.488372	0.526316	0.536058	0.495305	0.521635	0.5	0.48926	0.530151	0.507653	0.521197	0.484234	0.492683	0.498851	0.498861	0.496503	0.476886	0.560494	0.501205	0.511312	0.5	0.462264	0.506203	0.489607	0.479419	0.539007	0.566586	0.531034	0.510949	0.4675	0.490521	0.509217	0.427208	0.486618	0.492891	0.502358	0.55665	0.427586	0.561358	0.547912	0.481221
1947129	0.531707	0.494118	0.583333	0.498771	0.557841	0.472772	0.528986	0.512019	0.537275	0.459207	0.552239	0.56068	0.541872	0.535627	0.55335	0.522167	0.571429	0.514212	0.462651	0.541766	0.502463	0.577778	0.508046	0.559113	0.576316	0.497608	0.482014	0.544601	0.508685	0.480769	0.541026	0.546117	0.531486	0.464368	0.511848	0.578049	0.586563	0.450249	0.538084	0.592138	0.544503	0.473039	0.498795	0.498807	0.533007	0.502463	0.4775	0.533499	0.504808
1947130	0.543182	0.532009	0.606205	0.553241	0.508083	0.469526	0.596737	0.546275	0.51049	0.557339	0.571096	0.612009	0.595349	0.524775	0.56582	0.528604	0.572792	0.52381	0.506757	0.556793	0.568396	0.578475	0.536105	0.598131	0.537915	0.544018	0.535632	0.599553	0.484234	0.515766	0.544186	0.580275	0.484234	0.544444	0.555056	0.591422	0.553488	0.53494	0.602804	0.637002	0.509346	0.44469	0.593824	0.589744	0.507795	0.521839	0.490826	0.587822	0.569087
1947133	0.569682	0.612745	0.604938	0.513317	0.601036	0.546599	0.606436	0.535545	0.519802	0.544365	0.578431	0.582524	0.595533	0.533333	0.539759	0.5	0.526961	0.526448	0.538272	0.583732	0.59596	0.61165	0.554779	0.556355	0.560302	0.552058	0.5	0.573427	0.538272	0.509524	0.618182	0.578313	0.495238	0.611247	0.523585	0.598558	0.540541	0.514066	0.563855	0.609223	0.546154	0.466507	0.543478	0.581907	0.527578	0.512195	0.530457	0.608586	0.550971
1947135	0.525943	0.502273	0.545455	0.515815	0.5625	0.545	0.484091	0.530516	0.485437	0.501155	0.525822	0.530806	0.511737	0.560096	0.528571	0.503529	0.574307	0.503722	0.534314	0.550117	0.478873	0.520548	0.51236	0.515081	0.544335	0.533333	0.508314	0.537415	0.566416	0.469767	0.525672	0.538824	0.548148	0.552941	0.540984	0.563679	0.576826	0.505051	0.555024	0.532407	0.493857	0.506024	0.496471	0.49884	0.541063	0.46729	0.51861	0.511682	0.519048
1947136	0.532407	0.476923	0.583732	0.543269	0.514218	0.527711	0.509009	0.55711	0.463303	0.564103	0.550351	0.551963	0.520642	0.512644	0.537383	0.543735	0.504695	0.484262	0.443694	0.503311	0.534606	0.514349	0.512088	0.543779	0.520384	0.494305	0.526932	0.574661	0.505855	0.478261	0.49652	0.511312	0.470183	0.522727	0.539352	0.597647	0.464853	0.491566	0.556872	0.555046	0.536585	0.423767	0.493151	0.489842	0.506849	0.491954	0.503632	0.530233	0.563246
1947137	0.611529	0.574163	0.642132	0.585678	0.575	0.546599	0.591687	0.60396	0.5199	0.516509	0.624041	0.547847	0.648718	0.585608	0.567901	0.545012	0.565	0.571429	0.5625	0.683544	0.582278	0.633907	0.587112	0.571084	0.586735	0.563415	0.542373	0.578454	0.548628	0.605598	0.628947	0.593137	0.564232	0.584541	0.607407	0.600484	0.5675	0.546392	0.570732	0.657431	0.524051	0.4689	0.586634	0.60199	0.553398	0.568182	0.488889	0.598522	0.527845
1947138	0.561576	0.565534	0.563275	0.545226	0.54386	0.526718	0.533019	0.504717	0.525381	0.555556	0.553922	0.546341	0.603535	0.487059	0.521635	0.490385	0.563636	0.564171	0.538847	0.517401	0.479714	0.587379	0.505747	0.569307	0.536896	0.536585	0.531863	0.50905	0.54386	0.5275	0.503704	0.552632	0.535	0.517647	0.565534	0.592683	0.534826	0.472362	0.561275	0.57561	0.477612	0.515	0.544554	0.587065	0.538835	0.461905	0.51671	0.562963	0.503667
1947140	0.538462	0.57072	0.555838	0.526582	0.542636	0.53125	0.529268	0.501199	0.4775	0.485646	0.579082	0.561404	0.545906	0.568528	0.530864	0.5225	0.529412	0.509091	0.55814	0.52019	0.503741	0.543689	0.513002	0.568579	0.514139	0.513514	0.492683	0.551559	0.515152	0.549872	0.502538	0.516827	0.486284	0.525301	0.534314	0.583541	0.534005	0.428928	0.560494	0.568579	0.484615	0.468828	0.512376	0.528395	0.526055	0.487745	0.521851	0.590674	0.539043
1947141	0.548077	0.581731	0.553659	0.517073	0.506053	0.525381	0.554762	0.528436	0.5	0.570732	0.549637	0.592593	0.583333	0.523923	0.504717	0.508314	0.526055	0.526718	0.509852	0.535797	0.522892	0.577566	0.516055	0.542654	0.513514	0.540865	0.516746	0.544828	0.481928	0.50358	0.538462	0.54067	0.520581	0.535377	0.534772	0.580189	0.530266	0.468137	0.590123	0.590909	0.543147	0.497561	0.523923	0.523697	0.498824	0.48926	0.503722	0.56691	0.5825
1947147	0.579812	0.582751	0.670886	0.56068	0.557692	0.548544	0.648515	0.635697	0.504739	0.611905	0.625304	0.63747	0.677665	0.58156	0.610577	0.533958	0.568627	0.567089	0.569343	0.622642	0.6325	0.624703	0.553812	0.5962	0.57037	0.545035	0.510393	0.583144	0.523474	0.545238	0.618454	0.587963	0.537915	0.577103	0.583529	0.627962	0.567696	0.577215	0.6	0.721805	0.571072	0.485126	0.666667	0.576471	0.544186	0.587805	0.53253	0.644608	0.568345
1947148	0.568966	0.528169	0.593516	0.504902	0.512315	0.516209	0.530952	0.577778	0.512376	0.539379	0.514354	0.543269	0.564356	0.570025	0.535452	0.498807	0.529703	0.503778	0.522167	0.557143	0.518519	0.552381	0.5	0.503546	0.527094	0.483491	0.478571	0.565421	0.503667	0.574684	0.493888	0.52	0.506173	0.517564	0.515294	0.534279	0.523227	0.452323	0.504785	0.6225	0.482759	0.486618	0.543902	0.607053	0.492857	0.510949	0.506234	0.531553	0.518337
1947153	0.544218	0.580499	0.634146	0.568019	0.572792	0.534118	0.570776	0.592075	0.527059	0.551487	0.56351	0.614657	0.572748	0.564815	0.601415	0.528604	0.637255	0.585185	0.49095	0.575281	0.579196	0.575621	0.520697	0.630332	0.584541	0.622912	0.546729	0.589686	0.561611	0.513636	0.551069	0.572727	0.537383	0.545657	0.586605	0.599089	0.598086	0.537897	0.608592	0.611111	0.527316	0.509132	0.558891	0.530337	0.543379	0.506818	0.546318	0.612676	0.577103
1947155	0.579186	0.605856	0.636792	0.58548	0.570766	0.547786	0.593679	0.562222	0.583732	0.608796	0.585421	0.599548	0.660287	0.549327	0.592255	0.544843	0.559165	0.543943	0.582751	0.580574	0.546275	0.633257	0.565875	0.615561	0.605263	0.560538	0.548533	0.611479	0.537415	0.561644	0.559441	0.58613	0.57907	0.570796	0.611494	0.646789	0.590698	0.477273	0.581818	0.645161	0.584135	0.539171	0.545249	0.56982	0.544843	0.594848	0.524362	0.583144	0.586047
1947158	0.537313	0.572864	0.531172	0.463235	0.506329	0.487374	0.478571	0.532338	0.54047	0.521092	0.507426	0.5325	0.561713	0.503632	0.467626	0.522277	0.530612	0.485861	0.476427	0.55122	0.496241	0.533654	0.452273	0.5	0.561358	0.498778	0.422803	0.516279	0.510152	0.535714	0.477612	0.481043	0.459459	0.502404	0.483173	0.482353	0.5175	0.45641	0.534483	0.540342	0.549072	0.519481	0.522388	0.495122	0.481663	0.507576	0.494898	0.504902	0.536341
1947159	0.58867	0.555294	0.570048	0.508475	0.546798	0.551637	0.562945	0.547393	0.515971	0.503448	0.524941	0.578313	0.580882	0.522248	0.536643	0.5311	0.531863	0.538847	0.590793	0.526316	0.546798	0.542923	0.544828	0.575904	0.530713	0.517564	0.513064	0.525843	0.533981	0.527711	0.534653	0.57177	0.520581	0.518519	0.547393	0.545455	0.536408	0.505025	0.534442	0.588095	0.461722	0.448598	0.554745	0.517647	0.524941	0.489461	0.537688	0.553398	0.534606
1947161	0.564477	0.583535	0.569682	0.543641	0.579082	0.569588	0.586797	0.574209	0.501235	0.535885	0.526316	0.539379	0.573892	0.562044	0.515513	0.49642	0.586118	0.546632	0.546366	0.537383	0.529557	0.590799	0.522936	0.569343	0.529851	0.568966	0.502392	0.547126	0.543424	0.550617	0.587342	0.572464	0.559494	0.573494	0.608374	0.540094	0.530864	0.533333	0.522673	0.612346	0.457831	0.496386	0.567839	0.549637	0.553922	0.482185	0.522613	0.545012	0.533007
1947163	0.467933	0.520581	0.556391	0.48139	0.533505	0.5	0.501211	0.507282	0.498708	0.521845	0.485437	0.512077	0.512438	0.515971	0.497537	0.525	0.503778	0.49354	0.550388	0.533816	0.478908	0.53528	0.514354	0.483333	0.535433	0.477108	0.456731	0.512821	0.498759	0.506266	0.486216	0.527094	0.498741	0.519324	0.53317	0.518072	0.535065	0.43073	0.514778	0.586035	0.490956	0.465347	0.565553	0.479419	0.489051	0.461165	0.438903	0.476886	0.521092
1947164	0.578313	0.542453	0.542373	0.498795	0.520581	0.481928	0.560859	0.538824	0.477218	0.50348	0.547847	0.57385	0.545024	0.5625	0.521327	0.541262	0.572152	0.526582	0.504854	0.547564	0.5625	0.52194	0.548611	0.561321	0.54386	0.538278	0.513126	0.544419	0.478673	0.525424	0.54321	0.555819	0.485714	0.513825	0.535047	0.534562	0.542787	0.494975	0.548077	0.585714	0.472019	0.485714	0.533981	0.540476	0.547215	0.520482	0.519704	0.547215	0.527316
1947166	0.595642	0.585308	0.583535	0.5179	0.547445	0.544335	0.57619	0.553991	0.521845	0.5	0.509259	0.566745	0.56057	0.543735	0.492063	0.545673	0.556373	0.550761	0.504739	0.558891	0.51773	0.592417	0.490153	0.600962	0.542787	0.535211	0.489607	0.544843	0.52506	0.519048	0.53528	0.533333	0.524155	0.546512	0.552693	0.569444	0.538278	0.501217	0.534118	0.588235	0.506083	0.498801	0.542857	0.496568	0.516432	0.492991	0.515892	0.53271	0.588235
1947168	0.516667	0.531765	0.564904	0.502415	0.484487	0.440758	0.588235	0.536817	0.506143	0.488479	0.567237	0.525943	0.5975	0.48951	0.48951	0.537713	0.512315	0.495025	0.495169	0.526316	0.540943	0.585956	0.48764	0.545024	0.492718	0.492991	0.521739	0.542141	0.455399	0.545679	0.530864	0.561151	0.54386	0.496568	0.554762	0.57783	0.515588	0.506329	0.566176	0.617433	0.472155	0.443396	0.575309	0.498824	0.485981	0.492718	0.458937	0.595	0.482599
1947173	0.550351	0.533937	0.615196	0.474886	0.476959	0.448747	0.554273	0.540416	0.440909	0.514673	0.603865	0.594272	0.577197	0.546512	0.575829	0.489703	0.490698	0.547264	0.498834	0.546275	0.549161	0.575688	0.516556	0.567059	0.496487	0.509091	0.511628	0.536424	0.450673	0.493119	0.550971	0.557604	0.503497	0.470588	0.505593	0.589744	0.516355	0.472554	0.548837	0.630072	0.5	0.422819	0.51954	0.546512	0.479821	0.516509	0.490476	0.592326	0.547393
1947174	0.562347	0.530952	0.58	0.54386	0.575521	0.525	0.561446	0.58867	0.582245	0.53494	0.544794	0.575682	0.596977	0.541463	0.571072	0.545679	0.582902	0.539062	0.504902	0.572464	0.5675	0.537736	0.528037	0.591133	0.551282	0.593909	0.494005	0.56974	0.503667	0.489104	0.54798	0.539192	0.508557	0.584158	0.54067	0.572127	0.570707	0.530928	0.610687	0.585366	0.548718	0.537879	0.568922	0.533816	0.56391	0.512315	0.541026	0.584383	0.576441
1947180	0.574419	0.586605	0.569412	0.542453	0.579462	0.567568	0.561644	0.574074	0.508121	0.559361	0.543779	0.624402	0.563805	0.526077	0.562791	0.527523	0.618812	0.505995	0.523364	0.552339	0.510393	0.573696	0.55902	0.536036	0.566265	0.589623	0.506849	0.591422	0.537736	0.510345	0.560386	0.571101	0.525581	0.53915	0.572748	0.567873	0.537383	0.503614	0.614458	0.569476	0.536058	0.501155	0.484305	0.562791	0.55711	0.544393	0.566176	0.564706	0.546512
1947182	0.475751	0.5625	0.557178	0.497573	0.522277	0.493888	0.5625	0.496503	0.485294	0.517564	0.533816	0.533175	0.532374	0.520286	0.492925	0.494033	0.525926	0.481108	0.497561	0.52194	0.513447	0.59854	0.479911	0.528571	0.526185	0.487179	0.485782	0.52968	0.492788	0.481043	0.556391	0.511574	0.509709	0.52459	0.523585	0.542254	0.548387	0.45679	0.452656	0.629353	0.5	0.486683	0.555283	0.520286	0.478972	0.498783	0.477941	0.521531	0.55122
1947183	0.467593	0.552058	0.550971	0.487864	0.502463	0.479115	0.551559	0.484848	0.464548	0.510588	0.538835	0.528571	0.52657	0.512019	0.489362	0.485714	0.516129	0.477157	0.4914	0.517401	0.498778	0.578692	0.47651	0.514218	0.518797	0.484778	0.477435	0.510204	0.477108	0.480769	0.550251	0.511737	0.501222	0.510588	0.507075	0.542654	0.531017	0.462687	0.458333	0.613466	0.493766	0.472289	0.550868	0.5179	0.457944	0.48301	0.465686	0.515588	0.536408
1947184	0.541766	0.603406	0.540094	0.491686	0.538084	0.542289	0.57177	0.535211	0.511111	0.535377	0.508235	0.570406	0.552885	0.509302	0.496487	0.546117	0.53317	0.548469	0.529268	0.555814	0.511962	0.586288	0.519274	0.559809	0.525672	0.514151	0.456422	0.530337	0.513253	0.470862	0.533007	0.481818	0.536765	0.567376	0.557416	0.545882	0.554187	0.481572	0.556355	0.545455	0.504878	0.496386	0.570025	0.526932	0.543269	0.448037	0.506112	0.529833	0.566586
1947189	0.538835	0.495349	0.645833	0.501235	0.485294	0.474328	0.527446	0.540342	0.493734	0.458333	0.561404	0.520286	0.553659	0.57606	0.545679	0.55611	0.561224	0.545692	0.541562	0.533019	0.522059	0.552381	0.493119	0.583541	0.498765	0.491686	0.491484	0.504566	0.495098	0.533499	0.511278	0.547215	0.469586	0.502347	0.530414	0.625	0.478155	0.478372	0.524038	0.584352	0.453659	0.423168	0.56962	0.525547	0.456471	0.511166	0.517949	0.53317	0.512136
1947190	0.581907	0.582126	0.685864	0.494005	0.520885	0.562025	0.601942	0.580097	0.491484	0.550239	0.57385	0.588378	0.59901	0.557692	0.584767	0.508314	0.548148	0.577023	0.545455	0.600973	0.606599	0.579572	0.520548	0.582126	0.558376	0.567961	0.5	0.550459	0.508393	0.52657	0.6313	0.565217	0.516827	0.581731	0.532558	0.561033	0.527845	0.511335	0.608479	0.654321	0.503722	0.448598	0.616541	0.583942	0.52381	0.504831	0.5275	0.594059	0.55122
1947191	0.536993	0.486301	0.552885	0.480676	0.525926	0.482843	0.570732	0.539568	0.487805	0.462754	0.504695	0.534442	0.595	0.526316	0.488152	0.541262	0.507317	0.511335	0.478365	0.527907	0.493976	0.598039	0.523041	0.542654	0.521303	0.497608	0.484634	0.543779	0.497585	0.47981	0.534483	0.553957	0.484185	0.508159	0.551807	0.519814	0.5525	0.486076	0.564792	0.596059	0.445783	0.447619	0.508434	0.543269	0.502381	0.506053	0.493827	0.498818	0.514563
1947193	0.523691	0.492788	0.553846	0.508997	0.482143	0.516971	0.545	0.536524	0.434243	0.528967	0.531807	0.542289	0.501222	0.503704	0.528205	0.497512	0.466334	0.492021	0.501285	0.517073	0.584656	0.508393	0.51816	0.517073	0.482234	0.456938	0.53886	0.551724	0.480916	0.437055	0.497462	0.487923	0.501285	0.507282	0.517327	0.529126	0.467662	0.485564	0.530303	0.621827	0.451282	0.445844	0.516456	0.508685	0.524173	0.497487	0.465296	0.544304	0.461916
1947194	0.538084	0.514218	0.578554	0.490196	0.528822	0.491272	0.547215	0.52518	0.458738	0.437642	0.526829	0.52506	0.581047	0.461538	0.482353	0.528117	0.522613	0.493606	0.46247	0.52	0.476998	0.571429	0.481818	0.508353	0.47549	0.490476	0.512255	0.521839	0.495074	0.471292	0.541985	0.552311	0.481663	0.501176	0.543902	0.50348	0.472422	0.494872	0.553922	0.557416	0.440678	0.447115	0.538462	0.539216	0.433875	0.46283	0.47	0.535627	0.463357
1947195	0.555556	0.605263	0.607407	0.516827	0.545232	0.529557	0.604369	0.532558	0.54321	0.59854	0.559036	0.565728	0.643216	0.516129	0.553699	0.516588	0.543902	0.526185	0.599496	0.5962	0.556098	0.61244	0.547945	0.612195	0.558313	0.512702	0.5311	0.580046	0.487059	0.529691	0.573935	0.54186	0.539024	0.531178	0.557647	0.612048	0.579462	0.507426	0.580488	0.590588	0.5375	0.476526	0.551069	0.572792	0.491917	0.531401	0.518428	0.596577	0.520095
1947198	0.547215	0.577017	0.559113	0.54	0.560102	0.51	0.59204	0.584158	0.535714	0.498829	0.519324	0.594527	0.57284	0.539024	0.482353	0.525424	0.560914	0.534031	0.507389	0.541176	0.515815	0.612346	0.518349	0.572482	0.557545	0.507177	0.492823	0.528736	0.504878	0.522059	0.536524	0.54067	0.47482	0.551807	0.574627	0.554762	0.558081	0.503817	0.537713	0.587805	0.508861	0.518519	0.5625	0.517986	0.549261	0.516049	0.5075	0.530414	0.572139
1947202	0.561485	0.55	0.596618	0.566265	0.564477	0.484848	0.556064	0.549425	0.545455	0.519101	0.585308	0.603819	0.578824	0.545035	0.5	0.566667	0.533333	0.513514	0.514085	0.582192	0.503448	0.586605	0.513043	0.540909	0.52019	0.51693	0.520737	0.59009	0.536471	0.529274	0.544365	0.578704	0.546763	0.555556	0.592506	0.561798	0.544811	0.5	0.553738	0.625	0.568966	0.521127	0.551643	0.546296	0.56338	0.482916	0.524155	0.542056	0.527778
1947203	0.538283	0.587112	0.647355	0.53253	0.59204	0.544554	0.558411	0.591346	0.539216	0.589242	0.600484	0.598063	0.602941	0.525701	0.582126	0.531616	0.60101	0.544081	0.516827	0.598592	0.544578	0.612827	0.518847	0.584726	0.553086	0.566667	0.489749	0.615925	0.566176	0.47806	0.546798	0.574118	0.508197	0.561033	0.582734	0.589623	0.595588	0.51861	0.586375	0.643204	0.572152	0.544118	0.561446	0.545024	0.553699	0.549161	0.522059	0.568675	0.559524
1947207	0.530952	0.565217	0.558025	0.527363	0.607895	0.545918	0.558753	0.556627	0.583333	0.497674	0.540146	0.57561	0.546117	0.532847	0.528986	0.525672	0.567775	0.532637	0.539241	0.524476	0.491484	0.571084	0.542254	0.541568	0.544529	0.519231	0.504854	0.558685	0.562814	0.495146	0.521092	0.514085	0.50495	0.565854	0.534772	0.531915	0.539216	0.4725	0.550369	0.540094	0.496259	0.529114	0.471963	0.526442	0.59194	0.495146	0.522959	0.515738	0.59799
1947213	0.523691	0.515663	0.567775	0.52551	0.523196	0.488665	0.536765	0.491607	0.503836	0.472554	0.51861	0.540541	0.545	0.523573	0.557789	0.508728	0.542857	0.522788	0.508816	0.51074	0.452555	0.544794	0.494172	0.572519	0.54047	0.51358	0.492574	0.513953	0.491228	0.484108	0.527273	0.558603	0.471744	0.5	0.533007	0.603015	0.488889	0.483204	0.535	0.533816	0.438424	0.418269	0.471014	0.488998	0.502463	0.487374	0.482143	0.541353	0.485437
1947216	0.508314	0.50463	0.525424	0.504926	0.511111	0.511222	0.498824	0.507075	0.443373	0.48951	0.542579	0.466819	0.53012	0.496454	0.475524	0.498795	0.513716	0.506394	0.518519	0.525581	0.477218	0.57385	0.475225	0.502336	0.520305	0.494118	0.519417	0.546512	0.5375	0.514563	0.535176	0.545455	0.46875	0.532067	0.559322	0.498851	0.522167	0.473552	0.567237	0.51963	0.421801	0.44	0.494005	0.519231	0.491726	0.481043	0.468293	0.486998	0.472941
1947223	0.492958	0.523585	0.547912	0.480676	0.514925	0.468447	0.556901	0.5179	0.512438	0.503513	0.47907	0.516667	0.533816	0.513189	0.510791	0.460465	0.542929	0.493639	0.495098	0.490868	0.465558	0.575243	0.475336	0.548544	0.511278	0.531553	0.446009	0.533181	0.509804	0.493947	0.495098	0.494172	0.523573	0.471396	0.511737	0.570388	0.56	0.451852	0.504785	0.570388	0.465347	0.47343	0.540741	0.504762	0.485782	0.436321	0.470588	0.551724	0.497608
1947227	0.506112	0.477541	0.535	0.526992	0.576408	0.514139	0.544776	0.5525	0.557333	0.517157	0.495146	0.539409	0.558376	0.53	0.454545	0.47549	0.549738	0.483029	0.454988	0.551471	0.503778	0.538272	0.510638	0.506053	0.515464	0.5275	0.518797	0.557178	0.520408	0.503741	0.555556	0.501199	0.458128	0.525547	0.547739	0.496471	0.517766	0.44898	0.546366	0.562189	0.525333	0.453634	0.484029	0.504878	0.582902	0.49	0.450382	0.530151	0.509804
1947231	0.553957	0.526932	0.59901	0.564232	0.558376	0.526316	0.57385	0.587224	0.518797	0.489559	0.555825	0.561151	0.611675	0.52019	0.558824	0.558824	0.547739	0.4975	0.503632	0.600962	0.513317	0.571429	0.551643	0.535047	0.586563	0.521429	0.514423	0.580796	0.519512	0.539409	0.582278	0.60396	0.575064	0.529412	0.589806	0.555035	0.586902	0.574413	0.580645	0.609756	0.550129	0.510949	0.507143	0.571429	0.521635	0.543424	0.558673	0.515513	0.507143
1947235	0.53494	0.51049	0.547677	0.59126	0.548469	0.520305	0.540476	0.543269	0.495	0.431151	0.524272	0.509434	0.55122	0.536585	0.516827	0.542998	0.563307	0.531088	0.531328	0.5338	0.461722	0.57561	0.573494	0.529691	0.508685	0.558313	0.543424	0.541667	0.530864	0.517157	0.536524	0.577017	0.537688	0.533654	0.612091	0.560859	0.550617	0.521739	0.622449	0.528037	0.438554	0.456938	0.535802	0.546798	0.512019	0.490431	0.497512	0.515971	0.509662
1947236	0.524038	0.545673	0.529126	0.531328	0.523691	0.531807	0.532374	0.539759	0.473945	0.527845	0.534146	0.573201	0.524272	0.527845	0.510896	0.502415	0.521197	0.497423	0.541562	0.517483	0.536341	0.560096	0.535047	0.549161	0.492574	0.519417	0.504831	0.544393	0.519802	0.472289	0.551637	0.577396	0.549618	0.533493	0.562044	0.552632	0.539801	0.545692	0.528986	0.567308	0.485075	0.47549	0.550868	0.526442	0.508393	0.456057	0.533163	0.537897	0.53317
1947237	0.521845	0.538462	0.529268	0.533666	0.524876	0.527919	0.538647	0.533981	0.480296	0.511962	0.513317	0.559113	0.52439	0.51699	0.519417	0.497585	0.526316	0.513021	0.536709	0.512881	0.540404	0.562802	0.536643	0.542579	0.503741	0.529412	0.495169	0.53972	0.509901	0.480676	0.547558	0.576733	0.550129	0.52381	0.554479	0.570048	0.5275	0.528796	0.532688	0.564165	0.473815	0.474328	0.538462	0.521845	0.504831	0.461538	0.528205	0.542998	0.509709
1947242	0.578692	0.583133	0.577396	0.549261	0.542289	0.567775	0.548463	0.554502	0.5	0.535211	0.569007	0.566265	0.554217	0.516432	0.52619	0.597015	0.579082	0.531807	0.520681	0.574118	0.507143	0.603365	0.474725	0.548235	0.528395	0.534606	0.487059	0.54195	0.540342	0.49061	0.535627	0.581731	0.528256	0.542056	0.570388	0.547786	0.545012	0.49005	0.573494	0.560748	0.478261	0.531863	0.5179	0.511628	0.527578	0.468531	0.513648	0.549878	0.513002
1947245	0.621687	0.581776	0.612745	0.574209	0.575309	0.607143	0.608592	0.592326	0.49642	0.570423	0.592771	0.604317	0.64604	0.561611	0.6	0.555819	0.603535	0.567839	0.590571	0.622328	0.566586	0.608899	0.540541	0.633252	0.568966	0.550588	0.517483	0.56982	0.558473	0.557416	0.605	0.626478	0.530806	0.573086	0.606205	0.602804	0.602469	0.509852	0.611511	0.658537	0.583333	0.503529	0.588808	0.582339	0.556604	0.549161	0.540342	0.579075	0.616541
1947248	0.515366	0.555288	0.620253	0.53	0.551378	0.527919	0.603491	0.589552	0.479115	0.572139	0.59	0.581509	0.612091	0.519139	0.550369	0.5	0.526316	0.545455	0.571795	0.558195	0.626632	0.583535	0.553991	0.539759	0.528678	0.524272	0.542079	0.585714	0.470449	0.492754	0.579897	0.555288	0.524752	0.57561	0.553398	0.551887	0.513514	0.517857	0.569652	0.645885	0.491228	0.46875	0.518337	0.579602	0.496454	0.573232	0.497512	0.588972	0.572139
1947250	0.519802	0.475059	0.470588	0.451372	0.464286	0.479381	0.46875	0.503704	0.450382	0.511222	0.5	0.489051	0.521092	0.496314	0.458738	0.456576	0.468514	0.481675	0.478697	0.494033	0.511392	0.504808	0.513253	0.519704	0.525199	0.485294	0.498728	0.480186	0.448622	0.4875	0.461929	0.461905	0.484772	0.5	0.502451	0.513382	0.474074	0.465608	0.528822	0.560794	0.476684	0.484694	0.486352	0.526448	0.491272	0.447174	0.471503	0.493797	0.502525
1947259	0.504926	0.510843	0.559796	0.475124	0.529563	0.486216	0.525547	0.539801	0.537037	0.59335	0.56599	0.595361	0.536524	0.504926	0.553299	0.511278	0.512821	0.462916	0.494924	0.591479	0.562827	0.539409	0.47907	0.543641	0.55	0.481663	0.470732	0.546763	0.463054	0.486284	0.526992	0.483333	0.48	0.491686	0.468085	0.54321	0.552083	0.435	0.544776	0.586294	0.593923	0.505155	0.498759	0.493857	0.5	0.526718	0.458228	0.5325	0.55102
1947260	0.516908	0.490698	0.51816	0.487745	0.528967	0.475248	0.458333	0.471132	0.513995	0.508393	0.506024	0.511905	0.541667	0.479905	0.452214	0.508516	0.481663	0.484848	0.537879	0.514019	0.454762	0.505828	0.503448	0.484848	0.4914	0.471698	0.528536	0.485393	0.491484	0.506143	0.497549	0.515439	0.550129	0.510638	0.533816	0.511682	0.464115	0.462312	0.525424	0.507042	0.465347	0.454545	0.510949	0.508353	0.508475	0.5	0.495	0.471564	0.508475
1947262	0.520581	0.481481	0.557789	0.488889	0.541985	0.458738	0.494145	0.505967	0.491228	0.512019	0.497585	0.513064	0.503597	0.485577	0.455189	0.489104	0.472019	0.477387	0.483951	0.523585	0.482927	0.52019	0.489703	0.508353	0.471605	0.464789	0.492683	0.526682	0.528967	0.449761	0.448193	0.488318	0.511335	0.539759	0.504808	0.488318	0.468599	0.42716	0.510896	0.538462	0.487374	0.488778	0.460432	0.504808	0.529851	0.462651	0.413462	0.470167	0.501199
1947263	0.52019	0.53066	0.526442	0.477435	0.544081	0.513716	0.578049	0.529551	0.52	0.504695	0.546569	0.590123	0.541667	0.487179	0.49409	0.492857	0.541562	0.51671	0.497573	0.520833	0.502451	0.575904	0.511468	0.54067	0.479319	0.515513	0.468235	0.510204	0.495192	0.48926	0.513514	0.55	0.493947	0.502315	0.516204	0.539906	0.536765	0.46798	0.555012	0.568345	0.506329	0.487864	0.51816	0.532374	0.525301	0.479714	0.543814	0.531707	0.52439
1947264	0.478774	0.509346	0.529412	0.526185	0.569588	0.472906	0.492958	0.5	0.4925	0.484487	0.487981	0.533654	0.527981	0.471698	0.518248	0.472554	0.520202	0.514212	0.446043	0.530806	0.4689	0.53222	0.50463	0.524038	0.5025	0.545679	0.514706	0.527778	0.506112	0.463942	0.477941	0.502358	0.466019	0.465596	0.526316	0.522353	0.588542	0.468514	0.576441	0.55314	0.505128	0.485149	0.486683	0.540342	0.562189	0.496333	0.467822	0.490431	0.489209
1947272	0.485437	0.484634	0.563452	0.485075	0.507614	0.433498	0.56	0.467933	0.460957	0.484337	0.519802	0.489209	0.594388	0.46747	0.478155	0.496278	0.4775	0.496124	0.494949	0.510791	0.534884	0.540146	0.533816	0.550251	0.527559	0.464286	0.565553	0.528436	0.440964	0.448193	0.497462	0.512136	0.528646	0.492823	0.518428	0.579208	0.477941	0.487047	0.572152	0.572864	0.475949	0.479695	0.525	0.50365	0.488943	0.488778	0.47449	0.513716	0.498778
1947276	0.56	0.563725	0.549118	0.474453	0.556995	0.497475	0.554187	0.541463	0.545932	0.486998	0.512136	0.569307	0.557789	0.533499	0.501211	0.56743	0.575916	0.569106	0.516291	0.559322	0.526854	0.562654	0.526066	0.599496	0.528205	0.515738	0.4689	0.538824	0.525253	0.526185	0.526854	0.533981	0.459658	0.530266	0.538084	0.533493	0.53616	0.464103	0.54902	0.59601	0.518135	0.433735	0.545685	0.514706	0.537129	0.5	0.516796	0.528822	0.514851
1947283	0.529412	0.565012	0.585185	0.529412	0.534314	0.537129	0.527907	0.559524	0.515892	0.53271	0.53066	0.610837	0.551313	0.571429	0.553699	0.541766	0.604592	0.547315	0.498807	0.492239	0.481221	0.570755	0.545872	0.559242	0.557789	0.510539	0.476852	0.577726	0.524155	0.498818	0.550369	0.548235	0.477647	0.509174	0.550588	0.578199	0.57037	0.488943	0.556355	0.543124	0.465394	0.504785	0.509434	0.533175	0.528571	0.45814	0.56599	0.554217	0.565217
1947288	0.548694	0.575829	0.639798	0.513189	0.509524	0.507246	0.609756	0.567696	0.509756	0.619753	0.60794	0.57109	0.675258	0.529138	0.580723	0.495305	0.47541	0.496314	0.565432	0.610577	0.637532	0.611511	0.514541	0.56872	0.544335	0.490868	0.51773	0.544018	0.461894	0.539759	0.554455	0.552693	0.520482	0.521739	0.519451	0.619277	0.503529	0.516291	0.540094	0.674129	0.560914	0.43908	0.616541	0.581114	0.476082	0.578554	0.486747	0.658228	0.505882
1947295	0.628362	0.591121	0.590799	0.541568	0.546988	0.547912	0.61165	0.585714	0.558824	0.542056	0.561321	0.655172	0.618932	0.567696	0.588517	0.543326	0.61	0.574684	0.51773	0.610849	0.549161	0.578704	0.584862	0.619277	0.571429	0.591787	0.513825	0.60739	0.543269	0.567308	0.550971	0.553776	0.533333	0.539863	0.547564	0.629454	0.635678	0.493888	0.608802	0.611374	0.572864	0.49061	0.54717	0.570071	0.584135	0.550239	0.571788	0.578313	0.614251
1947297	0.552826	0.576642	0.575	0.517327	0.544776	0.532995	0.560976	0.537349	0.498765	0.540342	0.577889	0.561743	0.568966	0.544118	0.555831	0.590909	0.609948	0.574866	0.498771	0.583535	0.542289	0.614428	0.504566	0.548077	0.526185	0.531553	0.480861	0.597122	0.5086	0.525926	0.580052	0.555825	0.501229	0.527316	0.54067	0.556086	0.580153	0.475248	0.560794	0.570743	0.5	0.534177	0.541463	0.50591	0.541667	0.497537	0.516291	0.567568	0.554726
1947298	0.518265	0.54195	0.61165	0.536993	0.564165	0.489412	0.555556	0.526077	0.51816	0.590476	0.612981	0.613365	0.627792	0.593301	0.590476	0.534118	0.518779	0.517157	0.563107	0.587007	0.554762	0.556064	0.555056	0.597619	0.62341	0.538462	0.509259	0.585973	0.518692	0.517647	0.527578	0.561201	0.517647	0.517857	0.537415	0.628297	0.584951	0.510896	0.561033	0.661017	0.582915	0.488372	0.553191	0.596154	0.504545	0.579075	0.514354	0.593301	0.537383
1947300	0.533175	0.543735	0.527446	0.5	0.484262	0.560102	0.525822	0.577396	0.5	0.544153	0.507042	0.534279	0.554745	0.535885	0.538647	0.483568	0.519608	0.548718	0.507317	0.57619	0.529412	0.513699	0.514806	0.514019	0.527363	0.540865	0.448513	0.492239	0.478673	0.478774	0.517157	0.531765	0.453271	0.526932	0.514019	0.506849	0.493976	0.482587	0.55314	0.57381	0.547315	0.443662	0.55774	0.501171	0.482436	0.501211	0.488943	0.535109	0.550971
1947305	0.531323	0.582547	0.58753	0.5925	0.552567	0.525672	0.624697	0.593301	0.519417	0.540793	0.57971	0.542725	0.636591	0.539906	0.590244	0.519906	0.535452	0.529557	0.546341	0.576744	0.576733	0.639903	0.524664	0.570071	0.523002	0.56057	0.523697	0.577626	0.514218	0.551807	0.559701	0.589074	0.5875	0.551963	0.610169	0.566125	0.507075	0.540609	0.579075	0.679104	0.525926	0.483491	0.580488	0.630923	0.515152	0.555283	0.522059	0.602941	0.50348
1947306	0.592857	0.558087	0.623188	0.531765	0.527187	0.52019	0.587413	0.57277	0.489559	0.539863	0.585308	0.620192	0.604819	0.555556	0.580189	0.555294	0.524941	0.539409	0.526932	0.604651	0.52093	0.573059	0.543046	0.565421	0.503529	0.534562	0.525581	0.578125	0.477376	0.535047	0.550725	0.569444	0.532864	0.552036	0.581776	0.650718	0.498845	0.508353	0.599045	0.625	0.580645	0.488426	0.539906	0.589499	0.514673	0.58231	0.508353	0.57381	0.605839
1947309	0.523585	0.542453	0.60199	0.521845	0.573935	0.523573	0.587952	0.542654	0.506083	0.516432	0.649616	0.545024	0.581281	0.544365	0.562044	0.536058	0.561097	0.516456	0.534314	0.581948	0.5875	0.579572	0.565116	0.622222	0.546599	0.521429	0.556373	0.578704	0.497608	0.527845	0.56391	0.541176	0.53317	0.542254	0.546099	0.574822	0.55665	0.498747	0.565854	0.635697	0.561224	0.487923	0.518957	0.57598	0.549398	0.538084	0.493827	0.594527	0.544794
1947310	0.490385	0.537897	0.546599	0.532134	0.559682	0.459057	0.504878	0.558603	0.542781	0.514778	0.498765	0.541147	0.556962	0.533835	0.517327	0.508728	0.524548	0.526738	0.484925	0.516827	0.471464	0.502415	0.501188	0.547264	0.544503	0.496296	0.606383	0.673629	0.546632	0.534351	0.510204	0.514634	0.506394	0.56	0.567089	0.574257	0.537662	0.464935	0.549872	0.542998	0.497396	0.4475	0.503722	0.517588	0.554124	0.516456	0.49354	0.521411	0.506173
1947316	0.484185	0.514634	0.544304	0.478803	0.528646	0.467005	0.514493	0.507353	0.5	0.473684	0.539043	0.473558	0.532338	0.485507	0.467312	0.469586	0.47619	0.470886	0.51928	0.539216	0.506361	0.554187	0.487059	0.5	0.491003	0.502475	0.487624	0.539568	0.458128	0.498747	0.512887	0.544776	0.51671	0.518337	0.490338	0.515588	0.518987	0.475578	0.537688	0.575	0.48329	0.457711	0.506234	0.524876	0.460048	0.478908	0.455471	0.541772	0.522388
1947318	0.5625	0.53271	0.574939	0.535802	0.539604	0.498783	0.574519	0.544365	0.498778	0.480638	0.539759	0.56691	0.565534	0.562347	0.493056	0.538647	0.547264	0.55102	0.514563	0.552693	0.496403	0.585132	0.546296	0.558473	0.5	0.487239	0.521739	0.604762	0.498807	0.487059	0.528117	0.555819	0.496368	0.540094	0.566265	0.534884	0.561576	0.482673	0.528708	0.588378	0.502463	0.495146	0.544578	0.502326	0.556098	0.497608	0.52381	0.542169	0.565854
1947319	0.537037	0.547945	0.554245	0.52381	0.564165	0.52518	0.540416	0.552448	0.527578	0.526196	0.51954	0.594272	0.576832	0.556604	0.489796	0.56057	0.538835	0.534483	0.492958	0.589327	0.50116	0.587822	0.535714	0.523918	0.553659	0.523256	0.52093	0.599542	0.548077	0.536817	0.560976	0.555814	0.482679	0.560185	0.588095	0.516704	0.541966	0.493947	0.565632	0.58216	0.52439	0.484778	0.533019	0.566351	0.545882	0.525943	0.475177	0.497717	0.542453
1947320	0.532847	0.525822	0.569307	0.486683	0.486683	0.541985	0.545455	0.514218	0.491315	0.539379	0.533654	0.554217	0.527578	0.545012	0.540342	0.542787	0.555556	0.525773	0.531172	0.490909	0.532338	0.557416	0.512528	0.566502	0.50995	0.490521	0.475059	0.514806	0.507389	0.470309	0.507317	0.480549	0.531017	0.531765	0.504717	0.595588	0.545226	0.492386	0.52506	0.522042	0.462287	0.398618	0.485782	0.485981	0.488208	0.470449	0.502513	0.568922	0.508393
1947321	0.522613	0.546135	0.537468	0.552356	0.549333	0.52381	0.533666	0.532828	0.493573	0.503686	0.486352	0.553299	0.55527	0.565891	0.523929	0.493766	0.576819	0.51752	0.5	0.529412	0.475	0.576142	0.503597	0.560606	0.550532	0.561856	0.450739	0.547215	0.525773	0.496241	0.575597	0.541147	0.482143	0.533666	0.5425	0.55611	0.56383	0.492105	0.585938	0.56962	0.469231	0.483461	0.478908	0.549872	0.518987	0.445545	0.563342	0.528205	0.522843
1947322	0.508009	0.521445	0.68593	0.53494	0.52019	0.5	0.610577	0.615012	0.508434	0.550926	0.56872	0.599526	0.596618	0.511468	0.596107	0.517321	0.4942	0.520988	0.513002	0.569444	0.554217	0.571429	0.556818	0.561772	0.530266	0.510393	0.539007	0.594966	0.482679	0.494226	0.532374	0.540046	0.563415	0.544828	0.571429	0.627685	0.58867	0.508557	0.590361	0.623188	0.553616	0.443182	0.562945	0.570406	0.546099	0.524941	0.498795	0.570071	0.525581
1947324	0.561905	0.536697	0.541568	0.510791	0.550617	0.542079	0.528604	0.535047	0.515663	0.533643	0.528037	0.555035	0.546729	0.558753	0.505855	0.545673	0.584577	0.514778	0.514493	0.53303	0.532374	0.579812	0.531674	0.546948	0.566085	0.526932	0.497664	0.548753	0.527711	0.502358	0.530414	0.534562	0.469767	0.549884	0.510345	0.548611	0.541063	0.487685	0.553444	0.592417	0.485577	0.5	0.53222	0.553991	0.537736	0.475524	0.512255	0.531616	0.56057
1947325	0.519704	0.510896	0.549118	0.532468	0.545692	0.458438	0.479518	0.538462	0.494819	0.447307	0.441315	0.515892	0.524876	0.478155	0.454762	0.460048	0.508951	0.502632	0.457002	0.484706	0.422434	0.504762	0.429864	0.477435	0.450739	0.513716	0.451456	0.497685	0.533679	0.461165	0.457921	0.527094	0.462687	0.4821	0.518248	0.504785	0.54359	0.463731	0.524752	0.470588	0.415233	0.424757	0.45933	0.497561	0.480392	0.447689	0.459799	0.497549	0.486683
1947326	0.546117	0.58231	0.610687	0.538084	0.534653	0.518987	0.558824	0.57598	0.506173	0.531401	0.530266	0.581683	0.60401	0.526442	0.576355	0.521635	0.55641	0.575198	0.496333	0.594203	0.527094	0.552632	0.520737	0.586634	0.527638	0.547677	0.537129	0.575829	0.525672	0.484561	0.54798	0.536058	0.514706	0.534442	0.585	0.590799	0.563452	0.488722	0.608586	0.6275	0.559896	0.441805	0.552239	0.540146	0.538835	0.518428	0.496314	0.558025	0.576441
1947330	0.560859	0.556604	0.659898	0.507143	0.480952	0.483412	0.584951	0.597052	0.5086	0.532864	0.540476	0.570743	0.543943	0.530516	0.573171	0.527446	0.541872	0.527638	0.488152	0.57783	0.562654	0.567059	0.489978	0.568019	0.519512	0.528302	0.487059	0.601874	0.470726	0.50939	0.55335	0.523148	0.512019	0.557647	0.555819	0.593301	0.544118	0.502475	0.529976	0.619855	0.527094	0.444444	0.584352	0.543062	0.498834	0.51699	0.493917	0.538095	0.563107
1947331	0.514706	0.53253	0.571788	0.537275	0.608108	0.505181	0.531707	0.5675	0.487179	0.5	0.532338	0.531553	0.630208	0.501211	0.53	0.463768	0.508816	0.484694	0.521628	0.552567	0.593668	0.559611	0.543478	0.520482	0.55409	0.542289	0.565553	0.519906	0.508861	0.502475	0.54712	0.505995	0.512755	0.556931	0.555831	0.546117	0.521197	0.530831	0.53317	0.61596	0.459799	0.466667	0.512438	0.583756	0.525	0.490148	0.492308	0.590793	0.498778
1947333	0.527446	0.561446	0.559406	0.518519	0.495098	0.532663	0.557971	0.521531	0.476773	0.491803	0.515513	0.509434	0.52506	0.533654	0.57037	0.57	0.516129	0.601604	0.537688	0.564286	0.530713	0.544811	0.5338	0.637056	0.532663	0.541463	0.517073	0.549654	0.5	0.534483	0.544529	0.535545	0.490291	0.546763	0.559611	0.612346	0.509709	0.531579	0.544794	0.59466	0.470588	0.437352	0.547912	0.515588	0.510791	0.54	0.498759	0.561576	0.492823
1947345	0.566667	0.554524	0.622222	0.537713	0.523114	0.519704	0.56872	0.616708	0.501205	0.537383	0.554217	0.592857	0.631579	0.501139	0.618454	0.503513	0.475294	0.496333	0.533816	0.543379	0.514286	0.593824	0.534091	0.525463	0.525547	0.50348	0.557457	0.556818	0.473068	0.533493	0.532847	0.567376	0.553086	0.513636	0.578947	0.612591	0.517986	0.486486	0.557416	0.610577	0.509804	0.485714	0.518957	0.572464	0.535545	0.536585	0.497585	0.581509	0.50939
1947348	0.504762	0.50591	0.560302	0.461353	0.483871	0.525381	0.536232	0.518072	0.491315	0.547445	0.532847	0.57606	0.553086	0.530414	0.509615	0.513382	0.549872	0.530184	0.492647	0.519906	0.47343	0.565217	0.473923	0.53222	0.530612	0.442396	0.451537	0.513825	0.508642	0.480676	0.535354	0.511848	0.492611	0.495283	0.514354	0.529691	0.528536	0.433824	0.505995	0.564165	0.524422	0.477941	0.545	0.504762	0.528256	0.504926	0.489899	0.484337	0.518337
1947350	0.534442	0.583133	0.524038	0.482185	0.492683	0.564885	0.526932	0.501149	0.513514	0.497685	0.497674	0.540476	0.531915	0.525943	0.48037	0.477958	0.575064	0.571059	0.525799	0.476718	0.494005	0.534722	0.528736	0.556627	0.533666	0.527316	0.48	0.518018	0.526961	0.509569	0.492823	0.508083	0.526961	0.5363	0.551069	0.530093	0.50358	0.460784	0.546988	0.530093	0.513648	0.511057	0.511962	0.494226	0.528571	0.461538	0.539043	0.522782	0.56691
1947352	0.569712	0.611111	0.561446	0.512077	0.525547	0.542079	0.563246	0.561905	0.502404	0.494305	0.563549	0.561611	0.601467	0.576271	0.502326	0.509434	0.559701	0.566327	0.510791	0.554524	0.513189	0.581948	0.464208	0.555819	0.580563	0.523474	0.461187	0.559633	0.529268	0.577114	0.520782	0.526682	0.495238	0.570071	0.540094	0.551163	0.535109	0.5075	0.565632	0.560748	0.533666	0.46028	0.520286	0.513953	0.517647	0.489412	0.512255	0.535545	0.594595
1947356	0.508314	0.549763	0.497664	0.541872	0.497561	0.473171	0.566586	0.486239	0.491484	0.459276	0.485981	0.535885	0.507143	0.502347	0.509479	0.513253	0.533666	0.497475	0.456057	0.495455	0.46934	0.566986	0.487696	0.553398	0.527228	0.516827	0.445476	0.502232	0.503614	0.5	0.512438	0.521127	0.509756	0.505774	0.550239	0.57971	0.483333	0.498741	0.53753	0.548694	0.458937	0.418014	0.531553	0.533816	0.495283	0.424942	0.522613	0.51699	0.527711
1947357	0.533643	0.503371	0.581948	0.482599	0.533493	0.545012	0.547564	0.563679	0.501188	0.561611	0.542056	0.58753	0.530374	0.526682	0.584541	0.5363	0.52518	0.523457	0.533654	0.540541	0.515294	0.533784	0.505495	0.543124	0.50591	0.521028	0.495392	0.55481	0.513002	0.502326	0.53494	0.540046	0.470183	0.513514	0.552995	0.57243	0.526066	0.447059	0.569048	0.586449	0.495192	0.464203	0.510393	0.472036	0.505747	0.479167	0.486811	0.540984	0.518519
1947358	0.502439	0.476303	0.553846	0.467822	0.497462	0.449749	0.539409	0.553299	0.509138	0.513716	0.51005	0.509804	0.544081	0.50495	0.481663	0.516539	0.551181	0.492021	0.468514	0.540741	0.483709	0.565757	0.484706	0.504878	0.540897	0.476998	0.443099	0.502326	0.44878	0.487562	0.501292	0.525926	0.447433	0.471429	0.477218	0.501199	0.554688	0.408521	0.511166	0.518248	0.471649	0.475949	0.480488	0.5275	0.495025	0.524548	0.431078	0.518892	0.515228
1947364	0.574866	0.572917	0.603306	0.514986	0.567493	0.513587	0.577128	0.549479	0.512129	0.538058	0.537662	0.602151	0.60274	0.489637	0.503916	0.549598	0.562842	0.478142	0.506562	0.525253	0.523936	0.60582	0.525	0.566667	0.53022	0.507812	0.519789	0.590078	0.521739	0.466495	0.603399	0.528351	0.532086	0.519182	0.536269	0.595801	0.561828	0.490617	0.595041	0.588391	0.557746	0.529086	0.51928	0.526596	0.5	0.510526	0.519126	0.536842	0.572207
1947365	0.490566	0.536408	0.541872	0.474453	0.503778	0.48995	0.481481	0.497619	0.540052	0.544335	0.523342	0.525424	0.498801	0.526961	0.5	0.513514	0.511166	0.478372	0.501247	0.524823	0.469586	0.536817	0.479452	0.482353	0.548718	0.47494	0.42757	0.549296	0.476773	0.526448	0.488834	0.480094	0.484029	0.5179	0.472093	0.5	0.545685	0.42716	0.440835	0.554479	0.507653	0.44878	0.555276	0.522059	0.478469	0.496241	0.430993	0.524631	0.484487
1947371	0.46778	0.554726	0.53598	0.505076	0.488491	0.507732	0.518519	0.571795	0.489744	0.50365	0.514851	0.532178	0.511222	0.487864	0.558974	0.487624	0.507732	0.538043	0.514066	0.51816	0.533333	0.526829	0.456019	0.533333	0.543536	0.51	0.476309	0.555288	0.48139	0.485075	0.520513	0.513447	0.483709	0.526961	0.522059	0.498795	0.515228	0.46875	0.498771	0.555	0.505181	0.460199	0.50995	0.498771	0.515152	0.511509	0.484536	0.569948	0.513784
1947376	0.496503	0.548694	0.497664	0.498789	0.540943	0.533499	0.507009	0.498845	0.511002	0.55	0.495349	0.504673	0.567568	0.528436	0.455581	0.503546	0.519704	0.505051	0.541353	0.529002	0.462617	0.540984	0.463736	0.516509	0.513648	0.492958	0.501193	0.556582	0.528117	0.523114	0.454118	0.546539	0.518428	0.563246	0.580882	0.526807	0.510843	0.439614	0.514151	0.543735	0.495074	0.523573	0.542787	0.50348	0.536232	0.480861	0.495098	0.496454	0.53753
1947377	0.52019	0.533958	0.539568	0.528256	0.550505	0.498765	0.53222	0.505855	0.50495	0.535885	0.5	0.548077	0.542579	0.533981	0.509524	0.494005	0.552764	0.514212	0.516049	0.539906	0.442623	0.542254	0.526559	0.540865	0.527363	0.547677	0.507246	0.565116	0.529268	0.507282	0.498778	0.559036	0.54386	0.519906	0.57767	0.576271	0.572864	0.488608	0.60101	0.550725	0.488778	0.508642	0.524272	0.54878	0.519417	0.492718	0.527919	0.531401	0.5625
1947381	0.553659	0.549763	0.668394	0.538462	0.510949	0.50495	0.588089	0.586634	0.523929	0.570732	0.57284	0.570732	0.628499	0.574939	0.616162	0.522892	0.502427	0.553247	0.570707	0.59466	0.590793	0.56974	0.536131	0.590123	0.576142	0.516746	0.519512	0.59434	0.517241	0.611825	0.55303	0.547619	0.489051	0.563549	0.528708	0.675192	0.540342	0.5	0.560197	0.608911	0.561538	0.425234	0.575309	0.629156	0.524155	0.595361	0.491358	0.60199	0.521739
1947383	0.485149	0.501211	0.536709	0.493639	0.446384	0.456853	0.51358	0.508642	0.450633	0.458034	0.431655	0.502488	0.503704	0.469287	0.475369	0.429268	0.438424	0.448718	0.450882	0.535802	0.467822	0.489209	0.453271	0.485294	0.410758	0.485222	0.438725	0.503546	0.423358	0.431707	0.463476	0.461538	0.487179	0.491484	0.507353	0.479714	0.467662	0.466146	0.516129	0.495215	0.441624	0.397059	0.496241	0.512563	0.443902	0.441103	0.436548	0.501241	0.508816
1947454	0.595855	0.509709	0.557252	0.544041	0.592391	0.549598	0.491484	0.588083	0.426108	0.473684	0.496333	0.541872	0.554156	0.5475	0.486486	0.538071	0.564987	0.512	0.514139	0.498812	0.5	0.575758	0.52657	0.453052	0.542328	0.517588	0.512626	0.549398	0.54522	0.527778	0.541451	0.579747	0.514139	0.572152	0.590331	0.490521	0.506297	0.527027	0.594805	0.548387	0.445274	0.5	0.492574	0.547315	0.527638	0.491184	0.527415	0.503741	0.487685
1947457	0.513514	0.492857	0.553885	0.482587	0.521739	0.452736	0.548387	0.501211	0.45614	0.451765	0.542929	0.509756	0.518428	0.463942	0.5	0.473301	0.484925	0.483376	0.458537	0.504717	0.576	0.525424	0.481395	0.520581	0.440887	0.497561	0.5	0.543062	0.503817	0.469438	0.48	0.468235	0.465174	0.481043	0.485782	0.512077	0.506234	0.445844	0.515892	0.573935	0.47449	0.442543	0.520101	0.445498	0.503741	0.450602	0.432099	0.57772	0.518703
1947460	0.580402	0.569682	0.604113	0.544757	0.567358	0.524422	0.59601	0.560794	0.513924	0.5575	0.52451	0.614796	0.617128	0.507353	0.530864	0.54	0.570312	0.497396	0.491358	0.546318	0.536709	0.604534	0.53066	0.55122	0.546392	0.537129	0.509804	0.602439	0.540816	0.473301	0.592	0.520384	0.516373	0.531401	0.550122	0.61194	0.563131	0.479487	0.608247	0.605528	0.565445	0.540052	0.502404	0.557789	0.519802	0.513447	0.543536	0.548148	0.565553
1947462	0.60401	0.538462	0.553398	0.501193	0.460993	0.514778	0.564593	0.547619	0.480583	0.476082	0.497674	0.573141	0.561446	0.554745	0.518957	0.519048	0.542079	0.506266	0.490431	0.538283	0.508475	0.556338	0.495516	0.526932	0.519802	0.507042	0.444954	0.551724	0.4821	0.530414	0.497573	0.527907	0.517073	0.522145	0.521028	0.538462	0.497642	0.463235	0.606796	0.549296	0.497561	0.423611	0.533816	0.518868	0.461009	0.467442	0.516129	0.544578	0.581683
1947463	0.50116	0.520833	0.550481	0.521845	0.523457	0.503632	0.580723	0.565947	0.470167	0.51049	0.569343	0.552381	0.61596	0.543062	0.50348	0.509524	0.494005	0.472019	0.509662	0.540603	0.540342	0.568396	0.507901	0.558195	0.502439	0.489607	0.457471	0.556582	0.507212	0.531401	0.531707	0.558195	0.488038	0.518605	0.543326	0.525114	0.554187	0.516456	0.543529	0.626829	0.502475	0.439815	0.580247	0.524941	0.515439	0.502392	0.512438	0.555825	0.521327
1947465	0.528986	0.556627	0.555831	0.531646	0.565891	0.539642	0.527711	0.555825	0.546392	0.525301	0.521951	0.544794	0.57606	0.545455	0.55665	0.485646	0.542199	0.497449	0.538071	0.570048	0.474453	0.529833	0.501149	0.538835	0.534351	0.509709	0.480676	0.550351	0.563776	0.542714	0.517588	0.509434	0.537084	0.549878	0.563415	0.539379	0.550251	0.478372	0.543424	0.581114	0.503759	0.513784	0.477435	0.56	0.561097	0.507426	0.554688	0.53202	0.474057
1947466	0.556075	0.568129	0.75	0.571429	0.560976	0.510689	0.627685	0.637255	0.537713	0.517162	0.6	0.583529	0.624691	0.57346	0.675063	0.531765	0.528571	0.530562	0.582524	0.593533	0.568345	0.587558	0.543237	0.591885	0.533981	0.551402	0.557647	0.583333	0.546318	0.525822	0.549161	0.529412	0.558473	0.557339	0.568445	0.679803	0.568345	0.515892	0.576471	0.648456	0.555831	0.454128	0.58134	0.563679	0.533487	0.565217	0.508434	0.599515	0.535047
1947467	0.556355	0.504566	0.590123	0.509709	0.519512	0.460621	0.487472	0.517483	0.48184	0.557416	0.527187	0.551069	0.551559	0.543943	0.5	0.566832	0.523227	0.513716	0.525672	0.531034	0.494062	0.534722	0.514607	0.517483	0.515892	0.49652	0.5	0.561644	0.524272	0.503563	0.483333	0.515081	0.51699	0.536131	0.53066	0.536866	0.540146	0.456311	0.563107	0.535963	0.493888	0.469194	0.518957	0.513953	0.47806	0.559701	0.484108	0.521226	0.501171
1947468	0.60274	0.600446	0.64455	0.579677	0.57243	0.604819	0.588764	0.607306	0.528604	0.590498	0.607306	0.613272	0.646226	0.572707	0.62413	0.575621	0.589202	0.529274	0.576389	0.605791	0.591224	0.603563	0.576674	0.626728	0.558891	0.567265	0.529933	0.578158	0.560364	0.547085	0.591549	0.613122	0.525612	0.584615	0.603604	0.623318	0.595794	0.523364	0.607798	0.65358	0.594724	0.508929	0.594907	0.588235	0.553333	0.547727	0.522727	0.589862	0.630588
1947469	0.488263	0.48046	0.524038	0.523573	0.565104	0.485149	0.546341	0.513126	0.578947	0.524155	0.51816	0.541262	0.565	0.511962	0.438073	0.459906	0.520101	0.478481	0.441805	0.541568	0.490244	0.564165	0.559809	0.492958	0.527638	0.507282	0.540943	0.56	0.492718	0.47381	0.531486	0.533654	0.487864	0.508197	0.525424	0.514019	0.531172	0.472362	0.5475	0.574572	0.516456	0.48139	0.480952	0.514493	0.54321	0.509804	0.450739	0.507317	0.516827
1947474	0.589928	0.591346	0.599022	0.564792	0.547677	0.530864	0.617073	0.606796	0.517157	0.496568	0.599022	0.59952	0.613861	0.558473	0.581114	0.55314	0.558313	0.561224	0.516667	0.595745	0.611111	0.59952	0.604265	0.563679	0.535452	0.606436	0.569343	0.566514	0.494145	0.510689	0.598985	0.562061	0.531401	0.619855	0.578199	0.610451	0.514493	0.556122	0.630273	0.610048	0.523457	0.466042	0.558753	0.530233	0.532864	0.523697	0.541872	0.659898	0.55314
1947480	0.592326	0.540724	0.59759	0.584767	0.591584	0.522892	0.52968	0.552204	0.488095	0.555814	0.515012	0.566745	0.571429	0.532407	0.576555	0.523364	0.571429	0.542079	0.56068	0.555809	0.529691	0.583721	0.558087	0.568075	0.58867	0.577566	0.518779	0.577273	0.579853	0.509346	0.568966	0.548611	0.555556	0.561485	0.584906	0.570439	0.497685	0.519704	0.596618	0.58548	0.573604	0.464368	0.533643	0.544186	0.553444	0.521429	0.50358	0.534722	0.581114
1947485	0.583744	0.561151	0.559902	0.597938	0.568528	0.554707	0.537915	0.563725	0.51861	0.44898	0.523923	0.544153	0.548077	0.562654	0.570025	0.543902	0.563452	0.548969	0.515971	0.571429	0.504854	0.555819	0.533487	0.543269	0.570332	0.595533	0.510843	0.591449	0.570707	0.579345	0.544081	0.566265	0.555276	0.599509	0.648855	0.562648	0.497585	0.510204	0.569682	0.561611	0.508728	0.444444	0.507246	0.545012	0.539952	0.497608	0.565217	0.517986	0.553086
1947499	0.581281	0.57177	0.633333	0.548872	0.569975	0.540404	0.561743	0.592593	0.493857	0.523474	0.58867	0.597561	0.613065	0.529833	0.552311	0.558537	0.579487	0.51005	0.52451	0.586124	0.534314	0.617647	0.514806	0.536471	0.545	0.528986	0.550369	0.610451	0.509709	0.505967	0.582697	0.62069	0.51816	0.537736	0.549398	0.555294	0.564677	0.478908	0.595588	0.584726	0.526316	0.517157	0.491686	0.539379	0.545012	0.514493	0.495074	0.5875	0.530414
1947505	0.559902	0.545024	0.604061	0.486683	0.480769	0.508685	0.541966	0.536643	0.461722	0.556627	0.563275	0.563855	0.609137	0.543269	0.553922	0.526829	0.482927	0.48	0.5475	0.542453	0.541667	0.558473	0.542056	0.529833	0.516129	0.452874	0.523227	0.52968	0.477435	0.51816	0.512376	0.537915	0.5525	0.505774	0.514019	0.534118	0.507317	0.471605	0.552826	0.605839	0.481481	0.485507	0.530414	0.57561	0.461717	0.545	0.5	0.564356	0.506024
1947508	0.485646	0.550122	0.573566	0.521628	0.529114	0.506361	0.5575	0.616368	0.492424	0.588384	0.567839	0.582915	0.559194	0.528256	0.587629	0.531328	0.521628	0.528796	0.539846	0.555556	0.61126	0.575309	0.483871	0.525424	0.516373	0.514778	0.502488	0.528169	0.459854	0.487685	0.524173	0.534146	0.49005	0.528986	0.516908	0.547445	0.486553	0.507853	0.501217	0.635443	0.522427	0.466501	0.572519	0.529412	0.493888	0.553247	0.478589	0.61658	0.530864
1947511	0.552567	0.571084	0.576355	0.525799	0.520885	0.49635	0.551559	0.55314	0.490148	0.453515	0.529976	0.533333	0.557457	0.541966	0.53528	0.541063	0.57398	0.517588	0.5	0.580336	0.545	0.569048	0.479911	0.50939	0.512376	0.565854	0.486998	0.558891	0.484487	0.547912	0.562025	0.55	0.519704	0.564286	0.548926	0.522042	0.525672	0.529412	0.583127	0.580097	0.458937	0.48184	0.593434	0.543689	0.476744	0.501205	0.466184	0.547912	0.50358
1947512	0.56691	0.536471	0.495305	0.488038	0.487981	0.501222	0.557692	0.530952	0.463942	0.479167	0.502358	0.531765	0.543269	0.559322	0.49061	0.531553	0.558081	0.498741	0.524631	0.552941	0.538084	0.523041	0.550351	0.521226	0.531172	0.5311	0.452436	0.49115	0.449649	0.559406	0.55443	0.567308	0.511002	0.524476	0.512761	0.537383	0.506024	0.445521	0.544794	0.562353	0.460048	0.465394	0.513064	0.55314	0.456422	0.5	0.533666	0.555825	0.503614
1948001	0.534653	0.564356	0.58312	0.529114	0.549223	0.517949	0.572139	0.618182	0.528497	0.503632	0.543641	0.568238	0.554726	0.544776	0.54	0.504975	0.572944	0.509091	0.521411	0.564792	0.555556	0.585608	0.555288	0.512077	0.540052	0.582278	0.497525	0.534118	0.491315	0.5275	0.521519	0.592405	0.511335	0.552826	0.527981	0.524941	0.513854	0.507732	0.588235	0.59601	0.482323	0.483627	0.571795	0.530864	0.521092	0.506203	0.509091	0.549118	0.525926
1948005	0.5	0.522277	0.561856	0.507812	0.494792	0.501312	0.521411	0.539241	0.52	0.496241	0.520305	0.572539	0.554404	0.498747	0.537859	0.503797	0.532808	0.521858	0.469543	0.545	0.480916	0.54798	0.518428	0.557252	0.556757	0.568421	0.431034	0.535627	0.478261	0.530026	0.51706	0.517413	0.503937	0.478155	0.490196	0.542714	0.583784	0.46438	0.523196	0.556675	0.485411	0.460759	0.481297	0.543814	0.485	0.507895	0.488189	0.512755	0.474874
1948006	0.578431	0.547619	0.606061	0.546599	0.547264	0.507426	0.537915	0.567633	0.527638	0.478261	0.5311	0.57971	0.547445	0.546988	0.543478	0.559113	0.566667	0.56658	0.511002	0.554245	0.510949	0.548235	0.549065	0.547847	0.535176	0.544578	0.520581	0.564103	0.544776	0.512136	0.570332	0.548926	0.522167	0.577295	0.5625	0.585132	0.529557	0.506361	0.578818	0.513825	0.469438	0.472554	0.470862	0.553659	0.526442	0.4821	0.502463	0.542579	0.541966
1948021	0.541872	0.51816	0.549367	0.458537	0.528061	0.466334	0.529557	0.54321	0.545692	0.478673	0.570332	0.586735	0.5375	0.529557	0.5375	0.508642	0.532134	0.496104	0.511392	0.52019	0.571802	0.501188	0.619647	0.544335	0.507614	0.548872	0.531646	0.540476	0.481572	0.514925	0.54359	0.556931	0.475124	0.524155	0.524038	0.517986	0.533835	0.510363	0.57398	0.57037	0.491139	0.510101	0.530151	0.549505	0.507353	0.481481	0.590164	0.583333	0.511111
1948022	0.580723	0.588652	0.577938	0.565111	0.58209	0.521739	0.569412	0.568396	0.486936	0.516204	0.544601	0.615012	0.596577	0.556872	0.565947	0.494279	0.53012	0.507282	0.522892	0.552752	0.546117	0.55787	0.578704	0.524138	0.553922	0.577938	0.60396	0.569476	0.52518	0.524941	0.585427	0.568075	0.548544	0.561772	0.576832	0.594787	0.514218	0.549367	0.604878	0.602353	0.483254	0.508353	0.511628	0.551643	0.534118	0.523697	0.562814	0.623153	0.488584
1948023	0.564644	0.525381	0.582656	0.581967	0.518617	0.514667	0.51928	0.590786	0.521978	0.483544	0.561497	0.538058	0.575676	0.605405	0.524548	0.533333	0.569863	0.520891	0.524194	0.547315	0.526178	0.570312	0.503704	0.537662	0.526882	0.523316	0.502618	0.5425	0.497382	0.600543	0.541779	0.561039	0.465296	0.558442	0.557029	0.596817	0.526455	0.504132	0.592493	0.581152	0.467018	0.43299	0.565333	0.521851	0.503876	0.505291	0.497354	0.555556	0.588556
1948024	0.615196	0.566265	0.60804	0.547739	0.552764	0.501222	0.550481	0.557692	0.570332	0.498812	0.536408	0.580097	0.602041	0.545012	0.515366	0.523923	0.54386	0.538265	0.524631	0.54186	0.506083	0.566351	0.550588	0.554762	0.507426	0.522673	0.508353	0.536697	0.534483	0.495238	0.541562	0.552381	0.472684	0.580097	0.593596	0.592771	0.507246	0.503856	0.595	0.557692	0.501247	0.534826	0.546117	0.552058	0.528846	0.509709	0.528678	0.583127	0.565757
1948025	0.628866	0.606061	0.558673	0.523929	0.502513	0.5	0.574257	0.576441	0.535248	0.53317	0.54703	0.606684	0.576531	0.545906	0.536946	0.528967	0.539241	0.542328	0.527919	0.541063	0.583548	0.556901	0.573171	0.550617	0.511335	0.549751	0.46988	0.559524	0.501247	0.521303	0.522959	0.567164	0.459854	0.551471	0.553086	0.571782	0.486553	0.519582	0.567089	0.600503	0.448878	0.463415	0.526961	0.576826	0.5	0.520101	0.543536	0.644737	0.503722
1948029	0.589928	0.602871	0.656716	0.662338	0.638743	0.622108	0.550117	0.614634	0.548148	0.518265	0.59322	0.565728	0.596577	0.544601	0.629353	0.543529	0.585427	0.544304	0.564792	0.603774	0.533493	0.634383	0.546697	0.57277	0.558603	0.60688	0.569343	0.644391	0.627551	0.549161	0.586207	0.586698	0.584158	0.615385	0.656716	0.637681	0.547215	0.562025	0.610837	0.597156	0.547264	0.498812	0.526932	0.588378	0.613861	0.526316	0.536946	0.584951	0.57598
1948031	0.556931	0.554479	0.548148	0.557545	0.531807	0.530928	0.547215	0.567568	0.508861	0.525301	0.568238	0.558537	0.556373	0.541463	0.5	0.546135	0.56701	0.483461	0.543147	0.543062	0.532178	0.573171	0.545238	0.550122	0.554124	0.559406	0.5	0.552941	0.5086	0.515971	0.568475	0.551807	0.491358	0.570025	0.570025	0.537383	0.534826	0.515464	0.562044	0.570743	0.502538	0.488943	0.535452	0.558824	0.514634	0.470024	0.536269	0.542998	0.507246
1948032	0.529268	0.571429	0.603093	0.561856	0.556701	0.523077	0.5875	0.574627	0.51671	0.497596	0.513447	0.546341	0.534314	0.508557	0.580153	0.489051	0.534177	0.527704	0.526718	0.523697	0.535533	0.559611	0.517647	0.604534	0.495025	0.5625	0.483092	0.531469	0.516209	0.493857	0.533163	0.528846	0.508772	0.538647	0.560794	0.61461	0.496368	0.472222	0.606599	0.595477	0.496222	0.432692	0.535627	0.521951	0.548872	0.482843	0.508997	0.566416	0.521092
1948033	0.527711	0.55122	0.527981	0.480583	0.514925	0.485	0.524038	0.543902	0.479115	0.452656	0.553616	0.540146	0.512019	0.529268	0.513317	0.561097	0.517588	0.533854	0.461353	0.495392	0.50995	0.528436	0.570048	0.55314	0.533163	0.565327	0.495122	0.516055	0.461353	0.502439	0.554124	0.515513	0.462651	0.510689	0.527578	0.503497	0.506143	0.505208	0.536765	0.576642	0.482587	0.483951	0.497619	0.497608	0.518337	0.492611	0.492424	0.560606	0.492754
1948038	0.508197	0.47973	0.626566	0.5525	0.48926	0.46875	0.511737	0.601485	0.480676	0.504695	0.563725	0.572816	0.565534	0.521429	0.565111	0.53253	0.471698	0.476773	0.570707	0.54186	0.520782	0.506818	0.505643	0.528037	0.539604	0.461187	0.550122	0.571759	0.484561	0.489412	0.498783	0.571084	0.513447	0.489749	0.552381	0.577197	0.514423	0.478908	0.517815	0.577197	0.506203	0.45283	0.522565	0.501166	0.50591	0.566085	0.454545	0.529691	0.450801
1948039	0.531765	0.495455	0.595062	0.506053	0.492823	0.486683	0.530233	0.542857	0.460432	0.515222	0.591584	0.532864	0.600496	0.552885	0.51773	0.503546	0.498801	0.47561	0.513317	0.596154	0.591371	0.604369	0.522831	0.511574	0.527094	0.475973	0.50237	0.521253	0.470726	0.515588	0.576531	0.541176	0.518248	0.517321	0.545024	0.557647	0.520482	0.503778	0.515294	0.644444	0.511222	0.446009	0.545894	0.539192	0.457859	0.531707	0.47561	0.573171	0.5
1948040	0.600962	0.593381	0.609877	0.53253	0.545894	0.509615	0.547786	0.606796	0.539024	0.549296	0.545882	0.620773	0.615012	0.554502	0.548009	0.57767	0.605528	0.561713	0.521635	0.557078	0.549161	0.588785	0.569794	0.592326	0.52619	0.546948	0.571078	0.621176	0.541063	0.557416	0.542579	0.576832	0.475638	0.565728	0.575179	0.570093	0.542453	0.496278	0.63145	0.599526	0.521739	0.532688	0.56974	0.55711	0.521028	0.557971	0.566085	0.609756	0.544601
1948041	0.618005	0.639706	0.558252	0.540146	0.578554	0.564356	0.569048	0.556338	0.566416	0.550827	0.558473	0.59759	0.611247	0.601467	0.570048	0.546539	0.608142	0.592208	0.552826	0.560465	0.57598	0.620773	0.542141	0.639303	0.606138	0.6133	0.526316	0.552036	0.541463	0.534606	0.571429	0.601942	0.545455	0.571765	0.582339	0.621687	0.589109	0.551282	0.597052	0.629902	0.514706	0.552311	0.549398	0.565321	0.597531	0.525301	0.554726	0.626566	0.547847
1948045	0.583942	0.568396	0.586634	0.483645	0.547912	0.543641	0.550351	0.550588	0.491647	0.487472	0.510441	0.607229	0.561321	0.543943	0.534118	0.524823	0.553616	0.530151	0.515738	0.531818	0.484848	0.562061	0.475983	0.506912	0.512195	0.535545	0.473684	0.553531	0.546341	0.532374	0.50358	0.562353	0.515439	0.556075	0.525463	0.522624	0.515439	0.451074	0.600973	0.563805	0.511002	0.464623	0.53494	0.547393	0.490826	0.464203	0.496368	0.514085	0.613466
1948105	0.531323	0.546911	0.79564	0.552885	0.555283	0.49642	0.608173	0.640199	0.523114	0.549528	0.602439	0.586449	0.626536	0.526682	0.680307	0.514019	0.504717	0.532178	0.565534	0.597647	0.580882	0.553776	0.53125	0.573113	0.551471	0.517241	0.537915	0.585812	0.523585	0.535545	0.556098	0.536866	0.555012	0.549425	0.538991	0.673171	0.578818	0.498783	0.555556	0.640777	0.579747	0.455172	0.562201	0.594203	0.538642	0.570388	0.486998	0.597087	0.524706
1948109	0.566502	0.530952	0.5825	0.52	0.5	0.551813	0.56068	0.57284	0.498741	0.515588	0.580402	0.552311	0.632124	0.541463	0.546798	0.548628	0.534177	0.539267	0.602632	0.563855	0.596354	0.576642	0.580488	0.576355	0.476658	0.497608	0.565327	0.512528	0.491358	0.48301	0.579634	0.537349	0.55102	0.564165	0.600998	0.567961	0.493888	0.510309	0.573566	0.611794	0.443099	0.436451	0.597436	0.515513	0.52439	0.497525	0.532468	0.595361	0.475059
1948111	0.521327	0.535211	0.583744	0.685484	0.69589	0.569588	0.541568	0.583333	0.539241	0.52381	0.552311	0.508235	0.550481	0.536993	0.550971	0.504762	0.517157	0.546632	0.576531	0.582339	0.528256	0.582126	0.562353	0.537736	0.541147	0.557457	0.693548	0.642336	0.691057	0.497619	0.517327	0.552381	0.54386	0.653165	0.670951	0.562648	0.491647	0.532468	0.558252	0.599034	0.504975	0.513648	0.572139	0.510638	0.752066	0.478673	0.468447	0.536232	0.481395
1948159	0.590206	0.548387	0.602067	0.571795	0.575198	0.524675	0.594388	0.579082	0.517949	0.465394	0.579082	0.568922	0.621053	0.519802	0.566751	0.569231	0.577836	0.475827	0.505025	0.542373	0.524173	0.62982	0.548309	0.55303	0.537275	0.519608	0.540404	0.586957	0.526718	0.513784	0.562005	0.587342	0.586387	0.560794	0.600509	0.595	0.541237	0.559459	0.612987	0.607053	0.513995	0.498728	0.504902	0.524752	0.518519	0.4975	0.524675	0.554707	0.555838
1948163	0.516509	0.531765	0.563725	0.497573	0.571429	0.485222	0.503497	0.571776	0.525253	0.502358	0.576355	0.555556	0.53253	0.524038	0.555831	0.530414	0.549367	0.521519	0.493917	0.585542	0.495146	0.552381	0.553191	0.52	0.592208	0.532688	0.535627	0.559165	0.497573	0.528117	0.540609	0.556627	0.577608	0.518692	0.554217	0.523256	0.560302	0.482323	0.5925	0.579327	0.518987	0.478155	0.508393	0.530266	0.55774	0.496386	0.498765	0.509569	0.51074
1948170	0.59	0.557143	0.6025	0.543641	0.567089	0.556122	0.519906	0.548309	0.525126	0.522565	0.554217	0.536643	0.55122	0.58396	0.527578	0.535109	0.55	0.516373	0.583548	0.570743	0.526961	0.568019	0.531469	0.579075	0.50995	0.56068	0.502381	0.568075	0.524631	0.553616	0.5325	0.580882	0.489157	0.585366	0.57561	0.621951	0.523114	0.461538	0.6075	0.59854	0.501241	0.496314	0.504785	0.526442	0.522892	0.505995	0.516373	0.553398	0.543689
1948180	0.505643	0.562212	0.599034	0.504695	0.52506	0.540342	0.481153	0.553488	0.609137	0.544186	0.58134	0.544393	0.580569	0.557647	0.591787	0.549296	0.550971	0.56743	0.563107	0.545045	0.477169	0.562929	0.550562	0.577465	0.528986	0.511468	0.485057	0.521834	0.521327	0.550239	0.49409	0.495556	0.51773	0.535308	0.545035	0.587822	0.543943	0.448357	0.524138	0.571759	0.558313	0.501176	0.512644	0.515982	0.514943	0.528571	0.554187	0.530233	0.5363
1948182	0.501193	0.524941	0.540342	0.48301	0.477941	0.515228	0.457471	0.459397	0.464198	0.527711	0.508434	0.485849	0.527845	0.507177	0.502404	0.43418	0.540609	0.507732	0.570694	0.528169	0.461905	0.5	0.444444	0.541262	0.522959	0.495215	0.449173	0.525229	0.5225	0.554156	0.492683	0.519139	0.496314	0.544365	0.529976	0.534279	0.511002	0.433824	0.514354	0.541766	0.4825	0.470588	0.514634	0.535109	0.485646	0.478261	0.488665	0.46934	0.497585
1948202	0.569682	0.587952	0.592593	0.520581	0.507282	0.502427	0.596618	0.570743	0.480769	0.481735	0.532067	0.563246	0.589681	0.536058	0.503497	0.548544	0.561713	0.533163	0.502392	0.550117	0.49642	0.586124	0.482222	0.535211	0.495098	0.497685	0.480186	0.5625	0.502392	0.530414	0.507212	0.570071	0.515738	0.542254	0.5363	0.564706	0.509615	0.480198	0.590799	0.561321	0.460621	0.441109	0.539024	0.519906	0.480278	0.492891	0.476998	0.556373	0.529833
1948203	0.560197	0.571429	0.541063	0.542714	0.519802	0.621984	0.528302	0.533333	0.476773	0.522673	0.501176	0.539192	0.541262	0.52619	0.529126	0.511962	0.590674	0.569149	0.559194	0.570406	0.508434	0.581114	0.493151	0.560976	0.536341	0.566085	0.494005	0.517084	0.576531	0.507246	0.555556	0.548694	0.534826	0.583333	0.623116	0.547619	0.556675	0.513995	0.596977	0.566351	0.469586	0.508642	0.554187	0.510689	0.524272	0.466825	0.522388	0.520681	0.514634
1948204	0.563549	0.609337	0.58231	0.502427	0.51816	0.546599	0.593137	0.548694	0.512438	0.514151	0.574939	0.605839	0.625628	0.558537	0.527316	0.544794	0.596401	0.544757	0.585242	0.529817	0.578554	0.671717	0.536697	0.60688	0.550251	0.534772	0.484778	0.52809	0.498801	0.546569	0.559494	0.586797	0.513317	0.568019	0.584541	0.583333	0.562963	0.475369	0.56691	0.617647	0.497537	0.476415	0.586035	0.578049	0.504695	0.482353	0.523929	0.581281	0.519231
1948209	0.521951	0.511905	0.501222	0.483871	0.517857	0.497462	0.536585	0.478673	0.45098	0.485849	0.455814	0.511962	0.488038	0.451991	0.457746	0.459524	0.4975	0.521164	0.456098	0.515294	0.505025	0.507075	0.505828	0.516827	0.466667	0.510896	0.516129	0.498851	0.513784	0.436019	0.519084	0.514354	0.501253	0.533981	0.540342	0.516432	0.521197	0.478261	0.570707	0.508235	0.450739	0.452785	0.506053	0.477218	0.516049	0.457831	0.461538	0.520885	0.523114
1948210	0.526448	0.535	0.520101	0.444444	0.466165	0.51436	0.52381	0.492683	0.431078	0.433962	0.453883	0.495122	0.534177	0.5	0.46472	0.472906	0.564171	0.532432	0.443627	0.501205	0.458128	0.558897	0.446224	0.521092	0.496144	0.491358	0.446341	0.459954	0.482412	0.482412	0.537037	0.526055	0.503876	0.466667	0.485507	0.512195	0.483871	0.457584	0.517588	0.508516	0.447837	0.431707	0.508906	0.482927	0.451456	0.456576	0.471795	0.481203	0.492574
1948211	0.491443	0.515738	0.525126	0.466667	0.484772	0.48731	0.503614	0.471292	0.472222	0.491525	0.482927	0.558081	0.506112	0.506203	0.475845	0.508861	0.554377	0.522788	0.451372	0.503597	0.467662	0.530562	0.476852	0.587629	0.523684	0.515075	0.452555	0.519139	0.47	0.452323	0.503836	0.498771	0.457921	0.496368	0.520782	0.51816	0.524173	0.471204	0.543367	0.56391	0.457071	0.441176	0.523077	0.5475	0.481481	0.432692	0.471795	0.490099	0.534005
1948212	0.533333	0.593137	0.642674	0.508516	0.4821	0.525126	0.561446	0.539192	0.478049	0.542654	0.53494	0.553957	0.625954	0.520095	0.558537	0.483568	0.504902	0.508816	0.538653	0.576555	0.603093	0.557143	0.507973	0.555556	0.528822	0.533816	0.491607	0.541284	0.457547	0.530562	0.545226	0.506977	0.496386	0.553957	0.522353	0.564593	0.489209	0.536082	0.53125	0.616505	0.51005	0.412442	0.602041	0.586634	0.468531	0.502404	0.5025	0.604592	0.489362
1948213	0.555556	0.552693	0.633166	0.55611	0.51816	0.51358	0.6325	0.597087	0.527228	0.544601	0.550827	0.571429	0.60794	0.546539	0.545673	0.512881	0.536946	0.538071	0.553086	0.607229	0.59542	0.603365	0.504464	0.555556	0.517073	0.541766	0.502358	0.547945	0.490431	0.545232	0.581864	0.556872	0.52657	0.591787	0.541371	0.585308	0.516667	0.542929	0.539007	0.638142	0.51861	0.43418	0.630769	0.580488	0.517815	0.505967	0.486618	0.589109	0.518957
1948215	0.508353	0.560096	0.550369	0.489051	0.527778	0.5625	0.553398	0.504739	0.493797	0.512019	0.517986	0.541766	0.539759	0.51816	0.516908	0.508434	0.525253	0.538058	0.56266	0.553957	0.546366	0.546948	0.503432	0.529833	0.498753	0.542787	0.503632	0.534722	0.54	0.454333	0.537688	0.521429	0.506112	0.545455	0.546988	0.509302	0.514706	0.497462	0.545012	0.586538	0.516539	0.493857	0.5425	0.498824	0.536765	0.502415	0.472772	0.525547	0.494033
1948217	0.537736	0.621027	0.609877	0.572139	0.564356	0.555	0.573141	0.549763	0.523457	0.562802	0.560976	0.596618	0.64557	0.522353	0.574572	0.501171	0.563591	0.525253	0.551471	0.583333	0.532688	0.636585	0.474614	0.582126	0.554726	0.5058	0.504762	0.604265	0.531401	0.521429	0.550617	0.591346	0.541667	0.570071	0.600973	0.612591	0.53753	0.5175	0.544153	0.645	0.565553	0.504854	0.555825	0.558473	0.51773	0.546798	0.532178	0.547847	0.541063
1948221	0.582915	0.638677	0.582915	0.566327	0.574742	0.587302	0.626598	0.55774	0.587013	0.54878	0.5875	0.587654	0.647059	0.59194	0.547445	0.561275	0.639566	0.581333	0.582245	0.604938	0.586735	0.658163	0.529138	0.632911	0.565891	0.589873	0.518248	0.574822	0.57868	0.542289	0.613158	0.58231	0.53598	0.591022	0.605985	0.628141	0.600515	0.550532	0.59596	0.625628	0.515306	0.555556	0.555831	0.543689	0.55198	0.536524	0.560724	0.5875	0.54703
1948222	0.543326	0.5	0.559242	0.491803	0.510689	0.495215	0.594724	0.543981	0.458333	0.471111	0.518519	0.547344	0.580723	0.494279	0.501149	0.538095	0.564356	0.473301	0.478873	0.544419	0.513064	0.561927	0.495595	0.57109	0.503563	0.546539	0.473804	0.503268	0.487179	0.462585	0.516667	0.526196	0.533654	0.469163	0.522936	0.517857	0.534772	0.484029	0.611111	0.56422	0.472941	0.448276	0.541568	0.512702	0.461712	0.456621	0.493976	0.581509	0.521226
1948223	0.503464	0.566986	0.504673	0.490431	0.515971	0.528678	0.524362	0.522248	0.497561	0.546539	0.501166	0.52459	0.511682	0.532067	0.462243	0.492925	0.574684	0.511335	0.465558	0.534722	0.482185	0.537037	0.467105	0.537559	0.5	0.516588	0.442922	0.501109	0.494005	0.494062	0.562189	0.525581	0.464789	0.531616	0.516355	0.520548	0.536585	0.472772	0.501171	0.569378	0.479616	0.489209	0.523923	0.503513	0.498818	0.468235	0.511166	0.516588	0.563107
1948224	0.557562	0.567929	0.613953	0.548165	0.589074	0.536131	0.549889	0.552863	0.538462	0.560268	0.556054	0.60739	0.605568	0.557303	0.542411	0.581609	0.613365	0.561743	0.547126	0.559913	0.520362	0.561135	0.523305	0.62181	0.575829	0.567198	0.539326	0.596491	0.551487	0.518847	0.550691	0.596372	0.52027	0.56541	0.60274	0.6	0.590698	0.515222	0.609302	0.610984	0.520833	0.507865	0.567816	0.558824	0.566893	0.497797	0.513889	0.556322	0.571429
1948225	0.514019	0.521028	0.591687	0.496403	0.51861	0.473684	0.543529	0.541371	0.526055	0.551313	0.548077	0.535377	0.603491	0.502336	0.479167	0.513002	0.527981	0.446602	0.470588	0.570755	0.498807	0.560748	0.514673	0.52093	0.556675	0.481481	0.471963	0.544419	0.496386	0.521635	0.540541	0.563246	0.515815	0.488636	0.498851	0.545667	0.576441	0.495025	0.516588	0.558195	0.555838	0.4821	0.577778	0.541766	0.476852	0.497608	0.442353	0.521429	0.527446
1948226	0.611825	0.574627	0.637076	0.547074	0.547315	0.542636	0.578164	0.598485	0.493703	0.542373	0.554726	0.546341	0.584383	0.57	0.571788	0.551122	0.571059	0.544	0.514066	0.583744	0.550505	0.57561	0.533175	0.59194	0.584656	0.53202	0.564103	0.615196	0.55641	0.545455	0.608466	0.538835	0.526718	0.58396	0.546569	0.6125	0.570694	0.544	0.593434	0.579075	0.48995	0.431981	0.552764	0.541147	0.543641	0.505	0.51269	0.573232	0.577215
1948228	0.578947	0.567376	0.602941	0.54902	0.550617	0.564557	0.540984	0.595642	0.525672	0.524249	0.528169	0.565947	0.578313	0.545024	0.528302	0.563855	0.559406	0.5375	0.483568	0.601896	0.516667	0.586288	0.517857	0.541667	0.526829	0.52	0.508235	0.569124	0.533981	0.516746	0.541667	0.513636	0.520384	0.562061	0.583535	0.590047	0.558537	0.474576	0.573141	0.597122	0.518337	0.488095	0.524706	0.554762	0.535714	0.479167	0.551637	0.555024	0.602469
1948232	0.490741	0.532864	0.553398	0.529412	0.493947	0.480769	0.536471	0.495349	0.461905	0.491917	0.546763	0.507042	0.552885	0.573171	0.479358	0.514151	0.563452	0.497512	0.482185	0.537209	0.487981	0.531469	0.480088	0.539007	0.496333	0.492958	0.429545	0.569124	0.496403	0.510791	0.5575	0.533958	0.465721	0.54717	0.55	0.518433	0.513126	0.485075	0.538278	0.586957	0.466346	0.483254	0.511962	0.520095	0.507109	0.475294	0.506173	0.521429	0.511848
1948233	0.545455	0.507143	0.540201	0.511335	0.511392	0.463659	0.555	0.535452	0.482323	0.457944	0.485507	0.576142	0.540201	0.502439	0.509756	0.504926	0.550388	0.523438	0.482843	0.507075	0.520202	0.522782	0.539568	0.587179	0.532134	0.516209	0.490148	0.51963	0.513784	0.46988	0.530612	0.516908	0.498741	0.484706	0.540342	0.520384	0.522727	0.523936	0.554707	0.543269	0.461153	0.449029	0.539241	0.495169	0.504902	0.462651	0.528646	0.523929	0.541147
1948234	0.585185	0.588378	0.694595	0.572152	0.559194	0.517588	0.647959	0.614035	0.5175	0.588384	0.594458	0.609453	0.7	0.546341	0.627249	0.53616	0.539604	0.512887	0.558376	0.647355	0.613577	0.63591	0.516129	0.581114	0.550761	0.555825	0.528395	0.604317	0.524752	0.535627	0.579897	0.590686	0.559796	0.554217	0.581509	0.652393	0.574307	0.5323	0.627249	0.702073	0.597333	0.493888	0.639896	0.583333	0.531401	0.550761	0.540609	0.647059	0.5425
1948235	0.529412	0.53211	0.622829	0.507143	0.537713	0.512136	0.556355	0.563246	0.547264	0.593137	0.572464	0.64	0.63038	0.525701	0.549528	0.53717	0.512019	0.537879	0.551471	0.582938	0.528708	0.594787	0.554023	0.543529	0.547912	0.489655	0.494118	0.570776	0.508393	0.513064	0.523002	0.551643	0.503597	0.545667	0.554502	0.543779	0.555012	0.461165	0.535714	0.635468	0.573265	0.518072	0.553957	0.574879	0.52506	0.581454	0.514778	0.512821	0.543689
1948236	0.514151	0.553699	0.62	0.534826	0.541147	0.507426	0.504608	0.5625	0.526055	0.582927	0.589109	0.542654	0.656331	0.522673	0.521531	0.522782	0.487864	0.5	0.51699	0.574822	0.542079	0.588095	0.514874	0.5058	0.503667	0.501176	0.520482	0.542334	0.471429	0.507282	0.542079	0.578049	0.538272	0.535545	0.555288	0.553191	0.540741	0.495	0.545012	0.6425	0.523929	0.506173	0.549878	0.568293	0.510791	0.524631	0.487624	0.585608	0.513189
1948243	0.535714	0.570071	0.520095	0.515738	0.55611	0.498783	0.528037	0.504608	0.519608	0.493119	0.518779	0.571084	0.564165	0.51773	0.51049	0.485981	0.56	0.511278	0.491607	0.551163	0.501193	0.566351	0.522624	0.551313	0.562814	0.586207	0.503513	0.548975	0.521739	0.521739	0.533333	0.533643	0.540541	0.523148	0.559242	0.559719	0.510689	0.46683	0.586797	0.574822	0.512376	0.510949	0.498824	0.573171	0.518957	0.470588	0.521197	0.545894	0.52506
1948246	0.507317	0.540741	0.542929	0.458128	0.520513	0.548303	0.522388	0.532338	0.503896	0.480861	0.490196	0.504878	0.533499	0.562341	0.495122	0.518892	0.54047	0.525469	0.525907	0.510791	0.542636	0.521845	0.497642	0.558376	0.553806	0.52381	0.445783	0.498829	0.5	0.54522	0.530026	0.492788	0.479899	0.559406	0.517157	0.551724	0.493766	0.489529	0.5	0.545455	0.44557	0.444988	0.523929	0.512376	0.479218	0.487437	0.526596	0.530457	0.521411
1948247	0.543326	0.541284	0.568019	0.488426	0.549637	0.550369	0.550926	0.527397	0.541463	0.533643	0.494331	0.550926	0.512702	0.520833	0.517401	0.533019	0.567568	0.528678	0.526316	0.521253	0.528302	0.534989	0.592075	0.578571	0.536585	0.539906	0.509302	0.507625	0.524941	0.44843	0.52381	0.496644	0.498824	0.538813	0.56338	0.578089	0.545455	0.495098	0.621287	0.547344	0.507246	0.49409	0.533019	0.509091	0.530374	0.429844	0.518337	0.506912	0.556355
1948248	0.504902	0.53202	0.507389	0.474328	0.502551	0.489796	0.571429	0.501217	0.47	0.467933	0.446809	0.543424	0.507282	0.451074	0.524752	0.462651	0.507614	0.471795	0.449878	0.513126	0.476427	0.532847	0.502358	0.539409	0.481013	0.511057	0.467626	0.525943	0.48139	0.429952	0.542416	0.51699	0.503778	0.472813	0.534314	0.508274	0.51005	0.511811	0.585242	0.541463	0.478481	0.440594	0.46472	0.493947	0.479319	0.421429	0.541333	0.479319	0.524876
1948253	0.568075	0.609005	0.617647	0.489559	0.514218	0.518072	0.611111	0.593381	0.52019	0.541096	0.565012	0.634383	0.620438	0.51963	0.553191	0.558962	0.581683	0.582474	0.5311	0.544218	0.55314	0.600467	0.562358	0.63747	0.555283	0.55792	0.516204	0.575964	0.491991	0.503464	0.561743	0.569124	0.516509	0.514607	0.551963	0.58042	0.561151	0.483333	0.606796	0.618705	0.531707	0.521327	0.542857	0.562061	0.524362	0.530952	0.539952	0.60688	0.569712
1948254	0.496487	0.574879	0.562044	0.537313	0.56599	0.531486	0.556627	0.545673	0.478049	0.52619	0.547677	0.553957	0.584158	0.511848	0.536232	0.515738	0.524752	0.498747	0.520988	0.524362	0.545	0.543529	0.519451	0.536993	0.503704	0.517986	0.494062	0.53653	0.502415	0.514493	0.501229	0.561446	0.570332	0.531765	0.551313	0.561611	0.555	0.520513	0.535109	0.60688	0.530612	0.453682	0.587342	0.555825	0.489412	0.520782	0.522613	0.54902	0.541463
1948256	0.523041	0.508969	0.56057	0.550725	0.519231	0.483412	0.539171	0.554779	0.464037	0.52968	0.538462	0.51954	0.567376	0.533643	0.503432	0.523256	0.487059	0.512315	0.497642	0.556064	0.462243	0.524887	0.544018	0.502232	0.531553	0.497717	0.512881	0.552573	0.510638	0.474886	0.541063	0.54023	0.509479	0.546083	0.539352	0.534989	0.507042	0.495146	0.531469	0.584507	0.506024	0.464037	0.543943	0.52765	0.538824	0.508274	0.485782	0.480638	0.562201
1948257	0.523697	0.510441	0.546798	0.448113	0.507353	0.48642	0.570388	0.496471	0.515075	0.510588	0.535109	0.586634	0.567901	0.462069	0.513064	0.507212	0.490291	0.465517	0.455847	0.530374	0.503667	0.530374	0.49095	0.55314	0.523691	0.488208	0.462963	0.526196	0.456265	0.462085	0.520681	0.521028	0.49635	0.46712	0.486047	0.530516	0.509662	0.471464	0.567568	0.57385	0.550129	0.472422	0.513317	0.545012	0.454965	0.498783	0.546875	0.526699	0.519417
1948263	0.506944	0.548837	0.569007	0.508314	0.541463	0.502392	0.556872	0.556872	0.510843	0.524362	0.521028	0.586797	0.587952	0.525822	0.555819	0.528436	0.561576	0.530303	0.5	0.55787	0.520384	0.542334	0.538462	0.588808	0.545455	0.560859	0.495327	0.558087	0.49409	0.508235	0.538835	0.5	0.475524	0.52765	0.561905	0.57377	0.552311	0.492647	0.592683	0.57783	0.559494	0.475294	0.528571	0.485057	0.524706	0.474537	0.527228	0.555024	0.56057
1948266	0.522673	0.515012	0.578818	0.551122	0.542289	0.490244	0.552133	0.539192	0.523457	0.528302	0.546988	0.535211	0.567568	0.567901	0.469907	0.537897	0.546366	0.519182	0.493976	0.563981	0.483412	0.578571	0.52164	0.547619	0.558376	0.52506	0.5	0.552995	0.513447	0.55198	0.528395	0.549763	0.502415	0.533958	0.537736	0.535963	0.562814	0.515228	0.508159	0.623762	0.474201	0.469048	0.583333	0.563725	0.508314	0.519417	0.438095	0.52518	0.4662
1948270	0.589806	0.57109	0.622829	0.572864	0.575377	0.545226	0.638821	0.622222	0.519512	0.5338	0.604938	0.570755	0.632242	0.553444	0.548694	0.591584	0.548628	0.552699	0.600503	0.579812	0.585	0.622276	0.558891	0.611794	0.551378	0.489655	0.559113	0.571759	0.531553	0.542373	0.589873	0.588942	0.53317	0.558685	0.570743	0.588235	0.54878	0.532995	0.583333	0.669975	0.520988	0.469194	0.6	0.592233	0.564165	0.511905	0.547739	0.594059	0.563415
1948272	0.547564	0.594272	0.609337	0.514286	0.531553	0.566832	0.598558	0.566351	0.469626	0.561611	0.609337	0.580952	0.632099	0.534884	0.565632	0.522248	0.558824	0.523573	0.521531	0.565517	0.549637	0.598592	0.507761	0.562061	0.551724	0.520833	0.512881	0.547085	0.516509	0.511737	0.606061	0.591449	0.549637	0.55814	0.550926	0.59719	0.557178	0.54386	0.572792	0.578454	0.530864	0.484919	0.555288	0.572792	0.508121	0.528708	0.514493	0.581509	0.562802
1948273	0.528395	0.571429	0.588083	0.487437	0.458128	0.467822	0.548148	0.532178	0.48731	0.521951	0.560914	0.556675	0.557545	0.552764	0.528678	0.484262	0.48995	0.497423	0.508816	0.562963	0.531088	0.539216	0.495327	0.520681	0.502551	0.481752	0.445783	0.565217	0.432367	0.534527	0.564644	0.543424	0.533333	0.512136	0.510896	0.535109	0.498759	0.478036	0.503686	0.583333	0.487179	0.441748	0.495122	0.564885	0.454327	0.551181	0.496144	0.559796	0.508728
1948277	0.478161	0.489796	0.597052	0.461358	0.50365	0.491443	0.540094	0.512761	0.517241	0.533175	0.549398	0.551559	0.559322	0.493056	0.514151	0.543902	0.453704	0.521411	0.518248	0.537931	0.507177	0.526437	0.527523	0.533333	0.487981	0.425721	0.559113	0.550459	0.494033	0.486936	0.509709	0.478555	0.528256	0.54717	0.527059	0.552941	0.547677	0.444444	0.515439	0.591787	0.532828	0.449649	0.508314	0.524941	0.507075	0.515663	0.452381	0.475638	0.557971
1948278	0.554479	0.542056	0.622166	0.524631	0.575064	0.522613	0.564904	0.582927	0.516049	0.509259	0.52019	0.600496	0.560976	0.558537	0.508314	0.551471	0.579345	0.522843	0.495192	0.571429	0.491647	0.556338	0.534884	0.523474	0.546135	0.548309	0.501188	0.544828	0.528256	0.536408	0.564557	0.549161	0.484487	0.545024	0.530952	0.582734	0.561404	0.503797	0.545894	0.590244	0.507463	0.491484	0.554479	0.522459	0.552826	0.486874	0.502475	0.518868	0.5975
1948280	0.597964	0.557178	0.590793	0.584416	0.569948	0.530928	0.545232	0.578947	0.577128	0.526961	0.505995	0.585608	0.589421	0.526699	0.5	0.556391	0.601604	0.526992	0.545918	0.566586	0.45	0.585784	0.534279	0.558603	0.585752	0.54321	0.46988	0.559242	0.539642	0.533499	0.533163	0.560494	0.517413	0.552311	0.588972	0.592593	0.587467	0.506527	0.554726	0.55314	0.518041	0.542199	0.536341	0.544335	0.537313	0.522388	0.516539	0.504831	0.506173
1948283	0.529268	0.566176	0.530713	0.513784	0.538462	0.48995	0.569652	0.520482	0.545455	0.483412	0.514563	0.558537	0.554455	0.5	0.525799	0.463007	0.551546	0.510309	0.491272	0.518868	0.544987	0.564477	0.473923	0.562189	0.506329	0.521951	0.476998	0.542254	0.503722	0.460621	0.517677	0.53494	0.471883	0.550122	0.524272	0.543269	0.522277	0.529101	0.55	0.523697	0.481297	0.450363	0.524876	0.446512	0.507317	0.461353	0.527132	0.573604	0.514423
1948286	0.609877	0.625917	0.618454	0.527845	0.568238	0.561097	0.623153	0.550827	0.574684	0.580336	0.5625	0.620098	0.607843	0.580723	0.570743	0.577017	0.596977	0.604167	0.544335	0.601896	0.553659	0.592857	0.591121	0.635236	0.591479	0.580488	0.563725	0.634845	0.559902	0.534606	0.585859	0.592771	0.508353	0.589928	0.590244	0.651106	0.586035	0.523573	0.647208	0.613909	0.565657	0.516908	0.588529	0.545238	0.585366	0.513126	0.580808	0.56691	0.592593
1948289	0.563855	0.57346	0.628429	0.565	0.561097	0.555276	0.568019	0.585956	0.552764	0.562201	0.535545	0.583333	0.598015	0.539192	0.559322	0.507075	0.542787	0.536896	0.546569	0.598086	0.525301	0.601432	0.556322	0.525463	0.604592	0.556901	0.516746	0.595794	0.520581	0.535109	0.581864	0.564286	0.55611	0.583133	0.596107	0.568396	0.526316	0.502475	0.570388	0.614078	0.51861	0.521951	0.554479	0.568675	0.543269	0.540342	0.493857	0.563415	0.5311
1948291	0.57377	0.553288	0.606205	0.554762	0.593137	0.547215	0.530337	0.575406	0.529833	0.535469	0.58156	0.633735	0.597619	0.561485	0.554273	0.543124	0.580488	0.523342	0.566667	0.579545	0.513761	0.587156	0.546667	0.537585	0.530952	0.52027	0.498861	0.571111	0.554502	0.550351	0.569712	0.603286	0.53066	0.57931	0.567506	0.596774	0.566986	0.512019	0.607229	0.574032	0.533816	0.49884	0.517162	0.578089	0.513636	0.495434	0.539759	0.525114	0.604369
1948292	0.490385	0.450575	0.50365	0.480198	0.521519	0.486146	0.531863	0.485782	0.478803	0.44186	0.477108	0.485849	0.551378	0.481928	0.454976	0.465228	0.526718	0.458228	0.443627	0.5311	0.47561	0.558537	0.502336	0.48926	0.516539	0.483092	0.439716	0.510393	0.469287	0.493827	0.517857	0.536765	0.4925	0.453704	0.502392	0.481308	0.552972	0.42394	0.562025	0.53012	0.467337	0.452088	0.475845	0.502415	0.487805	0.450602	0.447761	0.472289	0.467626
1948293	0.535802	0.533816	0.546135	0.473171	0.513924	0.511509	0.535452	0.515738	0.541451	0.503614	0.492718	0.546569	0.503667	0.491566	0.472422	0.533835	0.534005	0.525199	0.529262	0.516588	0.518797	0.528846	0.506977	0.542998	0.524297	0.493917	0.483092	0.52459	0.498759	0.479115	0.521739	0.490476	0.507463	0.536585	0.5	0.532688	0.508772	0.462121	0.519802	0.558252	0.483461	0.460591	0.535	0.501211	0.498789	0.447942	0.523438	0.496333	0.535176
1948296	0.5	0.535452	0.561713	0.46247	0.476427	0.464198	0.547912	0.507246	0.461347	0.553885	0.487923	0.550868	0.585492	0.491484	0.530864	0.47343	0.486216	0.528	0.502513	0.53528	0.508861	0.520384	0.497653	0.559494	0.510204	0.509852	0.463415	0.505774	0.44686	0.533163	0.505076	0.507212	0.444175	0.486998	0.479905	0.525301	0.472906	0.414392	0.523457	0.564356	0.487179	0.415459	0.479518	0.558376	0.485366	0.501266	0.491049	0.543147	0.517413
1948298	0.544578	0.583535	0.554479	0.505995	0.548628	0.523457	0.536471	0.528169	0.539043	0.501171	0.505882	0.587805	0.572127	0.533175	0.51049	0.504762	0.553885	0.521628	0.533007	0.565012	0.484561	0.577938	0.50905	0.556355	0.51358	0.532067	0.524272	0.545872	0.493976	0.520482	0.520681	0.542453	0.507317	0.555024	0.564593	0.578947	0.584383	0.49	0.550971	0.577566	0.497561	0.504902	0.543902	0.502347	0.541063	0.465116	0.521303	0.505938	0.573529
1948300	0.609639	0.588235	0.65404	0.561576	0.585608	0.555556	0.560284	0.609223	0.550369	0.513636	0.594724	0.6	0.662469	0.570071	0.565321	0.544601	0.59194	0.576531	0.566586	0.628571	0.540865	0.594848	0.567506	0.570423	0.59194	0.552448	0.559524	0.608796	0.545673	0.543943	0.608586	0.609113	0.554217	0.586854	0.597087	0.622642	0.547619	0.529851	0.601449	0.62201	0.545232	0.484919	0.54717	0.555294	0.552381	0.541766	0.562963	0.577295	0.574163
1948301	0.525701	0.57554	0.585185	0.521845	0.521951	0.529557	0.525581	0.553444	0.495146	0.527059	0.5311	0.602941	0.566586	0.567961	0.536643	0.529976	0.610256	0.550129	0.491647	0.483296	0.483491	0.567059	0.534247	0.565632	0.562025	0.501166	0.467593	0.56582	0.510843	0.509524	0.544776	0.542254	0.468085	0.497706	0.530233	0.573113	0.560197	0.469438	0.550239	0.539352	0.453682	0.492788	0.5	0.534606	0.515366	0.461358	0.563452	0.557692	0.557971
1948306	0.545882	0.630542	0.58867	0.571072	0.591371	0.548872	0.627792	0.550827	0.514706	0.575243	0.561151	0.55792	0.582927	0.536471	0.570388	0.537915	0.57	0.518797	0.566085	0.57783	0.573201	0.614078	0.573086	0.560284	0.538272	0.566586	0.515439	0.60514	0.546798	0.5	0.564232	0.56057	0.51816	0.560284	0.572115	0.606715	0.519324	0.5175	0.601485	0.622871	0.55443	0.515663	0.541262	0.607407	0.543269	0.543902	0.514778	0.56691	0.522565
1948307	0.521845	0.523585	0.5775	0.511222	0.528967	0.490148	0.553659	0.566502	0.511278	0.51074	0.515892	0.580247	0.579345	0.54321	0.495238	0.548628	0.57513	0.535433	0.486553	0.563855	0.473171	0.6025	0.525822	0.554745	0.560724	0.481221	0.487923	0.556338	0.517241	0.503632	0.53944	0.572482	0.5	0.505882	0.54878	0.49884	0.573232	0.505181	0.544554	0.6	0.520513	0.507538	0.557214	0.531863	0.519608	0.522388	0.485	0.531863	0.523002
1948310	0.568345	0.562353	0.563107	0.528986	0.567164	0.58481	0.514943	0.524476	0.491525	0.549763	0.539007	0.590799	0.536817	0.552381	0.552632	0.544794	0.583333	0.571429	0.533007	0.57277	0.511848	0.566434	0.488987	0.530374	0.503563	0.556901	0.503529	0.565517	0.575	0.495327	0.540541	0.562353	0.513253	0.6	0.583732	0.552448	0.523002	0.476773	0.578818	0.56	0.501217	0.553616	0.504717	0.526932	0.581907	0.492958	0.495146	0.53066	0.552058
1948311	0.511002	0.503529	0.53528	0.498771	0.522843	0.470149	0.525301	0.497664	0.525126	0.511848	0.483568	0.593516	0.515588	0.509662	0.507143	0.547912	0.55303	0.519685	0.453237	0.505855	0.473171	0.502336	0.482993	0.611529	0.535714	0.522277	0.458234	0.522042	0.491443	0.479518	0.483951	0.532374	0.473558	0.496454	0.537713	0.53494	0.566751	0.479695	0.524272	0.552885	0.479012	0.446043	0.528117	0.55198	0.513447	0.461722	0.4925	0.506112	0.514706
1948312	0.542857	0.581731	0.575309	0.50358	0.515738	0.532338	0.592771	0.506944	0.509804	0.572464	0.538095	0.589806	0.580097	0.546539	0.525943	0.546988	0.596401	0.587467	0.539024	0.570423	0.526699	0.588095	0.545662	0.630923	0.55335	0.551313	0.565854	0.573733	0.516746	0.491841	0.554187	0.562648	0.475294	0.552693	0.572464	0.623501	0.561881	0.514925	0.60688	0.583924	0.493947	0.515815	0.549637	0.493088	0.568293	0.461894	0.532338	0.534772	0.540476
1948316	0.454321	0.486284	0.505155	0.447028	0.506739	0.461741	0.465174	0.473552	0.506739	0.494898	0.464824	0.493606	0.539267	0.467337	0.451372	0.487113	0.497326	0.47139	0.448187	0.513784	0.426065	0.528061	0.46747	0.547804	0.521858	0.489744	0.457584	0.517157	0.490814	0.462916	0.490716	0.498741	0.502646	0.459459	0.521851	0.511166	0.580822	0.425532	0.496144	0.515152	0.47619	0.474093	0.48072	0.434568	0.513228	0.427848	0.434783	0.473282	0.472081
1948317	0.524706	0.530374	0.608479	0.513253	0.498795	0.480583	0.599515	0.567308	0.464115	0.570388	0.560976	0.532407	0.58231	0.516432	0.56068	0.509524	0.524272	0.469438	0.512136	0.528736	0.542998	0.578571	0.514673	0.529412	0.55	0.490741	0.496437	0.529412	0.474057	0.515588	0.51699	0.526682	0.534314	0.5	0.510297	0.600973	0.546798	0.501253	0.52619	0.643564	0.487864	0.461176	0.561275	0.566586	0.495349	0.514493	0.471292	0.541766	0.540146
1948318	0.5553	0.534676	0.572104	0.538095	0.511628	0.48037	0.56092	0.514541	0.508274	0.56682	0.527397	0.556582	0.592771	0.533181	0.509091	0.485327	0.551807	0.48926	0.511682	0.60373	0.536817	0.564626	0.5	0.518018	0.539379	0.496644	0.488584	0.528261	0.493088	0.542254	0.564165	0.525727	0.538095	0.511013	0.536199	0.559819	0.49884	0.456265	0.548837	0.611765	0.521845	0.491917	0.561033	0.609113	0.478842	0.563855	0.509524	0.545455	0.526316
1948320	0.558962	0.607656	0.558195	0.488372	0.501182	0.496437	0.576471	0.498876	0.545455	0.520548	0.501144	0.569412	0.549528	0.518605	0.502273	0.538095	0.58396	0.546599	0.491765	0.543182	0.504695	0.551724	0.532438	0.594203	0.578554	0.522145	0.528302	0.577273	0.510539	0.48951	0.534606	0.540046	0.48037	0.519274	0.550117	0.599526	0.548926	0.471154	0.564286	0.552995	0.512077	0.511848	0.550239	0.473333	0.53271	0.473684	0.513514	0.523474	0.542654
1948323	0.479115	0.435597	0.506297	0.462121	0.513021	0.479487	0.5175	0.479419	0.454082	0.447115	0.458128	0.486618	0.541237	0.461916	0.442308	0.448529	0.497409	0.451697	0.426434	0.525926	0.452736	0.540943	0.486811	0.461353	0.498695	0.477723	0.42615	0.498812	0.461153	0.497449	0.512821	0.514925	0.485934	0.453682	0.487864	0.463183	0.526455	0.411168	0.538462	0.528536	0.445293	0.433584	0.478697	0.506203	0.475124	0.446384	0.43038	0.459459	0.464198
1948325	0.540793	0.580796	0.566351	0.562347	0.581281	0.510843	0.530892	0.566745	0.520581	0.552448	0.523041	0.589202	0.55792	0.548235	0.543529	0.559242	0.57284	0.509852	0.522782	0.559633	0.535714	0.582751	0.541761	0.595238	0.556098	0.540284	0.486239	0.582192	0.527446	0.485057	0.564792	0.59952	0.511792	0.555814	0.560748	0.557604	0.593052	0.568123	0.588517	0.587822	0.495238	0.507143	0.512761	0.524249	0.537736	0.487239	0.503614	0.55792	0.495413
1948328	0.540146	0.606436	0.560494	0.518519	0.596899	0.545685	0.591584	0.555825	0.50995	0.501176	0.572139	0.57561	0.608586	0.538647	0.524155	0.528256	0.626667	0.546632	0.516049	0.565947	0.55303	0.640704	0.527778	0.587065	0.56266	0.543902	0.514493	0.533333	0.523573	0.471564	0.603675	0.57561	0.496314	0.524823	0.590686	0.558473	0.564557	0.555263	0.558025	0.57385	0.491315	0.575835	0.506024	0.513064	0.544118	0.491566	0.522613	0.546341	0.504762
1948329	0.504785	0.540865	0.523227	0.506234	0.522613	0.543814	0.535109	0.522892	0.508816	0.541667	0.525672	0.538647	0.539216	0.482185	0.530562	0.491484	0.536709	0.470886	0.495098	0.507042	0.46747	0.605459	0.480638	0.510689	0.478049	0.489209	0.466507	0.550827	0.520202	0.452607	0.5025	0.525301	0.490148	0.517815	0.556901	0.526066	0.537313	0.487113	0.552239	0.544365	0.503797	0.519084	0.491607	0.485714	0.525672	0.441527	0.505128	0.480952	0.503614
1948330	0.492027	0.535797	0.562802	0.506024	0.575	0.495192	0.526682	0.537559	0.532178	0.556355	0.527187	0.56057	0.614815	0.5	0.498834	0.52381	0.53317	0.508772	0.491647	0.573427	0.471831	0.57783	0.52027	0.589499	0.558313	0.508159	0.516588	0.562929	0.539024	0.496487	0.556931	0.562353	0.556931	0.496599	0.549763	0.569087	0.593434	0.47549	0.546539	0.566745	0.520885	0.498807	0.520286	0.50116	0.53222	0.5	0.464623	0.527446	0.515366
1948344	0.535714	0.518692	0.615578	0.580311	0.57398	0.541562	0.573892	0.659794	0.537688	0.484848	0.547445	0.579075	0.531401	0.546117	0.5775	0.501182	0.551899	0.491228	0.513447	0.535047	0.532178	0.608374	0.529002	0.508235	0.466346	0.526442	0.506024	0.580189	0.5425	0.508393	0.5199	0.572816	0.514778	0.561446	0.561446	0.587379	0.555556	0.520408	0.536408	0.57177	0.513854	0.453682	0.510843	0.507075	0.545455	0.492718	0.477941	0.568238	0.514423
1948345	0.542725	0.572093	0.678571	0.549161	0.550725	0.504717	0.595238	0.639706	0.510689	0.553991	0.588942	0.597156	0.578947	0.56872	0.601942	0.543529	0.550725	0.549261	0.488426	0.588915	0.567633	0.62619	0.54955	0.558411	0.549637	0.539352	0.562201	0.617169	0.527059	0.508009	0.56691	0.589623	0.518868	0.556322	0.57277	0.607565	0.533333	0.508516	0.591787	0.642512	0.538084	0.456422	0.569712	0.514806	0.540793	0.529691	0.497619	0.572447	0.543326
1948348	0.525301	0.535377	0.543689	0.5086	0.523573	0.502463	0.518957	0.552058	0.491443	0.514286	0.505967	0.506977	0.539024	0.494062	0.485849	0.535452	0.497573	0.45122	0.493917	0.537736	0.512195	0.568675	0.477477	0.491879	0.501229	0.474178	0.48926	0.528868	0.471429	0.448598	0.480583	0.516432	0.513648	0.505855	0.542373	0.531765	0.504878	0.509044	0.547677	0.554502	0.46798	0.467312	0.481043	0.465438	0.462441	0.538847	0.479012	0.53125	0.507177
1948349	0.553659	0.571084	0.567568	0.503632	0.53598	0.566327	0.565217	0.546539	0.489051	0.545673	0.552311	0.624378	0.53717	0.536058	0.535109	0.533981	0.541147	0.544987	0.603627	0.582734	0.540943	0.567696	0.515982	0.548077	0.497549	0.53494	0.530562	0.538813	0.522167	0.478873	0.515815	0.555819	0.496386	0.545024	0.539379	0.550827	0.543424	0.461916	0.53066	0.578199	0.526582	0.478261	0.588972	0.508274	0.566502	0.513317	0.477941	0.590452	0.529268
1948353	0.538824	0.566265	0.555012	0.505995	0.520885	0.533666	0.534279	0.549161	0.472289	0.485057	0.512941	0.557692	0.532067	0.491879	0.536993	0.490566	0.53598	0.53866	0.486811	0.533333	0.495238	0.569378	0.488839	0.519814	0.501222	0.543062	0.441648	0.551724	0.528117	0.471831	0.513447	0.533958	0.50365	0.531616	0.547619	0.545667	0.526829	0.45679	0.55314	0.55792	0.5175	0.443662	0.511905	0.478161	0.502347	0.485782	0.497573	0.547677	0.528708
1948354	0.568182	0.514423	0.486618	0.456098	0.4875	0.505128	0.450116	0.496386	0.465	0.462441	0.479518	0.529412	0.503632	0.490291	0.47494	0.482843	0.513995	0.522667	0.496241	0.522782	0.439614	0.53494	0.416851	0.490431	0.461538	0.493947	0.42381	0.481735	0.507538	0.49005	0.477612	0.475177	0.393868	0.531863	0.497608	0.517986	0.530457	0.416459	0.525672	0.487119	0.452261	0.437653	0.455847	0.476077	0.464115	0.447689	0.468514	0.484337	0.508642
1948355	0.535797	0.558352	0.610294	0.495305	0.554745	0.498812	0.511312	0.57783	0.554455	0.533487	0.549528	0.595238	0.527523	0.557647	0.487528	0.519722	0.546988	0.510896	0.542169	0.548975	0.47032	0.556818	0.49345	0.567757	0.492958	0.518519	0.509259	0.558296	0.512941	0.496552	0.53494	0.546083	0.521327	0.540046	0.534562	0.576744	0.606436	0.460621	0.538462	0.555046	0.496403	0.472093	0.501149	0.531178	0.51963	0.485057	0.513382	0.496568	0.528169
1948358	0.556086	0.605263	0.534279	0.530266	0.575377	0.570707	0.540984	0.531469	0.558603	0.547393	0.525701	0.566986	0.570743	0.539192	0.555819	0.534606	0.5675	0.5275	0.530266	0.578454	0.524038	0.567059	0.5	0.575904	0.55611	0.585185	0.512941	0.598131	0.550122	0.516588	0.550617	0.509132	0.488208	0.588095	0.59322	0.595745	0.568238	0.477723	0.593137	0.568396	0.546366	0.508516	0.466667	0.548926	0.561446	0.501176	0.537313	0.539379	0.563725
1948359	0.583732	0.609005	0.595122	0.512941	0.58867	0.554187	0.564815	0.558411	0.575682	0.580189	0.563084	0.62439	0.593301	0.600484	0.556338	0.554502	0.603491	0.545226	0.509434	0.620853	0.518957	0.551253	0.575688	0.602381	0.589109	0.59466	0.529138	0.599089	0.562802	0.552381	0.576733	0.563218	0.517647	0.571096	0.56351	0.620853	0.617866	0.525799	0.591346	0.578089	0.565432	0.529976	0.515081	0.558411	0.554245	0.487414	0.573201	0.556872	0.609877
1948361	0.515222	0.516055	0.564792	0.517073	0.534314	0.497585	0.570388	0.527059	0.519704	0.486111	0.565854	0.588808	0.579462	0.512941	0.539379	0.518957	0.490431	0.506203	0.514563	0.554779	0.56	0.579952	0.561772	0.570406	0.480769	0.468182	0.504762	0.589202	0.485782	0.485849	0.542079	0.539906	0.513382	0.508046	0.535377	0.562648	0.504762	0.478908	0.587224	0.613692	0.498771	0.402273	0.517815	0.510588	0.534772	0.542787	0.491443	0.552058	0.498829
1948362	0.493917	0.530414	0.528395	0.46402	0.529412	0.465	0.504854	0.48184	0.478261	0.503686	0.493797	0.507317	0.578811	0.436754	0.51005	0.429245	0.47619	0.474227	0.440098	0.546341	0.478908	0.537897	0.456221	0.501211	0.524548	0.498771	0.472019	0.516432	0.45679	0.463054	0.510204	0.506053	0.525773	0.458824	0.486747	0.514423	0.548718	0.413965	0.503704	0.559701	0.534946	0.455446	0.416862	0.463007	0.512563	0.510204	0.431762	0.498771	0.531486
1948363	0.550588	0.541475	0.592683	0.503529	0.545232	0.510896	0.545244	0.504566	0.513253	0.554245	0.531616	0.544186	0.568345	0.508083	0.485057	0.491917	0.517986	0.5	0.477855	0.5625	0.445946	0.56713	0.475054	0.525229	0.524272	0.523256	0.484919	0.534521	0.465438	0.484988	0.566176	0.507937	0.521635	0.493304	0.511364	0.5625	0.578818	0.423888	0.541371	0.566125	0.538653	0.496437	0.475	0.517321	0.505774	0.509479	0.447552	0.494226	0.559036
1948364	0.555556	0.587112	0.8	0.540146	0.574627	0.531707	0.60628	0.628993	0.544554	0.591787	0.599022	0.614078	0.643392	0.551313	0.645885	0.533175	0.542787	0.555556	0.55665	0.610979	0.589109	0.555814	0.572748	0.608273	0.571066	0.566986	0.550725	0.611765	0.559611	0.575309	0.589286	0.525463	0.556098	0.574822	0.550351	0.660934	0.60101	0.5	0.591787	0.646914	0.59126	0.462441	0.538278	0.631579	0.542654	0.596059	0.483173	0.606357	0.566502
1948367	0.510689	0.576923	0.509615	0.468599	0.554707	0.521411	0.529551	0.496487	0.491443	0.514218	0.542579	0.564477	0.571078	0.53717	0.49409	0.471698	0.576227	0.507614	0.503686	0.528037	0.487981	0.554762	0.501134	0.529833	0.5275	0.572139	0.468235	0.523918	0.501222	0.496437	0.559796	0.572127	0.506112	0.5	0.531915	0.503464	0.572152	0.509091	0.571078	0.563549	0.544987	0.566667	0.489311	0.546988	0.503563	0.479616	0.506266	0.552826	0.536408
1948368	0.583333	0.566586	0.617949	0.514925	0.526316	0.560724	0.550971	0.579208	0.477612	0.529976	0.540541	0.53253	0.553086	0.577889	0.552239	0.537129	0.561856	0.537859	0.5225	0.557971	0.522277	0.570388	0.517564	0.580645	0.556136	0.519608	0.541147	0.59322	0.532663	0.533666	0.589474	0.517815	0.511222	0.579853	0.529976	0.6	0.569975	0.522193	0.585608	0.561446	0.478908	0.423445	0.544776	0.537129	0.523114	0.484108	0.501266	0.55198	0.571429
1948369	0.516667	0.561151	0.553922	0.504902	0.535176	0.482759	0.514019	0.520286	0.544987	0.52657	0.481043	0.523923	0.542373	0.492891	0.510949	0.477435	0.49635	0.529563	0.470024	0.57971	0.479616	0.54717	0.523148	0.503497	0.522388	0.519324	0.53317	0.559719	0.490338	0.485646	0.507317	0.510638	0.498778	0.498829	0.532374	0.548926	0.577215	0.455446	0.541667	0.533175	0.559055	0.502475	0.516908	0.483645	0.507212	0.539801	0.436145	0.49409	0.561881
1948370	0.511792	0.538824	0.554479	0.461905	0.546135	0.5	0.534606	0.523697	0.473301	0.508274	0.515439	0.563107	0.556373	0.512941	0.459584	0.545012	0.555276	0.528205	0.492788	0.561611	0.475177	0.546948	0.475446	0.530806	0.548628	0.511905	0.476303	0.519187	0.506083	0.510791	0.552764	0.529412	0.456674	0.511521	0.524706	0.511521	0.56927	0.445255	0.539952	0.575179	0.520101	0.470309	0.555283	0.495283	0.48	0.483412	0.493888	0.488263	0.547677
1948372	0.501193	0.501166	0.532847	0.463942	0.514925	0.496278	0.539759	0.536408	0.5323	0.449541	0.488208	0.549398	0.513126	0.489311	0.475294	0.451389	0.513716	0.469849	0.504975	0.472727	0.489051	0.573171	0.513889	0.504717	0.5	0.513253	0.492718	0.505669	0.46747	0.44208	0.488834	0.477958	0.490148	0.494145	0.466513	0.521028	0.532178	0.465347	0.53528	0.519906	0.439614	0.428571	0.530562	0.466357	0.498801	0.438679	0.459057	0.537897	0.527845
1948373	0.538462	0.554245	0.595	0.504854	0.541147	0.512376	0.552133	0.511737	0.520988	0.554217	0.529691	0.54067	0.57598	0.503563	0.49763	0.491726	0.518428	0.506361	0.472684	0.564286	0.451389	0.563981	0.485523	0.530516	0.517327	0.533333	0.478774	0.542334	0.456674	0.492891	0.5475	0.509259	0.525799	0.490826	0.515152	0.558962	0.5775	0.430288	0.549878	0.572792	0.529114	0.497561	0.481308	0.528571	0.516746	0.507246	0.441527	0.496487	0.555831
1948374	0.547912	0.565217	0.563591	0.521197	0.535714	0.539846	0.547215	0.572139	0.526992	0.523923	0.531401	0.589421	0.579208	0.587342	0.503632	0.5475	0.602094	0.572559	0.540404	0.566986	0.506173	0.541568	0.493119	0.609137	0.550388	0.556931	0.489157	0.553991	0.508685	0.539409	0.566667	0.545673	0.487805	0.545894	0.555012	0.564477	0.604113	0.492308	0.55774	0.585185	0.527132	0.485366	0.53202	0.558603	0.542079	0.507353	0.516456	0.527094	0.552239
1948375	0.525381	0.503667	0.582245	0.518229	0.479381	0.454082	0.592784	0.537879	0.484293	0.569588	0.554124	0.559796	0.628726	0.454106	0.568831	0.459259	0.434568	0.451697	0.515385	0.559194	0.604396	0.541147	0.478571	0.5475	0.496104	0.45122	0.515464	0.519417	0.425373	0.477273	0.520833	0.540404	0.5	0.489104	0.493888	0.574307	0.470149	0.551532	0.505051	0.632275	0.52459	0.413965	0.555844	0.574742	0.446341	0.546419	0.454082	0.609499	0.450249
1948376	0.48046	0.509217	0.565854	0.482185	0.473684	0.506143	0.527059	0.528302	0.504926	0.510588	0.511848	0.564904	0.559611	0.507075	0.569682	0.485915	0.477218	0.515228	0.480861	0.562648	0.503614	0.477477	0.482222	0.547393	0.511111	0.492991	0.456019	0.566125	0.476303	0.490476	0.486747	0.475113	0.484337	0.487472	0.515152	0.548235	0.539409	0.474201	0.519048	0.561905	0.508861	0.404598	0.51074	0.511792	0.483721	0.520885	0.5	0.53012	0.478873
1948377	0.520384	0.59601	0.563591	0.446301	0.515075	0.498759	0.526316	0.528986	0.518987	0.522892	0.507246	0.564039	0.52657	0.488152	0.501199	0.492788	0.504975	0.493639	0.460432	0.55	0.506203	0.556627	0.473923	0.541063	0.528061	0.509615	0.454333	0.533487	0.46747	0.487923	0.521303	0.509434	0.509901	0.502336	0.465438	0.535545	0.563776	0.458438	0.515663	0.551807	0.56168	0.444712	0.493917	0.464789	0.507246	0.502451	0.469136	0.529703	0.508475
1948378	0.511057	0.504762	0.539801	0.515228	0.543307	0.472222	0.523114	0.485507	0.51436	0.449173	0.503722	0.532178	0.492754	0.522388	0.480583	0.460241	0.544041	0.468912	0.475248	0.546569	0.460784	0.548544	0.48037	0.506024	0.507692	0.518428	0.463235	0.504651	0.4875	0.47549	0.518041	0.4821	0.498747	0.501193	0.509756	0.55774	0.547558	0.479167	0.512315	0.572139	0.496104	0.433824	0.516291	0.46988	0.531646	0.505051	0.463291	0.490148	0.546599
1948379	0.511222	0.525799	0.606299	0.497449	0.509044	0.5	0.581633	0.570332	0.454315	0.5275	0.610667	0.577608	0.536341	0.502488	0.551546	0.544041	0.502538	0.5	0.548556	0.534314	0.558511	0.539216	0.51816	0.527363	0.481013	0.46506	0.515152	0.565432	0.487374	0.495025	0.524934	0.571429	0.494898	0.515971	0.492718	0.547912	0.506234	0.475325	0.553846	0.575	0.490765	0.417284	0.533835	0.512376	0.498753	0.529716	0.523936	0.573265	0.493766
1948380	0.542787	0.585608	0.514634	0.476658	0.520202	0.5	0.521845	0.534146	0.521628	0.47981	0.526961	0.585	0.510896	0.514706	0.498778	0.496333	0.515152	0.521053	0.473039	0.502347	0.520202	0.577114	0.514019	0.519417	0.488778	0.508516	0.480583	0.517483	0.469287	0.482927	0.536082	0.53125	0.524173	0.495261	0.541463	0.560976	0.522727	0.44557	0.535802	0.539759	0.483544	0.46472	0.484412	0.513382	0.501222	0.481572	0.519182	0.55303	0.561224
1948381	0.525799	0.580402	0.538462	0.455206	0.479218	0.528497	0.527981	0.534483	0.478697	0.519512	0.532178	0.562189	0.509709	0.470167	0.538462	0.489157	0.530769	0.501292	0.4801	0.473441	0.522727	0.542373	0.490741	0.510843	0.468137	0.483092	0.433255	0.541371	0.458937	0.459854	0.472772	0.505995	0.470297	0.484561	0.498801	0.509479	0.508685	0.445	0.523457	0.544335	0.473282	0.475248	0.484185	0.486747	0.477108	0.492537	0.503876	0.532178	0.541562
1948382	0.530374	0.553738	0.543689	0.490521	0.501193	0.485577	0.524362	0.50463	0.490431	0.5058	0.511628	0.565321	0.514085	0.527059	0.526066	0.529691	0.576826	0.530457	0.490476	0.520455	0.474178	0.559719	0.490066	0.535211	0.509709	0.528302	0.435666	0.552036	0.490566	0.484706	0.526829	0.513699	0.5	0.524249	0.512644	0.543981	0.514286	0.419431	0.56691	0.59375	0.480769	0.484487	0.487239	0.509302	0.50939	0.491647	0.517073	0.512941	0.568966
1948388	0.489104	0.54703	0.436019	0.461916	0.476427	0.510417	0.510949	0.495146	0.454094	0.469048	0.450704	0.478571	0.444444	0.434272	0.479518	0.443914	0.456359	0.474359	0.477612	0.53012	0.454545	0.50237	0.491803	0.470588	0.434146	0.518519	0.490244	0.475973	0.4875	0.40281	0.496259	0.510949	0.505051	0.491647	0.507317	0.492991	0.48139	0.447301	0.54	0.5179	0.438596	0.445813	0.501247	0.431555	0.497525	0.437198	0.485788	0.539241	0.493947
1948389	0.557143	0.580189	0.591687	0.520581	0.554726	0.5	0.602906	0.542453	0.502415	0.5	0.497685	0.570093	0.603912	0.476082	0.519814	0.482679	0.514423	0.536896	0.453089	0.586288	0.491726	0.592857	0.535308	0.554245	0.521951	0.534279	0.511792	0.565217	0.514354	0.487119	0.548387	0.528868	0.554455	0.523041	0.548235	0.583924	0.561576	0.504975	0.557692	0.583924	0.512195	0.452436	0.498829	0.524706	0.553957	0.514493	0.451537	0.553957	0.556086
1948392	0.529551	0.538462	0.597531	0.486874	0.478673	0.529851	0.575904	0.583942	0.451537	0.517564	0.511737	0.559524	0.550481	0.482759	0.543269	0.520384	0.470588	0.547804	0.532688	0.524027	0.53253	0.555035	0.542529	0.552381	0.465558	0.496503	0.547677	0.535147	0.452436	0.448276	0.526961	0.535211	0.554726	0.530093	0.553191	0.579196	0.522782	0.492611	0.593596	0.565421	0.481928	0.460993	0.552885	0.55	0.481481	0.454545	0.497549	0.533493	0.555288
1948395	0.526854	0.526448	0.54026	0.464467	0.534574	0.503958	0.489051	0.537084	0.429293	0.478049	0.523316	0.54386	0.51005	0.532134	0.4775	0.481108	0.525333	0.517711	0.462916	0.501217	0.449749	0.509901	0.458629	0.49505	0.489691	0.516624	0.417476	0.492857	0.475827	0.482143	0.511811	0.548718	0.438287	0.469586	0.496278	0.481928	0.544503	0.474934	0.520202	0.571429	0.47644	0.438287	0.515385	0.524548	0.470149	0.457711	0.490765	0.489848	0.528497
1948396	0.525424	0.559322	0.546798	0.504902	0.541772	0.503741	0.576355	0.516908	0.502513	0.494118	0.472093	0.588089	0.546569	0.491765	0.511962	0.477435	0.546154	0.515464	0.491358	0.547847	0.490291	0.534279	0.520833	0.5179	0.501253	0.554726	0.511111	0.54186	0.453461	0.497585	0.5225	0.501171	0.466019	0.491841	0.524155	0.516355	0.539801	0.441975	0.566502	0.545455	0.51671	0.495025	0.5	0.509615	0.518248	0.5086	0.519182	0.535452	0.582915
1948397	0.506881	0.510204	0.58231	0.5	0.503563	0.477435	0.539007	0.531616	0.47619	0.576271	0.565217	0.611794	0.598039	0.519906	0.548926	0.501176	0.486998	0.496296	0.46729	0.545035	0.548544	0.546512	0.526196	0.53972	0.503597	0.484091	0.498829	0.584687	0.4662	0.490566	0.506053	0.530093	0.475177	0.492135	0.513889	0.549884	0.527446	0.456731	0.52506	0.62716	0.539241	0.494005	0.502326	0.566986	0.504695	0.579208	0.504878	0.550351	0.529833
1948398	0.537915	0.558962	0.592138	0.491686	0.481132	0.507246	0.58134	0.557143	0.465558	0.501149	0.518779	0.566038	0.593674	0.496536	0.549161	0.529551	0.528395	0.481928	0.472684	0.511261	0.539216	0.584726	0.472648	0.555556	0.514778	0.504651	0.488372	0.577011	0.470998	0.513126	0.54321	0.545455	0.533007	0.496599	0.526682	0.548837	0.536993	0.501229	0.591241	0.599034	0.522167	0.478673	0.531401	0.5	0.486111	0.48037	0.518428	0.568627	0.546318
1948399	0.521845	0.53012	0.518703	0.433333	0.455206	0.455665	0.490521	0.504831	0.472637	0.508516	0.483173	0.515663	0.537897	0.477541	0.486811	0.485577	0.53866	0.473282	0.45122	0.504651	0.474453	0.486047	0.41978	0.481221	0.483709	0.475059	0.413551	0.47191	0.423168	0.478155	0.4925	0.487059	0.419431	0.438636	0.443678	0.515366	0.532828	0.373206	0.541463	0.489461	0.474747	0.457421	0.417633	0.478673	0.432243	0.475728	0.458128	0.496368	0.512315
1948400	0.522613	0.564103	0.505025	0.509235	0.541555	0.536585	0.47549	0.549618	0.525745	0.467822	0.488608	0.531486	0.53866	0.5323	0.508861	0.480818	0.507812	0.506739	0.521164	0.518519	0.489691	0.521197	0.506053	0.521303	0.528	0.546875	0.474619	0.491607	0.524804	0.484615	0.489637	0.508728	0.468193	0.539642	0.533163	0.535533	0.497436	0.512262	0.515075	0.514925	0.463351	0.501326	0.478697	0.461165	0.51928	0.486005	0.525886	0.54026	0.511568
1948401	0.545455	0.550827	0.580247	0.465882	0.495238	0.517157	0.536643	0.60049	0.480676	0.547847	0.529833	0.561151	0.557971	0.55314	0.544794	0.568966	0.542079	0.516209	0.519512	0.568075	0.5725	0.544393	0.555814	0.537383	0.538462	0.502326	0.501176	0.557604	0.466042	0.487119	0.56391	0.53271	0.502415	0.523148	0.496552	0.525463	0.508353	0.493766	0.555288	0.548837	0.520101	0.443662	0.53253	0.488426	0.484919	0.525424	0.508685	0.595	0.497653
1948402	0.540865	0.520833	0.579075	0.515738	0.512077	0.489104	0.54717	0.573141	0.506203	0.524476	0.563855	0.579075	0.589242	0.536058	0.49652	0.558537	0.543641	0.471605	0.452436	0.554779	0.49642	0.559719	0.519362	0.572792	0.519704	0.488372	0.486111	0.583721	0.490521	0.471698	0.54	0.53972	0.497573	0.511574	0.545024	0.560748	0.536585	0.50495	0.576923	0.554245	0.558081	0.489104	0.519139	0.481395	0.502358	0.483412	0.502488	0.533493	0.528571
1948403	0.585784	0.559524	0.556373	0.510949	0.538462	0.529851	0.562201	0.528302	0.507463	0.50348	0.551807	0.60049	0.543478	0.517815	0.488372	0.463529	0.551378	0.478803	0.504808	0.517321	0.520885	0.599515	0.524138	0.531765	0.5199	0.547445	0.525547	0.554779	0.504878	0.486874	0.534826	0.522248	0.487923	0.553699	0.539192	0.580336	0.560302	0.460976	0.577017	0.545882	0.487745	0.458629	0.521739	0.517815	0.558824	0.467136	0.490196	0.539759	0.602015
1948405	0.556373	0.539759	0.508393	0.517588	0.551813	0.545692	0.510539	0.547677	0.527132	0.485849	0.495192	0.538278	0.505967	0.515815	0.472554	0.554726	0.546392	0.534392	0.493766	0.551559	0.431604	0.545455	0.471526	0.515588	0.501253	0.535802	0.484262	0.532558	0.525253	0.496314	0.503722	0.526316	0.521197	0.552311	0.567164	0.515366	0.50495	0.458438	0.543902	0.543943	0.510204	0.5	0.507282	0.486874	0.519608	0.469586	0.54047	0.49635	0.579082
1948406	0.58867	0.584726	0.615	0.522059	0.555276	0.532338	0.580097	0.576642	0.545	0.516279	0.564904	0.581907	0.594132	0.546763	0.556098	0.581907	0.565657	0.531486	0.5	0.601449	0.506053	0.603406	0.503371	0.563855	0.558376	0.53253	0.535109	0.59719	0.533333	0.530414	0.576142	0.56057	0.502404	0.54717	0.567633	0.57381	0.547677	0.487437	0.592683	0.621951	0.521411	0.47981	0.53253	0.567237	0.557457	0.545012	0.512315	0.564039	0.555825
1948409	0.561743	0.578818	0.547445	0.5	0.549618	0.557545	0.518957	0.529691	0.542714	0.540865	0.526316	0.576355	0.54878	0.53494	0.535885	0.532847	0.566667	0.530769	0.522388	0.57177	0.49635	0.553444	0.497727	0.592683	0.526582	0.562189	0.496403	0.593301	0.539604	0.5	0.521303	0.508121	0.46283	0.572482	0.573892	0.566986	0.569652	0.472362	0.590123	0.551069	0.521628	0.5199	0.474299	0.546988	0.542787	0.487981	0.532995	0.532688	0.564356
1948411	0.511166	0.515892	0.504926	0.446384	0.50646	0.518421	0.46875	0.497537	0.522427	0.423168	0.491272	0.509804	0.470874	0.456311	0.493797	0.462103	0.485934	0.425316	0.488491	0.480952	0.481013	0.515971	0.470588	0.512376	0.418719	0.433333	0.4625	0.515439	0.451613	0.416867	0.456853	0.506173	0.475827	0.471292	0.535	0.529557	0.471464	0.463731	0.490196	0.49642	0.498688	0.449495	0.456311	0.41784	0.48139	0.45614	0.488251	0.492574	0.518987
1948412	0.484091	0.525114	0.548463	0.519231	0.519417	0.472941	0.512644	0.525463	0.523002	0.558195	0.506944	0.515982	0.572816	0.496583	0.540284	0.524941	0.489362	0.491443	0.511962	0.58216	0.524038	0.53653	0.516854	0.529138	0.496386	0.517483	0.514286	0.54955	0.50358	0.52506	0.486936	0.503417	0.511905	0.517084	0.533643	0.54186	0.533816	0.470732	0.558473	0.578454	0.533499	0.498801	0.556901	0.568675	0.489655	0.538835	0.453271	0.539379	0.506977
1948417	0.604478	0.585784	0.589286	0.513514	0.5953	0.55102	0.58231	0.565111	0.568831	0.533654	0.55122	0.634518	0.602532	0.596491	0.565432	0.541872	0.58961	0.545692	0.514706	0.594595	0.514851	0.553699	0.57381	0.60401	0.561224	0.593434	0.527981	0.585308	0.566751	0.53202	0.560102	0.556355	0.506143	0.557971	0.564286	0.616708	0.626943	0.512821	0.595477	0.580097	0.54359	0.526055	0.509569	0.578164	0.560494	0.479714	0.580729	0.57	0.609375
1948482	0.575309	0.559036	0.562963	0.546135	0.573265	0.540609	0.596059	0.572127	0.531172	0.540476	0.557178	0.599502	0.625641	0.542169	0.514354	0.549505	0.634921	0.515152	0.511057	0.600973	0.515892	0.575904	0.509091	0.562802	0.55303	0.573935	0.466042	0.563084	0.518519	0.519512	0.55443	0.574209	0.484262	0.555288	0.570732	0.550827	0.541872	0.45679	0.595533	0.550239	0.526448	0.504902	0.525672	0.568627	0.53528	0.490431	0.534177	0.567164	0.55335
1948508	0.558685	0.59434	0.599515	0.545894	0.571782	0.521845	0.598086	0.565728	0.549261	0.512586	0.568345	0.611511	0.581948	0.540984	0.537559	0.552632	0.63038	0.539043	0.548309	0.561927	0.528571	0.638554	0.548753	0.595181	0.573892	0.556872	0.525822	0.550562	0.504717	0.521028	0.582915	0.608173	0.518957	0.542725	0.564403	0.629808	0.574939	0.540404	0.584135	0.599526	0.513382	0.498812	0.565947	0.549528	0.547393	0.494145	0.52439	0.566986	0.508197
1948587	0.505938	0.521127	0.588529	0.5225	0.492647	0.496296	0.514151	0.586035	0.470732	0.515513	0.536232	0.572127	0.511848	0.520384	0.575	0.51816	0.456522	0.517677	0.487864	0.572464	0.53	0.505774	0.475113	0.508314	0.463768	0.524272	0.522059	0.574822	0.484337	0.484487	0.485294	0.542169	0.476886	0.524823	0.530952	0.595642	0.504926	0.501266	0.536585	0.570743	0.520305	0.464891	0.528256	0.508434	0.482353	0.542714	0.447689	0.542787	0.468085
1948590	0.551643	0.525229	0.553957	0.536232	0.555556	0.504831	0.531178	0.541176	0.477541	0.545882	0.540284	0.574519	0.533958	0.549763	0.542654	0.498834	0.552826	0.492683	0.505995	0.552995	0.485981	0.551963	0.458065	0.546729	0.548148	0.540284	0.509434	0.570776	0.522673	0.522565	0.512077	0.595694	0.476744	0.528604	0.532258	0.599526	0.53012	0.445498	0.525701	0.580189	0.513514	0.470862	0.529691	0.545024	0.531765	0.489461	0.507177	0.544153	0.546763
1948592	0.609929	0.649165	0.604819	0.558753	0.581509	0.587224	0.610329	0.546911	0.573171	0.57907	0.605201	0.613744	0.613583	0.582751	0.560185	0.589074	0.613861	0.59194	0.562945	0.602299	0.576555	0.62704	0.550885	0.637232	0.605392	0.583924	0.576471	0.629032	0.565632	0.542923	0.615385	0.6	0.531323	0.599068	0.592941	0.64554	0.6	0.544335	0.619855	0.615925	0.556901	0.541176	0.57619	0.54195	0.578571	0.518182	0.579462	0.57277	0.573113
1948595	0.616667	0.635071	0.620438	0.531616	0.533958	0.556355	0.609412	0.587007	0.605911	0.543578	0.576389	0.619718	0.615023	0.600473	0.56351	0.586854	0.581907	0.570025	0.542254	0.58465	0.57783	0.593103	0.576233	0.615202	0.571429	0.567757	0.583333	0.595506	0.527778	0.546099	0.561446	0.589862	0.531034	0.554299	0.584687	0.660333	0.567059	0.508314	0.640587	0.612385	0.549398	0.538462	0.610577	0.540046	0.536697	0.520642	0.563725	0.607565	0.596698
1948597	0.540603	0.584296	0.568019	0.54067	0.574572	0.580645	0.530752	0.526077	0.53494	0.511416	0.572447	0.592857	0.567376	0.57619	0.561321	0.528169	0.613466	0.525799	0.553398	0.547511	0.487356	0.576389	0.548098	0.538813	0.594059	0.561321	0.503432	0.552809	0.538095	0.535211	0.601504	0.58216	0.533333	0.531674	0.556582	0.594406	0.560859	0.527363	0.595694	0.56682	0.544335	0.529833	0.515081	0.532258	0.554245	0.501155	0.538084	0.524249	0.537559
1948598	0.567696	0.569767	0.562201	0.511792	0.568966	0.533816	0.548165	0.522831	0.522892	0.541667	0.540603	0.563084	0.564706	0.569378	0.5	0.522248	0.631313	0.501211	0.518868	0.554299	0.50348	0.56422	0.52784	0.568075	0.551471	0.564403	0.513889	0.557047	0.535885	0.494253	0.554745	0.564815	0.504673	0.534091	0.547126	0.577367	0.559809	0.481928	0.582734	0.577726	0.520581	0.527446	0.502304	0.529954	0.520833	0.470588	0.534146	0.51963	0.592233
1948599	0.539759	0.556086	0.569682	0.550505	0.572519	0.518703	0.530806	0.528708	0.518892	0.581683	0.528571	0.605	0.579602	0.5825	0.542373	0.531401	0.542929	0.510152	0.495169	0.586538	0.514634	0.563549	0.532407	0.522248	0.542714	0.576355	0.517986	0.624096	0.531017	0.514493	0.556962	0.564593	0.542289	0.554762	0.543478	0.576555	0.525424	0.522843	0.575	0.607843	0.51358	0.475962	0.515513	0.510689	0.545232	0.520782	0.526448	0.541262	0.544335
1948600	0.488038	0.504695	0.579747	0.496259	0.541985	0.459459	0.569652	0.484561	0.4775	0.476415	0.588235	0.516908	0.6	0.496368	0.546135	0.5	0.517677	0.512887	0.543814	0.587065	0.525126	0.543478	0.477169	0.59596	0.510204	0.472554	0.529557	0.491991	0.490196	0.486486	0.5625	0.58	0.498753	0.491803	0.522782	0.570732	0.538265	0.465296	0.547912	0.593052	0.502551	0.451456	0.518519	0.495192	0.502427	0.537879	0.463054	0.506083	0.5086
1948603	0.514634	0.580645	0.514925	0.479012	0.507614	0.535248	0.579747	0.491525	0.533679	0.520885	0.489157	0.527981	0.564557	0.53317	0.496368	0.4914	0.572193	0.497409	0.518987	0.529976	0.526718	0.527845	0.541766	0.598446	0.557029	0.527363	0.459854	0.489655	0.48139	0.517677	0.534704	0.507212	0.454106	0.519324	0.541147	0.593909	0.522727	0.501319	0.559194	0.558313	0.502577	0.4925	0.501229	0.534483	0.5	0.481572	0.545932	0.561538	0.536709
1948605	0.555556	0.584541	0.601485	0.485714	0.585242	0.53202	0.555819	0.549161	0.514778	0.512761	0.491879	0.515222	0.517647	0.536993	0.547215	0.533333	0.56391	0.542199	0.511002	0.519451	0.46729	0.549065	0.521542	0.566986	0.524876	0.574572	0.541667	0.583721	0.5625	0.519231	0.529412	0.482993	0.503614	0.532558	0.552381	0.592771	0.542787	0.482759	0.563107	0.550588	0.475728	0.434884	0.503563	0.494172	0.547215	0.481132	0.507463	0.5179	0.539568
1948608	0.534606	0.485194	0.558025	0.475059	0.543424	0.463768	0.549161	0.48037	0.549618	0.54878	0.501166	0.572464	0.57561	0.516588	0.490654	0.524155	0.550868	0.48995	0.465394	0.577938	0.459906	0.536131	0.486547	0.553699	0.537129	0.516667	0.478673	0.552995	0.509756	0.476303	0.511002	0.513825	0.472813	0.487414	0.518779	0.570743	0.591837	0.420048	0.593052	0.569712	0.528822	0.518519	0.495238	0.522459	0.52518	0.470726	0.498759	0.475524	0.543902
1948610	0.598997	0.596107	0.614035	0.552239	0.551637	0.569588	0.594132	0.5625	0.537688	0.538824	0.5311	0.592233	0.592138	0.510689	0.558824	0.535109	0.587629	0.523438	0.523573	0.539352	0.548148	0.612195	0.493243	0.578431	0.520988	0.54067	0.511962	0.555046	0.544554	0.509615	0.535802	0.558195	0.522277	0.548694	0.552632	0.614428	0.577114	0.524422	0.595533	0.591687	0.514925	0.469194	0.524038	0.544365	0.507177	0.485782	0.544757	0.580882	0.567164
1948611	0.536585	0.549637	0.608696	0.539241	0.56266	0.481481	0.593434	0.52657	0.476427	0.519417	0.530562	0.529833	0.604592	0.488152	0.545679	0.497596	0.530151	0.525773	0.480488	0.566586	0.5225	0.592593	0.533958	0.56068	0.530457	0.497619	0.537129	0.602439	0.52381	0.498783	0.49505	0.529833	0.526316	0.518957	0.556931	0.614815	0.523573	0.493606	0.563591	0.598522	0.512755	0.440964	0.517157	0.572864	0.542079	0.57398	0.454545	0.542787	0.535452
1948612	0.473068	0.485849	0.511111	0.481297	0.496222	0.464548	0.518337	0.509615	0.501266	0.504808	0.529557	0.558603	0.534483	0.496368	0.492754	0.497549	0.498721	0.497409	0.449029	0.543269	0.473171	0.513126	0.507009	0.52657	0.460396	0.53598	0.434679	0.556086	0.476773	0.492537	0.466019	0.481132	0.474074	0.481221	0.490521	0.565432	0.598945	0.458438	0.555	0.53125	0.518325	0.466667	0.4914	0.495146	0.491525	0.503759	0.459057	0.502475	0.521197
1948613	0.509709	0.514354	0.540943	0.508816	0.523077	0.48855	0.551122	0.585052	0.520619	0.509804	0.521197	0.53317	0.515815	0.508557	0.5225	0.581818	0.563969	0.485861	0.483871	0.527711	0.524173	0.577114	0.495327	0.553616	0.520619	0.55	0.462287	0.556627	0.450122	0.491358	0.512821	0.521845	0.483871	0.527845	0.522059	0.544335	0.541237	0.514512	0.517157	0.553659	0.475949	0.450495	0.516373	0.5	0.501235	0.456098	0.502564	0.541772	0.539043
1948614	0.585253	0.567265	0.603774	0.533333	0.553991	0.548235	0.600928	0.570455	0.552133	0.524336	0.547727	0.610723	0.617925	0.547727	0.570115	0.551724	0.540603	0.522565	0.532258	0.587444	0.570093	0.600907	0.613122	0.574032	0.554245	0.511062	0.484581	0.547414	0.507901	0.525	0.581948	0.546667	0.481069	0.575621	0.574371	0.596811	0.539171	0.513002	0.580645	0.600457	0.534279	0.472036	0.548165	0.563927	0.524664	0.540416	0.545455	0.557339	0.621103
1948615	0.483721	0.461364	0.486936	0.501241	0.5125	0.452555	0.553398	0.519231	0.460976	0.466513	0.481132	0.546341	0.515663	0.501199	0.438073	0.509756	0.515075	0.468672	0.433333	0.518692	0.426573	0.590244	0.486301	0.490698	0.441527	0.513189	0.470024	0.503417	0.4914	0.485577	0.516291	0.539568	0.479319	0.487179	0.532374	0.47836	0.491525	0.453634	0.545232	0.529274	0.470588	0.451306	0.525799	0.486998	0.475059	0.424883	0.428916	0.480952	0.486998
1948617	0.530562	0.513002	0.541463	0.492683	0.468293	0.515306	0.508235	0.545894	0.433735	0.558824	0.470862	0.484778	0.5	0.529557	0.497585	0.511002	0.492574	0.448622	0.461165	0.485126	0.472289	0.516432	0.509302	0.474299	0.460976	0.486811	0.450704	0.52194	0.459135	0.528678	0.521411	0.484848	0.472019	0.53125	0.507143	0.515294	0.442857	0.443069	0.519417	0.550971	0.458537	0.421801	0.525799	0.481132	0.444965	0.478049	0.492386	0.509662	0.531863
1948638	0.567308	0.595181	0.65641	0.508274	0.550122	0.503614	0.559524	0.566667	0.498795	0.543326	0.627792	0.578692	0.624378	0.558195	0.545024	0.535377	0.528986	0.535	0.557457	0.608592	0.586902	0.57277	0.531818	0.603406	0.515439	0.546099	0.526066	0.546275	0.529976	0.518692	0.601523	0.61244	0.526316	0.54186	0.549884	0.607656	0.564165	0.536709	0.587952	0.640587	0.526055	0.457275	0.597531	0.558753	0.495392	0.533654	0.523457	0.620603	0.4942
1948640	0.479319	0.528395	0.511222	0.506494	0.501292	0.475452	0.48184	0.469586	0.507895	0.492574	0.493766	0.490196	0.496296	0.492574	0.503778	0.458333	0.496144	0.460358	0.473418	0.547264	0.445545	0.50365	0.46729	0.501217	0.518421	0.530612	0.435835	0.532374	0.489796	0.4625	0.477157	0.484185	0.507772	0.486683	0.490196	0.515892	0.524675	0.449351	0.504975	0.48227	0.537234	0.454545	0.442029	0.476658	0.483951	0.4775	0.433249	0.507576	0.481572
1948642	0.527578	0.558195	0.560976	0.498795	0.525926	0.487805	0.544811	0.548077	0.496314	0.481651	0.509434	0.547619	0.538278	0.524941	0.482517	0.533981	0.523457	0.533163	0.509756	0.550351	0.501205	0.55792	0.425214	0.529412	0.544304	0.497664	0.464037	0.523702	0.504808	0.494005	0.545226	0.504608	0.495192	0.529274	0.50348	0.539535	0.57	0.474074	0.529833	0.569048	0.532995	0.462085	0.53012	0.479167	0.510689	0.5	0.447368	0.503563	0.564792
1948643	0.539192	0.570406	0.614035	0.585678	0.558313	0.535	0.616915	0.570388	0.525	0.555825	0.526316	0.524362	0.628499	0.552058	0.5	0.507109	0.564232	0.507538	0.518428	0.58134	0.515738	0.630542	0.483146	0.539007	0.525799	0.538278	0.470309	0.544622	0.520782	0.569307	0.527094	0.561151	0.519704	0.565321	0.566265	0.591346	0.564039	0.496203	0.514218	0.602941	0.512563	0.501217	0.562347	0.542857	0.50237	0.514634	0.452153	0.54067	0.507143
1948644	0.532864	0.585714	0.538278	0.514493	0.563275	0.517073	0.518692	0.535377	0.545226	0.536993	0.522673	0.603448	0.550725	0.494226	0.488318	0.468531	0.544554	0.516456	0.502404	0.541667	0.486998	0.553738	0.507901	0.529274	0.509662	0.595062	0.521739	0.571096	0.506024	0.49763	0.533499	0.532864	0.455399	0.591346	0.545024	0.570755	0.579602	0.492537	0.57561	0.545667	0.525126	0.555	0.47806	0.525943	0.529833	0.491647	0.526185	0.561446	0.53717
1948645	0.540865	0.552632	0.560494	0.528536	0.574742	0.526718	0.571078	0.532374	0.487685	0.540865	0.53012	0.591584	0.53528	0.522782	0.531401	0.543902	0.565553	0.511392	0.524631	0.585542	0.523342	0.578692	0.555556	0.561446	0.544081	0.559113	0.531863	0.577197	0.525926	0.455607	0.559494	0.541766	0.460808	0.524823	0.542373	0.561905	0.544554	0.501279	0.647668	0.559036	0.517766	0.475728	0.507109	0.53125	0.534483	0.5	0.528061	0.57606	0.527845
1948647	0.534146	0.558252	0.532178	0.453461	0.476998	0.475248	0.507075	0.523002	0.4914	0.532847	0.524155	0.547215	0.539952	0.496437	0.509615	0.503597	0.560411	0.489848	0.477941	0.529412	0.48184	0.51049	0.445916	0.488318	0.506266	0.498807	0.446009	0.485459	0.45	0.487923	0.521197	0.522673	0.451306	0.46789	0.464037	0.529274	0.5375	0.391827	0.561275	0.5058	0.510204	0.462287	0.429561	0.470588	0.453271	0.495146	0.485075	0.509709	0.509662
1948649	0.496583	0.550926	0.51963	0.491765	0.529126	0.521951	0.508009	0.505695	0.586735	0.546099	0.481651	0.563246	0.523474	0.498856	0.470455	0.47032	0.512019	0.504975	0.475294	0.51693	0.458716	0.536697	0.506696	0.4819	0.502392	0.530806	0.485981	0.539326	0.482517	0.482599	0.49642	0.513761	0.477752	0.537037	0.539906	0.517084	0.544794	0.450839	0.536993	0.558411	0.501222	0.55335	0.498829	0.509217	0.524706	0.474299	0.486683	0.504673	0.515222
1948650	0.47494	0.507143	0.511002	0.460976	0.525773	0.507692	0.476303	0.456674	0.542105	0.479616	0.486811	0.5	0.492754	0.476077	0.419954	0.435714	0.4925	0.496084	0.494975	0.541262	0.475248	0.495283	0.460317	0.481043	0.518041	0.522388	0.508772	0.503464	0.496222	0.474328	0.472637	0.45814	0.459057	0.534146	0.509756	0.53753	0.557841	0.421053	0.5	0.504739	0.488491	0.448276	0.484337	0.464455	0.506203	0.474201	0.465823	0.492647	0.477218
1948653	0.50116	0.4819	0.502347	0.52451	0.592308	0.472289	0.51049	0.490783	0.558376	0.516355	0.510588	0.522248	0.543062	0.505855	0.461009	0.475638	0.563452	0.477833	0.438228	0.537037	0.48926	0.550588	0.519362	0.543943	0.558081	0.5311	0.488263	0.560185	0.540541	0.511962	0.509756	0.508046	0.483254	0.485261	0.550239	0.510251	0.552826	0.475369	0.527845	0.566667	0.526582	0.501211	0.488208	0.52019	0.545894	0.475059	0.497561	0.496503	0.488426
1948656	0.487239	0.519722	0.558824	0.459906	0.526185	0.486553	0.472603	0.542857	0.506234	0.538462	0.482436	0.542169	0.521327	0.552567	0.504762	0.447248	0.533835	0.4975	0.47482	0.520737	0.485577	0.512761	0.496568	0.487298	0.511166	0.519231	0.492823	0.546296	0.46778	0.478571	0.496333	0.476082	0.477327	0.501166	0.52459	0.515152	0.507282	0.458128	0.511905	0.534118	0.540816	0.447867	0.474057	0.507109	0.489311	0.4821	0.51005	0.488152	0.572139
1948662	0.601918	0.544218	0.563981	0.528436	0.559611	0.581047	0.554023	0.527149	0.528846	0.575406	0.548611	0.561485	0.57346	0.550351	0.488688	0.571429	0.583333	0.507317	0.539568	0.546275	0.505774	0.636364	0.498915	0.542334	0.545894	0.520737	0.501149	0.573034	0.545673	0.539007	0.53222	0.553776	0.536058	0.57907	0.55787	0.587007	0.569048	0.463357	0.559441	0.583138	0.487119	0.502347	0.517321	0.535632	0.543124	0.497685	0.509524	0.510297	0.590361
1948666	0.542923	0.520362	0.597561	0.504717	0.561275	0.497642	0.529545	0.563084	0.527845	0.507973	0.513825	0.582339	0.548009	0.566667	0.509132	0.529412	0.522565	0.531017	0.510638	0.538288	0.478261	0.541761	0.546275	0.543981	0.541262	0.53972	0.514151	0.564334	0.551807	0.517564	0.523923	0.542725	0.501176	0.537585	0.525	0.529279	0.544365	0.475962	0.573141	0.578089	0.550868	0.476744	0.548463	0.534884	0.506881	0.517815	0.489362	0.52194	0.547393
1948667	0.551802	0.565702	0.604706	0.541284	0.55711	0.510345	0.572727	0.571429	0.578947	0.587156	0.559819	0.628235	0.626478	0.550562	0.570776	0.536364	0.537931	0.514019	0.53211	0.61086	0.550459	0.603175	0.595556	0.538803	0.543124	0.544843	0.524775	0.592105	0.542529	0.574766	0.546512	0.54646	0.552204	0.564444	0.578588	0.584821	0.558891	0.47032	0.589327	0.63109	0.583535	0.504525	0.574074	0.597222	0.535714	0.543578	0.538824	0.56621	0.591647
1948671	0.550588	0.581176	0.595588	0.503529	0.52506	0.543902	0.54186	0.573113	0.506024	0.53271	0.536471	0.622871	0.555556	0.572115	0.578313	0.556086	0.542373	0.557214	0.509569	0.590164	0.541063	0.545662	0.571429	0.583732	0.527845	0.546729	0.515222	0.554054	0.488479	0.523923	0.567568	0.542725	0.519048	0.522727	0.544601	0.587264	0.563107	0.483092	0.629353	0.614458	0.567839	0.437358	0.547847	0.531616	0.518692	0.570388	0.543424	0.549528	0.580723
1948679	0.616307	0.54955	0.617788	0.525943	0.536643	0.527446	0.591224	0.587413	0.543062	0.515766	0.555814	0.620853	0.632603	0.5553	0.5181	0.580952	0.563549	0.537129	0.525701	0.560811	0.563549	0.586364	0.522976	0.596698	0.566586	0.517162	0.507973	0.546053	0.513953	0.542923	0.603448	0.571101	0.505774	0.548533	0.554795	0.601399	0.574879	0.538272	0.584112	0.617225	0.508235	0.477169	0.57277	0.549654	0.52381	0.53066	0.516509	0.595694	0.550351
1948683	0.478673	0.492925	0.577215	0.473039	0.518797	0.462687	0.558025	0.514423	0.443902	0.491607	0.571066	0.536585	0.529268	0.501211	0.493976	0.52	0.473039	0.493573	0.464548	0.521327	0.516291	0.51773	0.547847	0.49642	0.472772	0.463529	0.556675	0.520833	0.462651	0.466184	0.546392	0.485849	0.472019	0.521635	0.498812	0.527316	0.5	0.473418	0.525672	0.564792	0.489899	0.427208	0.498765	0.52451	0.479518	0.55814	0.445813	0.491566	0.541147
1948688	0.523342	0.467593	0.537129	0.609164	0.636364	0.461153	0.460094	0.588689	0.562334	0.472813	0.510896	0.495192	0.503632	0.497585	0.523457	0.480861	0.526992	0.461153	0.474074	0.53125	0.513854	0.547912	0.501171	0.508393	0.510152	0.566667	0.554987	0.518605	0.638356	0.47561	0.482843	0.520681	0.457213	0.546569	0.56	0.529976	0.48642	0.493404	0.526829	0.552058	0.446384	0.443902	0.454762	0.476077	0.582902	0.474201	0.458438	0.55303	0.461905
1948705	0.543062	0.506881	0.559902	0.517073	0.502427	0.457143	0.559524	0.543943	0.502463	0.502326	0.542373	0.578692	0.609023	0.539759	0.536993	0.528986	0.556675	0.527778	0.472684	0.586538	0.48926	0.540793	0.586124	0.552133	0.523457	0.538462	0.5	0.547126	0.492891	0.550617	0.580563	0.563246	0.514634	0.508046	0.544153	0.556075	0.509615	0.464198	0.607053	0.600484	0.502475	0.465394	0.516746	0.552058	0.5311	0.53317	0.506203	0.547215	0.517986
1948720	0.553957	0.548694	0.557178	0.507282	0.519608	0.546599	0.559036	0.534606	0.5	0.487239	0.551471	0.548694	0.561275	0.591479	0.543062	0.54703	0.541562	0.511392	0.518519	0.582734	0.530864	0.589372	0.523148	0.567633	0.492683	0.494145	0.476526	0.515766	0.490431	0.539801	0.54	0.537736	0.495146	0.557416	0.553957	0.597561	0.48926	0.49005	0.540865	0.581731	0.511222	0.458234	0.513189	0.541262	0.510791	0.548387	0.553846	0.578164	0.559406
1948721	0.519139	0.571776	0.592405	0.520101	0.547074	0.505051	0.531401	0.579208	0.540052	0.537713	0.504831	0.57606	0.56391	0.515738	0.551122	0.5	0.506203	0.554377	0.51358	0.55314	0.540404	0.527059	0.561446	0.559611	0.506234	0.621134	0.516049	0.558473	0.507426	0.506083	0.513716	0.509479	0.497525	0.577396	0.547677	0.539568	0.504878	0.518041	0.554726	0.5625	0.503836	0.445521	0.520681	0.575	0.540541	0.475728	0.548303	0.565327	0.54386
1948723	0.580952	0.596659	0.664962	0.548544	0.536408	0.523002	0.625304	0.604819	0.540541	0.6133	0.643939	0.595238	0.734211	0.553699	0.592233	0.544794	0.544794	0.536341	0.573892	0.611905	0.641944	0.639225	0.564516	0.601449	0.586294	0.52093	0.511737	0.570115	0.48951	0.583127	0.581454	0.595238	0.542579	0.55711	0.549654	0.647922	0.563725	0.539043	0.57971	0.700767	0.588689	0.480952	0.624685	0.645	0.504608	0.621483	0.513447	0.652393	0.557178
1948724	0.587654	0.580723	0.70235	0.611399	0.579345	0.576531	0.549763	0.655612	0.48301	0.548309	0.527446	0.574519	0.577017	0.576642	0.618687	0.53494	0.509662	0.558673	0.534146	0.623472	0.536585	0.621359	0.502232	0.509302	0.527094	0.589552	0.507109	0.606635	0.543424	0.565757	0.566751	0.547619	0.55	0.606357	0.576271	0.585542	0.536946	0.516373	0.562802	0.637931	0.539241	0.454976	0.5675	0.590686	0.553398	0.540541	0.460432	0.561275	0.558824
1948727	0.522727	0.523342	0.532134	0.481108	0.521053	0.493473	0.534005	0.474453	0.52	0.495146	0.49005	0.558974	0.516456	0.508772	0.48642	0.502513	0.557641	0.478036	0.511568	0.497585	0.479798	0.547739	0.520782	0.618037	0.530343	0.511335	0.524297	0.511905	0.51928	0.477387	0.503856	0.49635	0.5	0.496368	0.523573	0.560302	0.595109	0.492021	0.563158	0.537879	0.515957	0.460358	0.515228	0.506266	0.503759	0.483791	0.512	0.51145	0.548303
1948728	0.555288	0.671756	0.57561	0.578947	0.602041	0.538272	0.59854	0.567308	0.527228	0.540284	0.562802	0.55792	0.581509	0.557143	0.634085	0.517815	0.52439	0.574026	0.574307	0.567059	0.659631	0.537209	0.550691	0.621287	0.578005	0.631313	0.52657	0.568129	0.549261	0.520384	0.5475	0.505747	0.503597	0.591787	0.541176	0.591885	0.537897	0.565445	0.559036	0.607748	0.539241	0.488038	0.565217	0.568675	0.562044	0.515513	0.51861	0.714286	0.549637
1948729	0.593264	0.574684	0.592208	0.600536	0.564987	0.563003	0.580729	0.61658	0.530831	0.493888	0.528822	0.609948	0.637333	0.565217	0.504926	0.502525	0.571046	0.541779	0.54712	0.566085	0.586667	0.586735	0.545232	0.569975	0.545932	0.562982	0.539846	0.538647	0.543814	0.531969	0.589189	0.54386	0.518135	0.601542	0.6313	0.598485	0.526042	0.553719	0.605263	0.583333	0.498708	0.465995	0.536896	0.580977	0.549872	0.5	0.55496	0.602667	0.55243
1948732	0.604819	0.543182	0.627792	0.52381	0.489461	0.54902	0.589499	0.546512	0.511962	0.533643	0.565321	0.584323	0.605839	0.530233	0.586957	0.518692	0.543689	0.517241	0.5975	0.549199	0.584158	0.569124	0.525499	0.576832	0.536585	0.520642	0.512821	0.561644	0.489412	0.533333	0.556373	0.558411	0.543062	0.55787	0.591885	0.599045	0.511682	0.492683	0.595642	0.633971	0.531863	0.457077	0.57385	0.56872	0.505774	0.555825	0.536765	0.573494	0.541568
1948735	0.53211	0.57377	0.595694	0.563415	0.557178	0.557214	0.562061	0.549654	0.524272	0.527397	0.553241	0.558685	0.572792	0.56872	0.627451	0.538642	0.536232	0.548872	0.557692	0.562929	0.533019	0.537246	0.6	0.550926	0.560794	0.583133	0.509302	0.571429	0.518957	0.532067	0.558824	0.553488	0.53717	0.55787	0.575406	0.600939	0.535714	0.5199	0.599034	0.591647	0.553616	0.501188	0.540984	0.564706	0.542254	0.494226	0.559701	0.562648	0.562802
1948736	0.578818	0.584951	0.694301	0.633508	0.596899	0.544304	0.609453	0.608911	0.549118	0.546763	0.577778	0.57971	0.635897	0.565111	0.618687	0.538647	0.554156	0.573643	0.56962	0.665823	0.5425	0.622829	0.560748	0.596107	0.594872	0.595477	0.584383	0.63747	0.585859	0.530414	0.673854	0.582927	0.561713	0.62406	0.640306	0.618582	0.534483	0.571809	0.613636	0.635236	0.539241	0.477108	0.540146	0.59204	0.601523	0.535452	0.5225	0.567568	0.542787
1948737	0.52	0.549528	0.569682	0.672922	0.681319	0.557252	0.510441	0.579462	0.503722	0.479358	0.556627	0.50939	0.562347	0.537349	0.526316	0.510791	0.580563	0.502525	0.511057	0.534884	0.508516	0.585956	0.549065	0.537915	0.533666	0.579208	0.588235	0.589074	0.596939	0.488095	0.537688	0.564904	0.486747	0.629073	0.660668	0.520833	0.525672	0.620596	0.573529	0.587952	0.508685	0.462085	0.527845	0.509434	0.624041	0.496386	0.523929	0.543902	0.488372
1948739	0.517815	0.575243	0.551724	0.487981	0.524752	0.527638	0.521226	0.558252	0.458937	0.514151	0.53012	0.551807	0.591022	0.473441	0.510638	0.549261	0.525126	0.541451	0.511057	0.533958	0.495192	0.568345	0.496599	0.533333	0.519802	0.50591	0.508434	0.512472	0.529557	0.477541	0.555838	0.566586	0.46283	0.556355	0.562044	0.543735	0.501205	0.510204	0.566502	0.521028	0.458738	0.514851	0.513189	0.509569	0.480094	0.460993	0.509901	0.52657	0.476744
1948740	0.552133	0.542923	0.638191	0.516746	0.518072	0.566751	0.517241	0.591346	0.512077	0.523041	0.601467	0.57109	0.547393	0.568675	0.588235	0.559036	0.545232	0.545685	0.572139	0.56713	0.546341	0.53288	0.521253	0.567376	0.535627	0.525822	0.46789	0.551802	0.528986	0.549637	0.520681	0.524138	0.509569	0.565728	0.516055	0.571429	0.557178	0.479115	0.538642	0.604317	0.543641	0.442661	0.555556	0.594132	0.534279	0.558824	0.47619	0.563107	0.543062
1948743	0.615385	0.600484	0.602015	0.611825	0.562025	0.547074	0.643392	0.586207	0.51358	0.521327	0.5775	0.592138	0.604534	0.587224	0.5825	0.577215	0.606218	0.557841	0.543424	0.599515	0.601542	0.638614	0.560284	0.606516	0.560724	0.546117	0.56927	0.639506	0.544335	0.510949	0.636605	0.604478	0.636126	0.610837	0.672589	0.613692	0.560606	0.634615	0.636829	0.6625	0.497525	0.495146	0.59542	0.590123	0.521531	0.508557	0.615789	0.611111	0.558537
1948744	0.496552	0.534884	0.618687	0.55122	0.571072	0.512255	0.546948	0.503464	0.597403	0.52459	0.509302	0.542254	0.574572	0.494226	0.560096	0.502347	0.506053	0.527638	0.56927	0.574118	0.491686	0.570755	0.503341	0.559242	0.507317	0.512761	0.495327	0.577011	0.592965	0.52657	0.469484	0.501139	0.529557	0.552941	0.578947	0.618932	0.565432	0.454106	0.508197	0.607317	0.546835	0.52451	0.520384	0.547847	0.534442	0.538647	0.477218	0.49652	0.52019
1948745	0.595533	0.566038	0.640506	0.553398	0.543902	0.520581	0.61165	0.614634	0.482353	0.548463	0.533019	0.625616	0.596107	0.565632	0.539192	0.576271	0.567164	0.53944	0.526699	0.599526	0.566085	0.566434	0.54195	0.592326	0.528986	0.552381	0.515366	0.595349	0.53753	0.504695	0.543902	0.568765	0.520384	0.515012	0.545455	0.573427	0.526316	0.526055	0.610294	0.643902	0.510896	0.453089	0.636132	0.552885	0.526066	0.503513	0.503614	0.619647	0.559036
1948746	0.587224	0.557143	0.564165	0.508393	0.525672	0.53598	0.529551	0.57971	0.529703	0.507009	0.564792	0.565217	0.584767	0.560386	0.551807	0.566502	0.55	0.534527	0.494005	0.552941	0.572864	0.586957	0.548009	0.566586	0.588235	0.545894	0.517986	0.552995	0.510791	0.536585	0.568182	0.586375	0.54902	0.580723	0.587952	0.57381	0.555283	0.578534	0.6025	0.556338	0.549118	0.515892	0.525301	0.536993	0.522673	0.5	0.5425	0.568238	0.54878
1948761	0.559036	0.524706	0.591584	0.663073	0.628342	0.525	0.508159	0.587654	0.471883	0.534772	0.540865	0.518868	0.566176	0.511905	0.536408	0.516746	0.495098	0.508861	0.496368	0.577938	0.510949	0.590799	0.523041	0.509346	0.518703	0.550122	0.6	0.624096	0.587179	0.485782	0.513447	0.578049	0.529851	0.639798	0.602978	0.560859	0.470167	0.552083	0.533493	0.587379	0.492574	0.446009	0.510896	0.515439	0.5725	0.502404	0.47549	0.542998	0.488318
1948763	0.607229	0.601432	0.6133	0.572139	0.619898	0.590909	0.590476	0.602906	0.580645	0.56974	0.584726	0.607229	0.626536	0.542056	0.566986	0.59854	0.589552	0.585492	0.554745	0.609005	0.55314	0.611374	0.562642	0.595238	0.611253	0.573494	0.560386	0.591224	0.564792	0.541766	0.59204	0.604317	0.558537	0.607229	0.618227	0.634615	0.590571	0.543814	0.616337	0.597156	0.573935	0.509615	0.537915	0.573141	0.582927	0.548309	0.571429	0.576923	0.559809
1948774	0.49884	0.60049	0.539952	0.542079	0.538653	0.516209	0.528302	0.544153	0.506173	0.55314	0.52619	0.523585	0.543269	0.475751	0.550971	0.532374	0.555556	0.519084	0.501222	0.513761	0.56	0.553191	0.498871	0.567308	0.515971	0.61519	0.547677	0.555556	0.509709	0.486936	0.51358	0.5625	0.504831	0.541371	0.550971	0.535211	0.491686	0.496203	0.584352	0.612346	0.513648	0.479419	0.517986	0.522565	0.50358	0.519608	0.5175	0.5825	0.51074
1948778	0.475973	0.541371	0.519139	0.486811	0.487923	0.501235	0.545455	0.512941	0.486618	0.504673	0.540865	0.523585	0.551807	0.468966	0.483645	0.546798	0.501217	0.510256	0.506083	0.533643	0.514706	0.538824	0.513636	0.518605	0.486683	0.484706	0.516908	0.525	0.449883	0.46934	0.497573	0.546539	0.550251	0.550239	0.563107	0.513825	0.515588	0.5125	0.552567	0.584135	0.502488	0.483092	0.597964	0.549878	0.484778	0.477327	0.484029	0.540146	0.520681
1948784	0.563246	0.613909	0.571084	0.525301	0.535452	0.56927	0.563981	0.562648	0.521845	0.509259	0.543735	0.5962	0.618005	0.532864	0.524823	0.52	0.599496	0.542929	0.533816	0.534091	0.52518	0.588652	0.518931	0.549065	0.561881	0.536471	0.496487	0.525612	0.526316	0.544365	0.556931	0.533487	0.519139	0.537037	0.524249	0.550691	0.550725	0.48642	0.591346	0.571429	0.53202	0.492891	0.524941	0.55	0.524706	0.5	0.535802	0.546539	0.566986
1949011	0.550369	0.533654	0.562814	0.575521	0.541985	0.503817	0.543902	0.559701	0.506329	0.449309	0.55335	0.562963	0.591837	0.589873	0.514634	0.538272	0.582902	0.516796	0.516456	0.564477	0.441805	0.563725	0.524706	0.521531	0.512626	0.566085	0.458234	0.553444	0.502451	0.56743	0.518892	0.545894	0.534177	0.578164	0.643411	0.557692	0.555276	0.496164	0.566751	0.574939	0.455446	0.469586	0.491647	0.551724	0.538462	0.496333	0.515385	0.509756	0.550505
1949020	0.551471	0.557971	0.5975	0.686981	0.639566	0.568421	0.558252	0.635659	0.501259	0.453704	0.551122	0.523923	0.552826	0.533007	0.586294	0.528678	0.55527	0.501279	0.549618	0.552381	0.552163	0.597531	0.561151	0.52657	0.546392	0.563275	0.580563	0.614251	0.598958	0.495146	0.541985	0.588529	0.521411	0.631043	0.645995	0.539568	0.540609	0.61326	0.556931	0.60794	0.468137	0.474201	0.549118	0.515663	0.594388	0.490196	0.507614	0.572152	0.468235
1949021	0.516827	0.549398	0.578283	0.532828	0.5	0.4925	0.533981	0.57072	0.539846	0.495192	0.539604	0.58209	0.530414	0.53202	0.476303	0.485437	0.502475	0.512953	0.490099	0.540476	0.521303	0.52381	0.537915	0.510588	0.48642	0.509615	0.481928	0.5363	0.488998	0.518428	0.508728	0.527446	0.465854	0.544794	0.511905	0.569007	0.491566	0.459596	0.502404	0.571429	0.457711	0.453659	0.519512	0.523002	0.530713	0.487805	0.479899	0.510896	0.546135
1949022	0.468137	0.518892	0.502525	0.481865	0.507979	0.509485	0.520305	0.568783	0.49866	0.425428	0.489796	0.505025	0.502513	0.505128	0.505155	0.450249	0.529891	0.46438	0.492147	0.493857	0.480519	0.560411	0.525	0.5	0.50134	0.514139	0.456853	0.513514	0.48329	0.480818	0.498681	0.480296	0.475325	0.515228	0.503797	0.5199	0.506596	0.468085	0.532134	0.5225	0.458115	0.453125	0.512953	0.502551	0.489744	0.38835	0.51087	0.501279	0.526992
1949023	0.545906	0.492891	0.573265	0.579787	0.563492	0.510309	0.560794	0.588235	0.523438	0.489104	0.545	0.53317	0.537129	0.546366	0.566667	0.490338	0.505051	0.518617	0.497487	0.562347	0.613941	0.508393	0.566176	0.586902	0.555851	0.614776	0.544529	0.569682	0.503778	0.479115	0.547558	0.530414	0.457213	0.592875	0.56962	0.54878	0.524297	0.547425	0.558081	0.643411	0.472081	0.413043	0.537688	0.540741	0.580311	0.512626	0.515544	0.606218	0.516291
1949040	0.600503	0.570388	0.795977	0.572539	0.572917	0.547315	0.671018	0.643411	0.533505	0.582278	0.587786	0.612091	0.681941	0.546798	0.64191	0.523573	0.558376	0.511628	0.564557	0.658031	0.598446	0.604478	0.578313	0.593434	0.605333	0.585859	0.550505	0.634085	0.544529	0.580563	0.626016	0.575309	0.574742	0.591022	0.570025	0.667532	0.584856	0.527273	0.610825	0.677922	0.58445	0.496259	0.565657	0.632124	0.56962	0.55102	0.520305	0.598972	0.562025
1949044	0.531172	0.577215	0.511222	0.508861	0.553191	0.542553	0.507353	0.493947	0.524804	0.461905	0.504975	0.515815	0.55303	0.569231	0.486618	0.472019	0.619444	0.525469	0.486146	0.516827	0.524548	0.580402	0.481308	0.511057	0.547619	0.552163	0.416076	0.498829	0.516539	0.510101	0.530026	0.52451	0.436585	0.528395	0.552239	0.522782	0.488778	0.488189	0.531646	0.560794	0.444724	0.505128	0.44686	0.503704	0.508772	0.45098	0.558266	0.530303	0.5125
1949046	0.53222	0.559242	0.626866	0.530713	0.558897	0.563131	0.552133	0.588235	0.513514	0.571776	0.568966	0.561446	0.573171	0.571078	0.556901	0.578554	0.594388	0.530928	0.528117	0.595181	0.531707	0.550117	0.529817	0.540984	0.580153	0.510638	0.551724	0.61244	0.565	0.530414	0.589147	0.517321	0.492857	0.562201	0.52093	0.580336	0.569652	0.480198	0.536817	0.581948	0.525126	0.485507	0.551807	0.497653	0.565432	0.503614	0.516049	0.557692	0.566176
1949050	0.558603	0.53528	0.553616	0.521411	0.548469	0.491228	0.559902	0.532847	0.501272	0.444444	0.510949	0.562654	0.546135	0.507282	0.485577	0.517241	0.517766	0.513021	0.471744	0.557178	0.496296	0.565854	0.489655	0.556931	0.501259	0.508557	0.5175	0.519722	0.476886	0.451691	0.511222	0.539216	0.496278	0.521531	0.58	0.538647	0.503722	0.5	0.576826	0.559322	0.506394	0.462103	0.544304	0.508475	0.55303	0.461353	0.47	0.528536	0.532178
1949051	0.570732	0.544811	0.610553	0.514563	0.53317	0.523342	0.57971	0.57385	0.497561	0.495392	0.51773	0.577295	0.581683	0.542169	0.486175	0.591584	0.545679	0.505051	0.522059	0.512586	0.524272	0.62069	0.556582	0.553957	0.518428	0.509479	0.5	0.529148	0.512077	0.53528	0.5575	0.536643	0.498795	0.5363	0.555288	0.57109	0.558824	0.513995	0.5875	0.578571	0.490148	0.440281	0.5775	0.527446	0.501171	0.469194	0.491358	0.554745	0.557692
1949055	0.613232	0.576355	0.570352	0.51005	0.511166	0.518987	0.562963	0.523002	0.526854	0.482185	0.557214	0.580808	0.585678	0.550369	0.479714	0.549118	0.547558	0.568783	0.5075	0.556627	0.496333	0.581683	0.531765	0.536765	0.534005	0.52439	0.530713	0.588378	0.478155	0.513514	0.588542	0.558025	0.51	0.560976	0.564356	0.579853	0.54	0.497449	0.588832	0.544794	0.470886	0.497512	0.513514	0.531863	0.514634	0.5	0.52551	0.53202	0.538272
1949056	0.517321	0.566038	0.581509	0.540541	0.55198	0.54386	0.568396	0.532558	0.482185	0.540476	0.572816	0.557647	0.546539	0.517483	0.570732	0.489607	0.546798	0.520101	0.553086	0.570423	0.532847	0.566434	0.513453	0.545882	0.531863	0.515222	0.519048	0.591121	0.537713	0.415556	0.535452	0.598063	0.524272	0.555294	0.582734	0.554779	0.541262	0.528967	0.594595	0.588652	0.514778	0.521951	0.539759	0.513953	0.564165	0.478972	0.511057	0.538278	0.479358
1949057	0.552826	0.572464	0.568966	0.522167	0.516049	0.495098	0.55314	0.552311	0.493797	0.465596	0.533981	0.529976	0.566832	0.54878	0.526699	0.539216	0.583333	0.522843	0.497573	0.588808	0.544081	0.573494	0.478652	0.508314	0.512438	0.55774	0.484561	0.564403	0.4821	0.549505	0.566667	0.552885	0.5199	0.560096	0.549398	0.519906	0.531017	0.51928	0.576733	0.584352	0.460976	0.4914	0.595908	0.54902	0.480094	0.509662	0.470732	0.548148	0.508434
1949077	0.566745	0.593458	0.791328	0.604938	0.610973	0.580247	0.646341	0.6775	0.556373	0.575179	0.621027	0.619952	0.64604	0.564706	0.723077	0.530374	0.546539	0.52451	0.581509	0.609929	0.625	0.591647	0.591224	0.607143	0.573892	0.56338	0.564286	0.62181	0.556627	0.543529	0.591133	0.550228	0.523585	0.599532	0.579439	0.680693	0.562044	0.54321	0.589499	0.660976	0.56391	0.472222	0.568345	0.629268	0.601918	0.546539	0.53528	0.647643	0.559809
1949082	0.538462	0.486146	0.514212	0.488	0.509485	0.454545	0.51671	0.494898	0.516484	0.453431	0.455919	0.512755	0.541555	0.474227	0.467866	0.465296	0.565826	0.46049	0.487871	0.506329	0.42602	0.556701	0.453012	0.538058	0.542466	0.460358	0.483117	0.496333	0.494652	0.502674	0.53168	0.535248	0.508197	0.487374	0.524804	0.526582	0.524064	0.434426	0.509186	0.548556	0.444149	0.461741	0.493473	0.501292	0.492268	0.456693	0.5	0.445844	0.478372
1949083	0.635	0.618357	0.660668	0.565432	0.59	0.5675	0.614815	0.625616	0.5575	0.547393	0.575243	0.628713	0.635	0.590123	0.583744	0.581683	0.6	0.573643	0.5775	0.608592	0.581047	0.63747	0.57243	0.56872	0.602015	0.574209	0.547215	0.600939	0.545012	0.562044	0.649215	0.58134	0.534146	0.607748	0.609756	0.59759	0.578431	0.537084	0.629353	0.612195	0.540404	0.507075	0.554217	0.598039	0.572816	0.576441	0.554156	0.614428	0.560976
1949088	0.587065	0.548077	0.57072	0.699164	0.615591	0.528205	0.603015	0.58	0.510152	0.513189	0.557214	0.571078	0.567164	0.559701	0.519608	0.512255	0.535897	0.510256	0.523929	0.616915	0.55641	0.622785	0.525943	0.554187	0.524051	0.5575	0.523457	0.628713	0.562982	0.509804	0.599469	0.601504	0.584856	0.629442	0.618926	0.614815	0.557841	0.604396	0.572152	0.632911	0.535065	0.450839	0.588083	0.554187	0.589744	0.530151	0.4975	0.590793	0.556931
1949092	0.535452	0.518072	0.568528	0.521628	0.54522	0.484925	0.549505	0.546135	0.515385	0.424658	0.562025	0.519512	0.586735	0.522167	0.522277	0.563776	0.562827	0.497423	0.485075	0.498829	0.553247	0.552826	0.534606	0.54902	0.465174	0.509804	0.516373	0.529551	0.476773	0.497525	0.529412	0.514563	0.496222	0.526699	0.575377	0.553659	0.5	0.539084	0.53598	0.541262	0.456576	0.465347	0.506173	0.475962	0.524631	0.445255	0.494924	0.57289	0.542714
1949093	0.514851	0.52439	0.502451	0.5	0.507653	0.465823	0.541872	0.518428	0.498721	0.434884	0.502463	0.538272	0.528536	0.514925	0.472155	0.451691	0.549479	0.465473	0.436585	0.477647	0.503759	0.541463	0.522892	0.495192	0.486076	0.486618	0.474074	0.476959	0.45122	0.449029	0.509091	0.53616	0.51938	0.506053	0.634465	0.521531	0.464548	0.609065	0.547315	0.544335	0.4475	0.481108	0.512438	0.474699	0.468599	0.425481	0.581967	0.535	0.444181
1949095	0.616708	0.580189	0.630542	0.606061	0.585427	0.536946	0.631068	0.586124	0.526961	0.574822	0.623762	0.591885	0.65404	0.551643	0.592233	0.57971	0.544365	0.526055	0.563725	0.588785	0.623116	0.631325	0.596244	0.610169	0.569307	0.551313	0.6	0.646081	0.552311	0.518868	0.605	0.610451	0.52019	0.614458	0.598063	0.621103	0.530952	0.55243	0.62963	0.673267	0.513253	0.442396	0.576271	0.597087	0.57385	0.527578	0.504808	0.662469	0.517647
1949096	0.628788	0.551069	0.571429	0.576923	0.548872	0.518703	0.596577	0.54067	0.498778	0.533175	0.551807	0.540284	0.603535	0.520095	0.503546	0.552311	0.570707	0.513854	0.553885	0.606796	0.540741	0.623762	0.540603	0.582126	0.540201	0.514286	0.538084	0.589623	0.560302	0.51816	0.619171	0.60794	0.585678	0.558753	0.567633	0.578313	0.534483	0.498734	0.600998	0.591787	0.476886	0.459524	0.552567	0.544365	0.513126	0.506024	0.482843	0.566832	0.540342
1949098	0.522892	0.541966	0.584577	0.678571	0.625668	0.546632	0.550971	0.55122	0.491228	0.509479	0.511962	0.52619	0.543902	0.516746	0.546569	0.477435	0.554707	0.532468	0.491525	0.530516	0.537688	0.605911	0.522042	0.524038	0.598425	0.5575	0.545	0.612195	0.605263	0.462264	0.541985	0.533493	0.46988	0.585185	0.585608	0.593674	0.544081	0.587601	0.509615	0.561446	0.466501	0.459135	0.470167	0.522892	0.563591	0.491566	0.502525	0.542998	0.507177
1949101	0.559194	0.590793	0.633245	0.526718	0.518987	0.523196	0.56391	0.560606	0.503896	0.464115	0.536524	0.579345	0.583333	0.655914	0.541147	0.530303	0.542857	0.548387	0.549479	0.593985	0.531969	0.5775	0.543478	0.560606	0.543307	0.586563	0.493797	0.57385	0.477833	0.586387	0.643454	0.58481	0.544041	0.589873	0.567839	0.585608	0.511392	0.519685	0.608466	0.608142	0.489796	0.445255	0.581818	0.590674	0.492683	0.498741	0.491049	0.581395	0.518519
1949103	0.59204	0.588378	0.57598	0.556931	0.574684	0.541353	0.591787	0.603448	0.526185	0.50939	0.570732	0.600973	0.662437	0.56691	0.518957	0.600998	0.613402	0.562176	0.549261	0.605769	0.54878	0.625917	0.591449	0.598039	0.609948	0.584767	0.537713	0.563805	0.526829	0.530414	0.591837	0.587379	0.555831	0.553191	0.620098	0.59375	0.587065	0.532134	0.631188	0.64268	0.53	0.510949	0.59799	0.575904	0.56068	0.520384	0.536524	0.580247	0.559611
1949105	0.536765	0.578554	0.513447	0.486284	0.553525	0.572581	0.533981	0.568922	0.613079	0.484561	0.539604	0.581218	0.561097	0.517241	0.47482	0.5275	0.564304	0.511873	0.4825	0.505882	0.498741	0.523697	0.534772	0.541262	0.537859	0.556675	0.480583	0.482838	0.463054	0.503722	0.534527	0.539216	0.465686	0.537713	0.531863	0.559902	0.488834	0.501326	0.525799	0.532688	0.465	0.51928	0.522613	0.509709	0.549367	0.462287	0.571046	0.55303	0.507426
1949110	0.609877	0.653465	0.591133	0.567901	0.574627	0.584184	0.562061	0.57346	0.526829	0.576271	0.537559	0.53972	0.596154	0.5625	0.540984	0.555825	0.571072	0.590674	0.589421	0.616307	0.534606	0.63017	0.544419	0.557143	0.513253	0.590686	0.571078	0.565517	0.543902	0.503513	0.561881	0.573113	0.55314	0.6	0.621622	0.589623	0.563275	0.512438	0.619165	0.605201	0.510949	0.518337	0.56068	0.548694	0.541568	0.502326	0.555556	0.58867	0.547215
1949112	0.572139	0.527711	0.533333	0.48642	0.547315	0.520513	0.485849	0.518072	0.46402	0.485849	0.494033	0.524155	0.52439	0.477541	0.449649	0.472422	0.502488	0.46	0.504975	0.52	0.486553	0.551559	0.506977	0.458333	0.452785	0.49642	0.471154	0.519722	0.516373	0.442857	0.512563	0.536408	0.51005	0.553659	0.540146	0.505855	0.496314	0.475703	0.554455	0.515439	0.478803	0.486284	0.472289	0.485782	0.506112	0.511166	0.483709	0.526829	0.515815
1949113	0.525381	0.544757	0.50646	0.473282	0.465473	0.471503	0.5075	0.506266	0.448718	0.464198	0.465517	0.503778	0.535248	0.566138	0.505102	0.48329	0.521164	0.460526	0.471354	0.481752	0.496084	0.512315	0.462085	0.522613	0.488064	0.478589	0.433498	0.502392	0.433168	0.465649	0.506596	0.470732	0.464103	0.457421	0.496333	0.527778	0.528646	0.483607	0.540816	0.488998	0.450262	0.473008	0.483627	0.475248	0.421687	0.445293	0.510753	0.564171	0.469136
1949115	0.541568	0.543529	0.558753	0.531707	0.550868	0.533666	0.570406	0.561151	0.524631	0.522459	0.527316	0.557416	0.572482	0.504673	0.514218	0.519139	0.525799	0.501241	0.53598	0.574468	0.562814	0.539535	0.52968	0.533958	0.490291	0.536993	0.555283	0.576389	0.514493	0.473193	0.538272	0.526807	0.509615	0.535047	0.578313	0.520737	0.513189	0.51005	0.592593	0.592326	0.521197	0.470167	0.544794	0.489607	0.544794	0.531707	0.5	0.576355	0.515294
1949133	0.566265	0.54186	0.591687	0.547912	0.567089	0.536946	0.559524	0.569378	0.53616	0.462754	0.562802	0.584135	0.581907	0.521028	0.583942	0.544578	0.660526	0.543367	0.557457	0.569087	0.520286	0.591449	0.577465	0.603406	0.59126	0.556355	0.543902	0.591121	0.539024	0.511737	0.58481	0.586124	0.536232	0.517084	0.580336	0.597122	0.5925	0.512438	0.658163	0.564403	0.480676	0.462441	0.560386	0.493088	0.530806	0.474537	0.538653	0.577017	0.543269
1949134	0.618182	0.566085	0.578125	0.539267	0.524675	0.566038	0.55611	0.585678	0.510363	0.501211	0.509804	0.540943	0.59335	0.568182	0.508685	0.539043	0.666667	0.5	0.507732	0.550369	0.535714	0.578554	0.573892	0.573232	0.537859	0.508642	0.483871	0.545673	0.525641	0.556701	0.565445	0.551471	0.535065	0.563131	0.571795	0.55611	0.543367	0.475452	0.586118	0.588972	0.498708	0.520513	0.55243	0.519802	0.547315	0.5	0.552	0.551637	0.574803
1949135	0.579853	0.608911	0.621483	0.555276	0.57398	0.515075	0.659794	0.564792	0.521628	0.53753	0.618687	0.60794	0.921687	0.562963	0.55122	0.539409	0.532663	0.571059	0.551378	0.634328	0.568579	0.614251	0.552941	0.595062	0.576227	0.543269	0.553922	0.551963	0.513447	0.604061	0.600522	0.577017	0.558081	0.57385	0.591022	0.623472	0.548387	0.520619	0.610973	0.636591	0.555844	0.493857	0.558824	0.61519	0.546341	0.582697	0.521739	0.612091	0.578164
1949141	0.508121	0.527778	0.582716	0.491726	0.501205	0.461905	0.601942	0.528169	0.48184	0.525581	0.571776	0.518692	0.571429	0.503497	0.521226	0.488318	0.505995	0.479319	0.515663	0.575829	0.584383	0.558411	0.503356	0.561905	0.503597	0.494226	0.554479	0.536036	0.46028	0.495305	0.56391	0.52194	0.498807	0.529954	0.528169	0.593824	0.495238	0.487685	0.540284	0.641278	0.526185	0.418391	0.568627	0.496536	0.508274	0.498807	0.46875	0.559611	0.561743
1949142	0.476298	0.545667	0.563107	0.490566	0.5	0.506024	0.524362	0.54717	0.504854	0.482838	0.49652	0.545024	0.568675	0.509217	0.489655	0.501176	0.492788	0.536709	0.473068	0.514607	0.489412	0.533487	0.521445	0.538642	0.486874	0.539192	0.519139	0.542141	0.481308	0.473318	0.501199	0.483146	0.481221	0.554245	0.538642	0.502262	0.518957	0.466346	0.555825	0.570423	0.492718	0.49642	0.552885	0.471783	0.510539	0.473193	0.507353	0.518957	0.509434
1949144	0.578049	0.582126	0.604534	0.565657	0.527094	0.531328	0.557971	0.542857	0.521303	0.546988	0.543902	0.522353	0.639175	0.558252	0.534772	0.514423	0.527363	0.512626	0.586118	0.622222	0.539216	0.602439	0.507937	0.546539	0.528678	0.516667	0.502392	0.514673	0.502415	0.587342	0.5425	0.537915	0.520885	0.578692	0.556086	0.581114	0.538653	0.4875	0.508235	0.592233	0.485075	0.452607	0.540342	0.6175	0.527578	0.568182	0.460241	0.586466	0.516908
1949146	0.5	0.538642	0.647959	0.535627	0.52451	0.452607	0.537915	0.53066	0.504926	0.522353	0.580882	0.555288	0.605528	0.539568	0.546988	0.508274	0.520782	0.506266	0.501199	0.574468	0.4662	0.574468	0.482301	0.523474	0.519608	0.504651	0.507109	0.557078	0.521845	0.524038	0.538462	0.580336	0.508434	0.537383	0.524476	0.579196	0.531401	0.456522	0.529691	0.589499	0.5225	0.472684	0.557178	0.550481	0.5	0.54321	0.471292	0.509346	0.521429
1949148	0.547344	0.579677	0.557647	0.486239	0.5	0.518868	0.559908	0.498886	0.526316	0.521445	0.517162	0.550459	0.547126	0.523918	0.506757	0.532558	0.570732	0.58396	0.528302	0.538803	0.521028	0.54955	0.514161	0.593381	0.563855	0.501129	0.554245	0.558758	0.504608	0.463252	0.536643	0.530337	0.481735	0.539503	0.541284	0.600467	0.537559	0.464789	0.547564	0.545045	0.495283	0.525943	0.538642	0.453159	0.544186	0.473094	0.5	0.518349	0.533487
1949153	0.55	0.555831	0.589147	0.525773	0.528497	0.518421	0.541353	0.55243	0.530026	0.518703	0.564103	0.546366	0.576227	0.561538	0.526582	0.539241	0.588859	0.514667	0.51928	0.586902	0.516373	0.607692	0.508314	0.551378	0.511568	0.528678	0.466993	0.597531	0.526992	0.505051	0.539062	0.586294	0.510152	0.549751	0.556995	0.558025	0.541353	0.484293	0.591623	0.618182	0.550265	0.548813	0.55443	0.559494	0.488834	0.524422	0.5	0.54	0.56743
1949161	0.53598	0.512019	0.566751	0.443902	0.51145	0.469543	0.541872	0.541667	0.510309	0.475177	0.485507	0.574684	0.56599	0.48184	0.485437	0.506203	0.548969	0.540541	0.42446	0.53253	0.436145	0.53528	0.454338	0.563275	0.493639	0.522388	0.482843	0.502326	0.508772	0.47549	0.508728	0.518337	0.510204	0.482185	0.512019	0.52657	0.55527	0.466837	0.57289	0.520286	0.482143	0.452555	0.505	0.532178	0.474576	0.431981	0.518135	0.463768	0.5225
1949166	0.523474	0.553699	0.548309	0.507212	0.514706	0.532338	0.523474	0.526066	0.470167	0.533333	0.504717	0.560386	0.50116	0.514085	0.515439	0.501182	0.528678	0.521411	0.47381	0.546296	0.483491	0.504545	0.484444	0.509302	0.471292	0.50939	0.481132	0.58216	0.49642	0.498812	0.508475	0.489703	0.427586	0.509217	0.548926	0.531323	0.513317	0.453431	0.551807	0.532558	0.520101	0.457547	0.473193	0.490698	0.514286	0.469626	0.490244	0.514286	0.59601
1949169	0.555831	0.53253	0.529412	0.525126	0.542199	0.487437	0.5	0.524272	0.484848	0.512136	0.527094	0.541262	0.553922	0.515815	0.5	0.511166	0.570694	0.503836	0.506297	0.52	0.527228	0.587805	0.487356	0.513126	0.554974	0.508434	0.474576	0.552133	0.552163	0.492611	0.529114	0.533981	0.484108	0.51074	0.536058	0.516509	0.615183	0.478372	0.550369	0.541371	0.476071	0.457213	0.468085	0.514286	0.513447	0.476998	0.466667	0.512077	0.558897
1949170	0.476543	0.508557	0.508861	0.478372	0.510471	0.472868	0.492788	0.526448	0.453608	0.480488	0.519084	0.518797	0.49505	0.493734	0.498741	0.471605	0.511749	0.497354	0.458438	0.550868	0.451852	0.522167	0.495215	0.490291	0.52139	0.527778	0.443373	0.487059	0.454094	0.467822	0.527415	0.493857	0.437346	0.48184	0.480583	0.492788	0.546875	0.492063	0.52	0.547264	0.481771	0.460759	0.472637	0.515228	0.469287	0.497475	0.477922	0.471605	0.526992
1949176	0.504831	0.474419	0.558603	0.51	0.516373	0.454768	0.532688	0.528986	0.528351	0.49642	0.522059	0.532847	0.58312	0.546366	0.464455	0.565657	0.570681	0.472362	0.478908	0.605528	0.491315	0.538095	0.501155	0.532374	0.54026	0.503632	0.487805	0.530233	0.484029	0.5275	0.571429	0.515663	0.495025	0.50237	0.545232	0.496487	0.546154	0.477041	0.544554	0.528708	0.507732	0.503722	0.502463	0.527094	0.491566	0.51	0.483627	0.487805	0.490244
1949178	0.600939	0.569161	0.621951	0.522145	0.518692	0.528436	0.594848	0.600939	0.552632	0.570439	0.571759	0.599532	0.624402	0.589202	0.578824	0.5962	0.567633	0.558824	0.570743	0.56982	0.605839	0.590389	0.585973	0.587822	0.544153	0.540046	0.541667	0.549451	0.504587	0.52765	0.586375	0.543624	0.532258	0.554299	0.538636	0.621176	0.582126	0.529412	0.591549	0.615925	0.49409	0.428256	0.540603	0.535147	0.525114	0.543735	0.536058	0.668329	0.515909
1949179	0.551637	0.527845	0.515971	0.524051	0.451456	0.4725	0.529268	0.541872	0.449383	0.518337	0.495098	0.540741	0.523457	0.514706	0.489104	0.509901	0.508772	0.497409	0.526582	0.539952	0.517766	0.541262	0.532374	0.5	0.444444	0.477108	0.513784	0.541568	0.457421	0.482927	0.463415	0.530414	0.4875	0.510843	0.566085	0.546341	0.488834	0.433584	0.562189	0.55665	0.46	0.446078	0.566667	0.47381	0.479419	0.481572	0.464824	0.559796	0.50995
1949180	0.561086	0.606407	0.638095	0.530892	0.561033	0.570406	0.575342	0.587156	0.540094	0.607059	0.557078	0.602804	0.590698	0.558087	0.533784	0.542141	0.570423	0.562044	0.518433	0.582022	0.531963	0.586907	0.50533	0.571429	0.552448	0.582949	0.481153	0.596882	0.520548	0.514739	0.568019	0.54343	0.525229	0.572398	0.555305	0.612385	0.591449	0.503546	0.592075	0.620047	0.527187	0.480899	0.557604	0.51663	0.534091	0.514739	0.506912	0.589862	0.580796
1949182	0.537736	0.52765	0.641414	0.5675	0.553086	0.501205	0.574163	0.610837	0.577215	0.578692	0.60688	0.556086	0.592683	0.559809	0.543062	0.522459	0.539216	0.507463	0.530414	0.673317	0.527845	0.596659	0.5553	0.562648	0.54321	0.528169	0.52506	0.590164	0.520482	0.52019	0.611253	0.558195	0.589421	0.57381	0.56057	0.632353	0.612245	0.530151	0.555556	0.608173	0.5425	0.482185	0.590571	0.55	0.544365	0.553086	0.492683	0.554217	0.532067
1949189	0.596977	0.60049	0.700809	0.62533	0.595801	0.568123	0.627249	0.619289	0.536709	0.611111	0.621134	0.623737	0.697613	0.58209	0.613232	0.524631	0.511166	0.542636	0.591837	0.640898	0.63089	0.639798	0.550588	0.598015	0.573643	0.604061	0.556675	0.625616	0.569975	0.58396	0.585492	0.583744	0.538847	0.630653	0.623737	0.672634	0.549751	0.566845	0.618321	0.706349	0.570292	0.471154	0.614987	0.631043	0.558603	0.60567	0.532828	0.644909	0.540201
1949194	0.594388	0.576355	0.663102	0.630728	0.598425	0.568831	0.615385	0.629156	0.536269	0.516746	0.533333	0.59596	0.605128	0.520581	0.594872	0.57732	0.56266	0.586957	0.559494	0.589681	0.564433	0.598997	0.535714	0.630208	0.574026	0.614987	0.550129	0.594132	0.58961	0.527638	0.605333	0.569652	0.563158	0.610127	0.628571	0.641944	0.526448	0.572973	0.623377	0.610973	0.51938	0.46472	0.553846	0.588832	0.544554	0.503686	0.542199	0.587467	0.562025
1949203	0.572414	0.600928	0.653659	0.56338	0.558195	0.551559	0.583908	0.606061	0.530374	0.575688	0.576389	0.65942	0.621103	0.558352	0.597647	0.553531	0.565012	0.550971	0.546512	0.569507	0.562353	0.596372	0.560706	0.60739	0.538824	0.56682	0.520362	0.573951	0.536866	0.515837	0.552448	0.59633	0.532258	0.563063	0.616471	0.61949	0.514673	0.524941	0.623501	0.686131	0.545894	0.501149	0.614286	0.556064	0.547511	0.495455	0.544578	0.586288	0.583529
1949205	0.546366	0.559113	0.526582	0.470297	0.503817	0.501272	0.535627	0.545679	0.535433	0.48926	0.55443	0.606684	0.56599	0.538847	0.542929	0.573643	0.566929	0.551351	0.520513	0.539759	0.513716	0.555556	0.617128	0.602041	0.595174	0.56743	0.5225	0.504651	0.472772	0.530151	0.5625	0.538272	0.470588	0.505995	0.544554	0.573201	0.551813	0.458549	0.635171	0.562963	0.488432	0.455882	0.54386	0.517241	0.524876	0.480392	0.544974	0.576923	0.526055
1949207	0.519231	0.546763	0.504739	0.513716	0.552163	0.468293	0.562347	0.504739	0.495	0.5	0.515738	0.501176	0.610256	0.504785	0.503614	0.470449	0.487745	0.502525	0.450839	0.6	0.526185	0.527059	0.532864	0.51773	0.546392	0.509662	0.523457	0.520737	0.490291	0.471292	0.52381	0.508314	0.565891	0.516588	0.5179	0.522459	0.481752	0.534211	0.568238	0.530806	0.554974	0.465686	0.465882	0.527711	0.506024	0.493857	0.51269	0.539216	0.472813
1949209	0.537713	0.568293	0.55198	0.581395	0.544757	0.495025	0.561576	0.522673	0.536896	0.559113	0.558603	0.57284	0.591479	0.53125	0.561097	0.508516	0.507463	0.47	0.5075	0.575243	0.546599	0.518779	0.591687	0.544794	0.586842	0.545679	0.498771	0.57346	0.506173	0.531017	0.536709	0.557178	0.540609	0.526316	0.543269	0.6	0.550505	0.531579	0.568579	0.571078	0.496241	0.498765	0.494005	0.593909	0.537129	0.569231	0.517857	0.596401	0.459016
1949211	0.59194	0.58209	0.637795	0.547315	0.55814	0.603723	0.562963	0.603535	0.505051	0.482436	0.558603	0.563415	0.58481	0.637795	0.561713	0.534483	0.579634	0.527559	0.564767	0.561743	0.551899	0.61	0.550481	0.53494	0.547558	0.551122	0.491484	0.58134	0.548718	0.593264	0.665746	0.538647	0.513784	0.632391	0.577114	0.583333	0.532663	0.554667	0.621134	0.599502	0.506297	0.438554	0.541147	0.561097	0.515971	0.481663	0.510152	0.575448	0.529703
1949213	0.513382	0.5	0.555276	0.55243	0.533505	0.51928	0.590909	0.625654	0.44335	0.441109	0.552764	0.538835	0.547264	0.502415	0.612565	0.523573	0.503778	0.488432	0.513716	0.552567	0.548718	0.583127	0.526066	0.54703	0.488665	0.545	0.481663	0.512761	0.497487	0.506143	0.542636	0.542579	0.4801	0.528986	0.558025	0.516746	0.521519	0.544737	0.553885	0.638677	0.494898	0.429594	0.586118	0.55	0.492754	0.474328	0.497475	0.596899	0.536341
1949214	0.595477	0.579075	0.5975	0.555838	0.560914	0.562982	0.648855	0.611111	0.512563	0.510539	0.550122	0.570048	0.616751	0.547215	0.540146	0.507177	0.540404	0.563307	0.590206	0.583535	0.584615	0.65404	0.516055	0.567633	0.486618	0.508353	0.547912	0.549654	0.567089	0.53317	0.575448	0.555024	0.574359	0.613466	0.641221	0.590799	0.495146	0.545692	0.574939	0.6475	0.474328	0.452153	0.603053	0.555012	0.559113	0.490244	0.508816	0.581864	0.510843
1949221	0.495238	0.537897	0.504854	0.48	0.524422	0.519182	0.470588	0.5	0.553525	0.495215	0.497573	0.491607	0.539801	0.53202	0.503667	0.480583	0.516624	0.473008	0.478908	0.535885	0.502488	0.491765	0.543269	0.501193	0.582888	0.517327	0.460048	0.533958	0.479012	0.545918	0.507576	0.48926	0.457213	0.523002	0.518248	0.505938	0.534351	0.453846	0.508557	0.509569	0.539267	0.505102	0.466346	0.495169	0.517327	0.513924	0.483461	0.502439	0.478365
1949222	0.48855	0.511392	0.518135	0.503958	0.524324	0.453826	0.559055	0.539267	0.5	0.479899	0.53125	0.494975	0.617486	0.512887	0.462312	0.524934	0.528455	0.480978	0.492105	0.517677	0.533875	0.541026	0.530303	0.528061	0.606936	0.492268	0.496124	0.522059	0.441624	0.540323	0.513369	0.517857	0.442159	0.501266	0.479899	0.46247	0.547872	0.522472	0.546632	0.540816	0.468254	0.458115	0.52381	0.562667	0.484536	0.521505	0.434211	0.511688	0.480818
1949223	0.600503	0.559809	0.587786	0.516049	0.546366	0.526854	0.603491	0.54878	0.470297	0.488263	0.553616	0.570025	0.611675	0.57072	0.510791	0.54703	0.555838	0.550914	0.506173	0.57767	0.52381	0.574209	0.5625	0.60396	0.532663	0.516746	0.515738	0.519451	0.496368	0.549751	0.553299	0.570388	0.504926	0.52019	0.557416	0.585366	0.54321	0.511568	0.584577	0.601485	0.493766	0.489157	0.541872	0.545232	0.525301	0.549367	0.534527	0.56927	0.517327
1949272	0.527446	0.568019	0.553957	0.507212	0.503614	0.56927	0.584951	0.57767	0.51861	0.479452	0.479358	0.541176	0.516432	0.538095	0.527446	0.497653	0.543641	0.520101	0.509756	0.505669	0.536408	0.561321	0.55711	0.543735	0.526055	0.586634	0.521739	0.537415	0.498801	0.524155	0.507282	0.494279	0.5575	0.566667	0.580723	0.587112	0.497608	0.517766	0.564477	0.545455	0.436754	0.477327	0.559902	0.501166	0.498829	0.445727	0.531328	0.57598	0.552058
1949275	0.578049	0.569048	0.599502	0.518248	0.532338	0.549118	0.586375	0.592233	0.507426	0.537915	0.554479	0.574519	0.60794	0.58231	0.554745	0.558537	0.57289	0.579634	0.526961	0.543124	0.543424	0.613139	0.555814	0.574879	0.569975	0.552058	0.516827	0.566434	0.511002	0.524038	0.571066	0.588808	0.515815	0.554502	0.57971	0.634568	0.563275	0.532995	0.590571	0.586957	0.49005	0.491484	0.539952	0.553398	0.550369	0.494062	0.519802	0.590571	0.555283
1949276	0.515663	0.549637	0.54703	0.528822	0.534351	0.482673	0.544794	0.52657	0.552972	0.545232	0.563275	0.566502	0.5775	0.523114	0.483254	0.502427	0.515075	0.486005	0.469586	0.555288	0.535354	0.579853	0.546318	0.515439	0.516373	0.515738	0.537313	0.564706	0.488943	0.497573	0.612299	0.542169	0.530457	0.528708	0.549878	0.566265	0.491484	0.497436	0.544554	0.564477	0.498734	0.549223	0.47381	0.510791	0.526961	0.482927	0.472362	0.55	0.488038
1949277	0.54902	0.566176	0.539604	0.544529	0.481481	0.51145	0.487119	0.515663	0.515385	0.464623	0.53202	0.523002	0.513253	0.55198	0.485646	0.471154	0.556995	0.486076	0.496278	0.552381	0.486618	0.563415	0.504695	0.498818	0.503778	0.484412	0.491525	0.553191	0.487685	0.474576	0.538265	0.565432	0.518892	0.53253	0.615578	0.521327	0.503722	0.474747	0.533007	0.527578	0.489848	0.584211	0.498765	0.465721	0.515892	0.441527	0.506329	0.493976	0.491525
1949279	0.531863	0.555556	0.55665	0.509901	0.492574	0.50995	0.571782	0.535452	0.476543	0.475524	0.509569	0.595	0.531553	0.561881	0.511962	0.514634	0.5175	0.582888	0.512438	0.548926	0.503704	0.51049	0.524706	0.555012	0.532828	0.637795	0.542079	0.571429	0.515971	0.529851	0.564885	0.544794	0.5199	0.571429	0.562347	0.560859	0.520782	0.506361	0.59194	0.551807	0.466334	0.446043	0.563452	0.563591	0.512077	0.48184	0.513924	0.562814	0.512077
1949282	0.543689	0.561446	0.539409	0.51358	0.543147	0.538071	0.562654	0.510689	0.535897	0.488152	0.566832	0.537915	0.606516	0.577114	0.537713	0.55	0.568063	0.559367	0.528678	0.555819	0.580977	0.542857	0.589372	0.562963	0.594241	0.568922	0.525547	0.544601	0.497573	0.558897	0.558897	0.569682	0.516049	0.545673	0.556901	0.587805	0.512195	0.515544	0.610127	0.569007	0.476543	0.469734	0.504808	0.560976	0.505967	0.534146	0.533163	0.589873	0.55665
1949287	0.59434	0.580046	0.611511	0.569712	0.552632	0.533175	0.610849	0.56713	0.529976	0.531532	0.589623	0.598592	0.63835	0.583529	0.560748	0.578199	0.590571	0.56391	0.533958	0.572727	0.56057	0.613583	0.683453	0.644068	0.571078	0.561033	0.533643	0.597285	0.535211	0.565632	0.576923	0.588372	0.528302	0.571754	0.601896	0.613953	0.530374	0.529126	0.66	0.638554	0.53253	0.483945	0.569048	0.598109	0.578454	0.521028	0.541262	0.587112	0.58156
1949288	0.516049	0.565	0.601583	0.521964	0.592	0.530343	0.527228	0.574742	0.5323	0.502463	0.536896	0.592308	0.593668	0.570694	0.568878	0.549223	0.570667	0.539084	0.523196	0.590571	0.533854	0.570352	0.528986	0.556962	0.597826	0.572539	0.525641	0.59601	0.55	0.537468	0.576819	0.54703	0.550914	0.542714	0.572519	0.590331	0.61413	0.495935	0.593668	0.580402	0.545699	0.477612	0.495074	0.519802	0.516291	0.534351	0.544	0.574026	0.546632
1949290	0.555	0.55122	0.5875	0.530151	0.532663	0.492462	0.549878	0.574257	0.51269	0.462617	0.508475	0.54878	0.551724	0.534146	0.541147	0.560606	0.567358	0.507653	0.496296	0.550481	0.552699	0.536993	0.525943	0.561275	0.526448	0.562814	0.509756	0.582734	0.493917	0.497573	0.540609	0.539952	0.512438	0.585	0.572816	0.522353	0.523691	0.601626	0.525926	0.564165	0.478803	0.480583	0.539801	0.490476	0.525799	0.527638	0.502525	0.556675	0.504854
1949291	0.562982	0.594315	0.592689	0.631148	0.594086	0.569519	0.597911	0.56266	0.509186	0.50495	0.572165	0.586118	0.641509	0.570694	0.574803	0.511392	0.607046	0.543243	0.559055	0.564792	0.552083	0.64042	0.516908	0.597403	0.578667	0.5625	0.522959	0.61519	0.571429	0.519182	0.56	0.597436	0.535248	0.560606	0.615584	0.645669	0.553806	0.566396	0.649733	0.607692	0.525066	0.531088	0.548223	0.591146	0.559278	0.537275	0.527559	0.589005	0.569948
1949292	0.454333	0.514493	0.495192	0.585302	0.529563	0.475	0.506024	0.545906	0.494872	0.480676	0.4689	0.509709	0.490338	0.485507	0.507282	0.413146	0.507653	0.44697	0.458333	0.481308	0.503759	0.53253	0.494145	0.469048	0.502551	0.527228	0.460976	0.545455	0.506297	0.417453	0.440964	0.462617	0.435835	0.531707	0.539024	0.511962	0.511335	0.529255	0.480676	0.556373	0.472222	0.486216	0.481572	0.464115	0.502463	0.41866	0.451372	0.502451	0.527228
1950002	0.569712	0.521839	0.52	0.535452	0.541667	0.510843	0.526682	0.546948	0.466981	0.474157	0.482838	0.528037	0.551313	0.535545	0.462585	0.47806	0.556391	0.51	0.49409	0.547126	0.5	0.560748	0.535147	0.512761	0.485714	0.540476	0.488318	0.498901	0.498812	0.516588	0.523923	0.533643	0.529126	0.555294	0.567696	0.522727	0.475294	0.483871	0.602439	0.547786	0.473684	0.454756	0.521429	0.532864	0.508159	0.513253	0.504902	0.524941	0.571776
1950003	0.555556	0.541966	0.532374	0.536946	0.517157	0.511222	0.530806	0.539759	0.517413	0.473684	0.478972	0.505882	0.554455	0.545232	0.505938	0.52439	0.543147	0.465	0.460621	0.542453	0.473684	0.556086	0.569048	0.53125	0.522277	0.603053	0.48926	0.505618	0.496386	0.530864	0.551378	0.524823	0.512136	0.501166	0.550481	0.581114	0.496386	0.475	0.638961	0.573171	0.481572	0.506112	0.495215	0.516667	0.492891	0.461905	0.518987	0.534146	0.555831
1950027	0.563084	0.578089	0.732468	0.590571	0.583333	0.533654	0.622596	0.668329	0.501182	0.545872	0.596659	0.583138	0.609223	0.571429	0.708122	0.538283	0.528436	0.528986	0.555024	0.581986	0.624378	0.56621	0.542411	0.571429	0.52506	0.592857	0.535211	0.62212	0.555024	0.540284	0.557971	0.556064	0.548077	0.588785	0.59434	0.638756	0.558753	0.532178	0.599526	0.657005	0.569307	0.479167	0.569048	0.555556	0.562648	0.534118	0.502358	0.671679	0.539906
1950033	0.508314	0.528436	0.586797	0.55	0.529851	0.498771	0.559036	0.587654	0.486553	0.596491	0.598997	0.552058	0.543902	0.544578	0.581454	0.530266	0.509901	0.487685	0.523342	0.571429	0.667575	0.559809	0.529002	0.522673	0.508642	0.531553	0.520782	0.552204	0.476077	0.479905	0.524876	0.533175	0.504854	0.535377	0.525943	0.53066	0.467933	0.5	0.524155	0.660804	0.510101	0.480488	0.606138	0.520384	0.516827	0.538272	0.456098	0.651832	0.512077
1950036	0.531616	0.507973	0.570388	0.501188	0.510843	0.545679	0.534118	0.578692	0.504854	0.5	0.613466	0.559809	0.583942	0.560386	0.541568	0.546988	0.507212	0.539043	0.541262	0.580796	0.561576	0.542923	0.524775	0.598063	0.498789	0.49884	0.523923	0.530201	0.507109	0.5179	0.575758	0.505695	0.469767	0.551402	0.563246	0.554273	0.526316	0.490148	0.583942	0.610048	0.504878	0.444444	0.618454	0.539007	0.539379	0.509479	0.524752	0.579462	0.525822
1950037	0.518519	0.508434	0.5375	0.569554	0.548556	0.549738	0.514563	0.535176	0.451372	0.429907	0.46747	0.542079	0.506173	0.538847	0.549618	0.550129	0.547368	0.535809	0.492424	0.532688	0.464373	0.530414	0.48951	0.522167	0.527415	0.5375	0.487562	0.535714	0.553247	0.505	0.538058	0.530864	0.46384	0.542289	0.553885	0.534146	0.533505	0.5	0.551122	0.531401	0.514436	0.461153	0.517588	0.492647	0.56266	0.434783	0.470886	0.496314	0.528395
1950041	0.5675	0.610127	0.633333	0.56701	0.526582	0.573684	0.598985	0.6	0.539474	0.504878	0.589744	0.576441	0.612987	0.599483	0.585678	0.57398	0.627717	0.543767	0.583554	0.6	0.569588	0.658098	0.545673	0.554187	0.568831	0.548872	0.498753	0.553699	0.526448	0.567708	0.615804	0.564677	0.6759	0.571782	0.610127	0.59596	0.549872	0.524804	0.621053	0.63198	0.491094	0.497512	0.534653	0.555	0.513514	0.512626	0.565789	0.592308	0.564557
1950042	0.509709	0.498807	0.562025	0.553247	0.558747	0.473418	0.640625	0.566416	0.493573	0.461905	0.531017	0.538835	0.622396	0.485437	0.5086	0.541562	0.562005	0.523684	0.450122	0.557178	0.512563	0.602532	0.482599	0.57	0.533854	0.517327	0.488778	0.547847	0.507576	0.516129	0.530769	0.554455	0.574074	0.48227	0.576441	0.57598	0.597333	0.532258	0.588832	0.599496	0.5	0.457002	0.563452	0.524876	0.516209	0.4925	0.467662	0.533835	0.518703
1950043	0.543529	0.58156	0.664962	0.524272	0.488152	0.529412	0.563981	0.580723	0.469048	0.487528	0.599509	0.596154	0.583133	0.589806	0.598522	0.520095	0.533816	0.492647	0.53012	0.528474	0.576733	0.53653	0.5553	0.538462	0.510791	0.5	0.488263	0.556561	0.491726	0.509434	0.544554	0.519451	0.521739	0.553241	0.537209	0.614458	0.502358	0.488943	0.560386	0.588235	0.540943	0.448037	0.528436	0.517321	0.484018	0.523002	0.546366	0.6133	0.536058
1950044	0.59854	0.615942	0.627792	0.611111	0.571429	0.56391	0.580723	0.601942	0.547264	0.544393	0.580097	0.561772	0.614251	0.565321	0.580097	0.535545	0.556931	0.568878	0.594458	0.606205	0.59799	0.661728	0.540909	0.566351	0.571429	0.572115	0.535885	0.633333	0.560976	0.549398	0.606684	0.598558	0.612658	0.638821	0.633252	0.590588	0.538278	0.542714	0.574879	0.625899	0.5	0.495261	0.599502	0.612745	0.568675	0.520286	0.514634	0.587654	0.530806
1950058	0.586634	0.526682	0.620603	0.522059	0.512255	0.507353	0.572792	0.545238	0.5	0.488479	0.50591	0.561905	0.5975	0.52518	0.555825	0.51074	0.517241	0.559278	0.534146	0.585714	0.471698	0.581731	0.525229	0.553699	0.529703	0.57037	0.514423	0.540909	0.501211	0.550617	0.517157	0.529274	0.5575	0.535211	0.586957	0.561611	0.488152	0.481572	0.566502	0.622549	0.458937	0.48184	0.573201	0.596491	0.54878	0.52439	0.503704	0.528846	0.515738
1950064	0.567376	0.557377	0.608802	0.657895	0.632812	0.55198	0.589928	0.602439	0.492718	0.546099	0.554762	0.556872	0.595588	0.526932	0.599509	0.530952	0.554187	0.5125	0.555283	0.5962	0.536058	0.606715	0.544622	0.567376	0.527094	0.536817	0.554479	0.627078	0.570025	0.526316	0.593434	0.556075	0.492891	0.58156	0.644279	0.561485	0.533981	0.571802	0.589806	0.641463	0.55303	0.454756	0.555556	0.596577	0.632242	0.521531	0.519608	0.538095	0.559809
1950065	0.512195	0.546569	0.524631	0.458333	0.493734	0.488608	0.478774	0.502427	0.477157	0.502415	0.521197	0.520782	0.566327	0.592784	0.483092	0.496333	0.578947	0.516971	0.4925	0.553659	0.44686	0.491803	0.481481	0.51699	0.548303	0.457346	0.449029	0.505774	0.463235	0.592105	0.472637	0.491686	0.470149	0.483491	0.495192	0.530266	0.506173	0.434673	0.514423	0.519048	0.481013	0.4725	0.47482	0.501222	0.474576	0.522959	0.532808	0.501217	0.537879
1950067	0.501176	0.513889	0.523474	0.525799	0.534826	0.485366	0.5	0.538278	0.48184	0.473441	0.492958	0.49884	0.507075	0.514286	0.514354	0.476526	0.471429	0.486146	0.47482	0.511468	0.504878	0.477376	0.539535	0.471526	0.507317	0.562347	0.514563	0.555556	0.483254	0.48926	0.474699	0.552885	0.489104	0.553957	0.555819	0.498856	0.464953	0.534884	0.539952	0.566986	0.491315	0.426573	0.53125	0.519048	0.501188	0.491566	0.52	0.511792	0.536765
1950070	0.507317	0.544794	0.558897	0.682584	0.6	0.586667	0.53317	0.56	0.484848	0.486874	0.513514	0.504854	0.488095	0.559494	0.57398	0.468599	0.538071	0.509091	0.507538	0.559611	0.521303	0.543689	0.48951	0.512019	0.540052	0.55	0.478155	0.604938	0.621622	0.507426	0.502525	0.515588	0.508997	0.590909	0.619537	0.568627	0.507426	0.52381	0.49635	0.57037	0.503896	0.463415	0.501229	0.509756	0.59375	0.496296	0.531088	0.523002	0.5125
1950071	0.534606	0.542857	0.553659	0.534826	0.556962	0.502488	0.518779	0.574572	0.531486	0.496471	0.514218	0.539379	0.528846	0.558252	0.53012	0.519139	0.540201	0.520513	0.470167	0.55792	0.524631	0.536643	0.575179	0.521226	0.539043	0.581454	0.513447	0.549884	0.492718	0.491525	0.507463	0.54067	0.485507	0.571776	0.544578	0.509259	0.520885	0.508906	0.551724	0.591687	0.511278	0.475962	0.501211	0.508235	0.585859	0.515971	0.523929	0.546569	0.536585
1950072	0.569307	0.525701	0.564792	0.582697	0.557789	0.509901	0.593052	0.606516	0.536524	0.491879	0.511905	0.568675	0.548309	0.550971	0.528986	0.531553	0.546599	0.478908	0.507317	0.581731	0.520681	0.6133	0.535963	0.540865	0.545226	0.571429	0.488152	0.582938	0.501211	0.531553	0.536946	0.516432	0.54386	0.552381	0.592593	0.585956	0.553885	0.544503	0.586035	0.57381	0.486352	0.444181	0.546569	0.495283	0.528846	0.486811	0.517588	0.564039	0.53753
1950073	0.615012	0.611374	0.572447	0.550481	0.528571	0.527578	0.56351	0.555556	0.53494	0.498876	0.522936	0.581776	0.574118	0.570755	0.537209	0.553191	0.6	0.56	0.504651	0.569794	0.529551	0.552273	0.568182	0.602871	0.585608	0.609223	0.508046	0.571429	0.516355	0.525701	0.550725	0.572093	0.559611	0.538462	0.55787	0.572414	0.523585	0.520885	0.60628	0.570439	0.514423	0.497664	0.529138	0.560748	0.524249	0.5	0.573201	0.525581	0.578313
1950074	0.501217	0.488095	0.5475	0.482587	0.524422	0.537859	0.512136	0.555838	0.524934	0.457143	0.495098	0.491647	0.5425	0.472554	0.512376	0.471014	0.526992	0.46056	0.4675	0.55774	0.459854	0.532688	0.497653	0.468085	0.548052	0.513648	0.448193	0.508121	0.443099	0.488889	0.5	0.504808	0.511509	0.472813	0.488095	0.561275	0.508861	0.4525	0.501217	0.52657	0.476804	0.448276	0.460241	0.486618	0.481752	0.4925	0.480916	0.473684	0.512376
1950075	0.586207	0.623153	0.61	0.509569	0.577215	0.567089	0.57554	0.563549	0.57398	0.574519	0.565947	0.63591	0.591687	0.624378	0.571084	0.553398	0.587179	0.563452	0.521739	0.621951	0.520482	0.557377	0.575829	0.612903	0.581218	0.603491	0.527711	0.602353	0.559406	0.586207	0.572152	0.56974	0.520581	0.585542	0.559242	0.641463	0.610256	0.501259	0.583744	0.592326	0.558376	0.509756	0.534772	0.560096	0.552058	0.497653	0.569975	0.577017	0.617722
1950078	0.587224	0.575243	0.556931	0.558376	0.569975	0.536709	0.5	0.543269	0.543147	0.546988	0.528708	0.543478	0.547677	0.519048	0.539952	0.519231	0.528678	0.5	0.537688	0.560859	0.497585	0.518605	0.570406	0.57767	0.55443	0.604061	0.504831	0.55814	0.558376	0.53598	0.517327	0.569343	0.5325	0.541568	0.566586	0.584541	0.515892	0.502564	0.5925	0.524706	0.505076	0.5	0.483491	0.533816	0.542579	0.492718	0.526448	0.55774	0.49642
1950079	0.555288	0.554502	0.565534	0.548387	0.55	0.56599	0.546318	0.620347	0.528536	0.537736	0.530952	0.630653	0.539379	0.534606	0.553659	0.529976	0.55303	0.530612	0.493976	0.579572	0.52439	0.555035	0.567059	0.569712	0.561713	0.577778	0.5	0.590588	0.538272	0.537713	0.565657	0.544811	0.514563	0.553191	0.563549	0.575179	0.54703	0.522959	0.513064	0.574822	0.545918	0.470309	0.55122	0.510638	0.583127	0.471698	0.506234	0.567901	0.53717
1950080	0.584767	0.596577	0.600503	0.56962	0.554156	0.524051	0.528846	0.568293	0.548718	0.497619	0.530266	0.544794	0.643411	0.561881	0.537897	0.529412	0.561224	0.548556	0.515971	0.653165	0.527094	0.583942	0.524249	0.528436	0.596859	0.559113	0.515815	0.559441	0.503722	0.596899	0.575835	0.598504	0.558081	0.558753	0.61596	0.591241	0.511002	0.502538	0.596447	0.591133	0.506266	0.5199	0.529126	0.596491	0.502392	0.544081	0.562982	0.572139	0.530266
1950083	0.522892	0.5311	0.55665	0.564103	0.608	0.556136	0.562347	0.618926	0.526718	0.461538	0.578283	0.527578	0.53317	0.508393	0.617571	0.494005	0.527638	0.518041	0.491358	0.567633	0.561538	0.560096	0.545024	0.50358	0.533163	0.56927	0.46875	0.516129	0.511222	0.453682	0.515152	0.516746	0.5125	0.528846	0.541262	0.549161	0.518703	0.55914	0.524272	0.598039	0.502551	0.474201	0.491566	0.524272	0.551122	0.478155	0.526992	0.638743	0.542289
1950085	0.559524	0.539535	0.59204	0.531553	0.516908	0.544554	0.558195	0.580097	0.488038	0.518692	0.564165	0.558473	0.527446	0.543735	0.539568	0.583127	0.533981	0.487624	0.516827	0.57377	0.581047	0.564403	0.546083	0.539906	0.525672	0.536993	0.490654	0.54195	0.481221	0.513189	0.570352	0.543529	0.542579	0.542923	0.579572	0.57619	0.546569	0.525381	0.589242	0.610577	0.5	0.453704	0.585185	0.57767	0.514019	0.491726	0.519802	0.587654	0.542169
1950086	0.547264	0.603581	0.649077	0.535176	0.544529	0.510256	0.601036	0.583333	0.525641	0.618799	0.632546	0.602067	0.663073	0.53616	0.571429	0.528967	0.535533	0.541779	0.555556	0.62982	0.577836	0.622449	0.522673	0.592405	0.55102	0.517327	0.505	0.565947	0.502488	0.534527	0.597297	0.57606	0.516373	0.567164	0.556931	0.596491	0.580153	0.524934	0.583979	0.69437	0.583784	0.491272	0.625974	0.622739	0.496368	0.572559	0.512821	0.621053	0.569191
1950097	0.498778	0.4637	0.523227	0.506329	0.507614	0.486005	0.5	0.569975	0.471033	0.438967	0.487864	0.52451	0.553299	0.507317	0.5086	0.531646	0.544271	0.437186	0.472772	0.521635	0.471883	0.510791	0.489461	0.490431	0.497436	0.491484	0.448441	0.502304	0.487437	0.518987	0.486146	0.545679	0.502538	0.454756	0.549261	0.503546	0.501253	0.483029	0.555	0.553659	0.445274	0.524548	0.484262	0.5199	0.460432	0.472772	0.496164	0.516049	0.48184
1950098	0.555035	0.525959	0.552941	0.495305	0.5311	0.489362	0.55814	0.541667	0.558025	0.492099	0.572447	0.579572	0.542056	0.556338	0.535963	0.611247	0.566176	0.574307	0.518957	0.572414	0.526066	0.570439	0.516556	0.619855	0.509524	0.550588	0.509346	0.54343	0.510638	0.527059	0.520286	0.525	0.455782	0.508969	0.528736	0.59434	0.564165	0.49635	0.566351	0.584296	0.506053	0.511792	0.533958	0.52765	0.509217	0.479358	0.529126	0.552941	0.517483
1950100	0.618037	0.606218	0.610667	0.564171	0.518229	0.538667	0.605744	0.601064	0.485714	0.442584	0.556995	0.595361	0.598425	0.54359	0.590426	0.546154	0.534211	0.561644	0.552	0.571066	0.558201	0.575758	0.580808	0.575448	0.509138	0.539642	0.521411	0.562654	0.515464	0.528796	0.566757	0.552163	0.566845	0.53	0.590078	0.637795	0.508997	0.554645	0.628032	0.60567	0.474227	0.437186	0.568831	0.56701	0.470732	0.502604	0.596639	0.616622	0.525641
1950102	0.577295	0.574163	0.598015	0.526699	0.508475	0.518428	0.579075	0.581509	0.5	0.484018	0.55314	0.581114	0.596059	0.562201	0.541966	0.550971	0.590331	0.563158	0.52451	0.533487	0.526699	0.594724	0.573113	0.587224	0.533499	0.530952	0.475294	0.561485	0.501193	0.550971	0.565	0.563981	0.508353	0.530374	0.555556	0.565632	0.528708	0.503778	0.610973	0.591241	0.459716	0.46934	0.552885	0.563855	0.521327	0.491607	0.515815	0.580645	0.546117
1950106	0.508235	0.558753	0.547445	0.483412	0.530864	0.517327	0.52	0.527316	0.478365	0.487298	0.524823	0.543269	0.527578	0.543478	0.538278	0.501188	0.544081	0.524297	0.466981	0.57109	0.498795	0.546948	0.491031	0.535714	0.503667	0.564792	0.462963	0.527027	0.536765	0.471698	0.542714	0.564593	0.471564	0.518519	0.537915	0.566745	0.515738	0.498753	0.573529	0.568019	0.528822	0.470167	0.546798	0.497642	0.473441	0.464623	0.51861	0.547912	0.552311
1950114	0.503386	0.543981	0.629353	0.491765	0.533981	0.510791	0.552693	0.567376	0.497608	0.533643	0.563549	0.641975	0.564593	0.534884	0.612745	0.501166	0.492857	0.52381	0.522782	0.558621	0.529691	0.536364	0.570439	0.526437	0.485782	0.5363	0.486175	0.547297	0.511792	0.514218	0.546341	0.513636	0.482517	0.520362	0.509091	0.584906	0.527446	0.486618	0.588808	0.615385	0.589744	0.438073	0.509346	0.595181	0.478652	0.543478	0.530864	0.56057	0.556355
1950116	0.610577	0.601399	0.644279	0.567308	0.570732	0.577778	0.631961	0.609005	0.549878	0.507901	0.598086	0.631579	0.661728	0.615942	0.579196	0.6	0.6175	0.544776	0.56691	0.617371	0.594132	0.607981	0.56278	0.628916	0.583744	0.598575	0.544601	0.591837	0.590799	0.563549	0.584158	0.577011	0.578431	0.598592	0.610979	0.6	0.588808	0.558313	0.606715	0.673913	0.559902	0.501166	0.615764	0.583924	0.576471	0.521028	0.55665	0.608273	0.588942
1950117	0.601432	0.582751	0.741333	0.577778	0.549878	0.558252	0.610577	0.62439	0.527981	0.543779	0.586538	0.628641	0.634328	0.574163	0.617284	0.583942	0.527316	0.567839	0.573141	0.573427	0.596577	0.589327	0.571101	0.670792	0.553659	0.541371	0.632099	0.594966	0.550239	0.549763	0.58209	0.596737	0.54067	0.594406	0.622276	0.712468	0.562044	0.537688	0.606357	0.670792	0.561275	0.475751	0.630923	0.589928	0.572104	0.540476	0.519417	0.616708	0.562201
1950120	0.569652	0.566176	0.656085	0.560411	0.550129	0.519084	0.565432	0.603053	0.482412	0.529126	0.570352	0.561743	0.593434	0.537897	0.616368	0.509804	0.541237	0.55643	0.53944	0.595062	0.534005	0.641944	0.523585	0.559406	0.492462	0.565327	0.507463	0.572115	0.522388	0.54798	0.550761	0.570732	0.506143	0.530266	0.561576	0.603491	0.544757	0.498708	0.593985	0.622829	0.467822	0.459854	0.541147	0.566751	0.511002	0.492683	0.4825	0.592405	0.511057
1950121	0.55	0.531616	0.605911	0.523227	0.52439	0.564557	0.576555	0.593674	0.520988	0.570732	0.566586	0.562353	0.59901	0.533493	0.549398	0.584767	0.498807	0.525641	0.559701	0.574468	0.546798	0.618932	0.568765	0.530233	0.530713	0.528708	0.508353	0.576744	0.507212	0.538647	0.570707	0.561611	0.502404	0.597087	0.564593	0.564706	0.526829	0.521628	0.555283	0.630807	0.491443	0.449412	0.574572	0.625628	0.524941	0.549261	0.524876	0.583127	0.533493
1950122	0.534279	0.53972	0.558753	0.585427	0.523114	0.515892	0.525463	0.538824	0.457547	0.528169	0.505882	0.537736	0.549398	0.555556	0.561446	0.487179	0.492857	0.508685	0.509615	0.571429	0.558824	0.545035	0.523918	0.530516	0.488095	0.550481	0.507177	0.56092	0.519324	0.504785	0.527981	0.532864	0.516908	0.554245	0.58753	0.565012	0.489412	0.496259	0.580488	0.57346	0.525126	0.44289	0.529412	0.534279	0.513002	0.526699	0.517241	0.587805	0.550725
1950123	0.474771	0.509302	0.509524	0.508557	0.526185	0.487805	0.525822	0.524823	0.454762	0.536817	0.476852	0.501166	0.495327	0.498818	0.521739	0.468531	0.497561	0.492537	0.460808	0.506881	0.530562	0.497706	0.550351	0.532067	0.512315	0.547677	0.489311	0.509009	0.4821	0.441109	0.529557	0.487298	0.466667	0.529274	0.540476	0.531765	0.482185	0.493734	0.553922	0.529412	0.534351	0.489157	0.491647	0.475862	0.474299	0.449649	0.481663	0.512019	0.566176
1950124	0.57554	0.566667	0.552632	0.553922	0.566085	0.577215	0.53972	0.538283	0.486683	0.515081	0.54067	0.533019	0.527187	0.541568	0.537559	0.53125	0.554726	0.584211	0.57	0.537931	0.491726	0.547344	0.551963	0.597052	0.547739	0.583333	0.53125	0.557339	0.537897	0.533493	0.568922	0.563981	0.536585	0.561611	0.599034	0.576471	0.508393	0.536896	0.579853	0.55711	0.5225	0.481043	0.622166	0.537915	0.573171	0.476636	0.546135	0.539759	0.586634
1950127	0.57619	0.533487	0.573892	0.553922	0.594872	0.54386	0.538106	0.584541	0.509662	0.540284	0.52459	0.581114	0.544811	0.52459	0.540284	0.554217	0.525547	0.551637	0.521845	0.554273	0.536408	0.520455	0.538813	0.564403	0.538462	0.572816	0.543478	0.593458	0.56691	0.516667	0.498807	0.505695	0.449541	0.569048	0.5363	0.554524	0.520384	0.506234	0.586538	0.570766	0.529851	0.457077	0.518957	0.525943	0.579462	0.482436	0.5425	0.518779	0.590361
1950129	0.548926	0.565632	0.543478	0.546798	0.541353	0.564232	0.530374	0.531323	0.471154	0.506977	0.519048	0.522248	0.529833	0.539379	0.529551	0.504785	0.56	0.581579	0.567164	0.520642	0.48	0.535963	0.543981	0.580097	0.540404	0.559611	0.507177	0.544622	0.533007	0.514286	0.564557	0.56057	0.529412	0.555819	0.59466	0.556338	0.510843	0.525381	0.577017	0.542725	0.523929	0.467933	0.61461	0.529551	0.556901	0.470449	0.523573	0.526316	0.575682
1950130	0.491686	0.516746	0.479518	0.457627	0.508861	0.48	0.436652	0.477647	0.505102	0.505995	0.447307	0.539604	0.497585	0.449649	0.47981	0.479518	0.481481	0.465823	0.468137	0.510588	0.422803	0.5	0.510539	0.486998	0.458537	0.507246	0.478049	0.512644	0.501241	0.486486	0.454768	0.467442	0.447115	0.487119	0.5	0.465438	0.498771	0.41769	0.536946	0.497642	0.498741	0.472637	0.454545	0.487981	0.434579	0.474453	0.505102	0.457346	0.527094
1950131	0.562201	0.561321	0.536993	0.547912	0.555276	0.561713	0.523364	0.526807	0.486747	0.517401	0.535545	0.526932	0.532067	0.547393	0.53066	0.508274	0.567839	0.595238	0.5725	0.53211	0.488263	0.547564	0.542334	0.585956	0.533666	0.573529	0.5179	0.550228	0.539024	0.516746	0.562189	0.566667	0.525301	0.560284	0.603406	0.571765	0.517986	0.529114	0.583942	0.546296	0.533666	0.472941	0.598504	0.533019	0.559611	0.482353	0.527363	0.532374	0.5775
1950132	0.588808	0.582734	0.587654	0.484634	0.507143	0.495215	0.545882	0.546099	0.523573	0.501144	0.530952	0.580097	0.565217	0.541766	0.502315	0.53753	0.544554	0.516129	0.496437	0.540416	0.545455	0.535632	0.514607	0.537383	0.48227	0.518868	0.470046	0.540541	0.492891	0.508434	0.493976	0.502283	0.483412	0.560284	0.543529	0.518349	0.502358	0.46506	0.57598	0.538642	0.484262	0.472813	0.494172	0.52	0.489559	0.505967	0.524876	0.561743	0.553398
1950135	0.565111	0.518692	0.519417	0.502451	0.593176	0.477833	0.505855	0.481395	0.495	0.5	0.513189	0.562044	0.519048	0.513126	0.485915	0.496386	0.579221	0.494949	0.5	0.522042	0.479518	0.548694	0.494305	0.543478	0.536896	0.545012	0.542289	0.556075	0.523573	0.497585	0.539241	0.564477	0.48184	0.537915	0.529976	0.537736	0.515892	0.497449	0.577889	0.563549	0.480296	0.466184	0.4821	0.511905	0.535452	0.471429	0.537084	0.520482	0.508393
1950139	0.533007	0.52619	0.53528	0.473558	0.517241	0.490099	0.498834	0.491765	0.452555	0.485915	0.501199	0.539024	0.455814	0.529412	0.462441	0.469194	0.537879	0.534884	0.466184	0.515222	0.476998	0.517564	0.480726	0.501188	0.469438	0.546569	0.451765	0.531034	0.521092	0.451537	0.516291	0.48037	0.485294	0.510588	0.508235	0.519906	0.514778	0.459057	0.530266	0.509217	0.4775	0.446301	0.488152	0.477647	0.4637	0.417633	0.497487	0.491607	0.65
1950140	0.57037	0.545238	0.57598	0.527094	0.5086	0.528967	0.538278	0.56068	0.507426	0.586634	0.562963	0.5925	0.606516	0.551471	0.552311	0.508353	0.524876	0.51269	0.491525	0.578313	0.563131	0.568675	0.542056	0.50939	0.537129	0.527981	0.474057	0.560748	0.502439	0.519608	0.560411	0.57561	0.470588	0.545455	0.542169	0.563981	0.495146	0.466501	0.58	0.612903	0.5175	0.476543	0.536946	0.501193	0.501188	0.552764	0.46798	0.600509	0.514563
1950141	0.577017	0.548009	0.565534	0.516827	0.50365	0.526316	0.543943	0.546539	0.512255	0.571078	0.549878	0.597531	0.600985	0.563725	0.545894	0.525424	0.538272	0.520202	0.502415	0.566667	0.56927	0.579952	0.553241	0.519906	0.540541	0.531401	0.481132	0.556582	0.501205	0.521635	0.557252	0.57554	0.468384	0.546539	0.537915	0.544601	0.512077	0.470297	0.585608	0.621622	0.509901	0.480488	0.542373	0.520095	0.509434	0.553616	0.485294	0.593985	0.529268
1950144	0.549065	0.569444	0.589499	0.572127	0.580882	0.552826	0.57277	0.565421	0.553659	0.534562	0.548009	0.588235	0.613527	0.537037	0.569048	0.545882	0.554217	0.510949	0.575243	0.590278	0.533175	0.625298	0.553812	0.601918	0.573892	0.558962	0.545024	0.585973	0.552885	0.517401	0.577396	0.539863	0.546763	0.575406	0.587112	0.633094	0.555819	0.502439	0.610706	0.601415	0.524155	0.495349	0.529138	0.554524	0.551643	0.493119	0.552826	0.555035	0.57381
1950145	0.57513	0.549751	0.539241	0.507576	0.566489	0.515625	0.528395	0.572152	0.505181	0.509852	0.517413	0.563131	0.537879	0.50995	0.486486	0.557592	0.563492	0.536785	0.486146	0.495215	0.481108	0.590793	0.490521	0.56	0.501285	0.52	0.483709	0.52019	0.533854	0.519084	0.519582	0.5	0.445813	0.518337	0.544081	0.528986	0.517949	0.479058	0.575835	0.57	0.463476	0.478481	0.49505	0.502488	0.541985	0.471322	0.506562	0.517413	0.572539
1950146	0.553191	0.52968	0.617284	0.477855	0.491765	0.491607	0.542725	0.56	0.465882	0.509132	0.567696	0.562791	0.565632	0.554245	0.542254	0.555288	0.504785	0.569231	0.529833	0.532731	0.546117	0.533937	0.542986	0.530093	0.497608	0.515012	0.488532	0.514286	0.471132	0.533493	0.538647	0.497748	0.504717	0.52968	0.495536	0.567816	0.510638	0.456731	0.551402	0.538462	0.511111	0.410714	0.521127	0.582339	0.472851	0.528571	0.472941	0.552381	0.585956
1950149	0.525581	0.553488	0.566265	0.509615	0.512136	0.501211	0.51954	0.56057	0.520782	0.569378	0.563549	0.565947	0.57554	0.546318	0.551313	0.510539	0.513253	0.54798	0.503563	0.554273	0.558313	0.536697	0.550691	0.56	0.552239	0.561446	0.52506	0.588785	0.473193	0.5	0.534314	0.527778	0.474299	0.579327	0.55792	0.543981	0.462069	0.508772	0.559036	0.60241	0.511057	0.475177	0.549398	0.528169	0.518868	0.501188	0.549367	0.548077	0.533493
1950150	0.532407	0.543578	0.616137	0.508274	0.50591	0.48227	0.526196	0.553738	0.470726	0.547564	0.558195	0.537931	0.558962	0.544601	0.542254	0.550239	0.516827	0.51861	0.510638	0.578704	0.490698	0.527027	0.504405	0.528868	0.520384	0.495455	0.491917	0.553812	0.497664	0.535714	0.514286	0.54023	0.555012	0.52381	0.480088	0.525959	0.541966	0.474699	0.538642	0.516779	0.560606	0.477855	0.505774	0.556604	0.484091	0.583744	0.454756	0.508121	0.555024
1950151	0.457471	0.504695	0.57606	0.496333	0.521092	0.462651	0.522673	0.53012	0.52	0.533816	0.525301	0.53753	0.551724	0.535109	0.507143	0.457547	0.527778	0.516539	0.492718	0.587805	0.502451	0.526932	0.485327	0.526316	0.520202	0.535109	0.446009	0.517084	0.502451	0.524631	0.523929	0.479263	0.451306	0.514085	0.512941	0.543529	0.522277	0.454094	0.486936	0.590244	0.677966	0.457143	0.559406	0.537713	0.490431	0.550251	0.48139	0.49409	0.509662
1950152	0.515439	0.533333	0.571072	0.474699	0.508685	0.501241	0.511792	0.554745	0.529412	0.543902	0.534483	0.559611	0.568966	0.527981	0.516908	0.544776	0.521303	0.566489	0.518797	0.566265	0.472554	0.546539	0.463964	0.548544	0.505	0.498812	0.496386	0.521739	0.49635	0.5	0.491358	0.554745	0.503704	0.548077	0.530952	0.530806	0.550505	0.449631	0.524155	0.547393	0.523077	0.496259	0.54703	0.540541	0.53317	0.504926	0.435096	0.509709	0.523002
1950153	0.6	0.6225	0.623711	0.558974	0.598958	0.550761	0.62531	0.583744	0.563776	0.573529	0.59901	0.63198	0.64631	0.537349	0.587065	0.587065	0.581633	0.576408	0.607792	0.609337	0.549751	0.601966	0.537209	0.600496	0.54798	0.535452	0.554455	0.594787	0.575064	0.503614	0.576227	0.603912	0.54321	0.569682	0.572482	0.658228	0.575758	0.508906	0.672727	0.664987	0.576623	0.522059	0.55611	0.561881	0.559406	0.545	0.555838	0.59194	0.540741
1950154	0.504587	0.566986	0.516509	0.497585	0.516049	0.526316	0.544601	0.516355	0.5	0.544365	0.515439	0.529274	0.521327	0.539379	0.474654	0.502381	0.585242	0.530457	0.470449	0.526559	0.498795	0.544393	0.478936	0.555556	0.512315	0.508314	0.4447	0.507865	0.488152	0.498807	0.558603	0.516279	0.463357	0.526932	0.526932	0.535963	0.542579	0.48	0.498818	0.581731	0.487745	0.497585	0.52381	0.514085	0.521429	0.468235	0.513648	0.52619	0.563725
1950155	0.533958	0.57381	0.662437	0.566176	0.534483	0.542079	0.579327	0.584541	0.466667	0.538824	0.62406	0.584135	0.63728	0.580336	0.574519	0.521429	0.562963	0.529114	0.551724	0.592417	0.593516	0.574766	0.548165	0.555556	0.511962	0.524476	0.507109	0.552273	0.49061	0.52019	0.590909	0.605839	0.485782	0.562061	0.566986	0.588652	0.52619	0.579221	0.568345	0.65099	0.516129	0.462791	0.614428	0.576923	0.497674	0.541667	0.470167	0.628429	0.538278
1950158	0.551637	0.57398	0.524051	0.498734	0.498708	0.515625	0.559494	0.49635	0.492268	0.5425	0.472155	0.584615	0.521411	0.479218	0.535354	0.457831	0.536842	0.513298	0.482234	0.50358	0.51928	0.525672	0.481308	0.528256	0.468514	0.541562	0.4875	0.539759	0.520513	0.461916	0.510152	0.523573	0.444717	0.562025	0.51861	0.562189	0.49005	0.494737	0.57289	0.522059	0.450882	0.498715	0.535065	0.484108	0.526448	0.449631	0.490956	0.569554	0.5
1950160	0.52019	0.546099	0.522565	0.501199	0.519704	0.497549	0.546099	0.481651	0.532338	0.490698	0.522673	0.546318	0.490698	0.470046	0.513002	0.494118	0.522167	0.486284	0.490385	0.506849	0.506024	0.562648	0.481153	0.539007	0.490291	0.514286	0.498812	0.550459	0.488095	0.426304	0.475059	0.512761	0.4821	0.489796	0.526807	0.545882	0.559406	0.492462	0.559322	0.562945	0.460048	0.498778	0.530266	0.505855	0.494172	0.44213	0.471744	0.538647	0.488208
1950161	0.542453	0.588095	0.556355	0.483568	0.495283	0.513253	0.56338	0.503417	0.525672	0.515081	0.525822	0.550351	0.555556	0.534279	0.513825	0.52381	0.558025	0.581818	0.52506	0.537585	0.528708	0.558891	0.526786	0.598063	0.550122	0.5	0.549161	0.552036	0.495283	0.47235	0.547677	0.534562	0.476636	0.552204	0.544393	0.607143	0.52518	0.467626	0.55	0.550691	0.502404	0.509662	0.543062	0.458613	0.535714	0.465596	0.498789	0.526932	0.555024
1950163	0.519048	0.528302	0.522892	0.437647	0.46875	0.493857	0.486175	0.453515	0.507463	0.483721	0.436073	0.4942	0.488208	0.460829	0.475638	0.484561	0.473558	0.487374	0.464286	0.503448	0.467933	0.524706	0.446154	0.52518	0.475728	0.482517	0.450704	0.478936	0.491484	0.472684	0.453461	0.483871	0.502451	0.508159	0.532374	0.529412	0.501211	0.456359	0.490476	0.508159	0.458537	0.472019	0.493976	0.461894	0.474178	0.440281	0.450122	0.505995	0.510896
1950165	0.454118	0.573201	0.531863	0.470732	0.516373	0.480198	0.504762	0.53753	0.521964	0.53202	0.470167	0.514493	0.513382	0.483254	0.466981	0.495122	0.484029	0.493606	0.467153	0.48046	0.520101	0.504739	0.531765	0.531401	0.505025	0.516049	0.525	0.530374	0.490148	0.441527	0.460048	0.445977	0.456311	0.521845	0.513189	0.528846	0.486618	0.491094	0.534483	0.5	0.5	0.507576	0.506083	0.440835	0.511111	0.439716	0.507692	0.54386	0.523227
1950167	0.481308	0.489559	0.57284	0.487923	0.552764	0.516209	0.549161	0.562963	0.492647	0.514286	0.539952	0.52019	0.545012	0.5179	0.521739	0.474057	0.476998	0.445783	0.485437	0.596107	0.497573	0.563549	0.490909	0.48037	0.486486	0.471963	0.463529	0.559719	0.504902	0.482185	0.541772	0.517647	0.518703	0.522459	0.539568	0.509259	0.538653	0.4801	0.5	0.583133	0.530457	0.47561	0.556931	0.514423	0.509662	0.478571	0.443099	0.488152	0.481221
1950172	0.575448	0.594937	0.647215	0.534704	0.536082	0.526042	0.586294	0.620513	0.517857	0.513784	0.54798	0.566085	0.572519	0.570312	0.55641	0.513784	0.576316	0.536193	0.530928	0.543478	0.532995	0.625	0.553922	0.5675	0.531414	0.558673	0.493734	0.626263	0.516539	0.526718	0.584	0.544335	0.535897	0.573232	0.565	0.602041	0.528967	0.5	0.59375	0.649351	0.506494	0.497475	0.539801	0.5375	0.518892	0.502538	0.520833	0.579487	0.574742
1950174	0.515439	0.488532	0.546117	0.521951	0.560302	0.503686	0.503464	0.483871	0.442857	0.514218	0.507177	0.493056	0.504673	0.480278	0.475862	0.530266	0.544776	0.488722	0.5	0.537209	0.48926	0.559242	0.464758	0.489655	0.507353	0.450226	0.514423	0.549425	0.555	0.457944	0.523457	0.542453	0.486747	0.521028	0.569007	0.486425	0.525424	0.48	0.559902	0.556872	0.44	0.519704	0.491726	0.487239	0.519324	0.471698	0.474453	0.484988	0.463134
1950175	0.530233	0.520548	0.566586	0.485714	0.523002	0.53598	0.564904	0.540094	0.53317	0.57971	0.575243	0.599509	0.551313	0.481818	0.571776	0.50939	0.535452	0.51	0.530266	0.542529	0.547677	0.550117	0.530474	0.516129	0.513317	0.51049	0.527578	0.556818	0.520384	0.481395	0.555831	0.531323	0.523002	0.533333	0.526682	0.541667	0.524941	0.438095	0.534606	0.57783	0.541772	0.512077	0.546988	0.517401	0.556627	0.504785	0.506143	0.579853	0.490698
1950178	0.5058	0.561611	0.48046	0.472813	0.502415	0.498778	0.508046	0.478555	0.44289	0.490909	0.521028	0.525822	0.547847	0.479263	0.472477	0.484988	0.532178	0.467822	0.468235	0.491071	0.456019	0.551402	0.494407	0.53972	0.472554	0.532067	0.448513	0.519016	0.516827	0.465116	0.508434	0.504566	0.486936	0.477578	0.536131	0.541667	0.510689	0.453883	0.578049	0.531178	0.472422	0.489209	0.466819	0.497674	0.462415	0.433486	0.508557	0.547215	0.5179
1950179	0.590909	0.545024	0.578554	0.526961	0.5375	0.486486	0.566986	0.56691	0.512376	0.505882	0.560197	0.649616	0.574572	0.505938	0.568627	0.504785	0.560411	0.497475	0.514706	0.556604	0.491607	0.552381	0.484305	0.533175	0.480676	0.508314	0.485782	0.554779	0.510949	0.483173	0.526055	0.563855	0.532338	0.515081	0.530806	0.582339	0.543641	0.49505	0.568627	0.553991	0.535354	0.46875	0.491647	0.49061	0.508314	0.495192	0.516373	0.541262	0.568238
1950182	0.51049	0.576555	0.546763	0.5	0.509709	0.518519	0.506881	0.504651	0.525	0.570732	0.527316	0.52459	0.584577	0.54067	0.53717	0.553659	0.5575	0.548052	0.546135	0.552693	0.472941	0.621027	0.473568	0.536643	0.57868	0.502358	0.461538	0.512249	0.485714	0.545232	0.532338	0.531616	0.498795	0.525701	0.55	0.575179	0.564677	0.461916	0.550971	0.602941	0.497537	0.523342	0.573171	0.557971	0.45977	0.513382	0.52381	0.544794	0.508274
1950186	0.556627	0.548235	0.545238	0.550122	0.520782	0.483254	0.561033	0.527907	0.487923	0.511682	0.510539	0.545455	0.544365	0.573529	0.535714	0.513064	0.56	0.516209	0.519324	0.55814	0.504739	0.531963	0.526196	0.577566	0.534314	0.574572	0.484778	0.542141	0.496454	0.522782	0.528256	0.551402	0.532688	0.505721	0.53972	0.579572	0.519324	0.497537	0.571084	0.590047	0.530151	0.4637	0.563415	0.533175	0.508197	0.46028	0.491484	0.548309	0.547912
1950191	0.55314	0.566667	0.593137	0.517073	0.488152	0.495122	0.525822	0.541568	0.501229	0.468037	0.543269	0.525943	0.560386	0.577396	0.501166	0.59596	0.574307	0.623306	0.510896	0.601449	0.468235	0.572104	0.531034	0.535545	0.515971	0.52381	0.510843	0.527273	0.457944	0.554726	0.574359	0.546318	0.501211	0.57177	0.57561	0.526682	0.516827	0.493766	0.547445	0.577566	0.486618	0.457346	0.635897	0.537349	0.477958	0.5	0.503704	0.5311	0.541262
1950229	0.568475	0.577215	0.602632	0.56383	0.532468	0.537433	0.568878	0.597403	0.484375	0.571795	0.530457	0.53616	0.602632	0.544304	0.554124	0.508816	0.514212	0.578804	0.530026	0.572864	0.541667	0.586294	0.50358	0.591146	0.55291	0.568831	0.543081	0.577778	0.516796	0.563492	0.511688	0.525926	0.571046	0.560914	0.572165	0.61399	0.535248	0.5	0.561713	0.610825	0.521505	0.450633	0.578534	0.570312	0.537084	0.532468	0.510582	0.57513	0.526854
1950285	0.583333	0.549878	0.608142	0.563307	0.576623	0.559896	0.538272	0.583756	0.541667	0.530713	0.508516	0.571788	0.573566	0.601023	0.534653	0.546366	0.598404	0.592992	0.524173	0.629723	0.518703	0.557457	0.554479	0.522782	0.545685	0.591731	0.540816	0.601966	0.607427	0.562341	0.582011	0.537897	0.548969	0.653646	0.646597	0.568966	0.548223	0.501299	0.576923	0.572482	0.485934	0.541026	0.546599	0.560302	0.565657	0.513716	0.51671	0.548387	0.585678
1950286	0.586797	0.535797	0.608374	0.53528	0.521635	0.528117	0.560284	0.549065	0.501205	0.50463	0.517564	0.566038	0.585185	0.535545	0.557416	0.511737	0.515663	0.557545	0.542373	0.597619	0.465596	0.575117	0.515625	0.540984	0.541872	0.579075	0.508314	0.549774	0.525301	0.563725	0.521845	0.530233	0.545455	0.549884	0.59375	0.574118	0.492991	0.480488	0.564477	0.615012	0.463768	0.492823	0.570732	0.603448	0.550239	0.530266	0.504878	0.523585	0.510689
1950289	0.580977	0.490476	0.54386	0.541667	0.505102	0.497423	0.496368	0.558376	0.518229	0.444706	0.508728	0.5525	0.573265	0.561224	0.497525	0.541985	0.484848	0.469231	0.488665	0.58794	0.463235	0.523114	0.491765	0.501211	0.510204	0.540404	0.412322	0.527316	0.514066	0.638587	0.508906	0.518337	0.519481	0.508475	0.552239	0.531553	0.5	0.484211	0.523457	0.52657	0.464103	0.447174	0.493797	0.549367	0.498759	0.494949	0.501285	0.498753	0.474201
1950297	0.623223	0.618056	0.611905	0.628079	0.625616	0.611386	0.575688	0.592593	0.541568	0.530201	0.577011	0.584862	0.622328	0.552036	0.581986	0.6	0.630273	0.57037	0.582734	0.580717	0.518265	0.619816	0.534632	0.600939	0.552133	0.56092	0.567757	0.574236	0.613139	0.531818	0.565632	0.62093	0.543326	0.593103	0.63357	0.640187	0.576832	0.553922	0.607981	0.586907	0.551807	0.572792	0.537931	0.533937	0.594848	0.514739	0.531915	0.560185	0.559908
1950299	0.547393	0.512644	0.566265	0.513189	0.525672	0.511057	0.564593	0.484091	0.477108	0.509259	0.545238	0.513889	0.600985	0.521127	0.536817	0.508197	0.523114	0.613941	0.558313	0.552204	0.563725	0.503386	0.538813	0.593674	0.523342	0.519906	0.536585	0.504405	0.515588	0.491765	0.545906	0.549296	0.481132	0.557647	0.562201	0.562061	0.488263	0.521628	0.555024	0.589928	0.445498	0.451163	0.579853	0.568345	0.558252	0.575377	0.489051	0.554217	0.473441
1950305	0.550725	0.518692	0.550122	0.485507	0.554707	0.481663	0.497674	0.5311	0.518797	0.495261	0.522892	0.554479	0.578818	0.503546	0.509569	0.519324	0.558376	0.534527	0.5086	0.532864	0.533333	0.536471	0.536471	0.550971	0.536709	0.561881	0.491607	0.515982	0.498795	0.549261	0.511166	0.51049	0.514851	0.531765	0.54067	0.521028	0.519608	0.486076	0.58794	0.577295	0.4825	0.488943	0.498818	0.581047	0.51074	0.527228	0.516373	0.543902	0.536765
1951003	0.536946	0.533654	0.563131	0.526448	0.505025	0.493671	0.5975	0.578283	0.450739	0.513189	0.55	0.527578	0.578947	0.512195	0.544081	0.508685	0.524173	0.523438	0.526718	0.547215	0.594241	0.617128	0.541766	0.55665	0.528205	0.503614	0.531172	0.512821	0.487685	0.514925	0.553247	0.527845	0.495025	0.537713	0.555831	0.564792	0.498759	0.534211	0.568922	0.642487	0.506427	0.440389	0.622047	0.5625	0.496368	0.521303	0.489796	0.574684	0.543641
1951004	0.559278	0.5175	0.532637	0.513089	0.571038	0.550964	0.495025	0.575597	0.497312	0.45297	0.484848	0.522727	0.583554	0.556136	0.49	0.523316	0.644886	0.54039	0.530667	0.542714	0.497449	0.550505	0.513447	0.5275	0.548913	0.540682	0.493606	0.442623	0.552	0.496124	0.540323	0.523929	0.461929	0.529114	0.577023	0.536341	0.52231	0.518006	0.593085	0.542929	0.451697	0.486842	0.520725	0.513995	0.482587	0.4525	0.556164	0.554974	0.535248
1951005	0.558753	0.568019	0.649351	0.631854	0.571066	0.558673	0.60396	0.59601	0.526316	0.514218	0.504695	0.546948	0.585608	0.484919	0.645995	0.475524	0.503632	0.488778	0.594388	0.567376	0.544118	0.591241	0.517007	0.572115	0.517327	0.539759	0.537713	0.620192	0.586294	0.498801	0.530864	0.535211	0.562025	0.572115	0.605459	0.64	0.507282	0.496259	0.573171	0.628079	0.501235	0.440835	0.515588	0.571078	0.567568	0.501205	0.5225	0.532688	0.546569
1951009	0.519139	0.544153	0.62406	0.55303	0.579897	0.51861	0.597052	0.595	0.491315	0.525424	0.603053	0.550239	0.626943	0.546569	0.58209	0.544118	0.487805	0.548052	0.548628	0.573494	0.612403	0.62406	0.509217	0.563725	0.511278	0.546798	0.496403	0.5338	0.498778	0.513648	0.533333	0.572127	0.5475	0.567961	0.593596	0.546099	0.490291	0.541667	0.533007	0.910663	0.501259	0.471744	0.589421	0.555556	0.549261	0.557545	0.519182	0.591479	0.544554
1951017	0.504762	0.470183	0.554455	0.478261	0.492574	0.437956	0.513002	0.482436	0.511335	0.526442	0.480952	0.528986	0.509569	0.471698	0.453488	0.519802	0.486618	0.506427	0.446809	0.515222	0.484185	0.497685	0.496568	0.494118	0.498759	0.504785	0.483092	0.534884	0.496314	0.535176	0.496278	0.462069	0.460432	0.5	0.477855	0.530806	0.526961	0.436725	0.509662	0.539192	0.441748	0.444444	0.501205	0.565657	0.471698	0.492647	0.472772	0.484561	0.565
1951021	0.517564	0.558473	0.518957	0.498801	0.524631	0.495074	0.525822	0.525943	0.490291	0.508197	0.513064	0.562044	0.53066	0.536817	0.521226	0.498807	0.53598	0.562176	0.487981	0.575829	0.495238	0.498871	0.558685	0.547847	0.519802	0.578818	0.478873	0.543578	0.5	0.521845	0.506112	0.505747	0.476303	0.532864	0.548926	0.551643	0.537713	0.483871	0.533654	0.542923	0.558974	0.473684	0.516746	0.550725	0.495283	0.508516	0.508642	0.521429	0.568966
1951023	0.519362	0.548975	0.565728	0.496552	0.507009	0.483721	0.586288	0.566125	0.510689	0.49217	0.53653	0.590047	0.535632	0.552204	0.545244	0.510345	0.511792	0.547264	0.5	0.530973	0.5625	0.524229	0.558559	0.552995	0.508314	0.554779	0.534118	0.5625	0.464126	0.526807	0.520095	0.540909	0.469388	0.55	0.539863	0.581609	0.551313	0.509709	0.578199	0.585648	0.535109	0.447964	0.670025	0.525114	0.511416	0.477064	0.513253	0.582339	0.584541
1951024	0.542654	0.559719	0.570048	0.534314	0.51816	0.556675	0.531765	0.553444	0.495169	0.522353	0.52019	0.542453	0.527316	0.556627	0.576355	0.482436	0.564232	0.523929	0.486998	0.554779	0.588832	0.525229	0.538106	0.542857	0.577215	0.586634	0.49763	0.542141	0.521951	0.547445	0.562814	0.506912	0.52451	0.563679	0.565632	0.562353	0.528986	0.501266	0.574209	0.58753	0.530151	0.461176	0.484919	0.547847	0.530952	0.513317	0.50995	0.567237	0.570025
1951025	0.546117	0.541063	0.564356	0.522613	0.47549	0.527778	0.527578	0.571078	0.469586	0.52506	0.509569	0.55122	0.561576	0.547912	0.525301	0.495169	0.517588	0.521964	0.491484	0.566265	0.554707	0.530952	0.553191	0.535885	0.520305	0.539409	0.496368	0.575179	0.46875	0.480861	0.542929	0.514218	0.4914	0.539568	0.53753	0.550725	0.473558	0.522193	0.581454	0.62	0.503778	0.416862	0.573604	0.557457	0.495238	0.535176	0.482587	0.568182	0.529557
1951032	0.510204	0.528345	0.555294	0.534772	0.549878	0.513189	0.547945	0.554524	0.50237	0.584323	0.518349	0.551402	0.58134	0.540793	0.542056	0.482916	0.53012	0.488152	0.5	0.600939	0.539379	0.526667	0.532438	0.55711	0.549878	0.542056	0.505774	0.547672	0.533493	0.509302	0.571429	0.5181	0.512941	0.538636	0.538991	0.56351	0.541966	0.501222	0.549296	0.556064	0.627249	0.488372	0.538642	0.520642	0.506912	0.52	0.484634	0.518519	0.564286
1951034	0.536408	0.538095	0.541463	0.474576	0.443128	0.481481	0.516588	0.538835	0.480392	0.52657	0.486936	0.545894	0.56068	0.531553	0.48926	0.496386	0.502475	0.492424	0.455847	0.535377	0.52	0.551559	0.489749	0.514286	0.539241	0.50358	0.450704	0.525229	0.466346	0.489157	0.520101	0.503529	0.458234	0.52506	0.496471	0.537915	0.4689	0.446384	0.515588	0.580488	0.460784	0.449275	0.515815	0.511962	0.459397	0.493888	0.486216	0.496437	0.503632
1951039	0.553241	0.542141	0.624697	0.603912	0.547215	0.532688	0.543578	0.595294	0.511848	0.570439	0.564103	0.555814	0.567757	0.542923	0.585714	0.542923	0.544365	0.53616	0.49652	0.554054	0.559036	0.55079	0.558824	0.57277	0.510539	0.531469	0.517483	0.585973	0.530516	0.496552	0.539379	0.534989	0.543943	0.551487	0.581776	0.59719	0.512941	0.546798	0.598558	0.610451	0.58209	0.471396	0.569378	0.512586	0.542923	0.528302	0.473193	0.570406	0.596154
1951040	0.503546	0.544365	0.565111	0.470309	0.466346	0.469438	0.543269	0.546988	0.434679	0.53253	0.550122	0.541766	0.527578	0.5	0.563275	0.503614	0.514925	0.473815	0.447867	0.4819	0.541353	0.546318	0.509091	0.477855	0.480488	0.513126	0.466042	0.501124	0.460808	0.489157	0.532663	0.541766	0.497573	0.50939	0.494226	0.535377	0.492754	0.488665	0.5	0.563246	0.456098	0.456057	0.520681	0.568966	0.425	0.502439	0.502488	0.581454	0.536765
1951044	0.469108	0.503432	0.581907	0.516746	0.551122	0.5	0.525943	0.519814	0.545455	0.571078	0.544794	0.525822	0.595588	0.534606	0.593052	0.510588	0.538462	0.543814	0.494005	0.580952	0.470449	0.535797	0.474501	0.589242	0.569975	0.516432	0.478774	0.549654	0.498812	0.505938	0.515815	0.527778	0.504808	0.509217	0.539906	0.59759	0.534483	0.495098	0.553398	0.603865	0.571059	0.479714	0.5	0.505855	0.527446	0.536765	0.46283	0.494145	0.543478
1951045	0.458239	0.513825	0.582716	0.567839	0.601542	0.508642	0.478261	0.516432	0.542714	0.571776	0.536232	0.532067	0.535714	0.536993	0.58209	0.496454	0.538272	0.5	0.5375	0.542923	0.573232	0.525463	0.507901	0.553699	0.544776	0.558824	0.523227	0.552995	0.542079	0.485849	0.475962	0.501155	0.526961	0.530516	0.543529	0.545024	0.538084	0.491184	0.510689	0.610294	0.545918	0.5475	0.507042	0.538278	0.565111	0.509709	0.46875	0.555288	0.522673
1951046	0.508009	0.560465	0.561151	0.576733	0.574627	0.545455	0.549065	0.554502	0.531401	0.513699	0.545882	0.510297	0.559524	0.542254	0.60688	0.510393	0.550122	0.533499	0.514218	0.587822	0.54878	0.579812	0.544018	0.598558	0.534314	0.568345	0.504673	0.554054	0.560976	0.498824	0.541463	0.526316	0.517815	0.546296	0.56974	0.593381	0.504673	0.526316	0.59466	0.621687	0.594388	0.464203	0.561743	0.532864	0.531616	0.539952	0.520782	0.595588	0.546099
1951047	0.56057	0.58216	0.605839	0.528436	0.552311	0.5775	0.597156	0.545035	0.539216	0.49217	0.546512	0.583333	0.562648	0.527907	0.557647	0.544601	0.597531	0.545226	0.545673	0.565517	0.551069	0.588785	0.533482	0.608173	0.527578	0.532558	0.487472	0.551339	0.536993	0.489607	0.542579	0.545035	0.539759	0.560465	0.565728	0.602381	0.562201	0.528967	0.566667	0.613909	0.526829	0.486047	0.542453	0.557377	0.535377	0.475973	0.534653	0.556604	0.559524
1951048	0.566832	0.586797	0.641558	0.573232	0.573265	0.544304	0.627204	0.650386	0.513784	0.514286	0.524038	0.570388	0.575682	0.553398	0.5725	0.534314	0.564885	0.540052	0.576142	0.607843	0.594388	0.586957	0.569712	0.595533	0.544304	0.564039	0.54321	0.579196	0.528395	0.514493	0.554156	0.600496	0.514925	0.574879	0.580882	0.553444	0.56599	0.546875	0.60401	0.605911	0.5075	0.450602	0.589421	0.551724	0.550617	0.546135	0.476658	0.627907	0.526699
1951049	0.575309	0.551559	0.512019	0.489051	0.541985	0.513854	0.515222	0.521531	0.526448	0.484919	0.53125	0.543478	0.554745	0.479167	0.477855	0.549505	0.564103	0.559367	0.531328	0.511574	0.453682	0.554502	0.519722	0.538278	0.565553	0.494062	0.545906	0.493304	0.480676	0.495215	0.539241	0.597531	0.472289	0.515294	0.547445	0.542453	0.491443	0.484772	0.542169	0.523474	0.458738	0.476886	0.537897	0.505938	0.521739	0.443662	0.546392	0.507246	0.498807
1951050	0.564904	0.585714	0.568293	0.540541	0.540541	0.532338	0.535211	0.585956	0.509804	0.489749	0.546763	0.564593	0.569343	0.555024	0.502336	0.549878	0.55611	0.535176	0.529412	0.549884	0.497596	0.605769	0.546083	0.56057	0.529557	0.544365	0.521327	0.549199	0.488263	0.543902	0.548628	0.576555	0.516827	0.537559	0.568345	0.550117	0.564356	0.51145	0.558753	0.609223	0.474453	0.468384	0.566176	0.548077	0.522565	0.54703	0.516049	0.555012	0.518779
1951054	0.57554	0.553738	0.512761	0.508314	0.504739	0.519231	0.542923	0.498866	0.516908	0.494357	0.498856	0.581731	0.519722	0.582126	0.5338	0.523585	0.540146	0.520988	0.494118	0.56713	0.52506	0.524887	0.518931	0.576832	0.532847	0.568345	0.47032	0.542601	0.492958	0.53222	0.52657	0.521739	0.484778	0.501124	0.512586	0.585882	0.529976	0.469734	0.568675	0.563805	0.502415	0.451389	0.556355	0.491991	0.518692	0.486047	0.509756	0.551559	0.531915
1951055	0.592683	0.593301	0.723684	0.58	0.57072	0.56599	0.615012	0.709512	0.526699	0.543735	0.602941	0.633252	0.611794	0.555288	0.609453	0.559902	0.591479	0.55102	0.584577	0.599526	0.585	0.580569	0.559908	0.579952	0.560606	0.586375	0.591133	0.602804	0.548544	0.559902	0.555831	0.634146	0.539216	0.609639	0.589499	0.622276	0.574627	0.561856	0.592138	0.632353	0.531017	0.492891	0.607595	0.599509	0.574879	0.558824	0.512195	0.603491	0.563725
1951056	0.507075	0.536471	0.627848	0.509709	0.546599	0.517413	0.538278	0.60396	0.503704	0.528571	0.52019	0.599022	0.565217	0.564792	0.565111	0.489412	0.549505	0.513924	0.513382	0.546948	0.512195	0.543326	0.487585	0.536993	0.5375	0.547215	0.507282	0.577103	0.515971	0.518248	0.502451	0.523041	0.495192	0.511682	0.565947	0.598063	0.543424	0.478908	0.565534	0.610294	0.548223	0.450704	0.521429	0.555283	0.510791	0.488038	0.541353	0.531401	0.601504
1951058	0.502415	0.491686	0.542079	0.561358	0.575597	0.523316	0.5	0.526055	0.474747	0.491607	0.522059	0.541667	0.490338	0.523691	0.510949	0.482843	0.537662	0.488491	0.486352	0.50591	0.47549	0.57284	0.494172	0.480952	0.506394	0.533666	0.526185	0.588235	0.564767	0.492574	0.516373	0.566832	0.433735	0.544118	0.522059	0.534772	0.557841	0.466837	0.512019	0.550122	0.484694	0.459658	0.467312	0.484337	0.559796	0.463592	0.444444	0.503667	0.528256
1951060	0.490521	0.523923	0.566832	0.525	0.563307	0.52551	0.550725	0.564039	0.468983	0.478873	0.548387	0.541872	0.534483	0.527094	0.549751	0.507317	0.561856	0.576	0.485294	0.572127	0.534177	0.50348	0.571084	0.543689	0.510101	0.579747	0.47494	0.51954	0.5275	0.5	0.562982	0.515513	0.475728	0.527578	0.550122	0.527316	0.517413	0.494898	0.553086	0.576733	0.535248	0.450122	0.495146	0.492925	0.538272	0.511166	0.502564	0.561404	0.544335
1951061	0.5	0.520362	0.540984	0.495392	0.523923	0.541262	0.483444	0.547344	0.495283	0.546296	0.514874	0.540603	0.474501	0.503417	0.562648	0.462754	0.538462	0.484262	0.461187	0.527964	0.533333	0.475054	0.525612	0.550117	0.514218	0.601467	0.486175	0.51087	0.514019	0.47032	0.526442	0.495556	0.465596	0.558621	0.531818	0.533937	0.505828	0.475962	0.582734	0.540909	0.555556	0.487239	0.495434	0.510297	0.506849	0.454751	0.513189	0.541176	0.585542
1951062	0.502262	0.57277	0.538642	0.495349	0.546341	0.540541	0.533333	0.542923	0.490566	0.52194	0.552941	0.538642	0.5338	0.546729	0.581731	0.451902	0.564039	0.49635	0.494145	0.53139	0.538462	0.491189	0.541573	0.505669	0.516667	0.579327	0.511737	0.534216	0.501166	0.50116	0.568627	0.546083	0.465596	0.547126	0.525	0.553531	0.490654	0.458034	0.584541	0.544622	0.549505	0.497653	0.483945	0.510345	0.508046	0.473441	0.503597	0.581114	0.553699
1951063	0.460648	0.527187	0.535714	0.493888	0.540943	0.517588	0.523697	0.53717	0.472906	0.550122	0.532688	0.513189	0.550369	0.549878	0.541463	0.512077	0.522277	0.53866	0.495074	0.566986	0.533666	0.519906	0.517321	0.549637	0.57732	0.544118	0.502415	0.513575	0.516049	0.539604	0.5175	0.497674	0.501229	0.53717	0.557457	0.536471	0.501211	0.483544	0.541667	0.595588	0.555844	0.475728	0.509615	0.49409	0.509615	0.517327	0.511509	0.538647	0.55122
1951065	0.564356	0.553398	0.561404	0.533835	0.472019	0.527919	0.559611	0.565757	0.508772	0.516827	0.513382	0.545894	0.552826	0.553885	0.55335	0.502415	0.574742	0.497475	0.484108	0.546763	0.583548	0.552885	0.568675	0.559611	0.501235	0.561881	0.479518	0.550827	0.472155	0.498783	0.55527	0.496471	0.508642	0.527578	0.562963	0.577017	0.479518	0.491139	0.592405	0.590571	0.503797	0.443099	0.507282	0.507177	0.483333	0.496296	0.535065	0.580563	0.597938
1951066	0.516291	0.523457	0.506297	0.492386	0.518325	0.484375	0.523691	0.503686	0.462725	0.476543	0.483871	0.495025	0.551813	0.512626	0.472906	0.468828	0.515544	0.498674	0.44757	0.534826	0.478372	0.494005	0.478469	0.528822	0.521164	0.526718	0.515707	0.488152	0.501292	0.505155	0.484772	0.503704	0.523684	0.489104	0.533666	0.532663	0.487245	0.477212	0.56701	0.538847	0.541779	0.49354	0.506329	0.479012	0.469136	0.453401	0.477922	0.515228	0.573298
1951067	0.504762	0.534772	0.529126	0.511166	0.514925	0.501253	0.519048	0.536232	0.457627	0.49409	0.547912	0.51074	0.545232	0.557214	0.519512	0.477541	0.498778	0.511392	0.481752	0.559036	0.541562	0.511628	0.537559	0.526442	0.512438	0.535627	0.518519	0.531178	0.485437	0.477218	0.527778	0.53717	0.50995	0.514218	0.540146	0.514151	0.492683	0.515544	0.56	0.571776	0.53866	0.466019	0.538462	0.495261	0.498795	0.516129	0.477612	0.521845	0.575
1951102	0.46028	0.510689	0.574307	0.498753	0.517766	0.476543	0.533816	0.529412	0.515464	0.535627	0.518428	0.518072	0.547912	0.536946	0.501205	0.45	0.523077	0.522078	0.480296	0.59799	0.501253	0.516588	0.47032	0.537713	0.523438	0.534826	0.458937	0.515012	0.503759	0.537879	0.54522	0.464037	0.460048	0.532688	0.508353	0.544153	0.52381	0.468031	0.483173	0.579208	0.68	0.442822	0.559194	0.534483	0.501217	0.544757	0.467662	0.487981	0.520988
1951103	0.570707	0.546341	0.559194	0.515075	0.493671	0.535248	0.553086	0.555	0.489899	0.56743	0.57398	0.573935	0.611253	0.564557	0.545	0.523691	0.546632	0.520942	0.485075	0.556373	0.577023	0.573529	0.526066	0.506024	0.529412	0.524876	0.468599	0.543943	0.493766	0.515	0.543307	0.5725	0.469586	0.545455	0.528395	0.560386	0.503704	0.462916	0.564232	0.610127	0.503817	0.46384	0.526448	0.517073	0.493947	0.545918	0.464467	0.597911	0.517241
1951146	0.508235	0.495392	0.567237	0.637076	0.566667	0.522613	0.505828	0.563415	0.433649	0.46712	0.552567	0.473684	0.514354	0.528708	0.602532	0.473068	0.537688	0.48642	0.508557	0.551887	0.518337	0.554502	0.517241	0.48037	0.542929	0.522673	0.518072	0.58156	0.537129	0.504785	0.57398	0.548926	0.518519	0.542453	0.594595	0.532558	0.456265	0.541451	0.563415	0.583942	0.525641	0.435294	0.529126	0.503563	0.544794	0.520988	0.5	0.550122	0.54878
1951148	0.562945	0.529817	0.590244	0.588529	0.567164	0.550868	0.607748	0.551402	0.474057	0.489796	0.57767	0.546296	0.558753	0.524476	0.604423	0.547847	0.567901	0.537688	0.514354	0.529545	0.548544	0.629268	0.550228	0.586124	0.529268	0.518779	0.562347	0.575688	0.562044	0.476852	0.529412	0.559441	0.573892	0.515909	0.599034	0.591449	0.522892	0.531646	0.623762	0.647059	0.472684	0.450935	0.550239	0.60688	0.531765	0.5	0.513514	0.60396	0.529551
1951162	0.517413	0.508393	0.550761	0.502525	0.528796	0.501299	0.5	0.511166	0.490909	0.448113	0.479218	0.560302	0.532828	0.486486	0.482843	0.484029	0.505181	0.531165	0.488608	0.528117	0.491228	0.546569	0.453303	0.493976	0.489848	0.51005	0.49005	0.509524	0.523196	0.475248	0.488665	0.482185	0.478697	0.504854	0.516129	0.507177	0.501272	0.438776	0.542929	0.567839	0.489637	0.45679	0.474453	0.480392	0.503759	0.525641	0.489637	0.51	0.551546
1951164	0.517073	0.529976	0.547912	0.522727	0.582245	0.511335	0.575682	0.564356	0.536458	0.509524	0.526699	0.572864	0.594388	0.538084	0.518337	0.504902	0.575916	0.526992	0.490196	0.561743	0.476773	0.569682	0.509302	0.58396	0.567708	0.54321	0.531017	0.555556	0.513648	0.513514	0.570694	0.556098	0.442584	0.549878	0.581047	0.557971	0.542714	0.475827	0.567568	0.581907	0.488722	0.48139	0.5086	0.507246	0.543641	0.46283	0.544974	0.489209	0.540741
1951165	0.581731	0.609005	0.602439	0.537349	0.563725	0.527981	0.599045	0.569087	0.531401	0.5338	0.585542	0.642857	0.63285	0.563549	0.559809	0.578692	0.574939	0.556391	0.534772	0.584687	0.549161	0.575058	0.598608	0.610169	0.552311	0.580336	0.587224	0.590698	0.518957	0.534279	0.560386	0.599045	0.551807	0.555814	0.604317	0.608592	0.586797	0.549118	0.658291	0.630435	0.564677	0.507075	0.580488	0.570071	0.567308	0.542453	0.5525	0.594595	0.586375
1951166	0.516588	0.523256	0.577778	0.510896	0.520885	0.514851	0.535714	0.584352	0.498783	0.502315	0.527316	0.606965	0.553957	0.550971	0.540865	0.519048	0.58312	0.49505	0.45283	0.545667	0.510896	0.534722	0.493274	0.557416	0.526055	0.546988	0.464037	0.525959	0.509709	0.5	0.539604	0.533958	0.492754	0.503432	0.531616	0.542254	0.536765	0.496259	0.536408	0.578313	0.50495	0.452436	0.542579	0.526066	0.487059	0.456674	0.516129	0.532374	0.518957
1951167	0.530952	0.566986	0.590123	0.524631	0.530414	0.511057	0.546318	0.544365	0.514778	0.579853	0.564792	0.564904	0.593516	0.541063	0.526316	0.54878	0.525424	0.556995	0.51699	0.578571	0.539216	0.587112	0.526316	0.558753	0.552764	0.52518	0.514423	0.568129	0.503632	0.523114	0.525926	0.5	0.546366	0.557143	0.570048	0.615764	0.567568	0.481297	0.585608	0.557143	0.497537	0.487864	0.494172	0.546539	0.53253	0.486998	0.511111	0.544365	0.562347
1951168	0.526682	0.559242	0.564477	0.508434	0.504831	0.534146	0.544186	0.543326	0.518337	0.569007	0.539379	0.549065	0.607407	0.547393	0.527059	0.540865	0.574627	0.523691	0.504808	0.586288	0.530266	0.595238	0.519274	0.582339	0.573232	0.541966	0.455172	0.542141	0.478972	0.526316	0.528256	0.519451	0.513317	0.539906	0.578313	0.603365	0.61	0.487685	0.581281	0.602906	0.510949	0.534653	0.537736	0.559242	0.520095	0.487059	0.507317	0.533175	0.565534
1951170	0.497738	0.568765	0.554502	0.479167	0.508314	0.502392	0.578824	0.538106	0.488152	0.525346	0.5	0.580189	0.531034	0.501144	0.537383	0.516432	0.586035	0.548223	0.488372	0.539683	0.517647	0.555046	0.489083	0.57109	0.53012	0.530233	0.482679	0.557562	0.472477	0.475	0.524038	0.496659	0.477064	0.507865	0.534722	0.542986	0.52459	0.456057	0.568675	0.639423	0.53317	0.443678	0.559524	0.510393	0.50348	0.513064	0.528256	0.543529	0.604423
1951172	0.588529	0.559036	0.601504	0.53202	0.544304	0.526448	0.57385	0.564477	0.52	0.548077	0.535109	0.5975	0.551471	0.538835	0.55774	0.525547	0.554707	0.540052	0.522277	0.596107	0.530864	0.558473	0.540603	0.561743	0.531328	0.572139	0.497608	0.62439	0.520885	0.540943	0.542714	0.539379	0.529851	0.569343	0.549637	0.544153	0.570352	0.488608	0.574572	0.595062	0.469287	0.495098	0.534314	0.614035	0.546569	0.525926	0.4975	0.565854	0.519608
1951175	0.511057	0.524155	0.54703	0.494975	0.505076	0.485	0.501193	0.488152	0.492347	0.497608	0.473684	0.530266	0.561713	0.465721	0.511002	0.486618	0.513924	0.487113	0.460976	0.504717	0.452153	0.53253	0.459091	0.486936	0.515306	0.462085	0.444181	0.541371	0.469438	0.469734	0.472906	0.535452	0.51005	0.482436	0.48926	0.509479	0.526582	0.443325	0.517241	0.536408	0.46	0.46402	0.442353	0.537129	0.472289	0.5075	0.484615	0.477327	0.462651
1951176	0.586957	0.565728	0.563855	0.543902	0.545012	0.53202	0.529002	0.537559	0.475294	0.523474	0.536993	0.554502	0.551069	0.563549	0.522353	0.518957	0.588384	0.568123	0.57072	0.577465	0.512019	0.560465	0.480176	0.587952	0.5675	0.552381	0.511848	0.53915	0.517986	0.5311	0.582278	0.550351	0.502392	0.555035	0.581948	0.57783	0.529833	0.48642	0.576642	0.567059	0.554156	0.495238	0.607843	0.540284	0.550239	0.527578	0.536946	0.528169	0.534772
1951178	0.573171	0.53972	0.535885	0.52451	0.534653	0.512376	0.542857	0.524706	0.484185	0.508121	0.521226	0.533175	0.565534	0.541766	0.47806	0.586035	0.605128	0.562982	0.543424	0.532258	0.524272	0.566351	0.492205	0.619753	0.568182	0.542373	0.546117	0.543182	0.528117	0.556931	0.565657	0.513889	0.491607	0.551643	0.557692	0.549065	0.509524	0.4825	0.563855	0.570406	0.493888	0.431235	0.538835	0.509346	0.54878	0.508393	0.509901	0.513002	0.544365
1951179	0.510843	0.542373	0.568922	0.510101	0.561039	0.469287	0.504762	0.515663	0.501266	0.530562	0.539409	0.522892	0.494033	0.512077	0.509662	0.485577	0.512626	0.487437	0.47549	0.56691	0.478155	0.557971	0.514019	0.546569	0.508816	0.495192	0.501229	0.567308	0.518892	0.453682	0.5175	0.560494	0.435714	0.519139	0.525547	0.55314	0.53944	0.516971	0.525672	0.533654	0.518041	0.473945	0.495122	0.462441	0.522167	0.485437	0.446914	0.488152	0.497596
1951181	0.551313	0.534562	0.594132	0.52439	0.544118	0.515892	0.603406	0.558473	0.571429	0.504651	0.580882	0.570743	0.574879	0.570048	0.552381	0.59601	0.580402	0.552163	0.507143	0.568075	0.562189	0.606205	0.534404	0.620347	0.510949	0.569007	0.547445	0.589744	0.520286	0.558537	0.547264	0.543124	0.508353	0.548009	0.577295	0.607748	0.548544	0.52	0.574939	0.623188	0.5	0.529412	0.565111	0.532067	0.511737	0.49061	0.536341	0.59901	0.545455
1951184	0.507009	0.555288	0.558025	0.501222	0.537879	0.530303	0.502336	0.52019	0.538071	0.504717	0.50358	0.534772	0.502358	0.538647	0.495261	0.477752	0.53	0.553247	0.520988	0.530233	0.489209	0.547393	0.510393	0.536993	0.521197	0.561881	0.502439	0.549884	0.528395	0.486936	0.461722	0.498829	0.520988	0.572127	0.568966	0.592683	0.498789	0.506394	0.54878	0.538095	0.5125	0.488889	0.535452	0.471132	0.550617	0.4	0.550649	0.515663	0.581864
1951186	0.529703	0.596939	0.532828	0.501259	0.534884	0.533505	0.520782	0.551378	0.522078	0.489051	0.511166	0.543641	0.503686	0.521197	0.540201	0.461353	0.529563	0.55496	0.526718	0.565432	0.529412	0.546341	0.5	0.528256	0.468828	0.580977	0.475248	0.551807	0.510152	0.503778	0.494924	0.4821	0.489899	0.54703	0.535802	0.559406	0.517588	0.44557	0.571429	0.547912	0.536193	0.475	0.475728	0.506112	0.533835	0.462287	0.534031	0.533666	0.554987
1951187	0.577726	0.538631	0.578454	0.536131	0.556604	0.482838	0.522124	0.540541	0.555288	0.518847	0.513453	0.538288	0.570115	0.534989	0.473799	0.576471	0.561611	0.538462	0.534884	0.568233	0.457965	0.569507	0.525974	0.593023	0.509174	0.514607	0.561772	0.561135	0.529954	0.52968	0.5	0.534368	0.527907	0.558559	0.599532	0.568539	0.558411	0.46729	0.587413	0.563758	0.487298	0.515081	0.528345	0.554795	0.550459	0.478842	0.518957	0.476923	0.566434
1951188	0.620253	0.557971	0.593985	0.530713	0.606771	0.564232	0.524706	0.568293	0.522727	0.53125	0.527446	0.572482	0.562347	0.566832	0.542169	0.536408	0.574359	0.542636	0.529557	0.594203	0.515738	0.579327	0.502273	0.590686	0.540201	0.537349	0.477647	0.58156	0.545	0.521951	0.535	0.540284	0.5	0.564904	0.553699	0.59854	0.6	0.48642	0.599496	0.566986	0.544081	0.506203	0.501182	0.552311	0.55665	0.519417	0.528061	0.53753	0.585
1951190	0.513253	0.525943	0.630102	0.571429	0.514925	0.497525	0.558252	0.591022	0.488889	0.517986	0.563275	0.572127	0.589421	0.537349	0.575	0.53528	0.508642	0.491228	0.501229	0.623441	0.538462	0.572115	0.498856	0.565534	0.535176	0.502392	0.495146	0.568396	0.497561	0.523342	0.576623	0.544578	0.549118	0.509346	0.530806	0.582927	0.527363	0.539894	0.541262	0.650633	0.517857	0.423888	0.576441	0.536585	0.474178	0.508685	0.471883	0.540741	0.497608
1951191	0.539759	0.569007	0.542998	0.429907	0.496333	0.46747	0.511682	0.533654	0.508685	0.461717	0.513126	0.559036	0.526442	0.474299	0.537897	0.469626	0.523573	0.530928	0.472289	0.510345	0.504878	0.518605	0.467991	0.53717	0.5125	0.511962	0.492823	0.501119	0.483173	0.462085	0.509852	0.48037	0.496333	0.483871	0.502358	0.531765	0.539801	0.414458	0.553659	0.516204	0.501259	0.41958	0.469194	0.476744	0.46729	0.478469	0.481663	0.544554	0.556373
1951193	0.53653	0.560091	0.621103	0.5	0.506944	0.541966	0.589744	0.594848	0.47032	0.532584	0.522624	0.568807	0.578824	0.497778	0.563084	0.533333	0.497696	0.554726	0.537559	0.536585	0.529002	0.570136	0.546667	0.557339	0.469108	0.523702	0.559242	0.561674	0.486364	0.467706	0.525822	0.567506	0.5625	0.547297	0.577011	0.597222	0.534884	0.508314	0.594787	0.586758	0.4942	0.478261	0.549884	0.559165	0.503386	0.464126	0.5	0.541667	0.559719
1951194	0.539379	0.513953	0.58231	0.592784	0.563776	0.490244	0.540094	0.604423	0.484337	0.497674	0.514218	0.544811	0.550971	0.50939	0.580645	0.529833	0.502427	0.512563	0.484487	0.566038	0.545012	0.570071	0.510158	0.543529	0.532338	0.586634	0.514354	0.571096	0.531863	0.49409	0.529412	0.511628	0.476415	0.577295	0.555556	0.551402	0.510843	0.523316	0.587224	0.589372	0.4914	0.43662	0.494172	0.522459	0.542169	0.48926	0.440476	0.570025	0.53125
1951196	0.517162	0.538813	0.581948	0.494118	0.541966	0.519324	0.532258	0.566038	0.536408	0.510158	0.549296	0.544393	0.566038	0.5338	0.504587	0.558753	0.568627	0.527228	0.475751	0.538462	0.467742	0.586449	0.477322	0.546083	0.528846	0.548009	0.496536	0.580866	0.498834	0.524706	0.566502	0.5553	0.496487	0.534247	0.57346	0.56582	0.548926	0.484185	0.543326	0.574766	0.521845	0.503563	0.527907	0.5	0.490868	0.474654	0.538084	0.505747	0.552632
1951197	0.476636	0.522459	0.52657	0.470024	0.517413	0.462103	0.526316	0.527578	0.517677	0.474299	0.459207	0.565432	0.542373	0.502404	0.458525	0.458432	0.548718	0.497462	0.456731	0.50348	0.502451	0.540476	0.510441	0.556098	0.508772	0.556373	0.437209	0.501134	0.456938	0.463183	0.463768	0.478161	0.448931	0.503513	0.507109	0.530374	0.513447	0.489899	0.514423	0.581509	0.501259	0.490148	0.534653	0.495238	0.470449	0.447867	0.51145	0.515815	0.605598
1951199	0.542857	0.511468	0.516509	0.498801	0.5	0.492683	0.537736	0.505774	0.49635	0.475973	0.536817	0.548926	0.585784	0.584352	0.455782	0.562347	0.574684	0.497512	0.501217	0.543124	0.484561	0.596618	0.496659	0.5625	0.503632	0.517815	0.474299	0.530337	0.462791	0.538647	0.542289	0.564593	0.522059	0.497706	0.582524	0.533643	0.552567	0.452785	0.569343	0.605327	0.483092	0.471831	0.555012	0.528436	0.486047	0.465882	0.539241	0.507109	0.568293
1951200	0.532338	0.510791	0.54386	0.45679	0.490099	0.473418	0.548148	0.549261	0.501279	0.485646	0.506112	0.543424	0.497585	0.550505	0.484262	0.562176	0.513995	0.511749	0.515385	0.569682	0.506297	0.562963	0.536232	0.512077	0.481203	0.502451	0.507538	0.510539	0.464373	0.507463	0.587766	0.524272	0.42823	0.493976	0.514563	0.495283	0.502488	0.462532	0.512195	0.582716	0.4475	0.437653	0.566327	0.477108	0.492647	0.493797	0.480818	0.533835	0.503722
1951201	0.512821	0.478458	0.584158	0.5	0.504878	0.466507	0.535714	0.544153	0.471292	0.554479	0.548309	0.612903	0.596535	0.504695	0.538462	0.5179	0.475059	0.480296	0.468235	0.5338	0.542998	0.548235	0.528736	0.534279	0.508642	0.484848	0.483412	0.566434	0.444186	0.479905	0.506112	0.517564	0.476303	0.485261	0.519906	0.534884	0.520681	0.457213	0.525547	0.640704	0.532995	0.48184	0.490654	0.564165	0.508235	0.563591	0.503704	0.535714	0.531401
1951202	0.556627	0.556086	0.63038	0.492788	0.571795	0.478155	0.562802	0.565534	0.511166	0.52619	0.536585	0.522248	0.571429	0.489559	0.536408	0.526699	0.551378	0.505025	0.497561	0.57177	0.550251	0.564286	0.497738	0.528436	0.573604	0.553659	0.512195	0.562791	0.485577	0.569652	0.522167	0.517647	0.517073	0.52459	0.507009	0.546099	0.529557	0.434146	0.54878	0.585956	0.517677	0.471154	0.51074	0.593052	0.502381	0.538653	0.472019	0.566085	0.506024
1951203	0.510689	0.541371	0.542787	0.492647	0.5	0.511335	0.531553	0.553398	0.515075	0.463303	0.484919	0.568293	0.538462	0.514354	0.568579	0.471963	0.557545	0.512821	0.492718	0.454545	0.496368	0.580097	0.486364	0.551559	0.521303	0.5	0.439815	0.542529	0.492718	0.473934	0.497561	0.520095	0.491525	0.507009	0.5311	0.533019	0.503632	0.44226	0.521739	0.543943	0.50995	0.461722	0.482185	0.484778	0.497596	0.443662	0.549223	0.528256	0.529268
1951204	0.521327	0.508083	0.595477	0.503667	0.473684	0.474576	0.528302	0.547847	0.498765	0.505882	0.517815	0.560386	0.556098	0.533981	0.502358	0.555831	0.504926	0.517857	0.47619	0.586957	0.476303	0.508083	0.52194	0.517564	0.530151	0.502358	0.465116	0.57377	0.496368	0.530713	0.506143	0.490783	0.476077	0.523364	0.506977	0.538824	0.573232	0.419277	0.551471	0.543943	0.519084	0.459716	0.540342	0.543689	0.488208	0.540943	0.492611	0.501199	0.512136
1951207	0.528678	0.525926	0.519084	0.497436	0.557895	0.473146	0.4914	0.525126	0.588398	0.480392	0.468137	0.519802	0.561856	0.553846	0.477723	0.471464	0.531746	0.504	0.462121	0.551378	0.461153	0.563131	0.523114	0.502463	0.487245	0.534005	0.443627	0.509479	0.530026	0.541667	0.526178	0.489104	0.513089	0.509804	0.509901	0.515892	0.4875	0.44473	0.521739	0.541353	0.475196	0.532808	0.460591	0.521197	0.534884	0.511688	0.463291	0.493827	0.506266
1951208	0.58231	0.559809	0.57606	0.529268	0.547739	0.544304	0.594595	0.547215	0.512376	0.54067	0.556098	0.605911	0.570048	0.544365	0.584577	0.53528	0.59383	0.571053	0.495215	0.544393	0.586294	0.59854	0.542725	0.583744	0.532338	0.571078	0.515588	0.56713	0.510949	0.523002	0.567089	0.540094	0.492754	0.550827	0.552632	0.619165	0.595908	0.496296	0.603535	0.608374	0.543147	0.514925	0.516827	0.570025	0.575682	0.497608	0.542929	0.594527	0.558824
1951209	0.574572	0.548926	0.580882	0.520885	0.545	0.525253	0.578692	0.591584	0.524631	0.546539	0.563725	0.581731	0.580097	0.552885	0.534772	0.613232	0.56962	0.539642	0.523342	0.542056	0.5675	0.59375	0.555814	0.578692	0.553885	0.55774	0.545455	0.605769	0.517157	0.514423	0.553086	0.523474	0.495192	0.570048	0.566265	0.594203	0.549505	0.552083	0.59204	0.603406	0.477941	0.501235	0.508393	0.578818	0.53717	0.484412	0.568475	0.576733	0.545455
1951212	0.549637	0.567308	0.558824	0.529851	0.589147	0.528536	0.586375	0.538278	0.52381	0.528571	0.558537	0.546318	0.593052	0.549398	0.511848	0.531553	0.564885	0.530457	0.537129	0.589372	0.529412	0.60688	0.477578	0.5925	0.5275	0.562347	0.509662	0.578824	0.556675	0.520581	0.528822	0.563549	0.540943	0.530516	0.564477	0.578313	0.579747	0.506394	0.56691	0.644444	0.521519	0.485507	0.561097	0.533493	0.526442	0.463529	0.5	0.556931	0.542373
1951217	0.502326	0.543529	0.550239	0.477752	0.502427	0.465558	0.528037	0.510393	0.509804	0.503464	0.503513	0.543735	0.554479	0.490698	0.457014	0.518957	0.514634	0.503759	0.461176	0.507937	0.451613	0.561033	0.456522	0.530374	0.457746	0.470455	0.472093	0.515625	0.514423	0.449074	0.491647	0.506881	0.450116	0.504587	0.506977	0.535963	0.568238	0.439904	0.542169	0.532558	0.497549	0.476077	0.524941	0.448198	0.463303	0.449883	0.458034	0.502347	0.546988
1951220	0.512586	0.598592	0.608696	0.530806	0.572127	0.517986	0.53211	0.596659	0.5179	0.513575	0.493243	0.581176	0.585308	0.545244	0.505721	0.553444	0.52381	0.540943	0.48951	0.548753	0.518868	0.585082	0.540179	0.547564	0.539952	0.560284	0.541371	0.585034	0.505828	0.517401	0.533654	0.516854	0.531915	0.586854	0.569412	0.550228	0.530806	0.515892	0.560284	0.622912	0.541667	0.456621	0.546099	0.531034	0.531469	0.512881	0.530562	0.54717	0.518519
1951221	0.534884	0.531963	0.545667	0.531401	0.495261	0.504831	0.533487	0.545667	0.504785	0.523041	0.569712	0.533643	0.575179	0.531469	0.533958	0.523697	0.555556	0.523457	0.497642	0.538636	0.578554	0.574766	0.574074	0.572104	0.520384	0.537736	0.511737	0.532151	0.494145	0.524941	0.54902	0.55711	0.504739	0.512472	0.561321	0.570093	0.487179	0.513784	0.554502	0.593824	0.484487	0.465116	0.541966	0.502294	0.503464	0.528846	0.478469	0.597052	0.494226
1951224	0.580402	0.512941	0.619171	0.544529	0.584856	0.54522	0.573566	0.6	0.482759	0.481043	0.546599	0.564039	0.57868	0.577215	0.548387	0.523457	0.559796	0.537662	0.534177	0.574209	0.52	0.579462	0.536817	0.539952	0.492611	0.533007	0.501229	0.554762	0.531486	0.522277	0.568421	0.560794	0.516209	0.533816	0.555283	0.549398	0.53	0.525066	0.59335	0.588235	0.496164	0.449878	0.570707	0.55198	0.537313	0.540609	0.561358	0.582915	0.531017
1951228	0.510896	0.558537	0.5525	0.537084	0.609626	0.542416	0.541463	0.541667	0.493703	0.525424	0.509756	0.501182	0.601542	0.588832	0.517241	0.511166	0.544987	0.540897	0.538462	0.566176	0.501241	0.560976	0.452703	0.526961	0.637119	0.532178	0.473558	0.515012	0.535533	0.572165	0.554404	0.514354	0.495025	0.580645	0.50358	0.562347	0.537084	0.493506	0.533981	0.554479	0.52987	0.475369	0.496296	0.553885	0.519608	0.506234	0.497462	0.523573	0.527094
1951229	0.541568	0.575179	0.581114	0.554187	0.536946	0.552764	0.631841	0.648241	0.538653	0.494279	0.53066	0.609756	0.597531	0.528302	0.618687	0.520095	0.538462	0.545685	0.513189	0.614458	0.53012	0.582938	0.554273	0.575904	0.531863	0.588235	0.483645	0.578704	0.530414	0.52518	0.558603	0.548235	0.541872	0.552448	0.569048	0.618357	0.539409	0.549367	0.592138	0.594724	0.576227	0.451991	0.61809	0.557416	0.518779	0.492857	0.513514	0.570732	0.549161
1951230	0.477833	0.474576	0.563969	0.489796	0.543011	0.472727	0.534351	0.571802	0.490716	0.476886	0.479012	0.548223	0.541026	0.465517	0.539062	0.498728	0.531915	0.483696	0.473146	0.491484	0.473418	0.512315	0.538084	0.533163	0.609065	0.486284	0.426506	0.5	0.487113	0.483376	0.502604	0.466184	0.467866	0.480676	0.480488	0.511002	0.538667	0.49866	0.501279	0.530864	0.517333	0.464286	0.488722	0.535714	0.502551	0.510417	0.475452	0.493703	0.538265
1951232	0.552632	0.55643	0.55291	0.515957	0.532258	0.571429	0.527919	0.559896	0.536986	0.525773	0.540897	0.534704	0.616438	0.601648	0.509044	0.513089	0.572222	0.584302	0.552561	0.587467	0.514667	0.598958	0.53	0.54026	0.584746	0.56	0.476804	0.522167	0.479275	0.544236	0.568627	0.526854	0.52815	0.627027	0.556995	0.527919	0.519582	0.481183	0.534211	0.550251	0.5	0.50134	0.520513	0.523077	0.514212	0.485564	0.555556	0.527559	0.571816
1951242	0.481395	0.505855	0.536765	0.472422	0.52381	0.476998	0.543478	0.504739	0.531807	0.495305	0.531553	0.562963	0.545232	0.539024	0.528986	0.464789	0.543147	0.502525	0.51861	0.548694	0.532178	0.541176	0.502304	0.543478	0.498753	0.508393	0.440281	0.503401	0.512376	0.490338	0.536341	0.498829	0.459524	0.505828	0.515294	0.511682	0.509756	0.460957	0.508274	0.595588	0.591512	0.446556	0.531707	0.511962	0.474057	0.537688	0.496241	0.498801	0.512136
1951245	0.552885	0.603448	0.594595	0.620155	0.557789	0.58312	0.561446	0.560386	0.5125	0.524941	0.542373	0.548926	0.576733	0.551559	0.562347	0.519231	0.530864	0.543814	0.55611	0.57177	0.502404	0.706941	0.518433	0.557692	0.528256	0.561275	0.555556	0.615385	0.568579	0.546569	0.579082	0.565947	0.617571	0.622829	0.652393	0.581731	0.491607	0.510152	0.588529	0.636816	0.498765	0.476303	0.536585	0.595533	0.559902	0.494005	0.534005	0.527845	0.534146
1951247	0.543641	0.487119	0.510949	0.517677	0.521628	0.5	0.452436	0.52439	0.481297	0.475294	0.504831	0.492718	0.509662	0.5575	0.464455	0.472289	0.524297	0.501292	0.503741	0.529976	0.506234	0.521429	0.475973	0.478774	0.543814	0.520988	0.456731	0.490909	0.502513	0.545226	0.516624	0.508353	0.464373	0.546569	0.527845	0.493023	0.46472	0.476684	0.525799	0.547215	0.502551	0.419048	0.498778	0.482014	0.481928	0.482843	0.518229	0.48184	0.508642
1951250	0.526829	0.5179	0.521845	0.454988	0.454988	0.505102	0.501188	0.495238	0.473945	0.558603	0.506053	0.535452	0.554455	0.527094	0.489209	0.493917	0.539846	0.501285	0.452555	0.489559	0.522613	0.53125	0.473684	0.471698	0.491272	0.493917	0.417249	0.509259	0.477833	0.489051	0.505025	0.501193	0.402326	0.502381	0.476526	0.53125	0.478049	0.411911	0.508475	0.548544	0.444717	0.47619	0.487805	0.472813	0.456057	0.488889	0.463659	0.522277	0.51358
1951252	0.591981	0.584475	0.606205	0.546099	0.572115	0.57385	0.606132	0.570439	0.525822	0.557339	0.536199	0.613208	0.609524	0.575758	0.545872	0.55814	0.616337	0.546569	0.542254	0.597254	0.569378	0.604651	0.565022	0.618483	0.589109	0.613365	0.542056	0.606818	0.539906	0.542725	0.585784	0.552036	0.546099	0.586207	0.592941	0.641686	0.616708	0.512255	0.626506	0.636792	0.560386	0.459276	0.541667	0.541096	0.579196	0.510297	0.571429	0.583529	0.6
1951256	0.510112	0.508811	0.610048	0.554217	0.578049	0.548544	0.541475	0.59434	0.558824	0.530892	0.522831	0.589202	0.597619	0.526316	0.591787	0.523041	0.543062	0.5	0.549161	0.577011	0.524706	0.59719	0.532151	0.580189	0.570025	0.544186	0.5338	0.563758	0.540094	0.490909	0.528436	0.577726	0.564165	0.520089	0.610048	0.620525	0.59901	0.514493	0.563679	0.598131	0.5725	0.528571	0.57177	0.537931	0.547786	0.534118	0.490566	0.557377	0.505721
1951260	0.538835	0.513953	0.521531	0.527228	0.490338	0.496333	0.4942	0.468966	0.495098	0.555825	0.521531	0.521327	0.519139	0.50237	0.481395	0.483412	0.495098	0.457421	0.522277	0.541176	0.519608	0.520833	0.482143	0.517647	0.527363	0.502358	0.508475	0.550691	0.493947	0.530713	0.514706	0.508159	0.498789	0.541568	0.537915	0.513889	0.503597	0.415459	0.514151	0.56057	0.527919	0.480676	0.521635	0.504739	0.497642	0.517157	0.453237	0.509615	0.555556
1951262	0.555556	0.566176	0.547912	0.541772	0.563969	0.527273	0.539024	0.5725	0.486216	0.525672	0.57398	0.576355	0.585859	0.548387	0.528395	0.485646	0.550388	0.554974	0.538071	0.594059	0.522388	0.572127	0.540476	0.508434	0.565553	0.555831	0.486553	0.512761	0.511278	0.551378	0.582677	0.552826	0.482927	0.570025	0.543902	0.517647	0.512376	0.502604	0.576826	0.61519	0.509044	0.445521	0.531172	0.548387	0.524631	0.567775	0.497475	0.571066	0.541147
1951266	0.570743	0.589074	0.617647	0.536058	0.550122	0.546798	0.615012	0.620098	0.611675	0.528868	0.618582	0.627451	0.635236	0.574163	0.577566	0.57385	0.547677	0.556962	0.548544	0.612293	0.550122	0.615202	0.579439	0.554245	0.579602	0.560284	0.503497	0.598608	0.491803	0.561446	0.608696	0.59952	0.542373	0.582547	0.592857	0.6	0.589552	0.526055	0.602941	0.610979	0.5675	0.507177	0.605459	0.6133	0.522145	0.568627	0.541872	0.6275	0.572816
1951279	0.571084	0.596154	0.605	0.539409	0.518337	0.515815	0.5363	0.558473	0.517413	0.555819	0.556627	0.532864	0.599509	0.546318	0.514019	0.53253	0.509662	0.569231	0.529126	0.570755	0.552311	0.552448	0.534247	0.585542	0.510949	0.558753	0.548544	0.587007	0.515663	0.566176	0.513317	0.538462	0.498807	0.549065	0.535377	0.559719	0.57284	0.520202	0.587379	0.58156	0.536341	0.458824	0.578049	0.563855	0.524941	0.573566	0.46506	0.600985	0.514218
1951319	0.575904	0.601918	0.588089	0.509662	0.526699	0.495169	0.545882	0.599509	0.543424	0.528037	0.550827	0.596107	0.633416	0.540476	0.534118	0.584767	0.602564	0.576227	0.523002	0.543779	0.538647	0.563679	0.567442	0.591885	0.518337	0.545024	0.566502	0.599532	0.514354	0.559902	0.549261	0.565012	0.478873	0.551402	0.556872	0.567757	0.540865	0.491272	0.638404	0.589499	0.502427	0.509709	0.552885	0.541371	0.515222	0.560197	0.559494	0.602469	0.529691
1951341	0.565111	0.49537	0.546341	0.477218	0.452607	0.464891	0.534279	0.527446	0.474453	0.498829	0.542787	0.535885	0.558537	0.578164	0.483721	0.691057	0.53	0.617886	0.545455	0.574163	0.542289	0.532864	0.512644	0.581281	0.512315	0.47541	0.502404	0.513575	0.458432	0.525672	0.559494	0.573171	0.501222	0.508159	0.527446	0.557416	0.522167	0.482323	0.547215	0.587952	0.444712	0.462651	0.609694	0.497642	0.477647	0.485507	0.486352	0.559406	0.482185
1952016	0.537897	0.558537	0.555283	0.511111	0.516209	0.508728	0.539759	0.535109	0.488778	0.478972	0.548148	0.519139	0.509615	0.568579	0.478673	0.506112	0.55641	0.537037	0.50495	0.515222	0.492647	0.541766	0.497696	0.546341	0.502488	0.538084	0.493857	0.520737	0.498765	0.503667	0.512626	0.494118	0.533835	0.533654	0.52619	0.570732	0.523457	0.506394	0.551471	0.527059	0.4925	0.423168	0.537897	0.492857	0.496403	0.42723	0.4775	0.525926	0.63089
1952019	0.550369	0.574939	0.576355	0.491443	0.466346	0.518703	0.59204	0.560976	0.461353	0.521226	0.562654	0.573529	0.578947	0.556931	0.579602	0.524272	0.5199	0.521739	0.512195	0.579075	0.582051	0.593137	0.551069	0.582716	0.522277	0.541463	0.517073	0.549065	0.460621	0.518337	0.588083	0.549161	0.534653	0.511792	0.550971	0.603448	0.488038	0.510309	0.621827	0.623441	0.515152	0.450839	0.56927	0.509569	0.456674	0.519802	0.515075	0.602532	0.491607
1952031	0.569343	0.52968	0.57385	0.491726	0.521635	0.488095	0.537209	0.555819	0.483254	0.513825	0.517564	0.60628	0.596107	0.545024	0.505882	0.563107	0.580645	0.543367	0.50237	0.55711	0.50591	0.592417	0.529545	0.552693	0.524038	0.516432	0.487179	0.563218	0.504785	0.521429	0.514563	0.508009	0.524272	0.567376	0.567308	0.557377	0.550725	0.523929	0.585366	0.571765	0.536946	0.503632	0.563855	0.533958	0.516432	0.447796	0.498783	0.537736	0.548309
1952034	0.513953	0.553191	0.631043	0.518248	0.57606	0.530864	0.547619	0.522145	0.602597	0.509302	0.5	0.541371	0.550725	0.52506	0.566586	0.477855	0.508475	0.511335	0.522059	0.574822	0.497619	0.572792	0.514607	0.562201	0.5	0.529833	0.504762	0.598109	0.559406	0.483491	0.503632	0.467416	0.514706	0.533958	0.555024	0.58753	0.561881	0.436145	0.52381	0.555294	0.542199	0.511002	0.480094	0.527316	0.547215	0.510949	0.472019	0.545673	0.54878
1952036	0.498812	0.510638	0.560494	0.557252	0.584211	0.523929	0.503529	0.515513	0.557592	0.559406	0.495238	0.512019	0.535627	0.5	0.554455	0.444444	0.482843	0.465	0.534005	0.560386	0.492683	0.522353	0.445434	0.515366	0.488889	0.497619	0.491607	0.616505	0.610526	0.487805	0.497549	0.513064	0.536709	0.558537	0.574572	0.565854	0.526055	0.489899	0.502392	0.576271	0.51269	0.5	0.476998	0.491686	0.530713	0.509756	0.476309	0.513447	0.470449
1952040	0.559809	0.563246	0.548309	0.554187	0.551122	0.56962	0.523256	0.525701	0.472289	0.50348	0.528436	0.523585	0.52381	0.543943	0.539007	0.511962	0.543424	0.568421	0.558897	0.526437	0.487059	0.537037	0.533333	0.578313	0.536341	0.562347	0.507143	0.556064	0.537897	0.532374	0.56927	0.561151	0.525672	0.554502	0.595642	0.564706	0.503614	0.515306	0.574572	0.538283	0.532663	0.478673	0.6075	0.530952	0.559322	0.475294	0.535	0.5311	0.569307
1952041	0.552632	0.550588	0.558753	0.503563	0.49642	0.517241	0.545882	0.553444	0.502427	0.576642	0.544578	0.587805	0.599022	0.55314	0.535714	0.517815	0.52451	0.504975	0.476415	0.552448	0.547912	0.557377	0.547344	0.505747	0.532847	0.518957	0.46789	0.546697	0.49409	0.523923	0.556675	0.565321	0.458333	0.5363	0.533958	0.534404	0.484706	0.469438	0.564165	0.608273	0.506083	0.46747	0.535885	0.509346	0.5	0.537897	0.47561	0.581683	0.519048
1952044	0.51963	0.525229	0.52459	0.527578	0.502381	0.468235	0.520642	0.521839	0.460993	0.504587	0.528302	0.489796	0.491954	0.511574	0.5058	0.484919	0.514423	0.508557	0.461717	0.545872	0.515513	0.498886	0.523596	0.516055	0.494062	0.547619	0.5311	0.528889	0.485981	0.441441	0.508393	0.520642	0.519231	0.519362	0.541667	0.526316	0.5	0.479218	0.575904	0.534404	0.503667	0.494062	0.514019	0.466368	0.496536	0.456422	0.450935	0.533333	0.5625
1952046	0.525943	0.538642	0.573171	0.513317	0.486747	0.49635	0.498851	0.564904	0.478365	0.523697	0.53125	0.550239	0.561151	0.53717	0.536993	0.498818	0.529557	0.5075	0.477541	0.524249	0.521845	0.548235	0.519362	0.504651	0.545	0.549398	0.515663	0.555556	0.507177	0.491726	0.564885	0.53066	0.476415	0.535211	0.556086	0.540793	0.47619	0.498741	0.583127	0.585132	0.497525	0.445755	0.541872	0.529551	0.478161	0.490476	0.513716	0.520286	0.528986
1952047	0.490476	0.507042	0.542787	0.486553	0.492574	0.494949	0.454338	0.524155	0.468293	0.498812	0.555831	0.528117	0.511962	0.529268	0.522892	0.490385	0.464891	0.539062	0.493827	0.534279	0.479419	0.514151	0.497696	0.488208	0.481572	0.524155	0.50365	0.510297	0.486553	0.464286	0.508816	0.520286	0.478261	0.518957	0.516827	0.515222	0.489104	0.465823	0.536585	0.565534	0.48	0.406103	0.495169	0.516908	0.483333	0.492718	0.508951	0.512077	0.502415
1952052	0.493766	0.588542	0.512755	0.508997	0.480916	0.52957	0.535533	0.486553	0.546917	0.48642	0.556995	0.487685	0.533333	0.541026	0.533163	0.478697	0.57377	0.52459	0.532808	0.528395	0.507732	0.55303	0.503614	0.571802	0.529255	0.53866	0.454321	0.52518	0.488491	0.557895	0.560773	0.5425	0.491003	0.531328	0.543147	0.573604	0.496164	0.483871	0.487624	0.5475	0.470284	0.41769	0.5	0.525381	0.505076	0.489796	0.524064	0.539846	0.487374
1952054	0.598039	0.594203	0.614428	0.479905	0.501193	0.555276	0.566986	0.574163	0.483254	0.577017	0.600496	0.618812	0.638889	0.548926	0.538278	0.527578	0.583333	0.558442	0.562654	0.540416	0.5875	0.595694	0.545035	0.59466	0.573604	0.553957	0.525301	0.535874	0.505967	0.501182	0.585678	0.567696	0.490566	0.563981	0.565632	0.594724	0.55122	0.503722	0.591687	0.652709	0.519802	0.498789	0.632242	0.576642	0.524941	0.488095	0.56743	0.592593	0.545012
1952055	0.556901	0.522936	0.541966	0.545455	0.5425	0.556122	0.477169	0.521127	0.5086	0.488479	0.543478	0.531915	0.523697	0.529691	0.5179	0.507143	0.562189	0.528061	0.522167	0.517162	0.503614	0.524138	0.543779	0.565217	0.55	0.541262	0.524272	0.503356	0.590331	0.486936	0.548628	0.496536	0.485577	0.543735	0.546539	0.540094	0.511962	0.488608	0.567961	0.518349	0.470874	0.456265	0.467593	0.541766	0.543689	0.437788	0.531646	0.522673	0.486111
1952106	0.474057	0.52506	0.556391	0.461353	0.557841	0.471605	0.516432	0.477752	0.539062	0.495238	0.518248	0.521429	0.539024	0.495215	0.490385	0.502404	0.525	0.503836	0.477723	0.527446	0.478155	0.514019	0.5	0.579208	0.521519	0.478469	0.486747	0.557647	0.474453	0.455847	0.474201	0.511792	0.477941	0.488208	0.512019	0.552381	0.556962	0.433498	0.525672	0.571776	0.560209	0.493766	0.525424	0.491686	0.511002	0.413551	0.496203	0.498795	0.545906
1952108	0.512563	0.533835	0.569554	0.5	0.536	0.484293	0.492611	0.525253	0.465473	0.444976	0.476886	0.535176	0.515075	0.520305	0.563636	0.481481	0.514286	0.493369	0.468193	0.518519	0.527415	0.484337	0.485646	0.559796	0.528	0.539062	0.492347	0.546569	0.480818	0.467337	0.492188	0.54359	0.496104	0.490148	0.514778	0.545226	0.526042	0.473545	0.55643	0.573604	0.478036	0.435	0.466501	0.522959	0.528351	0.482143	0.498695	0.5323	0.518987
1952109	0.498747	0.506173	0.544529	0.623596	0.600559	0.554348	0.537084	0.589474	0.480211	0.505076	0.518987	0.55641	0.520408	0.507614	0.546632	0.461347	0.479167	0.526462	0.564865	0.533333	0.509091	0.553299	0.497573	0.462103	0.484456	0.553806	0.552632	0.596447	0.610497	0.471795	0.503916	0.511222	0.513089	0.625995	0.589474	0.557789	0.473282	0.520548	0.506297	0.582278	0.47861	0.451531	0.52987	0.475124	0.597297	0.46056	0.481383	0.545932	0.505
1952111	0.598997	0.579075	0.564677	0.578811	0.567358	0.564767	0.559322	0.542373	0.492574	0.505967	0.523002	0.597531	0.545012	0.566502	0.503632	0.520885	0.582474	0.507692	0.53	0.535377	0.546366	0.53066	0.539192	0.560197	0.580729	0.590909	0.498778	0.543124	0.532828	0.536946	0.547074	0.529551	0.512315	0.578431	0.573529	0.605392	0.528395	0.583106	0.573201	0.574879	0.508861	0.474328	0.53528	0.554745	0.544118	0.476998	0.54359	0.550617	0.571788
1952113	0.540284	0.528868	0.570388	0.525547	0.490521	0.493976	0.525701	0.537915	0.524631	0.545455	0.474654	0.548926	0.516588	0.529691	0.523474	0.52657	0.528986	0.589474	0.504831	0.529817	0.48227	0.506818	0.507937	0.542453	0.501211	0.53222	0.528117	0.577103	0.544118	0.532847	0.513382	0.526807	0.498795	0.565947	0.558473	0.550588	0.475524	0.442029	0.556098	0.54717	0.456731	0.464623	0.552885	0.521327	0.53717	0.501205	0.5	0.531915	0.515513
1952115	0.564165	0.548009	0.601467	0.533007	0.52439	0.541353	0.505695	0.580097	0.484412	0.480726	0.521127	0.552133	0.482916	0.556627	0.555556	0.544794	0.492857	0.47561	0.486936	0.523918	0.489412	0.57277	0.519187	0.510345	0.48227	0.519048	0.521635	0.557078	0.498807	0.505967	0.481043	0.511521	0.527981	0.535047	0.543529	0.569412	0.491726	0.486352	0.557971	0.574118	0.529703	0.436195	0.51773	0.505828	0.529691	0.455814	0.487923	0.504673	0.613065
1952116	0.502439	0.542079	0.581395	0.517857	0.505128	0.524675	0.536765	0.531017	0.536649	0.497573	0.547074	0.547739	0.559278	0.512376	0.580977	0.4975	0.528646	0.52	0.472772	0.582915	0.531969	0.535452	0.531553	0.576142	0.513021	0.481572	0.467153	0.549161	0.513924	0.508906	0.546875	0.503614	0.516539	0.512077	0.529268	0.532847	0.526992	0.492147	0.496314	0.561881	0.593407	0.473945	0.517413	0.56599	0.525126	0.51671	0.5	0.565891	0.491315
1952118	0.579208	0.557692	0.591022	0.508557	0.514706	0.531807	0.562802	0.588529	0.481663	0.501166	0.54902	0.580882	0.53494	0.58	0.575682	0.606684	0.542929	0.566929	0.523573	0.534884	0.552764	0.531616	0.537209	0.568627	0.553571	0.59596	0.51816	0.540416	0.534826	0.582697	0.551637	0.552632	0.51861	0.556627	0.51773	0.595588	0.507282	0.527559	0.558252	0.57554	0.478908	0.421546	0.570707	0.57072	0.509615	0.511002	0.513924	0.605598	0.520782
1952119	0.502381	0.546988	0.571782	0.495098	0.501229	0.440191	0.519139	0.502381	0.573684	0.55198	0.561404	0.565757	0.563275	0.541667	0.517073	0.524752	0.528822	0.515464	0.480488	0.559036	0.521303	0.525943	0.487414	0.545012	0.530457	0.512136	0.506112	0.524362	0.44	0.495169	0.492537	0.529976	0.504926	0.481567	0.491803	0.562044	0.507317	0.457286	0.527363	0.593052	0.55	0.506297	0.573935	0.54902	0.498801	0.516209	0.486146	0.550617	0.509709
1952120	0.501188	0.527446	0.555283	0.490148	0.472019	0.51145	0.474178	0.520482	0.498728	0.531707	0.512195	0.566176	0.504831	0.519324	0.542079	0.47494	0.477941	0.515464	0.5025	0.544153	0.496314	0.512881	0.493088	0.456876	0.46472	0.501205	0.46283	0.496583	0.469586	0.504902	0.486486	0.480278	0.511222	0.495327	0.513189	0.546117	0.509901	0.446914	0.533654	0.529551	0.5	0.464548	0.501222	0.520681	0.464789	0.532663	0.453431	0.554726	0.516049
1952121	0.47541	0.559611	0.570707	0.537688	0.532828	0.513784	0.546117	0.527845	0.501266	0.540342	0.528117	0.52518	0.525547	0.515663	0.592405	0.495192	0.5025	0.541667	0.551282	0.543062	0.531486	0.530516	0.511628	0.603535	0.519084	0.534314	0.528395	0.540793	0.542714	0.546599	0.492683	0.521327	0.537879	0.521226	0.579853	0.618687	0.541985	0.512953	0.507143	0.579462	0.505128	0.498765	0.532178	0.530414	0.544554	0.514851	0.510101	0.5675	0.485646
1952122	0.570071	0.539171	0.587379	0.497664	0.505938	0.476636	0.549654	0.521839	0.558603	0.518433	0.50463	0.56	0.529138	0.555294	0.504566	0.527316	0.521635	0.570332	0.485981	0.596244	0.507075	0.530474	0.520179	0.590361	0.498801	0.545024	0.507075	0.555056	0.482679	0.501171	0.572127	0.513636	0.464203	0.554524	0.502252	0.553241	0.503513	0.495122	0.551313	0.527397	0.566416	0.458525	0.587654	0.583133	0.515152	0.510638	0.496403	0.528302	0.548694
1952124	0.584767	0.560096	0.568966	0.541147	0.532338	0.498765	0.529551	0.573529	0.476886	0.516509	0.585185	0.539379	0.533493	0.552311	0.511905	0.555012	0.533666	0.497512	0.519608	0.570071	0.574307	0.558473	0.550351	0.543735	0.476886	0.522782	0.5	0.566434	0.518428	0.506024	0.543641	0.566586	0.513514	0.561151	0.556901	0.584135	0.541463	0.533679	0.57284	0.591787	0.496296	0.490244	0.552826	0.53494	0.484706	0.514634	0.479012	0.606061	0.538084
1952125	0.521127	0.558962	0.516432	0.485646	0.476415	0.530713	0.482916	0.51049	0.44208	0.480638	0.503529	0.539906	0.493023	0.533019	0.486047	0.483721	0.573232	0.521411	0.519324	0.528736	0.488208	0.540416	0.449024	0.520833	0.495169	0.530952	0.498801	0.50783	0.512077	0.48	0.507353	0.503448	0.535627	0.524249	0.56057	0.551643	0.477855	0.465686	0.576271	0.525	0.48301	0.502427	0.516432	0.433036	0.470183	0.41573	0.498778	0.5	0.586207
1952128	0.604061	0.535377	0.672727	0.574307	0.548628	0.571059	0.549398	0.598039	0.5375	0.58231	0.607053	0.610422	0.556901	0.573529	0.56691	0.585859	0.55	0.561358	0.498789	0.611111	0.590331	0.568019	0.562353	0.549398	0.548872	0.555012	0.537897	0.619277	0.528256	0.53528	0.576923	0.543735	0.514493	0.59466	0.584767	0.604423	0.563275	0.506234	0.596447	0.578049	0.574026	0.47381	0.561576	0.594595	0.564792	0.538272	0.507389	0.579208	0.585427
1952129	0.509709	0.482353	0.511166	0.516624	0.496222	0.4575	0.452436	0.529703	0.46384	0.485577	0.479319	0.504878	0.537313	0.502439	0.454762	0.468599	0.52987	0.433168	0.448529	0.566176	0.454106	0.516827	0.448747	0.465116	0.467337	0.476077	0.449029	0.550239	0.462103	0.5	0.473815	0.491647	0.4875	0.490431	0.542998	0.47907	0.505025	0.43257	0.495238	0.5179	0.473552	0.440098	0.450237	0.459906	0.459135	0.472772	0.466165	0.466667	0.522277
1952130	0.563679	0.590047	0.566986	0.543478	0.533493	0.503597	0.560185	0.579572	0.5	0.528868	0.555556	0.606715	0.529002	0.548235	0.578947	0.536643	0.553659	0.587179	0.5	0.551724	0.546988	0.548165	0.535874	0.595694	0.537713	0.609756	0.523585	0.543624	0.515294	0.517564	0.514151	0.551963	0.497664	0.535308	0.530892	0.550459	0.508197	0.534826	0.583133	0.602837	0.532178	0.509524	0.548926	0.57381	0.526807	0.502336	0.542998	0.576923	0.57561
1952131	0.543943	0.565421	0.575904	0.540146	0.558537	0.508516	0.6525	0.584135	0.48926	0.517564	0.569007	0.555556	0.641604	0.557143	0.521226	0.534606	0.566176	0.55641	0.513189	0.586854	0.575682	0.620773	0.556582	0.60241	0.559406	0.563246	0.574572	0.553531	0.52619	0.501176	0.596447	0.548837	0.553922	0.558411	0.621951	0.619617	0.582524	0.544529	0.64	0.636804	0.514706	0.451613	0.603448	0.544811	0.534279	0.504762	0.534826	0.60049	0.572816
1952174	0.567376	0.526077	0.560096	0.53125	0.552567	0.490476	0.518182	0.519451	0.508393	0.5	0.527907	0.568396	0.567696	0.598063	0.493182	0.556355	0.58396	0.535627	0.503546	0.513393	0.556373	0.561201	0.538288	0.562648	0.540541	0.568345	0.546539	0.546875	0.528571	0.527187	0.552567	0.555556	0.5	0.550926	0.560748	0.543379	0.510638	0.514925	0.565321	0.580796	0.490385	0.445205	0.536817	0.563981	0.531616	0.495305	0.5625	0.576642	0.534279
[truncated: 1,214 more rows]
[truncated: 2,089 more columns]
